# Supplementary material for: Usage Trends of Open Access and Local Journals: A Korean Case Study
Source: PLoS One. 2016 May 19;11(5):e0155843. doi: 10.1371/journal.pone.0155843 (PMC4873189; doi:10.1371/journal.pone.0155843)
Supplement: S2 Table — (XLSX) [file pone.0155843.s003.xlsx]

## Sheet: Sheet1
Title	ISSN	SCIE	Title 2	OAJ	Publisher
SAMJ SOUTH AFRICAN MEDICAL JOURNAL	0256-9574	SCIE	SAMJ SOUTH AFRICAN MEDICAL JOURNAL	OAJ	Health and Medical Publishing Group
GENETIKA-BELGRADE	0534-0012	SCIE	GENETIKA-BELGRADE	OAJ	Serbian Genetics Society
ARCHAEA-AN INTERNATIONAL MICROBIOLOGICAL JOURNAL	1472-3646	SCIE	ARCHAEA-AN INTERNATIONAL MICROBIOLOGICAL JOURNAL	OAJ	Hindawi Publishing Corporation
JOURNAL OF PHARMACOLOGICAL SCIENCES	1347-8613	SCIE	JOURNAL OF PHARMACOLOGICAL SCIENCES	OAJ	The Japanese Pharmacological Society
JOURNAL OF INFLAMMATION-LONDON	1476-9255	SCIE	JOURNAL OF INFLAMMATION-LONDON	OAJ	BioMed Central
PROGRESS IN ELECTROMAGNETICS RESEARCH-PIER	1559-8985	SCIE	PROGRESS IN ELECTROMAGNETICS RESEARCH-PIER	OAJ	EMW Publishing
ENVIRONMENTAL RESEARCH LETTERS	1748-9326	SCIE	ENVIRONMENTAL RESEARCH LETTERS	OAJ	Institute of Physics (IoP)
BRAZILIAN ORAL RESEARCH	1806-8324	SCIE	BRAZILIAN ORAL RESEARCH	OAJ	Sociedade Brasileira de Pesquisa Odontológica
AGING-US	1945-4589	SCIE	AGING-US	OAJ	Impact Journals, LLC
JOURNAL OF THE KOREAN SURGICAL SOCIETY	2233-7903	SCIE	JOURNAL OF THE KOREAN SURGICAL SOCIETY	OAJ	Korean Surgical Society
KOREAN JOURNAL OF ORTHODONTICS	2234-7518	SCIE	KOREAN JOURNAL OF ORTHODONTICS	OAJ	Korean Association of Orthodontists
CAN J SOCIOL	0318-6431	SSCI	CANADIAN JOURNALOF SOCIOLOGY	OAJ	University of Alberta
DUKE LAW J	0012-7086	SSCI		OAJ	Duke University School of Law
JOURNAL OF GINSENG RESEARCH	1226-8453	SCIE	JOURNAL OF GINSENG RESEARCH	OAJ	Korean Society of Ginseng
GOLD BULLETIN	0017-1557	SCIE	GOLD BULLETIN	OAJ	Springer
JOURNAL OF EARTH SYSTEM SCIENCE	0253-4126	SCIE	JOURNAL OF EARTH SYSTEM SCIENCE	OAJ	Indian Academy of Sciences
INDIAN JOURNAL OF GEO-MARINE SCIENCES	0379-5136	SCIE	INDIAN JOURNAL OF GEO-MARINE SCIENCES	OAJ	NISCAIR
NEUROLOGIA MEDICO-CHIRURGICA	0470-8105	SCIE	NEUROLOGIA MEDICO-CHIRURGICA	OAJ	The Japan Neurosurgical Society
NEURAL PLASTICITY	0792-8483	SCIE	NEURAL PLASTICITY	OAJ	Hindawi Publishing Corporation
EUROPEAN JOURNAL OF MEDICAL RESEARCH	0949-2321	SCIE	EUROPEAN JOURNAL OF MEDICAL RESEARCH	OAJ	BioMed Central
JOURNAL OF MUSCULOSKELETAL & NEURONAL INTERACTIONS	1108-7161	SCIE	JOURNAL OF MUSCULOSKELETAL & NEURONAL INTERACTIONS	OAJ	International Society of Musculoskeletal and Neuronal Interactions
ALCOHOL RES HEALTH	1535-7414	SSCI		OAJ	U.S. National Institute on Alcohol Abuse and Alcoholism
CLINICAL & DEVELOPMENTAL IMMUNOLOGY	1740-2522	SCIE	CLINICAL & DEVELOPMENTAL IMMUNOLOGY	OAJ	Hindawi Publishing Corporation
ANAIS DA ACADEMIA BRASILEIRA DE CIENCIAS	0001-3765	SCIE	ANAIS DA ACADEMIA BRASILEIRA DE CIENCIAS	OAJ	Academia Brasileira de Ciências
ACTA BIOCHIMICA POLONICA	0001-527X	SCIE	ACTA BIOCHIMICA POLONICA	OAJ	Acta Biochimica Polonica
ACTA BIOLOGICA CRACOVIENSIA SERIES BOTANICA	0001-5296	SCIE	ACTA BIOLOGICA CRACOVIENSIA SERIES BOTANICA	OAJ	Polish Academy of Sciences Publishing
ACTA DERMATO-VENEREOLOGICA	0001-5555	SCIE	ACTA DERMATO-VENEREOLOGICA	OAJ	Society for Publication of Acta Dermato-Venereologica
ACTA VETERINARIA BRNO	0001-7213	SCIE	ACTA VETERINARIA BRNO	OAJ	University of Veterinary and Pharmaceutical Sciences, Brno
JOURNAL OF LIMNOLOGY	1129-5767	SCIE	JOURNAL OF LIMNOLOGY	OAJ	PAGEPress Publications
BULLETIN OF THE AMERICAN MUSEUM OF NATURAL HISTORY	0003-0090	SCIE	BULLETIN OF THE AMERICAN MUSEUM OF NATURAL HISTORY	OAJ	American Museum of Natural History
ANGLE ORTHODONTIST	0003-3219	SCIE	ANGLE ORTHODONTIST	OAJ	E.H Angle Education and Research Foundation
ARQUIVOS BRASILEIROS DE ENDOCRINOLOGIA E METABOLOGIA	0004-2730	SCIE	ARQUIVOS BRASILEIROS DE ENDOCRINOLOGIA E METABOLOGIA	OAJ	Sociedade Brasileira de Endocrinologia e Metabologia
ARQUIVOS BRASILEIROS DE OFTALMOLOGIA	0004-2749	SCIE	ARQUIVOS BRASILEIROS DE OFTALMOLOGIA	OAJ	Conselho Brasileiro de Oftalmologia
ARQUIVOS DE NEURO-PSIQUIATRIA	0004-282X	SCIE	ARQUIVOS DE NEURO-PSIQUIATRIA	OAJ	Academia Brasileira de Neurologia - ABNEURO
BRAGANTIA	0006-8705	SCIE	BRAGANTIA	OAJ	Instituto Agronômico de Campinas
BRITISH JOURNAL OF CANCER	0007-0920	SCIE	BRITISH JOURNAL OF CANCER	OAJ	Cancer Research UK
CANADIAN FAMILY PHYSICIAN	0008-350X	SCIE	CANADIAN FAMILY PHYSICIAN	OAJ	College of Family Physicians of Canada
CROATICA CHEMICA ACTA	0011-1643	SCIE	CROATICA CHEMICA ACTA	OAJ	Croatian Chemical Society
DEFENCE SCIENCE JOURNAL	0011-748X	SCIE	DEFENCE SCIENCE JOURNAL	OAJ	Defence Scientific Information & Documentation Centre, Delhi
DIABETES	0012-1797	SCIE	DIABETES	OAJ	American Diabetes Association
FLORIDA ENTOMOLOGIST	0015-4040	SCIE	FLORIDA ENTOMOLOGIST	OAJ	Florida Entomological Society
FLUORIDE	0015-4725	SCIE	FLUORIDE	OAJ	The International Society for Fluoride Research
HEREDITAS	0018-0661	SCIE	HEREDITAS	OAJ	Blackwell
INDIAN JOURNAL OF EXPERIMENTAL BIOLOGY	0019-5189	SCIE	INDIAN JOURNAL OF EXPERIMENTAL BIOLOGY	OAJ	NISCAIR
INDIAN JOURNAL OF ORTHOPAEDICS	0019-5413	SCIE	INDIAN JOURNAL OF ORTHOPAEDICS	OAJ	Medknow Publications
INDIAN JOURNAL OF PURE & APPLIED PHYSICS	0019-5596	SCIE	INDIAN JOURNAL OF PURE & APPLIED PHYSICS	OAJ	NISCAIR
INDIAN PEDIATRICS	0019-6061	SCIE	INDIAN PEDIATRICS	OAJ	Indian Academy of Pediatrics
INDUSTRIAL HEALTH	0019-8366	SCIE	INDUSTRIAL HEALTH	OAJ	National Institute of Occupational Safety and Health
ANNALI DELL ISTITUTO SUPERIORE DI SANITA	0021-2571	SCIE	ANNALI DELL ISTITUTO SUPERIORE DI SANITA	OAJ	Kurtis srl
JORNAL DE PEDIATRIA	0021-7557	SCIE	JORNAL DE PEDIATRIA	OAJ	Sociedade Brasileira de Pediatria
JOURNAL OF CELL BIOLOGY	0021-9525	SCIE	JOURNAL OF CELL BIOLOGY	OAJ	The Rockefeller University Press
JOURNAL OF EXPERIMENTAL MEDICINE	0022-1007	SCIE	JOURNAL OF EXPERIMENTAL MEDICINE	OAJ	The Rockefeller University Press
JOURNAL OF GENERAL PHYSIOLOGY	0022-1295	SCIE	JOURNAL OF GENERAL PHYSIOLOGY	OAJ	The Rockefeller University Press
JOURNAL OF GENETICS	0022-1333	SCIE	JOURNAL OF GENETICS	OAJ	Indian Academy of Sciences, Springer
JOURNAL OF POSTGRADUATE MEDICINE	0022-3859	SCIE	JOURNAL OF POSTGRADUATE MEDICINE	OAJ	Medknow Publications
JOURNAL OF SCIENTIFIC & INDUSTRIAL RESEARCH	0022-4456	SCIE	JOURNAL OF SCIENTIFIC & INDUSTRIAL RESEARCH	OAJ	NISCAIR
KARDIOLOGIA POLSKA	0022-9032	SCIE	KARDIOLOGIA POLSKA	OAJ	Polskie Towarzystwo Kardiologiczne
KOREAN JOURNAL OF PARASITOLOGY	0023-4001	SCIE	KOREAN JOURNAL OF PARASITOLOGY	OAJ	The Korean Society for Parasitology
KYBERNETIKA	0023-5954	SCIE	KYBERNETIKA	OAJ	Institute of Information Theory and Automation of the ASCR
MAYDICA	0025-6153	SCIE	MAYDICA	OAJ	CRA Maize Research Unit
MEDICINA-BUENOS AIRES	0025-7680	SCIE	MEDICINA-BUENOS AIRES	OAJ	Fundación Revista Medicina
JOURNAL OF THE METEOROLOGICAL SOCIETY OF JAPAN	0026-1165	SCIE	JOURNAL OF THE METEOROLOGICAL SOCIETY OF JAPAN	OAJ	Meteorological Society of Japan
JOURNAL OF NEPAL MEDICAL ASSOCIATION	0028-2715	SCIE	JOURNAL OF NEPAL MEDICAL ASSOCIATION	OAJ	Nepal Medical Association
JUDGM DECIS MAK	1930-2975	SSCI		OAJ	Society for Judgment and Decision Making
NEUROLOGY INDIA	0028-3886	SCIE	NEUROLOGY INDIA	OAJ	Medknow Publications
NORWEGIAN JOURNAL OF GEOLOGY	0029-196X	SCIE	NORWEGIAN JOURNAL OF GEOLOGY	OAJ	Norwegian Geological Society (Norsk Geologisk Forening, NGF)
ONDERSTEPOORT JOURNAL OF VETERINARY RESEARCH	0030-2465	SCIE	ONDERSTEPOORT JOURNAL OF VETERINARY RESEARCH	OAJ	AOSIS OpenJournals
OSAKA JOURNAL OF MATHEMATICS	0030-6126	SCIE	OSAKA JOURNAL OF MATHEMATICS	OAJ	Osaka University
PERSOONIA	0031-5850	SCIE	PERSOONIA	OAJ	Naturalis Biodiversity Center & Centraalbureau voor Schimmelcultures
PLATINUM METALS REVIEW	0032-1400	SCIE	PLATINUM METALS REVIEW	OAJ	Johnson Matthey
POLSKIE ARCHIWUM MEDYCYNY WEWNETRZNEJ-POLISH ARCHIVES OF INTERNAL MEDICINE	0032-3772	SCIE	POLSKIE ARCHIWUM MEDYCYNY WEWNETRZNEJ-POLISH ARCHIVES OF INTERNAL MEDICINE	OAJ	Medycyna Praktyczna
POSTEPY HIGIENY I MEDYCYNY DOSWIADCZALNEJ	0032-5449	SCIE	POSTEPY HIGIENY I MEDYCYNY DOSWIADCZALNEJ	OAJ	Index Copernicus International S.A.
PSYCHIATRIA POLSKA	0033-2674	SCIE	PSYCHIATRIA POLSKA	OAJ	Polskie Towarzystwo Psychiatryczne
REVISTA BRASILEIRA DE ANESTESIOLOGIA	0034-7094	SCIE	REVISTA BRASILEIRA DE ANESTESIOLOGIA	OAJ	Sociedade Brasileira de Anestesiologia
REVISTA DE BIOLOGIA TROPICAL	0034-7744	SCIE	REVISTA DE BIOLOGIA TROPICAL	OAJ	Universidad de Costa Rica
REVISTA MEDICA DE CHILE	0034-9887	SCIE	REVISTA MEDICA DE CHILE	OAJ	Sociedad Médica de Santiago
REVISTA MEXICANA DE FISICA	0035-001X	SCIE	REVISTA MEXICANA DE FISICA	OAJ	Sociedad Mexicana de Física
SALUD PUBLICA MEXICO	0036-3634	SSCI		OAJ	Instituto Nacional de Salud Pública
SILVA FENNICA	0037-5330	SCIE	SILVA FENNICA	OAJ	Finnish Society of Forest Science, Finnish Forest Research Institute
SOUTH AFRICAN JOURNAL OF SCIENCE	0038-2353	SCIE	SOUTH AFRICAN JOURNAL OF SCIENCE	OAJ	Academy of Science of South Africa
SOUTH AFRICAN JOURNAL OF SURGERY	0038-2361	SCIE	SOUTH AFRICAN JOURNAL OF SURGERY	OAJ	Health and Medical Publishing Group
MEMORIAS DO INSTITUTO OSWALDO CRUZ	0074-0276	SCIE	MEMORIAS DO INSTITUTO OSWALDO CRUZ	OAJ	Instituto Oswaldo Cruz, Ministério da Saúde
BULLETIN OF THE WORLD HEALTH ORGANIZATION	0042-9686	SCIE	BULLETIN OF THE WORLD HEALTH ORGANIZATION	OAJ	World Health Organization
MON LABOR REV	0098-1818	SSCI		OAJ	U.S. Department of Labor
ACTA HISTOCHEMICA ET CYTOCHEMICA	0044-5991	SCIE	ACTA HISTOCHEMICA ET CYTOCHEMICA	OAJ	Japan Society of Histochemistry and Cytochemistry
ACTA VETERINARIA SCANDINAVICA	0044-605X	SCIE	ACTA VETERINARIA SCANDINAVICA	OAJ	BioMed Central
ACTA NEUROBIOLOGIAE EXPERIMENTALIS	0065-1400	SCIE	ACTA NEUROBIOLOGIAE EXPERIMENTALIS	OAJ	Nencki Institute of Experimental Biology and Polish Neuroscience Society, PTBUN
ACTA PROTOZOOLOGICA	0065-1583	SCIE	ACTA PROTOZOOLOGICA	OAJ	Jagiellonian University
ARQUIVOS BRASILEIROS DE CARDIOLOGIA	0066-782X	SCIE	ARQUIVOS BRASILEIROS DE CARDIOLOGIA	OAJ	Sociedade Brasileira de Cardiologia - SBC
NEURAL DEVELOPMENT	1749-8104	SCIE	NEURAL DEVELOPMENT	OAJ	BioMed Central
REVISTA BRASILEIRA DE ENTOMOLOGIA	0085-5626	SCIE	REVISTA BRASILEIRA DE ENTOMOLOGIA	OAJ	Sociedade Brasileira De Entomologia
FISHERY BULLETIN	0090-0656	SCIE	FISHERY BULLETIN	OAJ	U.S. National Marine Fisheries Service
ENVIRONMENTAL HEALTH PERSPECTIVES	0091-6765	SCIE	ENVIRONMENTAL HEALTH PERSPECTIVES	OAJ	The National Institute of Environmental Health Sciences (NIEHS)
NEUROSIGNALS	1424-862X	SCIE	NEUROSIGNALS	OAJ	S. Karger AG
QUIMICA NOVA	0100-4042	SCIE	QUIMICA NOVA	OAJ	Sociedade Brasileira de Química
BRAZILIAN JOURNAL OF MEDICAL AND BIOLOGICAL RESEARCH	0100-879X	SCIE	BRAZILIAN JOURNAL OF MEDICAL AND BIOLOGICAL RESEARCH	OAJ	Associação Brasileira de Divulgação Científica
CIENCIA E TECNOLOGIA DE ALIMENTOS	0101-2061	SCIE	CIENCIA E TECNOLOGIA DE ALIMENTOS	OAJ	Sociedade Brasileira de Ciência e Tecnologia de Alimentos
CAD SAUDE PUBLICA	0102-311X	SSCI		OAJ	Escola Nacional de Saúde Pública, Fundação Oswaldo Cruz
JOURNAL OF THE BRAZILIAN CHEMICAL SOCIETY	0103-5053	SCIE	JOURNAL OF THE BRAZILIAN CHEMICAL SOCIETY	OAJ	Sociedade Brasileira de Química, SBQ
SCIENTIA AGRICOLA	0103-9016	SCIE	SCIENTIA AGRICOLA	OAJ	Escola Superior de Agricultura
REVISTA DA ASSOCIACAO MEDICA BRASILEIRA	0104-4230	SCIE	REVISTA DA ASSOCIACAO MEDICA BRASILEIRA	OAJ	Associação Médica Brasileira
BRAZILIAN JOURNAL OF CHEMICAL ENGINEERING	0104-6632	SCIE	BRAZILIAN JOURNAL OF CHEMICAL ENGINEERING	OAJ	Brazilian Society of Chemical Engineering
BIOMEDICA	0120-4157	SCIE	BIOMEDICA	OAJ	Instituto Nacional de Salud
POLISH POLAR RESEARCH	0138-0338	SCIE	POLISH POLAR RESEARCH	OAJ	Versita
BIOSCIENCE REPORTS	0144-8463	SCIE	BIOSCIENCE REPORTS	OAJ	Portland Press, Biochemical Society
DIABETES CARE	0149-5992	SCIE	DIABETES CARE	OAJ	American Diabetes Association
STUDIES IN MYCOLOGY	0166-0616	SCIE	STUDIES IN MYCOLOGY	OAJ	Centraalbureau voor Schimmelcultures
REVISTA MEXICANA DE ASTRONOMIA Y ASTROFISICA	0185-1101	SCIE	REVISTA MEXICANA DE ASTRONOMIA Y ASTROFISICA	OAJ	Universidad Nacional Autónoma de México
SALUD MENT	0185-3325	SSCI		OAJ	Instituto Nacional de Psiquiatría
CIENCIAS MARINAS	0185-3880	SCIE	CIENCIAS MARINAS	OAJ	Universidad Autónoma de Baja California
PROBABILITY AND MATHEMATICAL STATISTICS-POLAND	0208-4147	SCIE	PROBABILITY AND MATHEMATICAL STATISTICS-POLAND	OAJ	Wydawnictwo Uniwersytetu Wrocławskiego
NUTRICION HOSPITALARIA	0212-1611	SCIE	NUTRICION HOSPITALARIA	OAJ	Sociedad Española de Nutrición Parenteral y Enteral
GAC SANIT	0213-9111	SSCI		OAJ	Ediciones Doyma, S.L.
RAFFLES BULLETIN OF ZOOLOGY	0217-2445	SCIE	RAFFLES BULLETIN OF ZOOLOGY	OAJ	National University of Singapore
FOLIA HISTOCHEMICA ET CYTOBIOLOGICA	0239-8508	SCIE	FOLIA HISTOCHEMICA ET CYTOBIOLOGICA	OAJ	Polish Histochemical and Cytochemical Society
BULLETIN OF MATERIALS SCIENCE	0250-4707	SCIE	BULLETIN OF MATERIALS SCIENCE	OAJ	Indian Academy of Sciences, Springer
INDIAN JOURNAL OF PHARMACEUTICAL SCIENCES	0250-474X	SCIE	INDIAN JOURNAL OF PHARMACEUTICAL SCIENCES	OAJ	Medknow Publications
JOURNAL OF BIOSCIENCES	0250-5991	SCIE	JOURNAL OF BIOSCIENCES	OAJ	Indian Academy of Sciences
JOURNAL OF ASTROPHYSICS AND ASTRONOMY	0250-6335	SCIE	JOURNAL OF ASTROPHYSICS AND ASTRONOMY	OAJ	Indian Academy of Sciences
BULLETIN OF THE KOREAN CHEMICAL SOCIETY	0253-2964	SCIE	BULLETIN OF THE KOREAN CHEMICAL SOCIETY	OAJ	The Korean Chemical Society
PROCEEDINGS OF THE INDIAN ACADEMY OF SCIENCES-MATHEMATICAL SCIENCES	0253-4142	SCIE	PROCEEDINGS OF THE INDIAN ACADEMY OF SCIENCES-MATHEMATICAL SCIENCES	OAJ	Indian Academy of Sciences
INDIAN JOURNAL OF PHARMACOLOGY	0253-7613	SCIE	INDIAN JOURNAL OF PHARMACOLOGY	OAJ	Medknow Publications
PAKISTAN VETERINARY JOURNAL	0253-8318	SCIE	PAKISTAN VETERINARY JOURNAL	OAJ	University of Agriculture, Faisalabad
JOURNAL OF ENVIRONMENTAL BIOLOGY	0254-8704	SCIE	JOURNAL OF ENVIRONMENTAL BIOLOGY	OAJ	Triveni Enterprises
INDIAN JOURNAL OF MEDICAL MICROBIOLOGY	0255-0857	SCIE	INDIAN JOURNAL OF MEDICAL MICROBIOLOGY	OAJ	Medknow Publications
IETE TECHNICAL REVIEW	0256-4602	SCIE	IETE TECHNICAL REVIEW	OAJ	Medknow Publications
ANNALS OF SAUDI MEDICINE	0256-4947	SCIE	ANNALS OF SAUDI MEDICINE	OAJ	King Faisal Specialist Hospital and Research Centre
BULLETIN OF THE AMERICAN MATHEMATICAL SOCIETY	0273-0979	SCIE	BULLETIN OF THE AMERICAN MATHEMATICAL SOCIETY	OAJ	American Mathematical Society
MOUNTAIN RESEARCH AND DEVELOPMENT	0276-4741	SCIE	MOUNTAIN RESEARCH AND DEVELOPMENT	OAJ	International Mountain Society
DISEASE MARKERS	0278-0240	SCIE	DISEASE MARKERS	OAJ	Hindawi Publishing Corporation
REVISTA DO INSTITUTO DE MEDICINA TROPICAL DE SAO PAULO	0036-4665	SCIE	REVISTA DO INSTITUTO DE MEDICINA TROPICAL DE SAO PAULO	OAJ	Instituto de Medicina Tropical
TELLUS SERIES A-DYNAMIC METEOROLOGY AND OCEANOGRAPHY	0280-6495	SCIE	TELLUS SERIES A-DYNAMIC METEOROLOGY AND OCEANOGRAPHY	OAJ	Co-Action Publishing
TELLUS SERIES B-CHEMICAL AND PHYSICAL METEOROLOGY	0280-6509	SCIE	TELLUS SERIES B-CHEMICAL AND PHYSICAL METEOROLOGY	OAJ	Co-Action Publishing
J OFF STAT	0282-423X	SSCI		OAJ	Statistics Sweden
REVISTA ESPANOLA DE CARDIOLOGIA	0300-8932	SCIE	REVISTA ESPANOLA DE CARDIOLOGIA	OAJ	Sociedad Española de Cardiología
INDIAN JOURNAL OF BIOCHEMISTRY & BIOPHYSICS	0301-1208	SCIE	INDIAN JOURNAL OF BIOCHEMISTRY & BIOPHYSICS	OAJ	NISCAIR
INDIAN JOURNAL OF OPHTHALMOLOGY	0301-4738	SCIE	INDIAN JOURNAL OF OPHTHALMOLOGY	OAJ	Medknow Publications
PRAMANA-JOURNAL OF PHYSICS	0304-4289	SCIE	PRAMANA-JOURNAL OF PHYSICS	OAJ	Indian Academy of Sciences
NUCLEIC ACIDS RESEARCH	0305-1048	SCIE	NUCLEIC ACIDS RESEARCH	OAJ	Oxford University Press
LEPROSY REVIEW	0305-7518	SCIE	LEPROSY REVIEW	OAJ	LEPRA (The British Leprosy Relief Association)
REVISTA ARGENTINA DE MICROBIOLOGIA	0325-7541	SCIE	REVISTA ARGENTINA DE MICROBIOLOGIA	OAJ	Asociación Argentina de Microbiología
BIOCELL	0327-9545	SCIE	BIOCELL	OAJ	Universidad Nacional de Cuyo
ISRAEL JOURNAL OF VETERINARY MEDICINE	0334-9152	SCIE	ISRAEL JOURNAL OF VETERINARY MEDICINE	OAJ	Israel Veterinary Medical Association
JOURNAL OF THE SERBIAN CHEMICAL SOCIETY	0352-5139	SCIE	JOURNAL OF THE SERBIAN CHEMICAL SOCIETY	OAJ	Serbian Chemical Society
CROATIAN MEDICAL JOURNAL	0353-9504	SCIE	CROATIAN MEDICAL JOURNAL	OAJ	Medicinska Naklada, Zagreb
FILOMAT	0354-5180	SCIE	FILOMAT	OAJ	University of Nis
THERMAL SCIENCE	0354-9836	SCIE	THERMAL SCIENCE	OAJ	VINČA Institute of Nuclear Sciences
SOCIOBIOLOGY	0361-6525	SCIE	SOCIOBIOLOGY	OAJ	Universidade Estadual de Feira de Santana
ACTA BOTANICA CROATICA	0365-0588	SCIE	ACTA BOTANICA CROATICA	OAJ	University of Zagreb
ANAIS BRASILEIROS DE DERMATOLOGIA	0365-0596	SCIE	ANAIS BRASILEIROS DE DERMATOLOGIA	OAJ	Sociedade Brasileira de Dermatologia
CALDASIA	0366-5232	SCIE	CALDASIA	OAJ	Universidad Nacional de Colombia
CHINESE MEDICAL JOURNAL	0366-6999	SCIE	CHINESE MEDICAL JOURNAL	OAJ	Chinese Medical Association
SOUTH AFRICAN JOURNAL OF ANIMAL SCIENCE	0375-1589	SCIE	SOUTH AFRICAN JOURNAL OF ANIMAL SCIENCE	OAJ	South African Society for Animal Science
INDIAN JOURNAL OF CHEMISTRY SECTION B-ORGANIC CHEMISTRY INCLUDING MEDICINAL CHEMISTRY	0376-4699	SCIE	INDIAN JOURNAL OF CHEMISTRY SECTION B-ORGANIC CHEMISTRY INCLUDING MEDICINAL CHEMISTRY	OAJ	NISCAIR
INDIAN JOURNAL OF CHEMISTRY SECTION A-INORGANIC BIO-INORGANIC PHYSICAL THEORETICAL & ANALYTICAL CHEMISTRY	0376-4710	SCIE	INDIAN JOURNAL OF CHEMISTRY SECTION A-INORGANIC BIO-INORGANIC PHYSICAL THEORETICAL & ANALYTICAL CHEMISTRY	OAJ	NISCAIR
INDIAN JOURNAL OF PATHOLOGY AND MICROBIOLOGY	0377-4929	SCIE	INDIAN JOURNAL OF PATHOLOGY AND MICROBIOLOGY	OAJ	Medknow Publications
INTERCIENCIA	0378-1844	SCIE	INTERCIENCIA	OAJ	Interciencia Association
INDIAN JOURNAL OF DERMATOLOGY VENEREOLOGY & LEPROLOGY	0378-6323	SCIE	INDIAN JOURNAL OF DERMATOLOGY VENEREOLOGY & LEPROLOGY	OAJ	Medknow Publications
SAUDI MEDICAL JOURNAL	0379-5284	SCIE	SAUDI MEDICAL JOURNAL	OAJ	Ministry of Defence And Aviation
PROCEEDINGS OF THE JAPAN ACADEMY SERIES A-MATHEMATICAL SCIENCES	0386-2194	SCIE	PROCEEDINGS OF THE JAPAN ACADEMY SERIES A-MATHEMATICAL SCIENCES	OAJ	The Japan Academy
PROCEEDINGS OF THE JAPAN ACADEMY SERIES B-PHYSICAL AND BIOLOGICAL SCIENCES	0386-2208	SCIE	PROCEEDINGS OF THE JAPAN ACADEMY SERIES B-PHYSICAL AND BIOLOGICAL SCIENCES	OAJ	Japan Academy
ACTA MEDICA OKAYAMA	0386-300X	SCIE	ACTA MEDICA OKAYAMA	OAJ	Okayama University Medical School
CELL STRUCTURE AND FUNCTION	0386-7196	SCIE	CELL STRUCTURE AND FUNCTION	OAJ	Japan Society for Cell Biology
NIHON REOROJI GAKKAISHI	0387-1533	SCIE	NIHON REOROJI GAKKAISHI	OAJ	The Society of Rheology
JOURNAL OF TOXICOLOGICAL SCIENCES	0388-1350	SCIE	JOURNAL OF TOXICOLOGICAL SCIENCES	OAJ	The Japanese Society of Toxicology
BIOMEDICAL RESEARCH-TOKYO	0388-6107	SCIE	BIOMEDICAL RESEARCH-TOKYO	OAJ	Biomedical Research Press
HAEMATOLOGICA	0390-6078	SCIE	HAEMATOLOGICA	OAJ	Ferrata Storti Foundation
ACTA OTORHINOLARYNGOLOGICA ITALICA	0392-100X	SCIE	ACTA OTORHINOLARYNGOLOGICA ITALICA	OAJ	Pacini Editore SpA
FUNCTIONAL NEUROLOGY	0393-5264	SCIE	FUNCTIONAL NEUROLOGY	OAJ	CIC Edizioni Internazionali
FUTURE CHILD	1054-8289	SSCI		OAJ	Princeton University
JOURNAL OF RADIATION RESEARCH	0449-3060	SCIE	JOURNAL OF RADIATION RESEARCH	OAJ	Oxford University Press
YONSEI MEDICAL JOURNAL	0513-5796	SCIE	YONSEI MEDICAL JOURNAL	OAJ	Yonsei University College of Medicine
PAKISTAN JOURNAL OF BOTANY	0556-3321	SCIE	PAKISTAN JOURNAL OF BOTANY	OAJ	University of Karachi
ACTA PALAEONTOLOGICA POLONICA	0567-7920	SCIE	ACTA PALAEONTOLOGICA POLONICA	OAJ	Polish Academy of Sciences
CHINESE JOURNAL OF PHYSICS	0577-9073	SCIE	CHINESE JOURNAL OF PHYSICS	OAJ	The Physical Society of the Republic of China
ACTA PHYSICA POLONICA A	0587-4246	SCIE	ACTA PHYSICA POLONICA A	OAJ	Polish Academy of Sciences
ACTA PHYSICA POLONICA B	0587-4254	SCIE	ACTA PHYSICA POLONICA B	OAJ	Jagellonian University, Cracow
BIOLOGICAL RESEARCH	0716-9760	SCIE	BIOLOGICAL RESEARCH	OAJ	Sociedad de Biología de Chile
ELECTRONIC JOURNAL OF BIOTECHNOLOGY	0717-3458	SCIE	ELECTRONIC JOURNAL OF BIOTECHNOLOGY	OAJ	Pontificia Universidad Católica de Valparaíso
CLINICAL NEUROPATHOLOGY	0722-5091	SCIE	CLINICAL NEUROPATHOLOGY	OAJ	Dustri-Verlag
TEXAS HEART INSTITUTE JOURNAL	0730-2347	SCIE	TEXAS HEART INSTITUTE JOURNAL	OAJ	Texas Heart Institute
FAMILY MEDICINE	0742-3225	SCIE	FAMILY MEDICINE	OAJ	STFM
JOURNAL OF REHABILITATION RESEARCH AND DEVELOPMENT	0748-7711	SCIE	JOURNAL OF REHABILITATION RESEARCH AND DEVELOPMENT	OAJ	Rehabilitation Research and Development Service, Department of Veterans Affairs
POLAR RESEARCH	0800-0395	SCIE	POLAR RESEARCH	OAJ	Co-Action Publishing
HEALTH REP	0840-6529	SSCI		OAJ	Statistics Canada
BIOLOGY OF SPORT	0860-021X	SCIE	BIOLOGY OF SPORT	OAJ	Institute of Sport
CERAMICS-SILIKATY	0862-5468	SCIE	CERAMICS-SILIKATY	OAJ	Academy of Sciences of the Czech Republic
PHYSIOLOGICAL RESEARCH	0862-8408	SCIE	PHYSIOLOGICAL RESEARCH	OAJ	Institute of Physiology, Czech Academy of Sciences
JOURNAL OF PHYSIOLOGY AND PHARMACOLOGY	0867-5910	SCIE	JOURNAL OF PHYSIOLOGY AND PHARMACOLOGY	OAJ	Krakow Polish Physiological Society
TOHOKU JOURNAL OF EXPERIMENTAL MEDICINE	0040-8727	SCIE	TOHOKU JOURNAL OF EXPERIMENTAL MEDICINE	OAJ	Tohoku University Medical Press
CLEVELAND CLINIC JOURNAL OF MEDICINE	0891-1150	SCIE	CLEVELAND CLINIC JOURNAL OF MEDICINE	OAJ	The Cleveland Clinic Educational Foundation
ANALYTICAL SCIENCES	0910-6340	SCIE	ANALYTICAL SCIENCES	OAJ	The Japan Society for Analytical Chemistry
JOURNAL OF CLINICAL BIOCHEMISTRY AND NUTRITION	0912-0009	SCIE	JOURNAL OF CLINICAL BIOCHEMISTRY AND NUTRITION	OAJ	The Society for Free Radical Research Japan
JOURNAL OF TOXICOLOGIC PATHOLOGY	0914-9198	SCIE	JOURNAL OF TOXICOLOGIC PATHOLOGY	OAJ	Japanese Society of Toxicologic Pathology
JOURNAL OF PHYSICAL THERAPY SCIENCE	0915-5287	SCIE	JOURNAL OF PHYSICAL THERAPY SCIENCE	OAJ	Society of Physical Therapy Science
JOURNAL OF VETERINARY MEDICAL SCIENCE	0916-7250	SCIE	JOURNAL OF VETERINARY MEDICAL SCIENCE	OAJ	Japanese Society of Veterinary Science
JOURNAL OF REPRODUCTION AND DEVELOPMENT	0916-8818	SCIE	JOURNAL OF REPRODUCTION AND DEVELOPMENT	OAJ	Society for Reproduction and Development
JOURNAL OF EPIDEMIOLOGY	0917-5040	SCIE	JOURNAL OF EPIDEMIOLOGY	OAJ	Japan Epidemiological Association
INTERNAL MEDICINE	0918-2918	SCIE	INTERNAL MEDICINE	OAJ	The Japanese Society of Internal Medicine
ANTHROPOLOGICAL SCIENCE	0918-7960	SCIE	ANTHROPOLOGICAL SCIENCE	OAJ	The Anthropological Society of Nippon
ENDOCRINE JOURNAL	0918-8959	SCIE	ENDOCRINE JOURNAL	OAJ	The Japan Endocrine Society
TOXINS	2072-6651	SCIE	TOXINS	OAJ	MDPI AG
SOC HIST MED	0951-631X	SSCI		OAJ	Oxford University Press
TRIALS	1745-6215	SCIE	TRIALS	OAJ	BioMed Central
TURKISH JOURNAL OF BIOLOGY	1300-0152	SCIE	TURKISH JOURNAL OF BIOLOGY	OAJ	Scientific and Technical Research Council of Turkey
TURKISH JOURNAL OF CHEMISTRY	1300-0527	SCIE	TURKISH JOURNAL OF CHEMISTRY	OAJ	Scientific and Technical Research Council of Turkey
MEDIATORS OF INFLAMMATION	0962-9351	SCIE	MEDIATORS OF INFLAMMATION	OAJ	Hindawi Publishing Corporation
UPSALA JOURNAL OF MEDICAL SCIENCES	0300-9734	SCIE	UPSALA JOURNAL OF MEDICAL SCIENCES	OAJ	Upsala Medical Society
INDIAN JOURNAL OF CHEMICAL TECHNOLOGY	0971-457X	SCIE	INDIAN JOURNAL OF CHEMICAL TECHNOLOGY	OAJ	NISCAIR
INDIAN JOURNAL OF MEDICAL RESEARCH	0971-5916	SCIE	INDIAN JOURNAL OF MEDICAL RESEARCH	OAJ	Indian Council of Medical Research
ANNALS OF INDIAN ACADEMY OF NEUROLOGY	0972-2327	SCIE	ANNALS OF INDIAN ACADEMY OF NEUROLOGY	OAJ	Medknow Publications
INTERNATIONAL JOURNAL OF HUMAN GENETICS	0972-3757	SCIE	INTERNATIONAL JOURNAL OF HUMAN GENETICS	OAJ	Kamla-Raj Enterprises, Delhi
JOURNAL OF VECTOR BORNE DISEASES	0972-9062	SCIE	JOURNAL OF VECTOR BORNE DISEASES	OAJ	National Institute of Malaria Research
JOURNAL OF CANCER RESEARCH AND THERAPEUTICS	0973-1482	SCIE	JOURNAL OF CANCER RESEARCH AND THERAPEUTICS	OAJ	Medknow Publications
ANNALES GEOPHYSICAE	0992-7689	SCIE	ANNALES GEOPHYSICAE	OAJ	Copernicus Publications
GENETICS SELECTION EVOLUTION	0999-193X	SCIE	GENETICS SELECTION EVOLUTION	OAJ	BioMed Central
JOURNAL OF INORGANIC MATERIALS	1000-324X	SCIE	JOURNAL OF INORGANIC MATERIALS	OAJ	Science Press
CHINESE SCIENCE BULLETIN	1001-6538	SCIE	CHINESE SCIENCE BULLETIN	OAJ	Springer
JOURNAL OF INFRARED AND MILLIMETER WAVES	1001-9014	SCIE	JOURNAL OF INFRARED AND MILLIMETER WAVES	OAJ	Science Press
UROLOGY JOURNAL	1735-1308	SCIE	UROLOGY JOURNAL	OAJ	Shaheed Beheshti University of Medical Sciences
MEDICAL PRINCIPLES AND PRACTICE	1011-7571	SCIE	MEDICAL PRINCIPLES AND PRACTICE	OAJ	Karger
JOURNAL OF KOREAN MEDICAL SCIENCE	1011-8934	SCIE	JOURNAL OF KOREAN MEDICAL SCIENCE	OAJ	Korean Academy of Medical Sciences
CELLULAR PHYSIOLOGY AND BIOCHEMISTRY	1015-8987	SCIE	CELLULAR PHYSIOLOGY AND BIOCHEMISTRY	OAJ	Karger
JOURNAL OF INVESTIGATIONAL ALLERGOLOGY AND CLINICAL IMMUNOLOGY	1018-9068	SCIE	JOURNAL OF INVESTIGATIONAL ALLERGOLOGY AND CLINICAL IMMUNOLOGY	OAJ	ESMON Publicidad
INTERNATIONAL JOURNAL OF ONCOLOGY	1019-6439	SCIE	INTERNATIONAL JOURNAL OF ONCOLOGY	OAJ	Spandidos Publications
REV PANAM SALUD PUBL	1020-4989	SSCI		OAJ	Organización Panamericana de la Salud
ONCOLOGY REPORTS	1021-335X	SCIE	ONCOLOGY REPORTS	OAJ	Spandidos Publications
JOURNAL OF BIOMEDICAL SCIENCE	1021-7770	SCIE	JOURNAL OF BIOMEDICAL SCIENCE	OAJ	BioMed Central
VETERINARNI MEDICINA	0375-8427	SCIE	VETERINARNI MEDICINA	OAJ	Czech Academy of Agricultural Sciences
NONLINEAR PROCESSES IN GEOPHYSICS	1023-5809	SCIE	NONLINEAR PROCESSES IN GEOPHYSICS	OAJ	Copernicus Publications
HONG KONG MEDICAL JOURNAL	1024-2708	SCIE	HONG KONG MEDICAL JOURNAL	OAJ	Hong Kong Academy of Medicine
DISCRETE DYNAMICS IN NATURE AND SOCIETY	1026-0226	SCIE	DISCRETE DYNAMICS IN NATURE AND SOCIETY	OAJ	Hindawi Publishing Corporation
REVISTA MEXICANA DE CIENCIAS GEOLOGICAS	1026-8774	SCIE	REVISTA MEXICANA DE CIENCIAS GEOLOGICAS	OAJ	Universidad Nacional Autónoma de México
HYDROLOGY AND EARTH SYSTEM SCIENCES	1027-5606	SCIE	HYDROLOGY AND EARTH SYSTEM SCIENCES	OAJ	Copernicus Publications
OCEANOGRAPHY	1042-8275	SCIE	OCEANOGRAPHY	OAJ	The Oceanography Society (TOS)
VETERINARY RESEARCH	0928-4249	SCIE	VETERINARY RESEARCH	OAJ	BioMed Central
ADVANCES IN PHYSIOLOGY EDUCATION	1043-4046	SCIE	ADVANCES IN PHYSIOLOGY EDUCATION	OAJ	American Physiological Society
JOURNAL OF RESEARCH OF THE NATIONAL INSTITUTE OF STANDARDS AND TECHNOLOGY	1044-677X	SCIE	JOURNAL OF RESEARCH OF THE NATIONAL INSTITUTE OF STANDARDS AND TECHNOLOGY	OAJ	The National Institute of Standards and Technology
VIROLOGY JOURNAL	1743-422X	SCIE	VIROLOGY JOURNAL	OAJ	BioMed Central
VOJNOSANITETSKI PREGLED	0042-8450	SCIE	VOJNOSANITETSKI PREGLED	OAJ	Military Medical Academy, Belgrade
WATER	2073-4441	SCIE	WATER	OAJ	MDPI AG
JOURNAL OF ATHLETIC TRAINING	1062-6050	SCIE	JOURNAL OF ATHLETIC TRAINING	OAJ	The National Athletic Trainers' Association
WATER SA	0378-4738	SCIE	WATER SA	OAJ	Water Research Commission
ELECTRONIC TRANSACTIONS ON NUMERICAL ANALYSIS	1068-9613	SCIE	ELECTRONIC TRANSACTIONS ON NUMERICAL ANALYSIS	OAJ	Kent State University Library
WEST INDIAN MEDICAL JOURNAL	0043-3144	SCIE	WEST INDIAN MEDICAL JOURNAL	OAJ	University of the West Indies
JOURNAL OF HYMENOPTERA RESEARCH	1070-9428	SCIE	JOURNAL OF HYMENOPTERA RESEARCH	OAJ	Pensoft Publishers
ELECTRONIC JOURNAL OF DIFFERENTIAL EQUATIONS	1072-6691	SCIE	ELECTRONIC JOURNAL OF DIFFERENTIAL EQUATIONS	OAJ	Texas State University
CANCER CONTROL	1073-2748	SCIE	CANCER CONTROL	OAJ	Moffitt Cancer Center
MOLECULAR MEDICINE	1076-1551	SCIE	MOLECULAR MEDICINE	OAJ	The Feinstein Institute for Medical Research
JOURNAL OF ARTIFICIAL INTELLIGENCE RESEARCH	1076-9757	SCIE	JOURNAL OF ARTIFICIAL INTELLIGENCE RESEARCH	OAJ	AI Access Foundation
WORLD JOURNAL OF GASTROENTEROLOGY	1007-9327	SCIE	WORLD JOURNAL OF GASTROENTEROLOGY	OAJ	Baishideng Publishing Group Co. Limited
WORLD JOURNAL OF SURGICAL ONCOLOGY	1477-7819	SCIE	WORLD JOURNAL OF SURGICAL ONCOLOGY	OAJ	BioMed Central
EMERGING INFECTIOUS DISEASES	1080-6040	SCIE	EMERGING INFECTIOUS DISEASES	OAJ	U.S. National Center for Infectious Diseases
ELECTRONIC COMMUNICATIONS IN PROBABILITY	1083-589X	SCIE	ELECTRONIC COMMUNICATIONS IN PROBABILITY	OAJ	Institute of Mathematical Statistics
ELECTRONIC JOURNAL OF PROBABILITY	1083-6489	SCIE	ELECTRONIC JOURNAL OF PROBABILITY	OAJ	Institute of Mathematical Statistics
ABSTRACT AND APPLIED ANALYSIS	1085-3375	SCIE	ABSTRACT AND APPLIED ANALYSIS	OAJ	Hindawi Publishing Corporation
JSLS-JOURNAL OF THE SOCIETY OF LAPAROENDOSCOPIC SURGEONS	1086-8089	SCIE	JSLS-JOURNAL OF THE SOCIETY OF LAPAROENDOSCOPIC SURGEONS	OAJ	Society of Laparoendoscopic Surgeons
ALLERGY AND ASTHMA PROCEEDINGS	1088-5412	SCIE	ALLERGY AND ASTHMA PROCEEDINGS	OAJ	OceanSide Publications
YAKUGAKU ZASSHI-JOURNAL OF THE PHARMACEUTICAL SOCIETY OF JAPAN	0031-6903	SCIE	YAKUGAKU ZASSHI-JOURNAL OF THE PHARMACEUTICAL SOCIETY OF JAPAN	OAJ	Pharmaceutical Society of Japan
YEAST	0749-503X	SCIE	YEAST	OAJ	Hindawi Publishing Corporation
MOLECULAR VISION	1090-0535	SCIE	MOLECULAR VISION	OAJ	Molecular Vision
NEUROSURGICAL FOCUS	1092-0684	SCIE	NEUROSURGICAL FOCUS	OAJ	American Association of Neurological Surgeons
OPTICS EXPRESS	1094-4087	SCIE	OPTICS EXPRESS	OAJ	Optical Society of America (OSA)
JOURNAL OF CARDIOVASCULAR MAGNETIC RESONANCE	1097-6647	SCIE	JOURNAL OF CARDIOVASCULAR MAGNETIC RESONANCE	OAJ	BioMed Central
PHYSICAL REVIEW SPECIAL TOPICS-ACCELERATORS AND BEAMS	1098-4402	SCIE	PHYSICAL REVIEW SPECIAL TOPICS-ACCELERATORS AND BEAMS	OAJ	American Physical Society
JOURNAL OF BUON	1107-0625	SCIE	JOURNAL OF BUON	OAJ	Imprimatur Publications
INTERNATIONAL JOURNAL OF MOLECULAR MEDICINE	1107-3756	SCIE	INTERNATIONAL JOURNAL OF MOLECULAR MEDICINE	OAJ	Spandidos Publications
INTERNATIONAL JOURNAL OF PHOTOENERGY	1110-662X	SCIE	INTERNATIONAL JOURNAL OF PHOTOENERGY	OAJ	Hindawi Publishing Corporation
JOURNAL OF APPLIED MATHEMATICS	1110-757X	SCIE	JOURNAL OF APPLIED MATHEMATICS	OAJ	Hindawi Publishing Corporation
EUROPEAN JOURNAL OF HISTOCHEMISTRY	1121-760X	SCIE	EUROPEAN JOURNAL OF HISTOCHEMISTRY	OAJ	PAGEPress Publications
JOURNAL OF HEADACHE AND PAIN	1129-2369	SCIE	JOURNAL OF HEADACHE AND PAIN	OAJ	Springer
REVISTA ESPANOLA DE ENFERMEDADES DIGESTIVAS	1130-0108	SCIE	REVISTA ESPANOLA DE ENFERMEDADES DIGESTIVAS	OAJ	The Spanish Society of Digestive Pathology
INTERNATIONAL MICROBIOLOGY	1139-6709	SCIE	INTERNATIONAL MICROBIOLOGY	OAJ	Viguera Editores, S.L.
NEUROPSYCHIATRIC DISEASE AND TREATMENT	1176-6328	SCIE	NEUROPSYCHIATRIC DISEASE AND TREATMENT	OAJ	Dove Medical Press
THERAPEUTICS AND CLINICAL RISK MANAGEMENT	1176-6336	SCIE	THERAPEUTICS AND CLINICAL RISK MANAGEMENT	OAJ	Dove Medical Press
CLINICAL INTERVENTIONS IN AGING	1176-9092	SCIE	CLINICAL INTERVENTIONS IN AGING	OAJ	Dove Medical Press
INTERNATIONAL JOURNAL OF CHRONIC OBSTRUCTIVE PULMONARY DISEASE	1176-9106	SCIE	INTERNATIONAL JOURNAL OF CHRONIC OBSTRUCTIVE PULMONARY DISEASE	OAJ	Dove Medical Press
EVOLUTIONARY BIOINFORMATICS	1176-9343	SCIE	EVOLUTIONARY BIOINFORMATICS	OAJ	Libertas Academica
PATIENT PREFERENCE AND ADHERENCE	1177-889X	SCIE	PATIENT PREFERENCE AND ADHERENCE	OAJ	Dove Medical Press
INTERNATIONAL JOURNAL OF NANOMEDICINE	1178-2013	SCIE	INTERNATIONAL JOURNAL OF NANOMEDICINE	OAJ	Dove Medical Press
ONCOTARGETS AND THERAPY	1178-6930	SCIE	ONCOTARGETS AND THERAPY	OAJ	Dove Medical Press
J PSYCHIATR NEUROSCI	1180-4882	SSCI		OAJ	Canadian Medical Association
CURRENT ONCOLOGY	1198-0052	SCIE	CURRENT ONCOLOGY	OAJ	Multimed Inc.
PLANT PROTECTION SCIENCE	1212-2580	SCIE	PLANT PROTECTION SCIENCE	OAJ	Czech Academy of Agricultural Sciences
ACTA ZOOLOGICA ACADEMIAE SCIENTIARUM HUNGARICAE	1217-8837	SCIE	ACTA ZOOLOGICA ACADEMIAE SCIENTIARUM HUNGARICAE	OAJ	Hungarian Academy of Sciences
KOREAN J MED HIST	1225-505X	AHCI	KOREAN JOURNAL OF MEDICAL HISTORY	OAJ	Korean Society for the History of Medicine
ETRI JOURNAL	1225-6463	SCIE	ETRI JOURNAL	OAJ	Electronics and Telecommunications Research Institute (ETRI)
ALGAE	1226-2617	SCIE	ALGAE	OAJ	Korean Society of Phycology
EXPERIMENTAL AND MOLECULAR MEDICINE	1226-3613	SCIE	EXPERIMENTAL AND MOLECULAR MEDICINE	OAJ	Korean Society of Medical Biochemistry and Molecular Biology
KOREAN JOURNAL OF RADIOLOGY	1229-6929	SCIE	KOREAN JOURNAL OF RADIOLOGY	OAJ	Korean Radiological Society
MYCOBIOLOGY	1229-8093	SCIE	MYCOBIOLOGY	OAJ	Korean Society of Mycology
JOURNAL OF VETERINARY SCIENCE	1229-845X	SCIE	JOURNAL OF VETERINARY SCIENCE	OAJ	Korean Society of Veterinary Science
ANNALS OF AGRICULTURAL AND ENVIRONMENTAL MEDICINE	1232-1966	SCIE	ANNALS OF AGRICULTURAL AND ENVIRONMENTAL MEDICINE	OAJ	Institute of Agricultural Medicine in Lublin
ANNALES ACADEMIAE SCIENTIARUM FENNICAE-MATHEMATICA	1239-629X	SCIE	ANNALES ACADEMIAE SCIENTIARUM FENNICAE-MATHEMATICA	OAJ	Academia Scientiarum Fennica
INT J CIRCUMPOL HEAL	1239-9736	SSCI		OAJ	Co-Action Publishing
PARASITE	1252-607X	SCIE	PARASITE	OAJ	EDP Sciences
ADANSONIA	1280-8571	SCIE	ADANSONIA	OAJ	Museum Nationale d'Histoire Naturelle Paris
OIL & GAS SCIENCE AND TECHNOLOGY-REVUE D IFP ENERGIES NOUVELLES	1294-4475	SCIE	OIL & GAS SCIENCE AND TECHNOLOGY-REVUE D IFP ENERGIES NOUVELLES	OAJ	Institut Français du Pétrole
ANADOLU KARDIYOLOJI DERGISI-THE ANATOLIAN JOURNAL OF CARDIOLOGY	1302-8723	SCIE	ANADOLU KARDIYOLOJI DERGISI-THE ANATOLIAN JOURNAL OF CARDIOLOGY	OAJ	Aves Yayincilik
JOURNAL OF SPORTS SCIENCE AND MEDICINE	1303-2968	SCIE	JOURNAL OF SPORTS SCIENCE AND MEDICINE	OAJ	University of Uludag
DIAGNOSTIC AND INTERVENTIONAL RADIOLOGY	1305-3825	SCIE	DIAGNOSTIC AND INTERVENTIONAL RADIOLOGY	OAJ	AVES Yayincilik
REV CIENC SOC-VENEZ	1315-9518	SSCI		OAJ	Universidad del Zulia
ACTA CHIMICA SLOVENICA	1318-0207	SCIE	ACTA CHIMICA SLOVENICA	OAJ	Slovenian Chemical Society
ALLERGOLOGY INTERNATIONAL	1323-8930	SCIE	ALLERGOLOGY INTERNATIONAL	OAJ	Japanese Society of Allergology
ACTA PHARMACEUTICA	1330-0075	SCIE	ACTA PHARMACEUTICA	OAJ	Croatian Pharmaceutical Society
FOOD TECHNOLOGY AND BIOTECHNOLOGY	1330-9862	SCIE	FOOD TECHNOLOGY AND BIOTECHNOLOGY	OAJ	University of Zagreb
DNA RESEARCH	1340-2838	SCIE	DNA RESEARCH	OAJ	Oxford University Press
JOURNAL OF ATHEROSCLEROSIS AND THROMBOSIS	1340-3478	SCIE	JOURNAL OF ATHEROSCLEROSIS AND THROMBOSIS	OAJ	Japan Atherosclerosis Society
KYUSHU JOURNAL OF MATHEMATICS	1340-6116	SCIE	KYUSHU JOURNAL OF MATHEMATICS	OAJ	Kyushu University
EXPERIMENTAL ANIMALS	1341-1357	SCIE	EXPERIMENTAL ANIMALS	OAJ	Japanese Association for Laboratory Animal Science
GENES & GENETIC SYSTEMS	1341-7568	SCIE	GENES & GENETIC SYSTEMS	OAJ	Genetics Society of Japan
JOURNAL OF OCCUPATIONAL HEALTH	1341-9145	SCIE	JOURNAL OF OCCUPATIONAL HEALTH	OAJ	Japan Society for Occupational Health
PLANT BIOTECHNOLOGY	1342-4580	SCIE	PLANT BIOTECHNOLOGY	OAJ	Japanese Society for Plant Cell and Molecular Biology
PLANT PRODUCTION SCIENCE	1343-943X	SCIE	PLANT PRODUCTION SCIENCE	OAJ	Crop Science Society of Japan
JAPANESE JOURNAL OF INFECTIOUS DISEASES	1344-6304	SCIE	JAPANESE JOURNAL OF INFECTIOUS DISEASES	OAJ	National Institute of Infectious Diseases
JOURNAL OF NIPPON MEDICAL SCHOOL	1345-4676	SCIE	JOURNAL OF NIPPON MEDICAL SCHOOL	OAJ	Medical Association of Nippon Medical School
JOURNAL OF POULTRY SCIENCE	1346-7395	SCIE	JOURNAL OF POULTRY SCIENCE	OAJ	Japan Poultry Science Association
JOURNAL OF THE JAPAN PETROLEUM INSTITUTE	1346-8804	SCIE	JOURNAL OF THE JAPAN PETROLEUM INSTITUTE	OAJ	Japan Petroleum Institute
CIRCULATION JOURNAL	1346-9843	SCIE	CIRCULATION JOURNAL	OAJ	The Japanese Circulation Society
DRUG METABOLISM AND PHARMACOKINETICS	1347-4367	SCIE	DRUG METABOLISM AND PHARMACOKINETICS	OAJ	Japanese Society for the Study of Xenobiotics
SOLA	1349-6476	SCIE	SOLA	OAJ	Meteorological Society of Japan
NEW JOURNAL OF PHYSICS	1367-2630	SCIE	NEW JOURNAL OF PHYSICS	OAJ	Institute of Physics (IoP) and Deutsche Physikalische Gesellschaft
MATERIALS TODAY	1369-7021	SCIE	MATERIALS TODAY	OAJ	Elsevier
BRAZILIAN JOURNAL OF INFECTIOUS DISEASES	1413-8670	SCIE	BRAZILIAN JOURNAL OF INFECTIOUS DISEASES	OAJ	Brazilian Society of Infectious Diseases
GENETICS AND MOLECULAR BIOLOGY	1415-4757	SCIE	GENETICS AND MOLECULAR BIOLOGY	OAJ	Sociedade Brasileira de Genética
MOLECULES	1420-3049	SCIE	MOLECULES	OAJ	MDPI AG
KIDNEY & BLOOD PRESSURE RESEARCH	1420-4096	SCIE	KIDNEY & BLOOD PRESSURE RESEARCH	OAJ	S. Karger AG
SWISS MEDICAL WEEKLY	1424-7860	SCIE	SWISS MEDICAL WEEKLY	OAJ	EMH Swiss Medical Publishers
SENSORS	1424-8220	SCIE	SENSORS	OAJ	MDPI AG
LIVING REVIEWS IN RELATIVITY	1433-8351	SCIE	LIVING REVIEWS IN RELATIVITY	OAJ	Max-Planck Institute for Gravitational Physics
EDUC TECHNOL SOC	1436-4522	SSCI		OAJ	International Forum of Educational Technology & Society
JOURNAL OF MEDICAL INTERNET RESEARCH	1438-8871	SCIE	JOURNAL OF MEDICAL INTERNET RESEARCH	OAJ	JMIR Publications
JOURNAL OF RESEARCH AND PRACTICE IN INFORMATION TECHNOLOGY	1443-458X	SCIE	JOURNAL OF RESEARCH AND PRACTICE IN INFORMATION TECHNOLOGY	OAJ	Australian Computer Society
INTERNATIONAL JOURNAL OF MEDICAL SCIENCES	1449-1907	SCIE	INTERNATIONAL JOURNAL OF MEDICAL SCIENCES	OAJ	Ivyspring International Publisher
INTERNATIONAL JOURNAL OF BIOLOGICAL SCIENCES	1449-2288	SCIE	INTERNATIONAL JOURNAL OF BIOLOGICAL SCIENCES	OAJ	Ivyspring International Publisher
NUCLEAR TECHNOLOGY & RADIATION PROTECTION	1451-3994	SCIE	NUCLEAR TECHNOLOGY & RADIATION PROTECTION	OAJ	VINČA Institute of Nuclear Sciences
INTERNATIONAL JOURNAL OF ELECTROCHEMICAL SCIENCE	1452-3981	SCIE	INTERNATIONAL JOURNAL OF ELECTROCHEMICAL SCIENCE	OAJ	Electrochemical Science Group
NOISE & HEALTH	1463-1741	SCIE	NOISE & HEALTH	OAJ	Medknow Publications
BREAST CANCER RESEARCH	1465-542X	SCIE	BREAST CANCER RESEARCH	OAJ	BioMed Central
CRITICAL CARE	1466-609X	SCIE	CRITICAL CARE	OAJ	BioMed Central
CURRENT ISSUES IN MOLECULAR BIOLOGY	1467-3037	SCIE	CURRENT ISSUES IN MOLECULAR BIOLOGY	OAJ	Horizon Scientific Press
GEOCHEMICAL TRANSACTIONS	1467-4866	SCIE	GEOCHEMICAL TRANSACTIONS	OAJ	BioMed Central
SCIENCE AND TECHNOLOGY OF ADVANCED MATERIALS	1468-6996	SCIE	SCIENCE AND TECHNOLOGY OF ADVANCED MATERIALS	OAJ	Institute of Physics, National Institute for Materials Science
BMC BIOCHEMISTRY	1471-2091	SCIE	BMC BIOCHEMISTRY	OAJ	BioMed Central
BMC BIOINFORMATICS	1471-2105	SCIE	BMC BIOINFORMATICS	OAJ	BioMed Central
BMC CELL BIOLOGY	1471-2121	SCIE	BMC CELL BIOLOGY	OAJ	BioMed Central
BMC DEVELOPMENTAL BIOLOGY	1471-213X	SCIE	BMC DEVELOPMENTAL BIOLOGY	OAJ	BioMed Central
BMC EVOLUTIONARY BIOLOGY	1471-2148	SCIE	BMC EVOLUTIONARY BIOLOGY	OAJ	BioMed Central
BMC GENETICS	1471-2156	SCIE	BMC GENETICS	OAJ	BioMed Central
BMC GENOMICS	1471-2164	SCIE	BMC GENOMICS	OAJ	BioMed Central
BMC IMMUNOLOGY	1471-2172	SCIE	BMC IMMUNOLOGY	OAJ	BioMed Central
BMC MICROBIOLOGY	1471-2180	SCIE	BMC MICROBIOLOGY	OAJ	BioMed Central
BMC MOLECULAR BIOLOGY	1471-2199	SCIE	BMC MOLECULAR BIOLOGY	OAJ	BioMed Central
BMC NEUROSCIENCE	1471-2202	SCIE	BMC NEUROSCIENCE	OAJ	BioMed Central
BMC PHARMACOLOGY & TOXICOLOGY	1471-2210	SCIE	BMC PHARMACOLOGY & TOXICOLOGY	OAJ	BioMed Central
BMC PLANT BIOLOGY	1471-2229	SCIE	BMC PLANT BIOLOGY	OAJ	BioMed Central
BMC CARDIOVASCULAR DISORDERS	1471-2261	SCIE	BMC CARDIOVASCULAR DISORDERS	OAJ	BioMed Central
BMC MEDICAL RESEARCH METHODOLOGY	1471-2288	SCIE	BMC MEDICAL RESEARCH METHODOLOGY	OAJ	BioMed Central
BMC FAMILY PRACTICE	1471-2296	SCIE	BMC FAMILY PRACTICE	OAJ	BioMed Central
BMC GASTROENTEROLOGY	1471-230X	SCIE	BMC GASTROENTEROLOGY	OAJ	BioMed Central
BMC GERIATRICS	1471-2318	SCIE	BMC GERIATRICS	OAJ	BioMed Central
BMC INFECTIOUS DISEASES	1471-2334	SCIE	BMC INFECTIOUS DISEASES	OAJ	BioMed Central
BMC MEDICAL IMAGING	1471-2342	SCIE	BMC MEDICAL IMAGING	OAJ	BioMed Central
BMC MEDICAL GENETICS	1471-2350	SCIE	BMC MEDICAL GENETICS	OAJ	BioMed Central
BMC NEPHROLOGY	1471-2369	SCIE	BMC NEPHROLOGY	OAJ	BioMed Central
BMC NEUROLOGY	1471-2377	SCIE	BMC NEUROLOGY	OAJ	BioMed Central
BMC PREGNANCY AND CHILDBIRTH	1471-2393	SCIE	BMC PREGNANCY AND CHILDBIRTH	OAJ	BioMed Central
BMC CANCER	1471-2407	SCIE	BMC CANCER	OAJ	BioMed Central
BMC OPHTHALMOLOGY	1471-2415	SCIE	BMC OPHTHALMOLOGY	OAJ	BioMed Central
BMC PEDIATRICS	1471-2431	SCIE	BMC PEDIATRICS	OAJ	BioMed Central
BMC PSYCHIATRY	1471-244X	SCIE	BMC PSYCHIATRY	OAJ	BioMed Central
BMC PUBLIC HEALTH	1471-2458	SCIE	BMC PUBLIC HEALTH	OAJ	BioMed Central
BMC PULMONARY MEDICINE	1471-2466	SCIE	BMC PULMONARY MEDICINE	OAJ	BioMed Central
BMC MUSCULOSKELETAL DISORDERS	1471-2474	SCIE	BMC MUSCULOSKELETAL DISORDERS	OAJ	BioMed Central
BMC SURGERY	1471-2482	SCIE	BMC SURGERY	OAJ	BioMed Central
BMC BIOTECHNOLOGY	1472-6750	SCIE	BMC BIOTECHNOLOGY	OAJ	BioMed Central
BMC ENDOCRINE DISORDERS	1472-6823	SCIE	BMC ENDOCRINE DISORDERS	OAJ	BioMed Central
BMC WOMENS HEALTH	1472-6874	SSCI		OAJ	BioMed Central
BMC COMPLEMENTARY AND ALTERNATIVE MEDICINE	1472-6882	SCIE	BMC COMPLEMENTARY AND ALTERNATIVE MEDICINE	OAJ	BioMed Central
BMC MEDICAL EDUCATION	1472-6920	SCIE	BMC MEDICAL EDUCATION	OAJ	BioMed Central
BMC MED ETHICS	1472-6939	SSCI		OAJ	BioMed Central
BMC MEDICAL INFORMATICS AND DECISION MAKING	1472-6947	SCIE	BMC MEDICAL INFORMATICS AND DECISION MAKING	OAJ	BioMed Central
BMC HEALTH SERVICES RESEARCH	1472-6963	SCIE	BMC HEALTH SERVICES RESEARCH	OAJ	BioMed Central
EUROPEAN CELLS & MATERIALS	1473-2262	SCIE	EUROPEAN CELLS & MATERIALS	OAJ	European Cells & Materials Ltd
HUMAN GENOMICS	1473-9542	SCIE	HUMAN GENOMICS	OAJ	BioMed Central
CARDIOVASCULAR DIABETOLOGY	1475-2840	SCIE	CARDIOVASCULAR DIABETOLOGY	OAJ	BioMed Central
MICROBIAL CELL FACTORIES	1475-2859	SCIE	MICROBIAL CELL FACTORIES	OAJ	BioMed Central
CANCER CELL INTERNATIONAL	1475-2867	SCIE	CANCER CELL INTERNATIONAL	OAJ	BioMed Central
MALARIA JOURNAL	1475-2875	SCIE	MALARIA JOURNAL	OAJ	BioMed Central
NUTRITION JOURNAL	1475-2891	SCIE	NUTRITION JOURNAL	OAJ	BioMed Central
BIOMEDICAL ENGINEERING ONLINE	1475-925X	SCIE	BIOMEDICAL ENGINEERING ONLINE	OAJ	BioMed Central
ENVIRONMENTAL HEALTH	1476-069X	SCIE	ENVIRONMENTAL HEALTH	OAJ	BioMed Central
ANNALS OF CLINICAL MICROBIOLOGY AND ANTIMICROBIALS	1476-0711	SCIE	ANNALS OF CLINICAL MICROBIOLOGY AND ANTIMICROBIALS	OAJ	BioMed Central
INT J HEALTH GEOGR	1476-072X	SSCI		OAJ	BioMed Central
MOLECULAR CANCER	1476-4598	SCIE	MOLECULAR CANCER	OAJ	BioMed Central
LIPIDS IN HEALTH AND DISEASE	1476-511X	SCIE	LIPIDS IN HEALTH AND DISEASE	OAJ	BioMed Central
CARDIOVASCULAR ULTRASOUND	1476-7120	SCIE	CARDIOVASCULAR ULTRASOUND	OAJ	BioMed Central
JOURNAL OF NANOBIOTECHNOLOGY	1477-3155	SCIE	JOURNAL OF NANOBIOTECHNOLOGY	OAJ	BioMed Central
PROTEOME SCIENCE	1477-5956	SCIE	PROTEOME SCIENCE	OAJ	BioMed Central
HEALTH QUAL LIFE OUT	1477-7525	SSCI		OAJ	BioMed Central
REPRODUCTIVE BIOLOGY AND ENDOCRINOLOGY	1477-7827	SCIE	REPRODUCTIVE BIOLOGY AND ENDOCRINOLOGY	OAJ	BioMed Central
HUM RESOUR HEALTH	1478-4491	SSCI		OAJ	BioMed Central
HEALTH RES POLICY SY	1478-4505	SSCI		OAJ	BioMed Central
ARTHRITIS RESEARCH & THERAPY	1478-6354	SCIE	ARTHRITIS RESEARCH & THERAPY	OAJ	Springer
POPUL HEALTH METR	1478-7954	SSCI		OAJ	BioMed Central
CELL COMMUNICATION AND SIGNALING	1478-811X	SCIE	CELL COMMUNICATION AND SIGNALING	OAJ	BioMed Central
INTERNATIONAL JOURNAL OF BEHAVIORAL NUTRITION AND PHYSICAL ACTIVITY	1479-5868	SCIE	INTERNATIONAL JOURNAL OF BEHAVIORAL NUTRITION AND PHYSICAL ACTIVITY	OAJ	BioMed Central
JOURNAL OF TRANSLATIONAL MEDICINE	1479-5876	SCIE	JOURNAL OF TRANSLATIONAL MEDICINE	OAJ	BioMed Central
BIOLOGICAL PROCEDURES ONLINE	1480-9222	SCIE	BIOLOGICAL PROCEDURES ONLINE	OAJ	BioMed Central
JOURNAL OF PHARMACY AND PHARMACEUTICAL SCIENCES	1482-1826	SCIE	JOURNAL OF PHARMACY AND PHARMACEUTICAL SCIENCES	OAJ	Canadian Society for Pharmaceutical Sciences
JOURNAL OF THE CANADIAN DENTAL ASSOCIATION	1488-2159	SCIE	JOURNAL OF THE CANADIAN DENTAL ASSOCIATION	OAJ	Canadian Dental Association
REV BRAS PSIQUIATR	1516-4446	SSCI		OAJ	Associação Brasileira de Psiquiatria - ABP
BRAZILIAN JOURNAL OF MICROBIOLOGY	1517-8382	SCIE	BRAZILIAN JOURNAL OF MICROBIOLOGY	OAJ	Sociedade Brasileira de Microbiologia
NEOPLASIA	1522-8002	SCIE	NEOPLASIA	OAJ	Neoplasia
J ELECTRON COMMER RE	1526-6133	SSCI		OAJ	California State University
JOURNAL OF APPLIED CLINICAL MEDICAL PHYSICS	1526-9914	SCIE	JOURNAL OF APPLIED CLINICAL MEDICAL PHYSICS	OAJ	The American College of Medical Physics and American Institute of Physics
JOURNAL OF MACHINE LEARNING RESEARCH	1532-4435	SCIE	JOURNAL OF MACHINE LEARNING RESEARCH	OAJ	Microtome Publishing
PAIN PHYSICIAN	1533-3159	SCIE	PAIN PHYSICIAN	OAJ	American Society of Interventional Pain Physicians
JOURNAL OF VISION	1534-7362	SCIE	JOURNAL OF VISION	OAJ	Association for Research in Vision and Ophthalmology
EPILEPSY CURRENTS	1535-7597	SCIE	EPILEPSY CURRENTS	OAJ	Blackwell
JOURNAL OF INSECT SCIENCE	1536-2442	SCIE	JOURNAL OF INSECT SCIENCE	OAJ	University of Wisconsin
SCIENTIFIC WORLD JOURNAL	1537-744X	SCIE	SCIENTIFIC WORLD JOURNAL	OAJ	Hindawi Publishing Corporation
ANNALS OF FAMILY MEDICINE	1544-1709	SCIE	ANNALS OF FAMILY MEDICINE	OAJ	HighWire
PREVENTING CHRONIC DISEASE	1545-1151	SCIE	PREVENTING CHRONIC DISEASE	OAJ	National Center for Chronic Disease Prevention and Health Promotion
JOURNAL OF STATISTICAL SOFTWARE	1548-7660	SCIE	JOURNAL OF STATISTICAL SOFTWARE	OAJ	University of California, Los Angeles
INTERNATIONAL JOURNAL OF DISTRIBUTED SENSOR NETWORKS	1550-1329	SCIE	INTERNATIONAL JOURNAL OF DISTRIBUTED SENSOR NETWORKS	OAJ	Hindawi Publishing Corporation
JOURNAL OF THE AMERICAN BOARD OF FAMILY MEDICINE	1557-2625	SCIE	JOURNAL OF THE AMERICAN BOARD OF FAMILY MEDICINE	OAJ	HighWire
EUROSURVEILLANCE	1560-7917	SCIE	EUROSURVEILLANCE	OAJ	European Centre for Disease Prevention and Control
NATURAL HAZARDS AND EARTH SYSTEM SCIENCES	1561-8633	SCIE	NATURAL HAZARDS AND EARTH SYSTEM SCIENCES	OAJ	Copernicus Publications
INTERACTIVE CARDIOVASCULAR AND THORACIC SURGERY	1569-9293	SCIE	INTERACTIVE CARDIOVASCULAR AND THORACIC SURGERY	OAJ	European Association for Cardio-thoracic Surgery
ANNALS OF GEOPHYSICS	1593-5213	SCIE	ANNALS OF GEOPHYSICS	OAJ	Istituto Nazionale di Geofisica e Vulcanologia (INGV)
ITALIAN JOURNAL OF ANIMAL SCIENCE	1594-4077	SCIE	ITALIAN JOURNAL OF ANIMAL SCIENCE	OAJ	PAGEPress Publications
JOURNAL OF HEALTH POPULATION AND NUTRITION	1606-0997	SCIE	JOURNAL OF HEALTH POPULATION AND NUTRITION	OAJ	International Centre for Diarrhoeal Disease Research, Bangladesh
CONDENSED MATTER PHYSICS	1607-324X	SCIE	CONDENSED MATTER PHYSICS	OAJ	Institute for Condensed Matter Physics
LIVING REVIEWS IN SOLAR PHYSICS	1614-4961	SCIE	LIVING REVIEWS IN SOLAR PHYSICS	OAJ	Max Planck Institute for Solar System Research
FOLIA NEUROPATHOLOGICA	1641-4640	SCIE	FOLIA NEUROPATHOLOGICA	OAJ	Termedia Publishing House
MARINE DRUGS	1660-3397	SCIE	MARINE DRUGS	OAJ	MDPI AG
INTERNATIONAL JOURNAL OF ENVIRONMENTAL RESEARCH AND PUBLIC HEALTH	1660-4601	SCIE	INTERNATIONAL JOURNAL OF ENVIRONMENTAL RESEARCH AND PUBLIC HEALTH	OAJ	MDPI AG
FRONTIERS IN NEUROANATOMY	1662-5129	SCIE	FRONTIERS IN NEUROANATOMY	OAJ	Frontiers Media
FRONTIERS IN BEHAVIORAL NEUROSCIENCE	1662-5153	SCIE	FRONTIERS IN BEHAVIORAL NEUROSCIENCE	OAJ	Frontiers Media
FRONTIERS IN HUMAN NEUROSCIENCE	1662-5161	SCIE	FRONTIERS IN HUMAN NEUROSCIENCE	OAJ	Frontiers Media
FRONTIERS IN AGING NEUROSCIENCE	1663-4365	SCIE	FRONTIERS IN AGING NEUROSCIENCE	OAJ	Frontiers Media
INTERNATIONAL JOURNAL OF ORAL SCIENCE	1674-2818	SCIE	INTERNATIONAL JOURNAL OF ORAL SCIENCE	OAJ	Nature Publishing Group
SCIENCE CHINA-LIFE SCIENCES	1674-7305	SCIE	SCIENCE CHINA-LIFE SCIENCES	OAJ	Springer
INTERNATIONAL BRAZ J UROL	1677-5538	SCIE	INTERNATIONAL BRAZ J UROL	OAJ	Sociedade Brasileira de Urologia
JOURNAL OF APPLIED ORAL SCIENCE	1678-7757	SCIE	JOURNAL OF APPLIED ORAL SCIENCE	OAJ	University of São Paulo
JOURNAL OF VENOMOUS ANIMALS AND TOXINS INCLUDING TROPICAL DISEASES	1678-9199	SCIE	JOURNAL OF VENOMOUS ANIMALS AND TOXINS INCLUDING TROPICAL DISEASES	OAJ	Springer
JOURNAL OF ANIMAL AND VETERINARY ADVANCES	1680-5593	SCIE	JOURNAL OF ANIMAL AND VETERINARY ADVANCES	OAJ	Medwell Online
ATMOSPHERIC CHEMISTRY AND PHYSICS	1680-7316	SCIE	ATMOSPHERIC CHEMISTRY AND PHYSICS	OAJ	Copernicus Publications
EURASIP JOURNAL ON WIRELESS COMMUNICATIONS AND NETWORKING	1687-1499	SCIE	EURASIP JOURNAL ON WIRELESS COMMUNICATIONS AND NETWORKING	OAJ	Springer
JOURNAL OF NANOMATERIALS	1687-4110	SCIE	JOURNAL OF NANOMATERIALS	OAJ	Hindawi Publishing Corporation
PPAR RESEARCH	1687-4757	SCIE	PPAR RESEARCH	OAJ	Hindawi Publishing Corporation
SCIENCE AND TECHNOLOGY OF NUCLEAR INSTALLATIONS	1687-6075	SCIE	SCIENCE AND TECHNOLOGY OF NUCLEAR INSTALLATIONS	OAJ	Hindawi Publishing Corporation
BIOGEOSCIENCES	1726-4170	SCIE	BIOGEOSCIENCES	OAJ	Copernicus Publications
INTERNATIONAL JOURNAL OF ADVANCED ROBOTIC SYSTEMS	1729-8806	SCIE	INTERNATIONAL JOURNAL OF ADVANCED ROBOTIC SYSTEMS	OAJ	InTech
HEREDITARY CANCER IN CLINICAL PRACTICE	1731-2302	SCIE	HEREDITARY CANCER IN CLINICAL PRACTICE	OAJ	BioMed Central
PHARMACOLOGICAL REPORTS	1734-1140	SCIE	PHARMACOLOGICAL REPORTS	OAJ	Inst. of Pharmacology, Polish Acad. of Sciences
IRANIAN JOURNAL OF PHARMACEUTICAL RESEARCH	1735-0328	SCIE	IRANIAN JOURNAL OF PHARMACEUTICAL RESEARCH	OAJ	School of Pharmacy, Shahid Beheshti University of Medical Sciences
IRANIAN JOURNAL OF IMMUNOLOGY	1735-1383	SCIE	IRANIAN JOURNAL OF IMMUNOLOGY	OAJ	Shiraz University of Medical sciences
KOREAN JOURNAL OF PATHOLOGY	1738-1843	SCIE	KOREAN JOURNAL OF PATHOLOGY	OAJ	The Korean Society of Pathologists, The Korean Society for Cytopathology
PSYCHIAT INVEST	1738-3684	SSCI		OAJ	Korean Neuropsychiatric Association
JOURNAL OF CLINICAL NEUROLOGY	1738-6586	SCIE	JOURNAL OF CLINICAL NEUROLOGY	OAJ	Korean Neurological Association
JOURNAL OF BREAST CANCER	1738-6756	SCIE	JOURNAL OF BREAST CANCER	OAJ	Korean Breast Cancer Society
EVIDENCE-BASED COMPLEMENTARY AND ALTERNATIVE MEDICINE	1741-427X	SCIE	EVIDENCE-BASED COMPLEMENTARY AND ALTERNATIVE MEDICINE	OAJ	Hindawi Publishing Corporation
BMC BIOLOGY	1741-7007	SCIE	BMC BIOLOGY	OAJ	BioMed Central
BMC MEDICINE	1741-7015	SCIE	BMC MEDICINE	OAJ	BioMed Central
JOURNAL OF NEUROINFLAMMATION	1742-2094	SCIE	JOURNAL OF NEUROINFLAMMATION	OAJ	BioMed Central
THEORETICAL BIOLOGY AND MEDICAL MODELLING	1742-4682	SCIE	THEORETICAL BIOLOGY AND MEDICAL MODELLING	OAJ	BioMed Central
RETROVIROLOGY	1742-4690	SCIE	RETROVIROLOGY	OAJ	BioMed Central
FRONTIERS IN ZOOLOGY	1742-9994	SCIE	FRONTIERS IN ZOOLOGY	OAJ	BioMed Central
JOURNAL OF NEUROENGINEERING AND REHABILITATION	1743-0003	SCIE	JOURNAL OF NEUROENGINEERING AND REHABILITATION	OAJ	BioMed Central
NUTRITION & METABOLISM	1743-7075	SCIE	NUTRITION & METABOLISM	OAJ	BioMed Central
PARTICLE AND FIBRE TOXICOLOGY	1743-8977	SCIE	PARTICLE AND FIBRE TOXICOLOGY	OAJ	BioMed Central
MOLECULAR SYSTEMS BIOLOGY	1744-4292	SCIE	MOLECULAR SYSTEMS BIOLOGY	OAJ	European Molecular Biology Organization
MOLECULAR PAIN	1744-8069	SCIE	MOLECULAR PAIN	OAJ	BioMed Central
ANN GEN PSYCHIATR	1744-859X	SSCI		OAJ	BioMed Central
BEHAVIORAL AND BRAIN FUNCTIONS	1744-9081	SCIE	BEHAVIORAL AND BRAIN FUNCTIONS	OAJ	BioMed Central
ACTA ORTHOPAEDICA	1745-3674	SCIE	ACTA ORTHOPAEDICA	OAJ	Informa Healthcare
BIOLOGY DIRECT	1745-6150	SCIE	BIOLOGY DIRECT	OAJ	BioMed Central
JOURNAL OF OCCUPATIONAL MEDICINE AND TOXICOLOGY	1745-6673	SCIE	JOURNAL OF OCCUPATIONAL MEDICINE AND TOXICOLOGY	OAJ	BioMed Central
DIAGNOSTIC PATHOLOGY	1746-1596	SCIE	DIAGNOSTIC PATHOLOGY	OAJ	BioMed Central
HEAD & FACE MEDICINE	1746-160X	SCIE	HEAD & FACE MEDICINE	OAJ	BioMed Central
PLANT METHODS	1746-4811	SCIE	PLANT METHODS	OAJ	BioMed Central
BMC VETERINARY RESEARCH	1746-6148	SCIE	BMC VETERINARY RESEARCH	OAJ	BioMed Central
CELL DIVISION	1747-1028	SCIE	CELL DIVISION	OAJ	BioMed Central
IMPLEMENT SCI	1748-5908	SSCI		OAJ	BioMed Central
JOURNAL OF ORTHOPAEDIC SURGERY AND RESEARCH	1749-799X	SCIE	JOURNAL OF ORTHOPAEDIC SURGERY AND RESEARCH	OAJ	BioMed Central
JOURNAL OF CARDIOTHORACIC SURGERY	1749-8090	SCIE	JOURNAL OF CARDIOTHORACIC SURGERY	OAJ	BioMed Central
CHINESE MEDICINE	1749-8546	SCIE	CHINESE MEDICINE	OAJ	BioMed Central
ORPHANET JOURNAL OF RARE DISEASES	1750-1172	SCIE	ORPHANET JOURNAL OF RARE DISEASES	OAJ	BioMed Central
MOLECULAR NEURODEGENERATION	1750-1326	SCIE	MOLECULAR NEURODEGENERATION	OAJ	BioMed Central
BMC SYSTEMS BIOLOGY	1752-0509	SCIE	BMC SYSTEMS BIOLOGY	OAJ	BioMed Central
CHEMISTRY CENTRAL JOURNAL	1752-153X	SCIE	CHEMISTRY CENTRAL JOURNAL	OAJ	BioMed Central
BIOTECHNOLOGY FOR BIOFUELS	1754-6834	SCIE	BIOTECHNOLOGY FOR BIOFUELS	OAJ	BioMed Central
DISEASE MODELS & MECHANISMS	1754-8403	SCIE	DISEASE MODELS & MECHANISMS	OAJ	Company of Biologists
MOLECULAR CYTOGENETICS	1755-8166	SCIE	MOLECULAR CYTOGENETICS	OAJ	BioMed Central
BMC MEDICAL GENOMICS	1755-8794	SCIE	BMC MEDICAL GENOMICS	OAJ	BioMed Central
MOLECULAR BRAIN	1756-6606	SCIE	MOLECULAR BRAIN	OAJ	BioMed Central
JOURNAL OF HEMATOLOGY & ONCOLOGY	1756-8722	SCIE	JOURNAL OF HEMATOLOGY & ONCOLOGY	OAJ	BioMed Central
GENOME MEDICINE	1756-994X	SCIE	GENOME MEDICINE	OAJ	Springer
JOURNAL OF OVARIAN RESEARCH	1757-2215	SCIE	JOURNAL OF OVARIAN RESEARCH	OAJ	BioMed Central
EMBO MOLECULAR MEDICINE	1757-4676	SCIE	EMBO MOLECULAR MEDICINE	OAJ	Wiley
STEM CELL RESEARCH & THERAPY	1757-6512	SCIE	STEM CELL RESEARCH & THERAPY	OAJ	Springer
DATABASE-THE JOURNAL OF BIOLOGICAL DATABASES AND CURATION	1758-0463	SCIE	DATABASE-THE JOURNAL OF BIOLOGICAL DATABASES AND CURATION	OAJ	Oxford University Press
ASN NEURO	1759-0914	SCIE	ASN NEURO	OAJ	Portland Press Ltd
GENOME BIOLOGY AND EVOLUTION	1759-6653	SCIE	GENOME BIOLOGY AND EVOLUTION	OAJ	Oxford University Press
MISKOLC MATHEMATICAL NOTES	1787-2405	SCIE	MISKOLC MATHEMATICAL NOTES	OAJ	Miskolc University Press
MOLECULAR MEDICINE REPORTS	1791-2997	SCIE	MOLECULAR MEDICINE REPORTS	OAJ	Spandidos Publications
CLINICS	1807-5932	SCIE	CLINICS	OAJ	Faculdade de Medicina / USP
CLIMATE OF THE PAST	1814-9324	SCIE	CLIMATE OF THE PAST	OAJ	Copernicus Publications
ANNALS OF THORACIC MEDICINE	1817-1737	SCIE	ANNALS OF THORACIC MEDICINE	OAJ	Medknow Publications
BOTANICAL STUDIES	1817-406X	SCIE	BOTANICAL STUDIES	OAJ	Academia Sinica
THERANOSTICS	1838-7640	SCIE	THERANOSTICS	OAJ	Ivyspring International Publisher
TURKISH JOURNAL OF AGRICULTURE AND FORESTRY	1300-011X	SCIE	TURKISH JOURNAL OF AGRICULTURE AND FORESTRY	OAJ	Scientific and Technical Research Council of Turkey
BEILSTEIN JOURNAL OF ORGANIC CHEMISTRY	1860-5397	SCIE	BEILSTEIN JOURNAL OF ORGANIC CHEMISTRY	OAJ	Beilstein-Institut
ARTHROPOD SYSTEMATICS & PHYLOGENY	1863-7221	SCIE	ARTHROPOD SYSTEMATICS & PHYLOGENY	OAJ	Museum für Tierkunde, Dresden
TURKISH JOURNAL OF ZOOLOGY	1300-0179	SCIE	TURKISH JOURNAL OF ZOOLOGY	OAJ	Scientific and Technical Research Council of Turkey
DEUTSCHES ARZTEBLATT INTERNATIONAL	1866-0452	SCIE	DEUTSCHES ARZTEBLATT INTERNATIONAL	OAJ	Deutscher Ärzte-Verlag
JOURNAL OF LASER MICRO NANOENGINEERING	1880-0688	SCIE	JOURNAL OF LASER MICRO NANOENGINEERING	OAJ	Japan Laser Processing Society (JLPS)
ADVANCES IN MEDICAL SCIENCES	1896-1126	SCIE	ADVANCES IN MEDICAL SCIENCES	OAJ	Medical University of Bialystok and VERSITA
JOURNAL OF OTOLARYNGOLOGY-HEAD & NECK SURGERY	1916-0216	SCIE	JOURNAL OF OTOLARYNGOLOGY-HEAD & NECK SURGERY	OAJ	BioMed Central
BIORESOURCES	1930-2126	SCIE	BIORESOURCES	OAJ	North Carolina State University
NANOSCALE RESEARCH LETTERS	1931-7573	SCIE	NANOSCALE RESEARCH LETTERS	OAJ	Springer
PLOS ONE	1932-6203	SCIE	PLOS ONE	OAJ	Public Library of Science (PLoS)
PLOS NEGLECTED TROPICAL DISEASES	1935-2735	SCIE	PLOS NEGLECTED TROPICAL DISEASES	OAJ	Public Library of Science
ELECTRONIC JOURNAL OF STATISTICS	1935-7524	SCIE	ELECTRONIC JOURNAL OF STATISTICS	OAJ	Institute of Mathematical Statistics
INTERNATIONAL JOURNAL OF CLINICAL AND EXPERIMENTAL PATHOLOGY	1936-2625	SCIE	INTERNATIONAL JOURNAL OF CLINICAL AND EXPERIMENTAL PATHOLOGY	OAJ	e-Century Publishing Corporation
OXIDATIVE MEDICINE AND CELLULAR LONGEVITY	1942-0900	SCIE	OXIDATIVE MEDICINE AND CELLULAR LONGEVITY	OAJ	Hindawi Publishing Corporation
JOURNAL OF ADVANCES IN MODELING EARTH SYSTEMS	1942-2466	SCIE	JOURNAL OF ADVANCES IN MODELING EARTH SYSTEMS	OAJ	American Geophysical Union (AGU)
AMERICAN JOURNAL OF TRANSLATIONAL RESEARCH	1943-8141	SCIE	AMERICAN JOURNAL OF TRANSLATIONAL RESEARCH	OAJ	e-Century Publishing Corporation
STANDARDS IN GENOMIC SCIENCES	1944-3277	SCIE	STANDARDS IN GENOMIC SCIENCES	OAJ	Genomic Standards Consortium
AMERICAN JOURNAL OF RHINOLOGY & ALLERGY	1945-8924	SCIE	AMERICAN JOURNAL OF RHINOLOGY & ALLERGY	OAJ	OceanSide Publications
JOURNAL OF INFECTION IN DEVELOPING COUNTRIES	1972-2680	SCIE	JOURNAL OF INFECTION IN DEVELOPING COUNTRIES	OAJ	Open Learning on Enteric Pathogens
NUTRITION RESEARCH AND PRACTICE	1976-1457	SCIE	NUTRITION RESEARCH AND PRACTICE	OAJ	Korean Society of Community Nutrition and the Korean Nutrition Society
BMB REPORTS	1976-6696	SCIE	BMB REPORTS	OAJ	Korean Society for Biochemistry and Molecular Biology
CLINICAL AND EXPERIMENTAL OTORHINOLARYNGOLOGY	1976-8710	SCIE	CLINICAL AND EXPERIMENTAL OTORHINOLARYNGOLOGY	OAJ	Korean Society of Otorhinolaryngology
BIOMOLECULES & THERAPEUTICS	1976-9148	SCIE	BIOMOLECULES & THERAPEUTICS	OAJ	Korean Society of Applied Pharmacology
GEOSCIENTIFIC MODEL DEVELOPMENT	1991-959X	SCIE	GEOSCIENTIFIC MODEL DEVELOPMENT	OAJ	Copernicus Publications
MATERIALS	1996-1944	SCIE	MATERIALS	OAJ	MDPI AG
JOURNAL OF ADVANCED PROSTHODONTICS	2005-7806	SCIE	JOURNAL OF ADVANCED PROSTHODONTICS	OAJ	Korean Academy of Prosthodontics
CELL DEATH & DISEASE	2041-4889	SCIE	CELL DEATH & DISEASE	OAJ	Nature Publishing Group
SCIENTIFIC REPORTS	2045-2322	SCIE	SCIENTIFIC REPORTS	OAJ	Nature Publishing Group
JOURNAL OF CHEMISTRY	2090-9063	SCIE	JOURNAL OF CHEMISTRY	OAJ	Hindawi Publishing Corporation
ALLERGY ASTHMA & IMMUNOLOGY RESEARCH	2092-7355	SCIE	ALLERGY ASTHMA & IMMUNOLOGY RESEARCH	OAJ	Korean Academy of Asthma, Allergy and Clinical Immunology and Korean Academy of Pediatric Allergy and Respiratory Disease
BIOMEDICAL OPTICS EXPRESS	2156-7085	SCIE	BIOMEDICAL OPTICS EXPRESS	OAJ	Optical Society of America
CELL JOURNAL	2228-5806	SCIE	CELL JOURNAL	OAJ	Royan Institute (ACECR), Tehran
ANNALS OF LABORATORY MEDICINE	2234-3806	SCIE	ANNALS OF LABORATORY MEDICINE	OAJ	Korean Society for Laboratory Medicine
PALAEONTOLOGIA ELECTRONICA	1935-3952	SCIE	PALAEONTOLOGIA ELECTRONICA	OAJ	Coquina Press
COMPUTATIONAL & APPLIED MATHEMATICS	1807-0302	SCIE	COMPUTATIONAL & APPLIED MATHEMATICS	OAJ	Sociedade Brasileira de Matemática Aplicada e Computacional
NEW YORK JOURNAL OF MATHEMATICS	1076-9803	SCIE	NEW YORK JOURNAL OF MATHEMATICS	OAJ	Electronic Journals Project
ANU ESTUD MEDIEV	0066-5061	SSCI		OAJ	Consejo Superior de Investigaciones Cientificas
REV LAT AM INV MAT E	1665-2436	SSCI		OAJ	Comité Latinoamericano de Matemática Educativa
INTERNATIONAL JOURNAL OF APPLIED RESEARCH IN VETERINARY MEDICINE	1542-2666	SCIE	INTERNATIONAL JOURNAL OF APPLIED RESEARCH IN VETERINARY MEDICINE	OAJ	Veterinary Solutions
CHUNGARA	0717-7356	SSCI		OAJ	Universidad de Tarapacá
PSICOL-REFLEX CRIT	0102-7972	SSCI		OAJ	Universidade Federal do Rio Grande do Sul
FOOD & NUTRITION RESEARCH	1654-6628	SCIE	FOOD & NUTRITION RESEARCH	OAJ	Co-Action Publishing
IHERINGIA SERIE ZOOLOGIA	0073-4721	SCIE	IHERINGIA SERIE ZOOLOGIA	OAJ	Fundação Zoobotânica do Rio Grande do Sul
ACTA THEOLOGICA	1015-8758	AHCI		OAJ	University of the Free State
BOSQUE	0717-9200	SCIE	BOSQUE	OAJ	Universidad Austral de Chile
JOURNAL OF AGRICULTURE AND RURAL DEVELOPMENT IN THE TROPICS AND SUBTROPICS	1612-9830	SCIE	JOURNAL OF AGRICULTURE AND RURAL DEVELOPMENT IN THE TROPICS AND SUBTROPICS	OAJ	Kassel University Press
CIRUGIA Y CIRUJANOS	0009-7411	SCIE	CIRUGIA Y CIRUJANOS	OAJ	Academia Mexicana de Cirugía
OPTICAL MATERIALS EXPRESS	2159-3930	SCIE	OPTICAL MATERIALS EXPRESS	OAJ	Optical Society of America
REVISTA INTERNACIONAL DE MEDICINA Y CIENCIAS DE LA ACTIVIDAD FISICA Y DEL DEPORTE	1577-0354	SCIE	REVISTA INTERNACIONAL DE MEDICINA Y CIENCIAS DE LA ACTIVIDAD FISICA Y DEL DEPORTE	OAJ	CV Ciencias del Deporte RedIRIS
CALIFORNIA AGRICULTURE	0008-0845	SCIE	CALIFORNIA AGRICULTURE	OAJ	University of California, Los Angeles
INVEST ANAL J	1029-3523	SSCI		OAJ	Investment Analysts Society of Southern Africa
REVISTA DE NUTRICAO-BRAZILIAN JOURNAL OF NUTRITION	1415-5273	SCIE	REVISTA DE NUTRICAO-BRAZILIAN JOURNAL OF NUTRITION	OAJ	Pontifícia Universidade Católica de Campinas
ONCOTARGET	1949-2553	SCIE	ONCOTARGET	OAJ	Impact Journals, LLC
JOURNAL OF ANIMAL AND PLANT SCIENCES	1018-7081	SCIE	JOURNAL OF ANIMAL AND PLANT SCIENCES	OAJ	Pakistan Agricultural Scientists Forum
JOURNAL OF EXPERIMENTAL & CLINICAL CANCER RESEARCH	1756-9966	SCIE	JOURNAL OF EXPERIMENTAL & CLINICAL CANCER RESEARCH	OAJ	BioMed Central
R JOURNAL	2073-4859	SCIE	R JOURNAL	OAJ	The R Foundation for Statistical Computing
INTERNATIONAL JOURNAL OF ANTENNAS AND PROPAGATION	1687-5869	SCIE	INTERNATIONAL JOURNAL OF ANTENNAS AND PROPAGATION	OAJ	Hindawi Publishing Corporation
TURKDERM-ARCHIVES OF THE TURKISH DERMATOLOGY AND VENEROLOGY	1019-214X	SCIE	TURKDERM-ARCHIVES OF THE TURKISH DERMATOLOGY AND VENEROLOGY	OAJ	Galenos Yayincilik
INT J DES	1991-3761	SSCI		OAJ	Chinese Institute of Design
ANALES DEL JARDIN BOTANICO DE MADRID	0211-1322	SCIE	ANALES DEL JARDIN BOTANICO DE MADRID	OAJ	Consejo Superior de Investigaciones Científicas
MAEJO INTERNATIONAL JOURNAL OF SCIENCE AND TECHNOLOGY	1905-7873	SCIE	MAEJO INTERNATIONAL JOURNAL OF SCIENCE AND TECHNOLOGY	OAJ	Maejo University
EURASIP JOURNAL ON AUDIO SPEECH AND MUSIC PROCESSING	1687-4722	SCIE	EURASIP JOURNAL ON AUDIO SPEECH AND MUSIC PROCESSING	OAJ	Springer
TURKISH JOURNAL OF FISHERIES AND AQUATIC SCIENCES	1303-2712	SCIE	TURKISH JOURNAL OF FISHERIES AND AQUATIC SCIENCES	OAJ	Central Fisheries Research Institute
TROPICAL PLANT PATHOLOGY	1982-5676	SCIE	TROPICAL PLANT PATHOLOGY	OAJ	Sociedade Brasileira de Fitopatologia
INDIAN JOURNAL OF TRADITIONAL KNOWLEDGE	0972-5938	SCIE	INDIAN JOURNAL OF TRADITIONAL KNOWLEDGE	OAJ	NISCAIR
BULLETIN OF THE POLISH ACADEMY OF SCIENCES-TECHNICAL SCIENCES	0239-7528	SCIE	BULLETIN OF THE POLISH ACADEMY OF SCIENCES-TECHNICAL SCIENCES	OAJ	Polish Academy of Sciences
GEOD VESTN	0351-0271	SSCI		OAJ	Association of Surveyors of Slovenia
TURKISH JOURNAL OF ELECTRICAL ENGINEERING AND COMPUTER SCIENCES	1300-0632	SCIE	TURKISH JOURNAL OF ELECTRICAL ENGINEERING AND COMPUTER SCIENCES	OAJ	Scientific and Technical Research Council of Turkey
NUTRITION & DIABETES	2044-4052	SCIE	NUTRITION & DIABETES	OAJ	Nature Publishing Group
ATENEA	0718-0462	AHCI		OAJ	Universidad de Concepción
EARTH SCIENCES RESEARCH JOURNAL	1794-6190	SCIE	EARTH SCIENCES RESEARCH JOURNAL	OAJ	Universidad Nacional de Colombia
GEST POLIT PUBLICA	1405-1079	SSCI		OAJ	Centro de Investigación y Docencia Económicas
INTERNATIONAL JOURNAL OF OPHTHALMOLOGY	2222-3959	SCIE	INTERNATIONAL JOURNAL OF OPHTHALMOLOGY	OAJ	IJO Press
HISPANIA SACRA	0018-215X	AHCI		OAJ	Consejo Superior de Investigaciones Científicas
ETHICS GLOB POLIT	1654-4951	SSCI		OAJ	Co-Action Publishing
INVEST ECON-MEX	0185-1667	SSCI		OAJ	Universidad Nacional Autónoma de México
INTERNATIONAL AGROPHYSICS	0236-8722	SCIE	INTERNATIONAL AGROPHYSICS	OAJ	Institute of Agrophysics
METU JOURNAL OF THE FACULTY OF ARCHITECTURE	0258-5316	AHCI		OAJ	Middle East Technical University
SUBST ABUSE TREAT PR	1747-597X	SSCI		OAJ	BioMed Central
SYNTHESIS PHILOSOPHICA	0352-7875	AHCI		OAJ	Croatian Philosophical Society
KAFKAS UNIVERSITESI VETERINER FAKULTESI DERGISI	1300-6045	SCIE	KAFKAS UNIVERSITESI VETERINER FAKULTESI DERGISI	OAJ	University of Kafkas
DYNAMIS	0211-9536	SSCI		OAJ	Universidad de Granada, Unversitat Autònoma de Barcelona
IBERICA	1139-7241	SSCI		OAJ	AELFE (Asociación Europea de Lenguas para Fines Específicos)
NUTRIENTS	2072-6643	SCIE	NUTRIENTS	OAJ	MDPI AG
JOURNAL OF APPLIED RESEARCH AND TECHNOLOGY	1665-6423	SCIE	JOURNAL OF APPLIED RESEARCH AND TECHNOLOGY	OAJ	Universidad Nacional Autónoma de México (UNAM)
J MED LIBR ASSOC	1536-5050	SSCI		OAJ	Medical Library Association
ALGORITHMS FOR MOLECULAR BIOLOGY	1748-7188	SCIE	ALGORITHMS FOR MOLECULAR BIOLOGY	OAJ	BioMed Central
CAN STUD POPUL	0380-1489	SSCI		OAJ	Canadian Population Society
THEOR ECON	1933-6837	SSCI		OAJ	Econometric Society
AFRICAN ZOOLOGY	1562-7020	SCIE	AFRICAN ZOOLOGY	OAJ	Stellenbosch University
PERIODICO DI MINERALOGIA	0369-8963	SCIE	PERIODICO DI MINERALOGIA	OAJ	Edizioni Nuova Cultura
MARINE AND COASTAL FISHERIES	1942-5120	SCIE	MARINE AND COASTAL FISHERIES	OAJ	American Fisheries Society
LOGICAL METHODS IN COMPUTER SCIENCE	1860-5974	SCIE	LOGICAL METHODS IN COMPUTER SCIENCE	OAJ	Technical University of Braunschweig
CAHIERS AGRICULTURES	1166-7699	SCIE	CAHIERS AGRICULTURES	OAJ	Editions John Libbey Eurotext Limited
JOURNAL OF GERIATRIC CARDIOLOGY	1671-5411	SCIE	JOURNAL OF GERIATRIC CARDIOLOGY	OAJ	Science Press
CHALCOGENIDE LETTERS	1584-8663	SCIE	CHALCOGENIDE LETTERS	OAJ	National Institute of Materials Physics, National Institute of Optoelectronics
GLADIUS	0436-029X	AHCI		OAJ	Consejo Superior de Investigaciones Cientificas
REVISTA DA SOCIEDADE BRASILEIRA DE MEDICINA TROPICAL	0037-8682	SCIE	REVISTA DA SOCIEDADE BRASILEIRA DE MEDICINA TROPICAL	OAJ	Sociedade Brasileira de Medicina Tropical - SBMT
INVESTIG BIBLIOTECOL	0187-358X	SSCI		OAJ	UNAM, Centro Universitario de Investigaciones Bibliotecológicas
PHILOSOPHERS IMPRINT	1533-628X	AHCI		OAJ	University of Michigan
LJETOP SOC RADA	1846-5412	SSCI		OAJ	University of Zagreb
EURASIP JOURNAL ON ADVANCES IN SIGNAL PROCESSING	1687-6180	SCIE	EURASIP JOURNAL ON ADVANCES IN SIGNAL PROCESSING	OAJ	Springer
ELECTRONIC JOURNAL OF QUALITATIVE THEORY OF DIFFERENTIAL EQUATIONS	1417-3875	SCIE	ELECTRONIC JOURNAL OF QUALITATIVE THEORY OF DIFFERENTIAL EQUATIONS	OAJ	University of Szeged, Bolyai Institute
KNOWLEDGE AND MANAGEMENT OF AQUATIC ECOSYSTEMS	1961-9502	SCIE	KNOWLEDGE AND MANAGEMENT OF AQUATIC ECOSYSTEMS	OAJ	EDP Sciences
COMPUTATIONAL AND MATHEMATICAL METHODS IN MEDICINE	1748-670X	SCIE	COMPUTATIONAL AND MATHEMATICAL METHODS IN MEDICINE	OAJ	Hindawi Publishing Corporation
FILOZOFSKI VESTNIK	0353-4510	AHCI		OAJ	Slovenian Academy of Sciences and Arts
HISTORIA Y COMUNICACION SOCIAL	1137-0734	AHCI		OAJ	Universidad Complutense de Madrid
RADIATION ONCOLOGY	1748-717X	SCIE	RADIATION ONCOLOGY	OAJ	BioMed Central
REV LAT AM PSICOL	0120-0534	SSCI		OAJ	Fundación Universitaria Konrad Lorenz
ACTA BOTANICA BRASILICA	0102-3306	SCIE	ACTA BOTANICA BRASILICA	OAJ	Sociedade Botânica do Brasil
PLOS GENETICS	1553-7404	SCIE	PLOS GENETICS	OAJ	Public Library of Science (PLoS)
ULUSAL TRAVMA VE ACIL CERRAHI DERGISI-TURKISH JOURNAL OF TRAUMA & EMERGENCY SURGERY	1306-696X	SCIE	ULUSAL TRAVMA VE ACIL CERRAHI DERGISI-TURKISH JOURNAL OF TRAUMA & EMERGENCY SURGERY	OAJ	Kare Publishing
CIRC LINGUIST APL CO	1576-4737	SSCI		OAJ	Universidad Complutense de Madrid
TURK PSIKIYATR DERG	1300-2163	SSCI		OAJ	Türkiye Sinir ve Ruh Sağlığı Derneği
REVISTA BRASILEIRA DE HISTORIA	0102-0188	AHCI		OAJ	Associação Nacional de História - ANPUH
INT J INTEGR CARE	1568-4156	SSCI		OAJ	Utrecht University, Maastricht University, Groningen University
CROATIAN JOURNAL OF FOREST ENGINEERING	1845-5719	SCIE	CROATIAN JOURNAL OF FOREST ENGINEERING	OAJ	University of Zagreb
ACTA PAUL ENFERM	0103-2100	SSCI		OAJ	Universidade Federal de São Paulo
ENGL TEACH-PRACT CRI	1175-8708	SSCI		OAJ	University of Waikato
ARKIVOC	1551-7004	SCIE	ARKIVOC	OAJ	Arkat USA Inc
INTERNATIONAL JOURNAL OF COMPUTERS COMMUNICATIONS & CONTROL	1841-9836	SCIE	INTERNATIONAL JOURNAL OF COMPUTERS COMMUNICATIONS & CONTROL	OAJ	Agora University of Oradea
IRISH VETERINARY JOURNAL	0368-0762	SCIE	IRISH VETERINARY JOURNAL	OAJ	BioMed Central
FOREST SYSTEMS	2171-5068	SCIE	FOREST SYSTEMS	OAJ	Instituto Nacional de Investigación y Tecnología Agraria y Alimentaria
BALKAN JOURNAL OF MEDICAL GENETICS	1311-0160	SCIE	BALKAN JOURNAL OF MEDICAL GENETICS	OAJ	Versita
JOURNAL OF THE BRAZILIAN SOCIETY OF MECHANICAL SCIENCES AND ENGINEERING	1678-5878	SCIE	JOURNAL OF THE BRAZILIAN SOCIETY OF MECHANICAL SCIENCES AND ENGINEERING	OAJ	The Brazilian Society of Mechanical Sciences and Engineering
INTERNATIONAL JOURNAL OF DIABETES IN DEVELOPING COUNTRIES	0973-3930	SCIE	INTERNATIONAL JOURNAL OF DIABETES IN DEVELOPING COUNTRIES	OAJ	Springer
NWIG-NEW W INDIAN GU	1382-2373	SSCI		OAJ	Brill
NONLINEAR ANALYSIS-MODELLING AND CONTROL	1392-5113	SCIE	NONLINEAR ANALYSIS-MODELLING AND CONTROL	OAJ	Institute of Mathematics and Informatics
MOVIMENTO-PORTO ALEG	0104-754X	SSCI		OAJ	Universidade Federal do Rio Grande do Sul
INTERNATIONAL JOURNAL OF INTANGIBLE HERITAGE	1975-3586	AHCI		OAJ	National Folk Museum of Korea
MACEDONIAN JOURNAL OF CHEMISTRY AND CHEMICAL ENGINEERING	1857-5552	SCIE	MACEDONIAN JOURNAL OF CHEMISTRY AND CHEMICAL ENGINEERING	OAJ	Society of the Chemists and Technologists of Macedonia
JOURNAL OF HUMAN KINETICS	1640-5544	SCIE	JOURNAL OF HUMAN KINETICS	OAJ	Versita
INDIAN JOURNAL OF FIBRE & TEXTILE RESEARCH	0971-0426	SCIE	INDIAN JOURNAL OF FIBRE & TEXTILE RESEARCH	OAJ	NISCAIR
REV SIGNOS	0718-0934	SSCI		OAJ	Pontificia Universidad Católica de Valparaíso
DARU-JOURNAL OF PHARMACEUTICAL SCIENCES	1560-8115	SCIE	DARU-JOURNAL OF PHARMACEUTICAL SCIENCES	OAJ	Tehran University of Medical Sciences
IRANIAN JOURNAL OF KIDNEY DISEASES	1735-8582	SCIE	IRANIAN JOURNAL OF KIDNEY DISEASES	OAJ	Iranian Society of Nephrology
JOURNAL OF DIABETES RESEARCH	2314-6745	SCIE	JOURNAL OF DIABETES RESEARCH	OAJ	Hindawi Publishing Corporation
SCANDINAVIAN JOURNAL OF TRAUMA RESUSCITATION & EMERGENCY MEDICINE	1757-7241	SCIE	SCANDINAVIAN JOURNAL OF TRAUMA RESUSCITATION & EMERGENCY MEDICINE	OAJ	BioMed Central
DRUG DESIGN DEVELOPMENT AND THERAPY	1177-8881	SCIE	DRUG DESIGN DEVELOPMENT AND THERAPY	OAJ	Dove Press
ZOOKEYS	1313-2989	SCIE	ZOOKEYS	OAJ	Pensoft Publishers
CHEMICKE LISTY	0009-2770	SCIE	CHEMICKE LISTY	OAJ	Association of Czech Chemical Societies
DENDROBIOLOGY	1641-1307	SCIE	DENDROBIOLOGY	OAJ	Polska Akademia Nauk, Instytut Dendrologii
ARQUIVO BRASILEIRO DE MEDICINA VETERINARIA E ZOOTECNIA	0102-0935	SCIE	ARQUIVO BRASILEIRO DE MEDICINA VETERINARIA E ZOOTECNIA	OAJ	Universidade Federal de Minas Gerais
REV PSICODIDACT	1136-1034	SSCI		OAJ	Universidad del País Vasco, Euskal Herriko Unibertsitatea
JOURNAL OF THE CHILEAN CHEMICAL SOCIETY	0717-9707	SCIE	JOURNAL OF THE CHILEAN CHEMICAL SOCIETY	OAJ	Sociedad Chilena de Química
CLCWEB-COMPARATIVE LITERATURE AND CULTURE	1481-4374	AHCI		OAJ	Purdue University Press
INTERNATIONAL JOURNAL OF ENDOCRINOLOGY	1687-8337	SCIE	INTERNATIONAL JOURNAL OF ENDOCRINOLOGY	OAJ	Hindawi Publishing Corporation
BMC ANESTHESIOLOGY	1471-2253	SCIE	BMC ANESTHESIOLOGY	OAJ	BioMed Central
MULTIDISCIPLINARY RESPIRATORY MEDICINE	2049-6958	SCIE	MULTIDISCIPLINARY RESPIRATORY MEDICINE	OAJ	BioMed Central
JOURNAL OF THE MEXICAN CHEMICAL SOCIETY	1870-249X	SCIE	JOURNAL OF THE MEXICAN CHEMICAL SOCIETY	OAJ	Sociedad Química de México
AQUICHAN	1657-5997	SSCI		OAJ	Universidad de La Sabana
JOURNAL OF IBERIAN GEOLOGY	1698-6180	SCIE	JOURNAL OF IBERIAN GEOLOGY	OAJ	Universidad Complutense de Madrid
CHILEAN JOURNAL OF AGRICULTURAL RESEARCH	0718-5839	SCIE	CHILEAN JOURNAL OF AGRICULTURAL RESEARCH	OAJ	Instituto de Investigaciones Agropecuarias, INIA
DRVNA INDUSTRIJA	0012-6772	SCIE	DRVNA INDUSTRIJA	OAJ	University of Zagreb
INT J EQUITY HEALTH	1475-9276	SSCI		OAJ	BioMed Central
ANUARIO DE ESTUDIOS AMERICANOS	0210-5810	AHCI		OAJ	Consejo Superior de Investigaciones Cientificas
BRAZILIAN ARCHIVES OF BIOLOGY AND TECHNOLOGY	1516-8913	SCIE	BRAZILIAN ARCHIVES OF BIOLOGY AND TECHNOLOGY	OAJ	Tecpar
OCEAN SCIENCE	1812-0784	SCIE	OCEAN SCIENCE	OAJ	Copernicus Publications
REVISTA DE LA FACULTAD DE CIENCIAS AGRARIAS	0370-4661	SCIE	REVISTA DE LA FACULTAD DE CIENCIAS AGRARIAS	OAJ	Universidad Nacional de Cuyo
JOURNAL OF NEUROLOGICAL SCIENCES-TURKISH	1302-1664	SCIE	JOURNAL OF NEUROLOGICAL SCIENCES-TURKISH	OAJ	Ege University Press
MATERIALI IN TEHNOLOGIJE	1580-2949	SCIE	MATERIALI IN TEHNOLOGIJE	OAJ	Institute of Metals and Technology with associated publishers
ACTA BIOQUIMICA CLINICA LATINOAMERICANA	0325-2957	SCIE	ACTA BIOQUIMICA CLINICA LATINOAMERICANA	OAJ	Federación Bioquímica de la Provincia de Buenos Aires
IRANIAN JOURNAL OF RADIOLOGY	1735-1065	SCIE	IRANIAN JOURNAL OF RADIOLOGY	OAJ	Tehran University of Medical Sciences
ETIKK I PRAKSIS	1890-3991	AHCI		OAJ	Akademika Publishing
SCIENCE OF SINTERING	0350-820X	SCIE	SCIENCE OF SINTERING	OAJ	International Institute for the Science of Sintering, Beograd
PLOS MEDICINE	1549-1676	SCIE	PLOS MEDICINE	OAJ	Public Library of Science (PLoS)
LIBYAN JOURNAL OF MEDICINE	1993-2820	SCIE	LIBYAN JOURNAL OF MEDICINE	OAJ	Co-Action Publishing
BULLETIN OF GEOSCIENCES	1214-1119	SCIE	BULLETIN OF GEOSCIENCES	OAJ	Czech Geological Survey
GEOFIZIKA	0352-3659	SCIE	GEOFIZIKA	OAJ	University of Zagreb
JOURNAL OF THE INTERNATIONAL SOCIETY OF SPORTS NUTRITION	1550-2783	SCIE	JOURNAL OF THE INTERNATIONAL SOCIETY OF SPORTS NUTRITION	OAJ	BioMed Central
ADVANCES IN CONDENSED MATTER PHYSICS	1687-8108	SCIE	ADVANCES IN CONDENSED MATTER PHYSICS	OAJ	Hindawi Publishing Corporation
CELL REPORTS	2211-1247	SCIE	CELL REPORTS	OAJ	Elsevier
IRAN J PUBLIC HEALTH	2251-6085	SSCI		OAJ	Tehran University of Medical Sciences
BRAZILIAN JOURNAL OF POULTRY SCIENCE	1516-635X	SCIE	BRAZILIAN JOURNAL OF POULTRY SCIENCE	OAJ	Fundação APINCO de Ciência e Tecnologia Avícolas
EPIGENETICS & CHROMATIN	1756-8935	SCIE	EPIGENETICS & CHROMATIN	OAJ	BioMed Central
FRONTIERS IN CELLULAR NEUROSCIENCE	1662-5102	SCIE	FRONTIERS IN CELLULAR NEUROSCIENCE	OAJ	Frontiers Media
JOURNAL OF ENGINEERED FIBERS AND FABRICS	1558-9250	SCIE	JOURNAL OF ENGINEERED FIBERS AND FABRICS	OAJ	INDA, Association of the Nonwovens Fabrics Industry
REVISTA BRASILEIRA DE CIENCIA DO SOLO	0100-0683	SCIE	REVISTA BRASILEIRA DE CIENCIA DO SOLO	OAJ	Sociedade Brasileira de Ciência do Solo
SYMMETRY INTEGRABILITY AND GEOMETRY-METHODS AND APPLICATIONS	1815-0659	SCIE	SYMMETRY INTEGRABILITY AND GEOMETRY-METHODS AND APPLICATIONS	OAJ	National Academy of Science of Ukraine
ISL STUD J	1715-2593	SSCI		OAJ	University of Prince Edward Island
REV INT SOCIOL	0034-9712	SSCI		OAJ	Consejo Superior de Investigaciones Científicas
TURKISH JOURNAL OF EARTH SCIENCES	1300-0985	SCIE	TURKISH JOURNAL OF EARTH SCIENCES	OAJ	Scientific and Technical Research Council of Turkey
AVIAN CONSERVATION AND ECOLOGY	1712-6568	SCIE	AVIAN CONSERVATION AND ECOLOGY	OAJ	Resilience Alliance
TURKISH JOURNAL OF BOTANY	1300-008X	SCIE	TURKISH JOURNAL OF BOTANY	OAJ	Scientific and Technical Research Council of Turkey
REVISTA BRASILEIRA DE CIRURGIA CARDIOVASCULAR	0102-7638	SCIE	REVISTA BRASILEIRA DE CIRURGIA CARDIOVASCULAR	OAJ	Sociedade Brasileira de Cirurgia Cardiovascular
VIDEOSURGERY AND OTHER MINIINVASIVE TECHNIQUES	1895-4588	SCIE	VIDEOSURGERY AND OTHER MINIINVASIVE TECHNIQUES	OAJ	Termedia Publishing House
INTERNATIONAL JOURNAL OF FERTILITY & STERILITY	2008-076X	SCIE	INTERNATIONAL JOURNAL OF FERTILITY & STERILITY	OAJ	Royan Institute (ACECR), Tehran
LATIN AMERICAN JOURNAL OF SOLIDS AND STRUCTURES	1679-7825	SCIE	LATIN AMERICAN JOURNAL OF SOLIDS AND STRUCTURES	OAJ	Argentinean Association of Computational Mechanics, Brazilian Association of Computational Mechanics, Mexican Association of Numerical Methods in Engineering and Applied Sciences
SYNTHESIS-LA PLATA	0328-1205	AHCI		OAJ	Universidad Nacional de La Plata
ADVANCES IN MATERIALS SCIENCE AND ENGINEERING	1687-8434	SCIE	ADVANCES IN MATERIALS SCIENCE AND ENGINEERING	OAJ	Hindawi Publishing Corporation
BMC ORAL HEALTH	1472-6831	SCIE	BMC ORAL HEALTH	OAJ	BioMed Central
MED LAW REV	0967-0742	SSCI		OAJ	Oxford University Press
MAGALLANIA	0718-2244	SSCI		OAJ	Universidad de Magallanes
ARCHIVES OF BUDO	1643-8698	SCIE	ARCHIVES OF BUDO	OAJ	International Scientific Literature Inc.
OXFORD J LEGAL STUD	0143-6503	SSCI		OAJ	Oxford University Press
INTERNATIONAL ARAB JOURNAL OF INFORMATION TECHNOLOGY	1683-3198	SCIE	INTERNATIONAL ARAB JOURNAL OF INFORMATION TECHNOLOGY	OAJ	Zarqa Private University
AGORA-ESTUDOS CLASSICOS EM DEBATE	0874-5498	AHCI		OAJ	Universidade de Aveiro
IRANIAN JOURNAL OF ALLERGY ASTHMA AND IMMUNOLOGY	1735-1502	SCIE	IRANIAN JOURNAL OF ALLERGY ASTHMA AND IMMUNOLOGY	OAJ	Tehran University of Medical Sciences
INFORM TECHNOL LIBR	0730-9295	SSCI		OAJ	American Library Association
KLINIK PSIKOFARMAKOLOJI BULTENI-BULLETIN OF CLINICAL PSYCHOPHARMACOLOGY	1017-7833	SCIE	KLINIK PSIKOFARMAKOLOJI BULTENI-BULLETIN OF CLINICAL PSYCHOPHARMACOLOGY	OAJ	Kure Iletisim Grubu A S
CELL AND BIOSCIENCE	2045-3701	SCIE	CELL AND BIOSCIENCE	OAJ	BioMed Central
MATERIALS RESEARCH-IBERO-AMERICAN JOURNAL OF MATERIALS	1516-1439	SCIE	MATERIALS RESEARCH-IBERO-AMERICAN JOURNAL OF MATERIALS	OAJ	ABM, ABC, ABPol, SBCC, SBCr, SBMM, SBPMat
INT J CLIN HLTH PSYC	1697-2600	SSCI		OAJ	Asociación Española de Psicología Conductual (AEPC)
ANUARIO DE HISTORIA DE LA IGLESIA	1133-0104	AHCI		OAJ	Universidad de Navarra
JOURNAL OF MINING AND METALLURGY SECTION B-METALLURGY	1450-5339	SCIE	JOURNAL OF MINING AND METALLURGY SECTION B-METALLURGY	OAJ	Technical Faculty, Bor
COMPUT LINGUIST	1530-9312	SSCI		OAJ	MIT Press
HISTORICAL REVIEW-LA REVUE HISTORIQUE	1790-3572	AHCI		OAJ	Institute for Neohellenic Research
ACTA SCIENTIAE VETERINARIAE	1678-0345	SCIE	ACTA SCIENTIAE VETERINARIAE	OAJ	Universidade Federal do Rio Grande do Sul
BMC UROLOGY	1471-2490	SCIE	BMC UROLOGY	OAJ	BioMed Central
SORT-STATISTICS AND OPERATIONS RESEARCH TRANSACTIONS	1696-2281	SCIE	SORT-STATISTICS AND OPERATIONS RESEARCH TRANSACTIONS	OAJ	Statistical Institute of Catalonia (Idescat)
JOURNAL OF THE EUROPEAN OPTICAL SOCIETY-RAPID PUBLICATIONS	1990-2573	SCIE	JOURNAL OF THE EUROPEAN OPTICAL SOCIETY-RAPID PUBLICATIONS	OAJ	European Optical Society
REV ESP DOC CIENT	0210-0614	SSCI		OAJ	Consejo Superior de Investigaciones Científicas
GENOME BIOLOGY	1465-6906	SCIE	GENOME BIOLOGY	OAJ	Springer
MEDICINA INTENSIVA	0210-5691	SCIE	MEDICINA INTENSIVA	OAJ	Ediciones Doyma, S.L.
INT J MENT HEALTH SY	1752-4458	SSCI		OAJ	BioMed Central
REVISTA BRASILEIRA DE FARMACOGNOSIA-BRAZILIAN JOURNAL OF PHARMACOGNOSY	0102-695X	SCIE	REVISTA BRASILEIRA DE FARMACOGNOSIA-BRAZILIAN JOURNAL OF PHARMACOGNOSY	OAJ	Sociedade Brasileira de Farmacognosia
GEOLOGICA ACTA	1695-6133	SCIE	GEOLOGICA ACTA	OAJ	Universidad de Barcelona
S AFR J ECON MANAG S	2222-3436	SSCI		OAJ	University of Pretoria
REV LATINOAM PSICOPA	1415-4714	SSCI		OAJ	Associação Universitária de Pesquisa em Psicopatologia Fundamental
REVISTA COLOMBIANA DE ENTOMOLOGIA	0120-0488	SCIE	REVISTA COLOMBIANA DE ENTOMOLOGIA	OAJ	Sociedad Colombiana de Entomología
SADHANA-ACADEMY PROCEEDINGS IN ENGINEERING SCIENCES	0256-2499	SCIE	SADHANA-ACADEMY PROCEEDINGS IN ENGINEERING SCIENCES	OAJ	Indian Academy of Sciences,Springer
HISTORIA-SANTIAGO	0717-7194	AHCI		OAJ	Pontificia Universidad Católica de Chile
INT J CONFL VIOLENCE	1864-1385	SSCI		OAJ	University of Bielefeld
ZDRAVNISKI VESTNIK-SLOVENIAN MEDICAL JOURNAL	1318-0347	SCIE	ZDRAVNISKI VESTNIK-SLOVENIAN MEDICAL JOURNAL	OAJ	Slovenian Medical Association
SOUTH AFRICAN JOURNAL OF INDUSTRIAL ENGINEERING	1012-277X	SCIE	SOUTH AFRICAN JOURNAL OF INDUSTRIAL ENGINEERING	OAJ	SAIIE
RAE-REV ADMIN EMPRES	0034-7590	SSCI		OAJ	Fundação Getúlio Vargas
IMAGE ANALYSIS & STEREOLOGY	1580-3139	SCIE	IMAGE ANALYSIS & STEREOLOGY	OAJ	Slovenian Society for Stereology and Quantitative Image Analysis
DOCUMENTA MATHEMATICA	1431-0643	SCIE	DOCUMENTA MATHEMATICA	OAJ	Universität Bielefeld
FOLKLORE-ELECTRONIC JOURNAL OF FOLKLORE	1406-0957	AHCI		OAJ	Estonian Literary Museum, Estonian Folklore Institute
CONVIVIUM	0010-8235	AHCI		OAJ	Universitat de Barcelona
JOURNAL OF INEQUALITIES AND APPLICATIONS	1029-242X	SCIE	JOURNAL OF INEQUALITIES AND APPLICATIONS	OAJ	Springer
TURKISH JOURNAL OF FIELD CROPS	1301-1111	SCIE	TURKISH JOURNAL OF FIELD CROPS	OAJ	Society of Field Crops Science
INTERNATIONAL JOURNAL OF SHOULDER SURGERY	0973-6042	SCIE	INTERNATIONAL JOURNAL OF SHOULDER SURGERY	OAJ	Medknow Publications
REVISTA DE LA FACULTAD DE AGRONOMIA DE LA UNIVERSIDAD DEL ZULIA	0378-7818	SCIE	REVISTA DE LA FACULTAD DE AGRONOMIA DE LA UNIVERSIDAD DEL ZULIA	OAJ	Universidad del Zulia
ZOOLOGIA	1984-4670	SCIE	ZOOLOGIA	OAJ	Sociedade Brasileira de Zoologia
HTS TEOLOGIESE STUDIES-THEOLOGICAL STUDIES	0259-9422	AHCI		OAJ	AOSIS OpenJournals
JAPANESE JOURNAL OF RELIGIOUS STUDIES	0304-1042	AHCI		OAJ	Nanzan Institute for Religion and Culture, Nagoya
SERIES-J SPAN ECON	1869-4187	SSCI		OAJ	Springer
REV ESTUD SOC	0123-885X	SSCI		OAJ	Universidad de los Andes (Bogotá)
POSTEPY W KARDIOLOGII INTERWENCYJNEJ	1734-9338	SCIE	POSTEPY W KARDIOLOGII INTERWENCYJNEJ	OAJ	Termedia Publishing House
RESPIRATORY RESEARCH	1465-993X	SCIE	RESPIRATORY RESEARCH	OAJ	BioMed Central
MATERIALS SCIENCE-MEDZIAGOTYRA	1392-1320	SCIE	MATERIALS SCIENCE-MEDZIAGOTYRA	OAJ	Kaunas University of Technology
NEUROLOGY ASIA	1823-6138	SCIE	NEUROLOGY ASIA	OAJ	ASEAN Neurological Association
INTERNATIONAL FOOD AND AGRIBUSINESS MANAGEMENT REVIEW	1559-2448	SCIE	INTERNATIONAL FOOD AND AGRIBUSINESS MANAGEMENT REVIEW	OAJ	International Food and Agribusiness Management Association
DISCRETE MATHEMATICS AND THEORETICAL COMPUTER SCIENCE	1462-7264	SCIE	DISCRETE MATHEMATICS AND THEORETICAL COMPUTER SCIENCE	OAJ	Discrete Mathematics & Theoretical Computer Science
EVOL PSYCHOL-US	1474-7049	SSCI		OAJ	Ian Pitchford, Ed.& Pub.
PERFILES LATINOAM	0188-7653	SSCI		OAJ	Facultad Latinoamericana de Ciencias Sociales, Sede México
REV ESP SALUD PUBLIC	1135-5727	SSCI		OAJ	Ministerio de Sanidad y Consumo
GEOLOGIA CROATICA	1330-030X	SCIE	GEOLOGIA CROATICA	OAJ	Institute of Geology Zagreb
INNOVAR-REV CIENC AD	0121-5051	SSCI		OAJ	Universidad Nacional de Colombia
APPLIED ECOLOGY AND ENVIRONMENTAL RESEARCH	1589-1623	SCIE	APPLIED ECOLOGY AND ENVIRONMENTAL RESEARCH	OAJ	ALOKI Ltd
RIHA JOURNAL	2190-3328	AHCI		OAJ	International Association of Research Institutes in the History of Art (RIHA)
REVISTA MEXICANA DE INGENIERIA QUIMICA	1665-2738	SCIE	REVISTA MEXICANA DE INGENIERIA QUIMICA	OAJ	Universidad Autónoma Metropolitana Unidad Iztapalapa
EDUC XX1	1139-613X	SSCI		OAJ	Universidad Nacional de Educación a Distancia
ACTA ORTHOPAEDICA ET TRAUMATOLOGICA TURCICA	1017-995X	SCIE	ACTA ORTHOPAEDICA ET TRAUMATOLOGICA TURCICA	OAJ	Ekin Medical Publishing
ACTA LITERARIA	0717-6848	AHCI		OAJ	Universidad de Concepción
CO-HERENCIA	1794-5887	AHCI		OAJ	Universidad EAFIT
RLA-REV LINGUIST TEO	0718-4883	SSCI		OAJ	Universidad de Concepción
HIROSHIMA MATHEMATICAL JOURNAL	0018-2079	SCIE	HIROSHIMA MATHEMATICAL JOURNAL	OAJ	Hiroshima University
MOBILE DNA	1759-8753	SCIE	MOBILE DNA	OAJ	BioMed Central
DYNAMICS OF PARTIAL DIFFERENTIAL EQUATIONS	1548-159X	SCIE	DYNAMICS OF PARTIAL DIFFERENTIAL EQUATIONS	OAJ	International Press of Boston, Inc.
PHYS REV SPEC TOP-PH	1554-9178	SSCI		OAJ	American Physical Society
ADVANCES IN HIGH ENERGY PHYSICS	1687-7357	SCIE	ADVANCES IN HIGH ENERGY PHYSICS	OAJ	Hindawi Publishing Corporation
ECOL SOC	1708-3087	SSCI		OAJ	The Resilience Alliance
ARCHIVO ESPANOL DE ARTE	0004-0428	AHCI		OAJ	Consejo Superior de Investigaciones Cientificas
BEILSTEIN JOURNAL OF NANOTECHNOLOGY	2190-4286	SCIE	BEILSTEIN JOURNAL OF NANOTECHNOLOGY	OAJ	Beilstein-Institut
HARM REDUCT J	1477-7517	SSCI		OAJ	BioMed Central
JOURNAL OF PHYSIOLOGICAL ANTHROPOLOGY	1880-6791	SCIE	JOURNAL OF PHYSIOLOGICAL ANTHROPOLOGY	OAJ	BioMed Central
REVISTA DE LA UNION MATEMATICA ARGENTINA	0041-6932	SCIE	REVISTA DE LA UNION MATEMATICA ARGENTINA	OAJ	Unión Matemática Argentina
EUROPEAN JOURNAL OF REMOTE SENSING	2279-7254	SCIE	EUROPEAN JOURNAL OF REMOTE SENSING	OAJ	Associazione Italiana di Telerilevamento (AIT)
UNIVERSIA BUS REV	1698-5117	SSCI		OAJ	Universia
AL-QANTARA	0211-3589	AHCI		OAJ	Consejo Superior de Investigaciones Cientificas
RURAL AND REMOTE HEALTH	1445-6354	SCIE	RURAL AND REMOTE HEALTH	OAJ	James Cook University
PHARMACOGNOSY MAGAZINE	0973-1296	SCIE	PHARMACOGNOSY MAGAZINE	OAJ	Medknow Publications
RECORDS OF NATURAL PRODUCTS	1307-6167	SCIE	RECORDS OF NATURAL PRODUCTS	OAJ	ACG Publications
SAHARA J-J SOC ASP H	1729-0376	SSCI		OAJ	SAHARA
BIOCHEMIA MEDICA	1330-0962	SCIE	BIOCHEMIA MEDICA	OAJ	Medicinska naklada, Zagreb
SCIENCEASIA	1513-1874	SCIE	SCIENCEASIA	OAJ	Science Society of Thailand
BMJ OPEN	2044-6055	SCIE	BMJ OPEN	OAJ	BMJ Journals
HEPATITIS MONTHLY	1735-143X	SCIE	HEPATITIS MONTHLY	OAJ	Kowsar Corporation
JOURNAL OF ARTHROPOD-BORNE DISEASES	1735-7179	SCIE	JOURNAL OF ARTHROPOD-BORNE DISEASES	OAJ	Tehran University of Medical Sciences
CURRENT ZOOLOGY	1674-5507	SCIE	CURRENT ZOOLOGY	OAJ	Current Zoology
REVISTA BRASILEIRA DE FISIOTERAPIA	1413-3555	SCIE	REVISTA BRASILEIRA DE FISIOTERAPIA	OAJ	Associação Brasileira de Pesquisa e Pós-Graduação em Fisioterapia
SEMINA-CIENCIAS AGRARIAS	1676-546X	SCIE	SEMINA-CIENCIAS AGRARIAS	OAJ	Universidade Estadual de Londrina
ADVANCES IN MATHEMATICAL PHYSICS	1687-9120	SCIE	ADVANCES IN MATHEMATICAL PHYSICS	OAJ	Hindawi Publishing Corporation
REV SAUDE PUBL	0034-8910	SSCI		OAJ	Universidade de São Paulo
ACTA BOTANICA MEXICANA	0187-7151	SCIE	ACTA BOTANICA MEXICANA	OAJ	Instituto de Ecología A.C.
REV ECON MUND	1576-0162	SSCI		OAJ	Universidad de Huelva
TRANSYLV REV ADM SCI	1842-2845	SSCI		OAJ	Babes Bolyai University
REVISTA BRASILEIRA DE ENGENHARIA AGRICOLA E AMBIENTAL	1415-4366	SCIE	REVISTA BRASILEIRA DE ENGENHARIA AGRICOLA E AMBIENTAL	OAJ	Departamento de Engenharia Agrícola - UFCG
ARGOS	0254-1637	AHCI		OAJ	Universidad Simón Bolívar
TURK J GERIATR	1304-2947	SSCI		OAJ	Geriatrics Society, Ankara
REVISTA COLOMBIANA DE CIENCIAS PECUARIAS	0120-0690	SCIE	REVISTA COLOMBIANA DE CIENCIAS PECUARIAS	OAJ	Universidad de Antioquia
BRAZILIAN JOURNAL OF BIOLOGY	1519-6984	SCIE	BRAZILIAN JOURNAL OF BIOLOGY	OAJ	Instituto Internacional de Ecologia
S AFR J EDUC	0256-0100	SSCI		OAJ	Education Association of South Africa (EASA)
ENGENHARIA AGRICOLA	0100-6916	SCIE	ENGENHARIA AGRICOLA	OAJ	Sociedade Brasileira de Engenharia Agrícola
MEDITERRANEAN MARINE SCIENCE	1108-393X	SCIE	MEDITERRANEAN MARINE SCIENCE	OAJ	Hellenic Centre for Marine Research
TARIM BILIMLERI DERGISI-JOURNAL OF AGRICULTURAL SCIENCES	1300-7580	SCIE	TARIM BILIMLERI DERGISI-JOURNAL OF AGRICULTURAL SCIENCES	OAJ	Ankara University
STUD ETHNO-MED	0973-5070	SSCI		OAJ	Kamla-Raj Enterprises, Delhi
HOMOLOGY HOMOTOPY AND APPLICATIONS	1532-0073	SCIE	HOMOLOGY HOMOTOPY AND APPLICATIONS	OAJ	International Press of Boston, Inc.
CHINA FOUNDRY	1672-6421	SCIE	CHINA FOUNDRY	OAJ	Foundry Journal Agency
BULLETIN OF THE GEOLOGICAL SOCIETY OF DENMARK	0011-6297	SCIE	BULLETIN OF THE GEOLOGICAL SOCIETY OF DENMARK	OAJ	Geological Society of Denmark
BOLETIN LATINOAMERICANO Y DEL CARIBE DE PLANTAS MEDICINALES Y AROMATICAS	0717-7917	SCIE	BOLETIN LATINOAMERICANO Y DEL CARIBE DE PLANTAS MEDICINALES Y AROMATICAS	OAJ	Agriscience University of Santiago de Chile
SHILAP-REVISTA DE LEPIDOPTEROLOGIA	0300-5267	SCIE	SHILAP-REVISTA DE LEPIDOPTEROLOGIA	OAJ	Sociedad Hispano-Luso-Americana de Lepidopterología
EKON ISTRAZ	1331-677X	SSCI		OAJ	University of Pula
AFRICAN HEALTH SCIENCES	1680-6905	SCIE	AFRICAN HEALTH SCIENCES	OAJ	Makerere University Medical School
EUR INTEGR ONLINE PA	1027-5193	SSCI		OAJ	ECSA-Austria
INTERNATIONAL JOURNAL OF CLINICAL AND EXPERIMENTAL MEDICINE	1940-5901	SCIE	INTERNATIONAL JOURNAL OF CLINICAL AND EXPERIMENTAL MEDICINE	OAJ	e-Century Publishing Corporation
BMC STRUCTURAL BIOLOGY	1472-6807	SCIE	BMC STRUCTURAL BIOLOGY	OAJ	BioMed Central
BIOTECHNOLOGIE AGRONOMIE SOCIETE ET ENVIRONNEMENT	1370-6233	SCIE	BIOTECHNOLOGIE AGRONOMIE SOCIETE ET ENVIRONNEMENT	OAJ	University of Liege
BOREAL ENVIRONMENT RESEARCH	1239-6095	SCIE	BOREAL ENVIRONMENT RESEARCH	OAJ	Boreal Environment Research Publishing Board
HIDROBIOLOGICA	0188-8897	SCIE	HIDROBIOLOGICA	OAJ	Universidad Autónoma Metropolitana, Unidad Iztapalapa
DIABETOLOGY & METABOLIC SYNDROME	1758-5996	SCIE	DIABETOLOGY & METABOLIC SYNDROME	OAJ	BioMed Central
ACTA ADRIATICA	0001-5113	SCIE	ACTA ADRIATICA	OAJ	Institute of Oceanography and Fisheries, Split
REV PSICOL DEPORTE	1132-239X	SSCI		OAJ	Universitat de les Illes Balears
ASIAN ETHNOLOGY	1882-6865	AHCI		OAJ	Nanzan University
ACTA MONTANISTICA SLOVACA	1335-1788	SCIE	ACTA MONTANISTICA SLOVACA	OAJ	Technical University of Kosice
KRITERION-REVISTA DE FILOSOFIA	0100-512X	AHCI		OAJ	Universidade Federal de Minas Gerais
INTERNATIONAL JOURNAL OF POLYMER SCIENCE	1687-9422	SCIE	INTERNATIONAL JOURNAL OF POLYMER SCIENCE	OAJ	Hindawi Publishing Corporation
JOURNAL OF MATHEMATICAL PHYSICS ANALYSIS GEOMETRY	1812-9471	SCIE	JOURNAL OF MATHEMATICAL PHYSICS ANALYSIS GEOMETRY	OAJ	National Academy of Sciences of Ukraine
JOURNAL OF CYTOLOGY	0970-9371	SCIE	JOURNAL OF CYTOLOGY	OAJ	Medknow Publications
BRAZILIAN JOURNAL OF PROBABILITY AND STATISTICS	0103-0752	SCIE	BRAZILIAN JOURNAL OF PROBABILITY AND STATISTICS	OAJ	Brazilian Statistical Association
REVISTA DE PSIQUIATRIA CLINICA	0101-6083	SCIE	REVISTA DE PSIQUIATRIA CLINICA	OAJ	Universidade de São Paulo
JOURNAL OF GEOSCIENCES	1802-6222	SCIE	JOURNAL OF GEOSCIENCES	OAJ	Czech Geological Society
ESTUD FILOL-VALDIVIA	0071-1713	SSCI		OAJ	Universidad Austral de Chile
SPANISH JOURNAL OF AGRICULTURAL RESEARCH	1695-971X	SCIE	SPANISH JOURNAL OF AGRICULTURAL RESEARCH	OAJ	Instituto Nacional de Investigación y Tecnología Agraria y Alimentaria
JOURNAL OF APPLIED BOTANY AND FOOD QUALITY-ANGEWANDTE BOTANIK	1613-9216	SCIE	JOURNAL OF APPLIED BOTANY AND FOOD QUALITY-ANGEWANDTE BOTANIK	OAJ	Association for Applied Botany e. V., German Society for Quality Research on Plant Foods (DGQ)
AGRICULTURAL AND FOOD SCIENCE	1459-6067	SCIE	AGRICULTURAL AND FOOD SCIENCE	OAJ	The Scientific Agricultural Society of Finland
BULLETIN OF THE GEOLOGICAL SOCIETY OF FINLAND	0367-5211	SCIE	BULLETIN OF THE GEOLOGICAL SOCIETY OF FINLAND	OAJ	The Geological Society of Finland
BIOMED RESEARCH INTERNATIONAL	2314-6133	SCIE	BIOMED RESEARCH INTERNATIONAL	OAJ	Hindawi Publishing Corporation
SEFARAD	0037-0894	AHCI		OAJ	Consejo Superior de Investigaciones Científicas
BMC INT HEALTH HUM R	1472-698X	SSCI		OAJ	BioMed Central
AN SIST SANIT NAVAR	1137-6627	SSCI		OAJ	Gobierno de Navarra. Departamento de Salud
ACAD-REV LATINOAM AD	1012-8255	SSCI		OAJ	Universidad de los Andes
TRABAJOS DE PREHISTORIA	0082-5638	AHCI		OAJ	Consejo Superior de Investigaciones Cientificas
MODERNA SPRAK	2000-3560	AHCI		OAJ	Modern Language Teachers' Association of Sweden
REVISTA FITOTECNIA MEXICANA	0187-7380	SCIE	REVISTA FITOTECNIA MEXICANA	OAJ	Sociedad Mexicana de Fitogenética
INFORM RES	1368-1613	SSCI		OAJ	Information Research
GAYANA BOTANICA	0717-6643	SCIE	GAYANA BOTANICA	OAJ	Universidad de Concepción
BIBLICA	0006-0887	AHCI		OAJ	Pontifical Biblical Institute
EURASIP JOURNAL ON IMAGE AND VIDEO PROCESSING	1687-5281	SCIE	EURASIP JOURNAL ON IMAGE AND VIDEO PROCESSING	OAJ	Springer
BMC ECOLOGY	1472-6785	SCIE	BMC ECOLOGY	OAJ	BioMed Central
TURKISH JOURNAL OF VETERINARY & ANIMAL SCIENCES	1300-0128	SCIE	TURKISH JOURNAL OF VETERINARY & ANIMAL SCIENCES	OAJ	Scientific and Technical Research Council of Turkey
REVISTA CHILENA DE CIRUGIA	0718-4026	SCIE	REVISTA CHILENA DE CIRUGIA	OAJ	Sociedad de Cirujanos de Chile
REVISTA COLOMBIANA DE ESTADISTICA	0120-1751	SCIE	REVISTA COLOMBIANA DE ESTADISTICA	OAJ	Universidad Nacional de Colombia
SOLID EARTH	1869-9510	SCIE	SOLID EARTH	OAJ	Copernicus Publications
INDIAN JOURNAL OF CANCER	0019-509X	SCIE	INDIAN JOURNAL OF CANCER	OAJ	Medknow Publications
PEDIATRIC RHEUMATOLOGY	1546-0096	SCIE	PEDIATRIC RHEUMATOLOGY	OAJ	BioMed Central
HEMIJSKA INDUSTRIJA	0367-598X	SCIE	HEMIJSKA INDUSTRIJA	OAJ	Association of Chemical Engineers, Belgrade
TROPICAL CONSERVATION SCIENCE	1940-0829	SCIE	TROPICAL CONSERVATION SCIENCE	OAJ	Mongabay.com
ECON J WATCH	1933-527X	SSCI		OAJ	Institute of Spontaneous Order Economics
ELECTRONIC JOURNAL OF COMBINATORICS	1077-8926	SCIE	ELECTRONIC JOURNAL OF COMBINATORICS	OAJ	The Electronic Journal of Combinatorics
ACTA ORTOPEDICA BRASILEIRA	1413-7852	SCIE	ACTA ORTOPEDICA BRASILEIRA	OAJ	Sociedade Brasileira de Ortopedia e Traumatologia
WSPOLCZESNA ONKOLOGIA-CONTEMPORARY ONCOLOGY	1428-2526	SCIE	WSPOLCZESNA ONKOLOGIA-CONTEMPORARY ONCOLOGY	OAJ	Termedia Publishing House
REV SOC POLIT	1330-2965	SSCI		OAJ	Studijski centar socijalnog rada
PSICOTHEMA	0214-9915	SSCI		OAJ	Colegio Oficial de Psicólogos del Principado de Asturias
BMGN	0165-0505	SSCI		OAJ	Igitur, Utrecht Publishing & Archiving Services
ACTA NATURAE	2075-8251	SCIE	ACTA NATURAE	OAJ	Park Media
GEODIVERSITAS	1280-9659	SCIE	GEODIVERSITAS	OAJ	Museum National d'Histoire Naturelle Paris
REVISTA MEXICANA DE BIODIVERSIDAD	1870-3453	SCIE	REVISTA MEXICANA DE BIODIVERSIDAD	OAJ	Instituto de Biología
EURE	0250-7161	SSCI		OAJ	Pontificia Universidad Católica de Chile
TRANS-FORM-ACAO	0101-3173	AHCI		OAJ	Universidade Estadual Paulista
PROSTOR	1330-0652	AHCI		OAJ	University of Zagreb
CONVERGENCIA	1405-1435	SSCI		OAJ	Universidad autónoma del estado de México
UKRAINIAN JOURNAL OF PHYSICAL OPTICS	1609-1833	SCIE	UKRAINIAN JOURNAL OF PHYSICAL OPTICS	OAJ	Institute of Physical Optics
PLANT SOIL AND ENVIRONMENT	1214-1178	SCIE	PLANT SOIL AND ENVIRONMENT	OAJ	Czech Academy of Agricultural Sciences
IDEAS Y VALORES	0120-0062	AHCI		OAJ	Universidad Nacional de Colombia
BANACH JOURNAL OF MATHEMATICAL ANALYSIS	1735-8787	SCIE	BANACH JOURNAL OF MATHEMATICAL ANALYSIS	OAJ	Tusi Mathematical Research Group
NAGOYA JOURNAL OF MEDICAL SCIENCE	2186-3326	SCIE	NAGOYA JOURNAL OF MEDICAL SCIENCE	OAJ	Nagoya University
DEMOGR RES	1435-9871	SSCI		OAJ	Max Planck Institute for Demographic Research
EKOLOJI	1300-1361	SCIE	EKOLOJI	OAJ	Çevre Koruma ve Araştırma Vakfı (ÇEV-KOR)
ANIMAL SCIENCE PAPERS AND REPORTS	0860-4037	SCIE	ANIMAL SCIENCE PAPERS AND REPORTS	OAJ	Polish Academy of Sciences
REV CERCET INTERV SO	1583-3410	SSCI		OAJ	Expert Projects
MADERAS-CIENCIA Y TECNOLOGIA	0718-221X	SCIE	MADERAS-CIENCIA Y TECNOLOGIA	OAJ	Universidad del Bío-Bío
ARCHIVOS DE MEDICINA VETERINARIA	0301-732X	SCIE	ARCHIVOS DE MEDICINA VETERINARIA	OAJ	Universidad Austral de Chile
SIGNA VITAE	1334-5605	SCIE	SIGNA VITAE	OAJ	Pharmamed Mado
CHEMICAL AND BIOCHEMICAL ENGINEERING QUARTERLY	0352-9568	SCIE	CHEMICAL AND BIOCHEMICAL ENGINEERING QUARTERLY	OAJ	Croatian Association of Chemical Engineers
BLOOD TRANSFUSION	1723-2007	SCIE	BLOOD TRANSFUSION	OAJ	SIMTI Servizi srl
INTERNATIONAL JOURNAL OF SPELEOLOGY	0392-6672	SCIE	INTERNATIONAL JOURNAL OF SPELEOLOGY	OAJ	Società Speleologica Italiana
ZEITSCHRIFT FUR KATALANISTIK	0932-2221	AHCI		OAJ	Alber-Ludwigs-Universität
ARQ	0717-6996	AHCI		OAJ	Ediciones ARQ
SAUDE SOC	0104-1290	SSCI		OAJ	Universidade de São Paulo
GAYANA	0717-6538	SCIE	GAYANA	OAJ	Universidad de Concepción
ACTA SOCIETATIS BOTANICORUM POLONIAE	0001-6977	SCIE	ACTA SOCIETATIS BOTANICORUM POLONIAE	OAJ	Polish Botanical Society
KOEDOE	0075-6458	SCIE	KOEDOE	OAJ	AOSIS OpenJournals
JOURNAL OF THE SOUTH AFRICAN INSTITUTION OF CIVIL ENGINEERING	1021-2019	SCIE	JOURNAL OF THE SOUTH AFRICAN INSTITUTION OF CIVIL ENGINEERING	OAJ	South African Institution of Civil Engineering
ECOLOGY AND EVOLUTION	2045-7758	SCIE	ECOLOGY AND EVOLUTION	OAJ	Wiley
THEORY AND APPLICATIONS OF CATEGORIES	1201-561X	SCIE	THEORY AND APPLICATIONS OF CATEGORIES	OAJ	Mount Allison University
EXPRESS POLYMER LETTERS	1788-618X	SCIE	EXPRESS POLYMER LETTERS	OAJ	Budapest University of Technology
GUT PATHOGENS	1757-4749	SCIE	GUT PATHOGENS	OAJ	BioMed Central
MATHEMATICAL COMMUNICATIONS	1331-0623	SCIE	MATHEMATICAL COMMUNICATIONS	OAJ	University of Osijek
CUAD ECON DIR EMPRES	1138-5758	SSCI		OAJ	Asociación Científica de Economía y Dirección de Empresas
APPLICABLE ANALYSIS AND DISCRETE MATHEMATICS	1452-8630	SCIE	APPLICABLE ANALYSIS AND DISCRETE MATHEMATICS	OAJ	University of Belgrade and Academic Mind
UHOD-ULUSLARARASI HEMATOLOJI-ONKOLOJI DERGISI	1306-133X	SCIE	UHOD-ULUSLARARASI HEMATOLOJI-ONKOLOJI DERGISI	OAJ	Akademi Doktorlar Yayinevi
REVISTA BRASILEIRA DE OFTALMOLOGIA	0034-7280	SCIE	REVISTA BRASILEIRA DE OFTALMOLOGIA	OAJ	Sociedade Brasileira de Oftalmologia
JOURNAL OF BIOLOGICAL RESEARCH-THESSALONIKI	1790-045X	SCIE	JOURNAL OF BIOLOGICAL RESEARCH-THESSALONIKI	OAJ	Aristotle University of Thessaloniki
AQUATIC INVASIONS	1798-6540	SCIE	AQUATIC INVASIONS	OAJ	Regional Euro-Asian Biological Invasions Centre (REABIC)
ANTHROPOLOGIST	0972-0073	SSCI		OAJ	Kamla-Raj Enterprises, Delhi
MATHEMATICAL PROBLEMS IN ENGINEERING	1024-123X	SCIE	MATHEMATICAL PROBLEMS IN ENGINEERING	OAJ	Hindawi Publishing Corporation
FORESTS	1999-4907	SCIE	FORESTS	OAJ	MDPI AG
MEDICAL SCIENCE MONITOR	1643-3750	SCIE	MEDICAL SCIENCE MONITOR	OAJ	International Scientific Literature, Inc.
ISEGORIA	1130-2097	AHCI		OAJ	Consejo Superior de Investigaciones Cientificas
JOURNAL OF CAVE AND KARST STUDIES	1090-6924	SCIE	JOURNAL OF CAVE AND KARST STUDIES	OAJ	National Speleological Society
ATMOSPHERIC MEASUREMENT TECHNIQUES	1867-1381	SCIE	ATMOSPHERIC MEASUREMENT TECHNIQUES	OAJ	Copernicus Publications
ADVANCES IN METEOROLOGY	1687-9309	SCIE	ADVANCES IN METEOROLOGY	OAJ	Hindawi Publishing Corporation
AIBR-REV ANTROPOL IB	1695-9752	SSCI		OAJ	Antropólogos Iberoamericanos en Red (AIBR)
POLIMEROS-CIENCIA E TECNOLOGIA	0104-1428	SCIE	POLIMEROS-CIENCIA E TECNOLOGIA	OAJ	Associação Brasileira de Polímeros
EUR J PSYCHOL APPL L	1889-1861	SSCI		OAJ	Sociedad Española de Psicologia Jurídica y Forense
AMERICAN MUSEUM NOVITATES	0003-0082	SCIE	AMERICAN MUSEUM NOVITATES	OAJ	American Museum of Natural History
ESTUDIOS ATACAMENOS	0718-1043	AHCI		OAJ	Universidad Católica del Norte
PLANT OMICS	1836-0661	SCIE	PLANT OMICS	OAJ	Southern Cross Publishing
ESTONIAN JOURNAL OF EARTH SCIENCES	1736-4728	SCIE	ESTONIAN JOURNAL OF EARTH SCIENCES	OAJ	Estonian Academy Publishers
TYDSKRIF VIR LETTERKUNDE	0041-476X	AHCI		OAJ	University of Pretoria
VETERINARIA ITALIANA	0505-401X	SCIE	VETERINARIA ITALIANA	OAJ	Istituto Zooprofilattico Sperimentale dell'Abruzzo e del Molise G. Caporale
REV GEOGR NORTE GD	0718-3402	SSCI		OAJ	Pontificia Universidad Católica de Chile
INT J COMMUN-US	1932-8036	SSCI		OAJ	University of Southern California
INTERNATIONAL JOURNAL OF PHARMACOLOGY	1811-7775	SCIE	INTERNATIONAL JOURNAL OF PHARMACOLOGY	OAJ	Asian Network for Scientific Information
ALTEX-ALTERNATIVES TO ANIMAL EXPERIMENTATION	1868-596X	SCIE	ALTEX-ALTERNATIVES TO ANIMAL EXPERIMENTATION	OAJ	Springer
AGROCIENCIA	1405-3195	SCIE	AGROCIENCIA	OAJ	Colegio de Postgraduados
DYNA-COLOMBIA	0012-7353	SCIE	DYNA-COLOMBIA	OAJ	Universidad Nacional de Colombia
SCRIPTA NOVA	1138-9788	SSCI		OAJ	Universitat de Barcelona
EVOLUTIONARY APPLICATIONS	1752-4571	SCIE	EVOLUTIONARY APPLICATIONS	OAJ	Wiley
ALPHA-REVISTA DE ARTES LETRAS Y FILOSOFIA	0718-2201	AHCI		OAJ	Universidada de Los Lagos
G3-GENES GENOMES GENETICS	2160-1836	SCIE	G3-GENES GENOMES GENETICS	OAJ	Genetics Society of America
NEOTROPICAL ICHTHYOLOGY	1679-6225	SCIE	NEOTROPICAL ICHTHYOLOGY	OAJ	Sociedade Brasileira de Ictiologia
REVISTA CHILENA DE HISTORIA NATURAL	0716-078X	SCIE	REVISTA CHILENA DE HISTORIA NATURAL	OAJ	Sociedad de Biología de Chile
PERSPECT CIENC INF	1413-9936	SSCI		OAJ	Universidade Federal de Minas Gerais
YONAGO ACTA MEDICA	0513-5710	SCIE	YONAGO ACTA MEDICA	OAJ	Yonago Acta medica
ANDEAN GEOLOGY	0718-7106	SCIE	ANDEAN GEOLOGY	OAJ	Servicio Nacional de Geología y Minería (SERNAGEOMIN)
CRYOSPHERE	1994-0416	SCIE	CRYOSPHERE	OAJ	Copernicus Publications
VJESNIK ZA ARHEOLOGIJU I POVIJEST DALMATINSKU	1845-7789	AHCI		OAJ	Arheološki muzej, Split
BANGLADESH JOURNAL OF PLANT TAXONOMY	1028-2092	SCIE	BANGLADESH JOURNAL OF PLANT TAXONOMY	OAJ	Bangladesh Association of Plant Taxonomists
ACTA MEDICA PORTUGUESA	1646-0758	SCIE	ACTA MEDICA PORTUGUESA	OAJ	Centro Editor Livreiro da Ordem dos Médicos, Sociedade Unipessoal
MEASUREMENT SCIENCE REVIEW	1335-8871	SCIE	MEASUREMENT SCIENCE REVIEW	OAJ	Versita
ESTUD ECONOMIA	0718-5286	SSCI		OAJ	Universidad de Chile
SAUDI JOURNAL OF GASTROENTEROLOGY	1319-3767	SCIE	SAUDI JOURNAL OF GASTROENTEROLOGY	OAJ	Medknow Publications
JOURNAL OF PESTICIDE SCIENCE	1348-589X	SCIE	JOURNAL OF PESTICIDE SCIENCE	OAJ	Pesticide Science Society of Japan
DANISH MEDICAL JOURNAL	2245-1919	SCIE	DANISH MEDICAL JOURNAL	OAJ	Danish Medical Association
ANNALS OF FOREST RESEARCH	1844-8135	SCIE	ANNALS OF FOREST RESEARCH	OAJ	Forest Research and Management Institute ICAS
VETERINARIA MEXICO	0301-5092	SCIE	VETERINARIA MEXICO	OAJ	Universidad Nacional Autónoma de México
ALEA-LATIN AMERICAN JOURNAL OF PROBABILITY AND MATHEMATICAL STATISTICS	1980-0436	SCIE	ALEA-LATIN AMERICAN JOURNAL OF PROBABILITY AND MATHEMATICAL STATISTICS	OAJ	Instituto Nacional de Matemática Pura e Aplicada
JOURNAL OF NEURODEVELOPMENTAL DISORDERS	1866-1947	SCIE	JOURNAL OF NEURODEVELOPMENTAL DISORDERS	OAJ	BioMed Central
CZECH JOURNAL OF GENETICS AND PLANT BREEDING	1212-1975	SCIE	CZECH JOURNAL OF GENETICS AND PLANT BREEDING	OAJ	Czech Academy of Agricultural Sciences
UNIV PSYCHOL	1657-9267	SSCI		OAJ	Pontificia Universidad Javeriana
PLOS COMPUTATIONAL BIOLOGY	1553-7358	SCIE	PLOS COMPUTATIONAL BIOLOGY	OAJ	Public Library of Science (PLoS)
INT J QUAL STUD HEAL	1748-2623	SSCI		OAJ	Co-Action Publishing
ISJ-INVERTEBRATE SURVIVAL JOURNAL	1824-307X	SCIE	ISJ-INVERTEBRATE SURVIVAL JOURNAL	OAJ	ISJ
ADVANCES IN ELECTRICAL AND COMPUTER ENGINEERING	1582-7445	SCIE	ADVANCES IN ELECTRICAL AND COMPUTER ENGINEERING	OAJ	Stefan cel Mare University of Suceava
KASMERA	0075-5222	SCIE	KASMERA	OAJ	Universidad del Zulia
PROLEGOMENA	1333-4395	AHCI		OAJ	Society for the Advancement of Philosophy, Zagreb
PARASITES & VECTORS	1756-3305	SCIE	PARASITES & VECTORS	OAJ	BioMed Central
IFOREST-BIOGEOSCIENCES AND FORESTRY	1971-7458	SCIE	IFOREST-BIOGEOSCIENCES AND FORESTRY	OAJ	Italian Society of Silviculture and Forest Ecology (SISEF)
FILOZOFSKA ISTRAZIVANJA	0351-4706	AHCI		OAJ	Croatian Philosophical Society
ECONOMICS-KIEL	1864-6042	SSCI		OAJ	Kiel Institute for the World Economy
SCIENTIA MARINA	0214-8358	SCIE	SCIENTIA MARINA	OAJ	Institut de Ciències del Mar de Barcelona, CSIC
ONOMAZEIN	0717-1285	SSCI		OAJ	Facultad de Letras - Pontificia Universidad Católica de Chile
ARCHIVES OF BIOLOGICAL SCIENCES	0354-4664	SCIE	ARCHIVES OF BIOLOGICAL SCIENCES	OAJ	Serbian Biological Society
ATMOSPHERE	2073-4433	SCIE	ATMOSPHERE	OAJ	MDPI AG
REVISTA MVZ CORDOBA	0122-0268	SCIE	REVISTA MVZ CORDOBA	OAJ	Universidad de Cordoba
GEOFISICA INTERNACIONAL	0016-7169	SCIE	GEOFISICA INTERNACIONAL	OAJ	Universidad Nacional Autónoma de México
MLJEKARSTVO	0026-704X	SCIE	MLJEKARSTVO	OAJ	Croatian Dairy Union
INFORMES DE LA CONSTRUCCION	0020-0883	SCIE	INFORMES DE LA CONSTRUCCION	OAJ	Consejo Superior de Investigaciones Cientificas
JOURNAL OF SOIL SCIENCE AND PLANT NUTRITION	0718-9516	SCIE	JOURNAL OF SOIL SCIENCE AND PLANT NUTRITION	OAJ	Chilean Society of Soil Science
REVISTA CAATINGA	0100-316X	SCIE	REVISTA CAATINGA	OAJ	Universidade Federal Rural Do Semiárido
LANG LEARN TECHNOL	1094-3501	SSCI		OAJ	University of Hawaii
POLISH JOURNAL OF CHEMICAL TECHNOLOGY	1509-8117	SCIE	POLISH JOURNAL OF CHEMICAL TECHNOLOGY	OAJ	de Gruyter
GRASAS Y ACEITES	0017-3495	SCIE	GRASAS Y ACEITES	OAJ	Consejo Superior de Investigaciones Cientificas
ACTA ENDOCRINOLOGICA-BUCHAREST	1841-0987	SCIE	ACTA ENDOCRINOLOGICA-BUCHAREST	OAJ	Editura Academiei Române
ENTROPY	1099-4300	SCIE	ENTROPY	OAJ	MDPI AG
REVISTA CHILENA DE INFECTOLOGIA	0716-1018	SCIE	REVISTA CHILENA DE INFECTOLOGIA	OAJ	Sociedad Chilena de Infectología
INTERSECCIONES ANTRO	1850-373X	SSCI		OAJ	Universidad Nacional del Centro de la Provincia de Buenos Aires
BOLETIN DE LA SOCIEDAD ESPANOLA DE CERAMICA Y VIDRIO	0366-3175	SCIE	BOLETIN DE LA SOCIEDAD ESPANOLA DE CERAMICA Y VIDRIO	OAJ	Consejo Superior de Investigaciones Cientificas
ZB RAD EKON FAK RIJE	1331-8004	SSCI		OAJ	University of Rijeka
HELLENIC JOURNAL OF CARDIOLOGY	1109-9666	SCIE	HELLENIC JOURNAL OF CARDIOLOGY	OAJ	Hellenic Cardiological Society
PAKISTAN JOURNAL OF MEDICAL SCIENCES	1682-024X	SCIE	PAKISTAN JOURNAL OF MEDICAL SCIENCES	OAJ	Professional Medical Publications
EXCLI JOURNAL	1611-2156	SCIE	EXCLI JOURNAL	OAJ	IfADo - Leibniz Research Centre for Working Environment and Human Factors, Dortmund
JOURNAL OF OPHTHALMOLOGY	2090-004X	SCIE	JOURNAL OF OPHTHALMOLOGY	OAJ	Hindawi Publishing Corporation
MATERIA-RIO DE JANEIRO	1517-7076	SCIE	MATERIA-RIO DE JANEIRO	OAJ	Rede Latino-Americana de Materiais - Latin-American Materials Network
CZECH JOURNAL OF FOOD SCIENCES	1212-1800	SCIE	CZECH JOURNAL OF FOOD SCIENCES	OAJ	Czech Academy of Agricultural Sciences
TRANSLATIONAL PSYCHIATRY	2158-3188	SCIE	TRANSLATIONAL PSYCHIATRY	OAJ	Nature Publishing Group
TURKISH JOURNAL OF HEMATOLOGY	1300-7777	SCIE	TURKISH JOURNAL OF HEMATOLOGY	OAJ	Galenos Yayinevi
ACTA POLYTECHNICA HUNGARICA	1785-8860	SCIE	ACTA POLYTECHNICA HUNGARICA	OAJ	Óbuda University
JOURNAL OF THE INTERNATIONAL AIDS SOCIETY	1758-2652	SCIE	JOURNAL OF THE INTERNATIONAL AIDS SOCIETY	OAJ	International AIDS Society
VIRUSES-BASEL	1999-4915	SCIE	VIRUSES-BASEL	OAJ	MDPI AG
INTERNATIONAL JOURNAL OF GENOMICS	2314-436X	SCIE	INTERNATIONAL JOURNAL OF GENOMICS	OAJ	Hindawi Publishing Corporation
NOTULAE BOTANICAE HORTI AGROBOTANICI CLUJ-NAPOCA	0255-965X	SCIE	NOTULAE BOTANICAE HORTI AGROBOTANICI CLUJ-NAPOCA	OAJ	University of Agricultural Sciences and Veterinary Medicine, Cluj-Napoca
KONA POWDER AND PARTICLE JOURNAL	0288-4534	SCIE	KONA POWDER AND PARTICLE JOURNAL	OAJ	Hosokawa Powder Technology Foundation
U PITT LAW REV	0041-9915	SSCI		OAJ	University Library System, University of Pittsburgh
BOSNIAN JOURNAL OF BASIC MEDICAL SCIENCES	1512-8601	SCIE	BOSNIAN JOURNAL OF BASIC MEDICAL SCIENCES	OAJ	Association of Basic Medical Sciences of Federation of Bosnia and Herzegovina
AMERICAN JOURNAL OF PHARMACEUTICAL EDUCATION	0002-9459	SCIE	AMERICAN JOURNAL OF PHARMACEUTICAL EDUCATION	OAJ	American Association of Colleges of Pharmacy
JUNDISHAPUR JOURNAL OF MICROBIOLOGY	2008-3645	SCIE	JUNDISHAPUR JOURNAL OF MICROBIOLOGY	OAJ	Ahvaz Jundishapur University of Medical Sciences
ENERGIES	1996-1073	SCIE	ENERGIES	OAJ	MDPI AG
TURKIYE FIZIKSEL TIP VE REHABILITASYON DERGISI-TURKISH JOURNAL OF PHYSICALMEDICINE AND REHABILITATION	1302-0234	SCIE	TURKIYE FIZIKSEL TIP VE REHABILITASYON DERGISI-TURKISH JOURNAL OF PHYSICALMEDICINE AND REHABILITATION	OAJ	Galenos Yayincilik
ZEMDIRBYSTE-AGRICULTURE	1392-3196	SCIE	ZEMDIRBYSTE-AGRICULTURE	OAJ	Lithuanian Research Centre for Agriculture and Forestry
ARCHIVES OF MEDICAL SCIENCE	1734-1922	SCIE	ARCHIVES OF MEDICAL SCIENCE	OAJ	Termedia Publishing House
INFORMAL LOGIC	0824-2577	AHCI		OAJ	University of Windsor
REVISTA DE BIOLOGIA MARINA Y OCEANOGRAFIA	0717-3326	SCIE	REVISTA DE BIOLOGIA MARINA Y OCEANOGRAFIA	OAJ	Universidad de Valparaiso
CT&F-CIENCIA TECNOLOGIA Y FUTURO	0122-5383	SCIE	CT&F-CIENCIA TECNOLOGIA Y FUTURO	OAJ	Instituto Colombiano del Petróleo (ICP) - ECOPETROL S.A.
REVISTA BRASILEIRA DE REUMATOLOGIA	0482-5004	SCIE	REVISTA BRASILEIRA DE REUMATOLOGIA	OAJ	Sociedade Brasileira de Reumatologia
OPTICA APPLICATA	0078-5466	SCIE	OPTICA APPLICATA	OAJ	Wroclaw University of Technology
REVISTA DE INDIAS	0034-8341	AHCI		OAJ	Consejo Superior de Investigaciones Cientificas
ANALELE STIINTIFICE ALE UNIVERSITATII OVIDIUS CONSTANTA-SERIA MATEMATICA	1224-1784	SCIE	ANALELE STIINTIFICE ALE UNIVERSITATII OVIDIUS CONSTANTA-SERIA MATEMATICA	OAJ	Ovidius University, Constanta
ARCHIVOS ARGENTINOS DE PEDIATRIA	0325-0075	SCIE	ARCHIVOS ARGENTINOS DE PEDIATRIA	OAJ	Sociedad Argentina de Pediatria
BULLETIN OF THE IRANIAN MATHEMATICAL SOCIETY	1735-8515	SCIE	BULLETIN OF THE IRANIAN MATHEMATICAL SOCIETY	OAJ	Iranian Mathematical Society
ZOGRAF	0350-1361	AHCI		OAJ	Faculty of Philosophy, Belgrade
JOURNAL OF MINIMAL ACCESS SURGERY	0972-9941	SCIE	JOURNAL OF MINIMAL ACCESS SURGERY	OAJ	Medknow Publications
INT REV RES OPEN DIS	1492-3831	SSCI		OAJ	Athabasca University Press
JUNCTURES-THE JOURNAL FOR THEMATIC DIALOGUE	1176-5119	AHCI		OAJ	Otago Polytechnic
ANNALES SOCIETATIS GEOLOGORUM POLONIAE	0208-9068	SCIE	ANNALES SOCIETATIS GEOLOGORUM POLONIAE	OAJ	Geological Society of Poland
AUSTRALIAN PRESCRIBER	0312-8008	SCIE	AUSTRALIAN PRESCRIBER	OAJ	National Prescribing Service
INDIAN JOURNAL OF ENGINEERING AND MATERIALS SCIENCES	0971-4588	SCIE	INDIAN JOURNAL OF ENGINEERING AND MATERIALS SCIENCES	OAJ	NISCAIR
TER PSICOL	0718-4808	SSCI		OAJ	Sociedad Chilena de Psicología Clínica
CIENCIA FLORESTAL	0103-9954	SCIE	CIENCIA FLORESTAL	OAJ	Universidade Federal de Santa Maria
ARTE INDIVIDUO Y SOCIEDAD	1988-2408	AHCI		OAJ	Universidad Complutense de Madrid
BANGLADESH JOURNAL OF PHARMACOLOGY	1991-007X	SCIE	BANGLADESH JOURNAL OF PHARMACOLOGY	OAJ	Bangladesh Pharmacological Society
ACTA VETERINARIA-BEOGRAD	0567-8315	SCIE	ACTA VETERINARIA-BEOGRAD	OAJ	Faculty of Veterinary Medicine, Belgrade
COMUNICAR	1134-3478	SSCI		OAJ	Grupo Comunicar
GREEK ROMAN AND BYZANTINE STUDIES	0017-3916	AHCI		OAJ	Duke University
REVISTA ARVORE	0100-6762	SCIE	REVISTA ARVORE	OAJ	Sociedade de Investigações Florestais
ARBOR-CIENCIA PENSAMIENTO Y CULTURA	0210-1963	AHCI		OAJ	Consejo Superior de Investigaciones Científicas
REVISTA INTERNACIONAL DE CONTAMINACION AMBIENTAL	0188-4999	SCIE	REVISTA INTERNACIONAL DE CONTAMINACION AMBIENTAL	OAJ	Universidad Nacional Autónoma de México
METALURGIJA	0543-5846	SCIE	METALURGIJA	OAJ	Croatian Metallurgical Society
PRZEGLAD MENOPAUZALNY	1643-8876	SCIE	PRZEGLAD MENOPAUZALNY	OAJ	Termedia Publishing House
MEDITERRANEA-RICERCHE STORICHE	1828-230X	AHCI		OAJ	Associazione no profit
JOURNAL OF ANALYTICAL METHODS IN CHEMISTRY	2090-8865	SCIE	JOURNAL OF ANALYTICAL METHODS IN CHEMISTRY	OAJ	Hindawi Publishing Corporation
GLOBAL HEALTH ACTION	1654-9880	SSCI		OAJ	Co-Action Publishing
EVODEVO	2041-9139	SCIE	EVODEVO	OAJ	BioMed Central
PANOECONOMICUS	1452-595X	SSCI		OAJ	Economists' Association of Vojvodina
IRANIAN JOURNAL OF BASIC MEDICAL SCIENCES	2008-3866	SCIE	IRANIAN JOURNAL OF BASIC MEDICAL SCIENCES	OAJ	Mashhad University of Medical Sciences
CONTRIBUTIONS TO ZOOLOGY	1383-4517	SCIE	CONTRIBUTIONS TO ZOOLOGY	OAJ	Naturalis
ACTA BIOETH	1726-569X	SSCI		OAJ	Universidad de Chile
REM-REVISTA ESCOLA DE MINAS	0370-4467	SCIE	REM-REVISTA ESCOLA DE MINAS	OAJ	Escola de Minas
TEMPO-NITEROI	1413-7704	AHCI		OAJ	Universidade Federal Fluminense
CIENCIA E INVESTIGACION AGRARIA	0718-1620	SCIE	CIENCIA E INVESTIGACION AGRARIA	OAJ	Pontificia Universidad Católica de Chile
JASSS-J ARTIF SOC S	1460-7425	SSCI		OAJ	University of Surrey
CROP BREEDING AND APPLIED BIOTECHNOLOGY	1984-7033	SCIE	CROP BREEDING AND APPLIED BIOTECHNOLOGY	OAJ	Brazilian Society of Plant Breeding
REVISTA MEXICANA DE CIENCIAS PECUARIAS	2007-1124	SCIE	REVISTA MEXICANA DE CIENCIAS PECUARIAS	OAJ	Instituto Nacional de Investigaciones Forestales, Agrícolas y Pecuarias
MEDICC REV	1555-7960	SSCI		OAJ	Medical Education Cooperation with Cuba (MEDICC)
BMC PALLIATIVE CARE	1472-684X	SCIE	BMC PALLIATIVE CARE	OAJ	BioMed Central
REVISTA CHILENA DE LITERATURA	0718-2295	AHCI		OAJ	Universidad de Chile
SALUD COLECT	1851-8265	SSCI		OAJ	Universidad Nacional de Lanús
BULLETIN OF THE CHEMICAL SOCIETY OF ETHIOPIA	1011-3924	SCIE	BULLETIN OF THE CHEMICAL SOCIETY OF ETHIOPIA	OAJ	Chemical Society of Ethiopia
ITALIAN JOURNAL OF PEDIATRICS	1720-8424	SCIE	ITALIAN JOURNAL OF PEDIATRICS	OAJ	BioMed Central
REV BRAS POLIT INT	0034-7329	SSCI		OAJ	Instituto Brasileiro de Relações Internacionais
REV LAT-AM ENFERM	0104-1169	SSCI		OAJ	Universidade de São Paulo
SRPSKI ARHIV ZA CELOKUPNO LEKARSTVO	0370-8179	SCIE	SRPSKI ARHIV ZA CELOKUPNO LEKARSTVO	OAJ	Serbian Medical Society
BRAZILIAN JOURNAL OF OCEANOGRAPHY	1679-8759	SCIE	BRAZILIAN JOURNAL OF OCEANOGRAPHY	OAJ	Universidade de São Paulo
ARCHIVES OF METALLURGY AND MATERIALS	1733-3490	SCIE	ARCHIVES OF METALLURGY AND MATERIALS	OAJ	Versita
ZOOSYSTEMA	1280-9551	SCIE	ZOOSYSTEMA	OAJ	Museum Nationale d'Histoire Naturelle Paris
PHYSICAL REVIEW X	2160-3308	SCIE	PHYSICAL REVIEW X	OAJ	American Physical Society
TYDSKR GEESTESWET	0041-4751	SSCI		OAJ	South African Academy for Science and Arts
TEXTO CONTEXTO ENFER	0104-0707	SSCI		OAJ	Universidad Federal de Santa Catarina
ESTUDIOS GEOLOGICOS-MADRID	0367-0449	SCIE	ESTUDIOS GEOLOGICOS-MADRID	OAJ	Consejo Superior de Investigaciones Científicas
COLL RES LIBR	0010-0870	SSCI		OAJ	Association of College and Research Libraries
CHRONIC DISEASES AND INJURIES IN CANADA	1925-6523	SCIE	CHRONIC DISEASES AND INJURIES IN CANADA	OAJ	Public Health Agency of Canada
CIENCIA E AGROTECNOLOGIA	1413-7054	SCIE	CIENCIA E AGROTECNOLOGIA	OAJ	Universidade Federal de Lavras
CARNETS DE GEOLOGIE	1634-0744	SCIE	CARNETS DE GEOLOGIE	OAJ	Carnets de Géologie
REVISTA DE LA CONSTRUCCION	0718-915X	SCIE	REVISTA DE LA CONSTRUCCION	OAJ	Pontificia Universidad Católica de Chile
HISTORIA CIENCIAS SAUDE-MANGUINHOS	0104-5970	AHCI		OAJ	Casa de Oswaldo Cruz, Fundação Oswaldo Cruz
ALEA-ESTUDOS NEOLATINOS	1517-106X	AHCI		OAJ	Unversidade Federal do Rio de Janeiro
HIST CRITICA	0121-1617	SSCI		OAJ	Universidad de los Andes
AFR SPECTR	0002-0397	SSCI		OAJ	German Institute of Global and Area Studies (GIGA)
NANO-MICRO LETTERS	2150-5551	SCIE	NANO-MICRO LETTERS	OAJ	Open Access House of Science and Technology
WORLD JOURNAL OF EMERGENCY SURGERY	1749-7922	SCIE	WORLD JOURNAL OF EMERGENCY SURGERY	OAJ	BioMed Central
INTERNATIONAL JOURNAL OF MORPHOLOGY	0717-9502	SCIE	INTERNATIONAL JOURNAL OF MORPHOLOGY	OAJ	Sociedad Chilena de Anatomía
REVISTA BRASILEIRA DE MEDICINA DO ESPORTE	1517-8692	SCIE	REVISTA BRASILEIRA DE MEDICINA DO ESPORTE	OAJ	Sociedade Brasileira de Medicina do Esporte
RETI MEDIEVALI RIVISTA	1593-2214	AHCI		OAJ	Firenze University Press
BALKAN JOURNAL OF GEOMETRY AND ITS APPLICATIONS	1224-2780	SCIE	BALKAN JOURNAL OF GEOMETRY AND ITS APPLICATIONS	OAJ	Geometry Balkan Press, Bucharest
REVISTA CIENCIA AGRONOMICA	0045-6888	SCIE	REVISTA CIENCIA AGRONOMICA	OAJ	Universidade Federal do Ceará
RBGN-REV BRAS GEST N	1806-4892	SSCI		OAJ	Fundação Escola de Comércio Álvares Penteado
REVISTA DE DIALECTOLOGIA Y TRADICIONES POPULARES	0034-7981	AHCI		OAJ	Consejo Superior de Investigaciones Cientificas
LISTY CUKROVARNICKE A REPARSKE	1210-3306	SCIE	LISTY CUKROVARNICKE A REPARSKE	OAJ	VUC Praha a.s.
PESQUISA AGROPECUARIA BRASILEIRA	0100-204X	SCIE	PESQUISA AGROPECUARIA BRASILEIRA	OAJ	EMBRAPA
ENGENHARIA SANITARIA E AMBIENTAL	1413-4152	SCIE	ENGENHARIA SANITARIA E AMBIENTAL	OAJ	Brazilian Association of Sanitary and Environmental Engineering
PLANTA DANINHA	0100-8358	SCIE	PLANTA DANINHA	OAJ	Sociedade Brasileira da Ciência das Plantas Daninhas
INDIAN JOURNAL OF BIOTECHNOLOGY	0972-5849	SCIE	INDIAN JOURNAL OF BIOTECHNOLOGY	OAJ	NISCAIR
SLOVENIAN VETERINARY RESEARCH	1580-4003	SCIE	SLOVENIAN VETERINARY RESEARCH	OAJ	University of Ljubljana
ALZHEIMERS RESEARCH & THERAPY	1758-9193	SCIE	ALZHEIMERS RESEARCH & THERAPY	OAJ	Springer
VITAE-REVISTA DE LA FACULTAD DE QUIMICA FARMACEUTICA	0121-4004	SCIE	VITAE-REVISTA DE LA FACULTAD DE QUIMICA FARMACEUTICA	OAJ	Universidad de Antioquia
ELECTRONIC RESEARCH ANNOUNCEMENTS IN MATHEMATICAL SCIENCES	1935-9179	SCIE	ELECTRONIC RESEARCH ANNOUNCEMENTS IN MATHEMATICAL SCIENCES	OAJ	American Mathematical Society
ACTA HERPETOLOGICA	1827-9635	SCIE	ACTA HERPETOLOGICA	OAJ	Firenze University Press
GLOBALIZATION HEALTH	1744-8603	SSCI		OAJ	BioMed Central
BMC BIOPHYSICS	2046-1682	SCIE	BMC BIOPHYSICS	OAJ	BioMed Central
ADVANCES+2:153 IN DIFFERENCE EQUATIONS	1687-1847	SCIE	ADVANCES IN DIFFERENCE EQUATIONS	OAJ	Springer
POLISH MARITIME RESEARCH	1233-2585	SCIE	POLISH MARITIME RESEARCH	OAJ	Versita
PSIHOLOGIJA	0048-5705	SSCI		OAJ	Drustvo Psihologa Srbije
POLYMERS	2073-4360	SCIE	POLYMERS	OAJ	MDPI AG
JOURNAL OF MEDICAL BIOCHEMISTRY	1452-8258	SCIE	JOURNAL OF MEDICAL BIOCHEMISTRY	OAJ	Versita
AN PSICOL-SPAIN	0212-9728	SSCI		OAJ	Universidad de Murcia
CHEMICAL INDUSTRY & CHEMICAL ENGINEERING QUARTERLY	1451-9372	SCIE	CHEMICAL INDUSTRY & CHEMICAL ENGINEERING QUARTERLY	OAJ	Association of the Chemical Engineers
OBESITY FACTS	1662-4025	SCIE	OBESITY FACTS	OAJ	S. Karger AG
HYSTRIX-ITALIAN JOURNAL OF MAMMALOGY	0394-1914	SCIE	HYSTRIX-ITALIAN JOURNAL OF MAMMALOGY	OAJ	Associazione Teriologica Italiana
LINGUIST PRAG	0862-8432	SSCI		OAJ	Versita
OPEN BIOLOGY	2046-2441	SCIE	OPEN BIOLOGY	OAJ	The Royal Society
REVISTA CIENTIFICA-FACULTAD DE CIENCIAS VETERINARIAS	0798-2259	SCIE	REVISTA CIENTIFICA-FACULTAD DE CIENCIAS VETERINARIAS	OAJ	Universidad del Zulia
REV ROM BIOET	1583-5170	SSCI		OAJ	Colegiul Medicilor Iasi
BRAZILIAN JOURNAL OF PHARMACEUTICAL SCIENCES	1984-8250	SCIE	BRAZILIAN JOURNAL OF PHARMACEUTICAL SCIENCES	OAJ	Universidade de São Paulo
JOURNAL OF APPLIED FLUID MECHANICS	1735-3572	SCIE	JOURNAL OF APPLIED FLUID MECHANICS	OAJ	Regional Information Center for Science and Technology
NOROPSIKIYATRI ARSIVI-ARCHIVES OF NEUROPSYCHIATRY	1300-0667	SCIE	NOROPSIKIYATRI ARSIVI-ARCHIVES OF NEUROPSYCHIATRY	OAJ	Galenos Yayicilik
CERNE	0104-7760	SCIE	CERNE	OAJ	Universidade Federal de Lavras
IRANIAN JOURNAL OF PEDIATRICS	2008-2142	SCIE	IRANIAN JOURNAL OF PEDIATRICS	OAJ	Tehran University of Medical Sciences
CUST AGRONEGOCIO	1808-2882	SSCI		OAJ	Universidade Federal Rural de Pernambuco
MATERIALES DE CONSTRUCCION	0465-2746	SCIE	MATERIALES DE CONSTRUCCION	OAJ	Consejo Superior de Investigaciones Cientificas
BLOOD CANCER JOURNAL	2044-5385	SCIE	BLOOD CANCER JOURNAL	OAJ	Nature Publishing Group
FIBRES & TEXTILES IN EASTERN EUROPE	1230-3666	SCIE	FIBRES & TEXTILES IN EASTERN EUROPE	OAJ	Institute of Chemical Fibres
TROPICAL JOURNAL OF PHARMACEUTICAL RESEARCH	1596-5996	SCIE	TROPICAL JOURNAL OF PHARMACEUTICAL RESEARCH	OAJ	University of Benin
JORNAL BRASILEIRO DE PNEUMOLOGIA	1806-3713	SCIE	JORNAL BRASILEIRO DE PNEUMOLOGIA	OAJ	Sociedade Brasileira de Pneumologia e Tisiologia
BALTICA	0067-3064	SCIE	BALTICA	OAJ	Lithuanian Academy of Sciences
ACTA AMAZONICA	0044-5967	SCIE	ACTA AMAZONICA	OAJ	Instituto Nacional de Pesquisas da Amazônia
PLOS PATHOGENS	1553-7374	SCIE	PLOS PATHOGENS	OAJ	Public Library of Science (PLoS)
TURKISH JOURNAL OF RHEUMATOLOGY	1309-0291	SCIE	TURKISH JOURNAL OF RHEUMATOLOGY	OAJ	Turkish League Against Rheumatism (TLAR)
LATIN AMERICAN JOURNAL OF AQUATIC RESEARCH	0718-560X	SCIE	LATIN AMERICAN JOURNAL OF AQUATIC RESEARCH	OAJ	Pontificia Universidad Católica de Valparaíso
REVISTA BRASILEIRA DE PARASITOLOGIA VETERINARIA	1984-2961	SCIE	REVISTA BRASILEIRA DE PARASITOLOGIA VETERINARIA	OAJ	Colégio Brasileiro de Parasitologia Veterinaria
HONG KONG JOURNAL OF PAEDIATRICS	1013-9923	SCIE	HONG KONG JOURNAL OF PAEDIATRICS	OAJ	Medcom Limited
INTERNATIONAL JOURNAL OF MOLECULAR SCIENCES	1422-0067	SCIE	INTERNATIONAL JOURNAL OF MOLECULAR SCIENCES	OAJ	MDPI AG
CIENCIA RURAL	0103-8478	SCIE	CIENCIA RURAL	OAJ	Universidade Federal de Santa Maria
BIJDR TAAL-LAND-V	0006-2294	SSCI		OAJ	Brill
AIDS RESEARCH AND THERAPY	1742-6405	SCIE	AIDS RESEARCH AND THERAPY	OAJ	BioMed Central
DADOS-REV CIENC SOC	0011-5258	SSCI		OAJ	Universidade do Estado do Rio de Janeiro
TELOPEA	0312-9764	SCIE	TELOPEA	OAJ	National Herbarium of New South Wales, Royal Botanic Gardens and Domain Trust
REV ESC ENFERM USP	0080-6234	SSCI		OAJ	Universidade de São Paulo
MEDICINA ORAL PATOLOGIA ORAL Y CIRUGIA BUCAL	1698-6946	SCIE	MEDICINA ORAL PATOLOGIA ORAL Y CIRUGIA BUCAL	OAJ	Medicina Oral S.L
HONG KONG JOURNAL OF EMERGENCY MEDICINE	1024-9079	SCIE	HONG KONG JOURNAL OF EMERGENCY MEDICINE	OAJ	Medcom Limited
ASCLEPIO-REVISTA DE HISTORIA DE LA MEDICINA Y DE LA CIENCIA	0210-4466	AHCI		OAJ	Consejo Superior de Investigaciones Cientificas
PESQUISA VETERINARIA BRASILEIRA	0100-736X	SCIE	PESQUISA VETERINARIA BRASILEIRA	OAJ	Colégio Brasileiro de Patologia Animal - CBPA
JOURNAL OF CANCER	1837-9664	SCIE	JOURNAL OF CANCER	OAJ	Ivyspring International Publisher
SOLDAGEM & INSPECAO	0104-9224	SCIE	SOLDAGEM & INSPECAO	OAJ	Associação Brasileira de Soldagem
ATMOSPHERIC POLLUTION RESEARCH	1309-1042	SCIE	ATMOSPHERIC POLLUTION RESEARCH	OAJ	Turkish National Committee for Air Pollution Research and Control
PHYLLOMEDUSA	1519-1397	SCIE	PHYLLOMEDUSA	OAJ	University of São Paulo
MANA-ESTUD ANTROPOL	0104-9313	SSCI		OAJ	Universidade Federal do Rio de Janeiro
REPROD HEALTH	1742-4755	SSCI		OAJ	BioMed Central
SANTE PUBLIQUE	0995-3914	SCIE	SANTE PUBLIQUE	OAJ	Société Française de Santé Publique
ACTA CIRURGICA BRASILEIRA	0102-8650	SCIE	ACTA CIRURGICA BRASILEIRA	OAJ	Sociedade Brasileira para o Desenvolvimento da Pesquisa em Cirurgia
CYTOJOURNAL	0974-5963	SCIE	CYTOJOURNAL	OAJ	Medknow Publications
GEOLOGICAL SURVEY OF DENMARK AND GREENLAND BULLETIN	1604-8156	SCIE	GEOLOGICAL SURVEY OF DENMARK AND GREENLAND BULLETIN	OAJ	Geological Survey of Denmark and Greenland
REV CIENC POLIT-SANT	0716-1417	SSCI		OAJ	Pontificia Universidad Católica de Chile
MOTRIZ-REVISTA DE EDUCACAO FISICA	1980-6574	SCIE	MOTRIZ-REVISTA DE EDUCACAO FISICA	OAJ	Universidade Estadual Paulista
CARDIOVASCULAR JOURNAL OF AFRICA	1995-1892	SCIE	CARDIOVASCULAR JOURNAL OF AFRICA	OAJ	Clinics Cardive Publishing (Pty) Ltd.
BIOINORGANIC CHEMISTRY AND APPLICATIONS	1565-3633	SCIE	BIOINORGANIC CHEMISTRY AND APPLICATIONS	OAJ	Hindawi Publishing Corporation
CBE-LIFE SCIENCES EDUCATION	1931-7913	SCIE	CBE-LIFE SCIENCES EDUCATION	OAJ	American Society for Cell Biology
INT J QUAL METH	1609-4069	SSCI		OAJ	University of Alberta
RADIOENGINEERING	1210-2512	SCIE	RADIOENGINEERING	OAJ	Spolecnost pro radioelektronicke inzenyrstvi
FRONTIERS IN COMPUTATIONAL NEUROSCIENCE	1662-5188	SCIE	FRONTIERS IN COMPUTATIONAL NEUROSCIENCE	OAJ	Frontiers Media
GASTROENTEROLOGY RESEARCH AND PRACTICE	1687-6121	SCIE	GASTROENTEROLOGY RESEARCH AND PRACTICE	OAJ	Hindawi Publishing Corporation
BRAZILIAN JOURNAL OF OTORHINOLARYNGOLOGY	1808-8694	SCIE	BRAZILIAN JOURNAL OF OTORHINOLARYNGOLOGY	OAJ	Associação Brasileira de Otorrinolaringologia e Cirurgia Cervicofacial
JOURNAL OF RESEARCH IN MEDICAL SCIENCES	1735-1995	SCIE	JOURNAL OF RESEARCH IN MEDICAL SCIENCES	OAJ	Isfahan University of Medical Sciences
REVISTA BRASILEIRA DE FRUTICULTURA	0100-2945	SCIE	REVISTA BRASILEIRA DE FRUTICULTURA	OAJ	Sociedade Brasileira de Fruticultura
MBIO	2150-7511	SCIE	MBIO	OAJ	American Society for Microbiology
ANIMAL BIODIVERSITY AND CONSERVATION	1578-665X	SCIE	ANIMAL BIODIVERSITY AND CONSERVATION	OAJ	The Natural Science Museum of Barcelona
ACTA ICHTHYOLOGICA ET PISCATORIA	0137-1592	SCIE	ACTA ICHTHYOLOGICA ET PISCATORIA	OAJ	Akademii Rolniczej w Szczecinie
REVISTA DE METALURGIA	0034-8570	SCIE	REVISTA DE METALURGIA	OAJ	Centro Nacional de Investigaciones Metalurgicas
CIENC SAUDE COLETIVA	1413-8123	SSCI		OAJ	Associação Brasileira de Pós-Graduação em Saúde Coletiva
THEORIA-REVISTA DE TEORIA HISTORIA Y FUNDAMENTOS DE LA CIENCIA	0495-4548	AHCI		OAJ	University of the Basque Country
ATLANTIS-JOURNAL OF THE SPANISH ASSOCIATION OF ANGLO-AMERICAN STUDIES	0210-6124	AHCI		OAJ	AEDEAN (Asociación española de estudios anglo-norteamericanos)
BOLETIM DE CIENCIAS GEODESICAS	1982-2170	SCIE	BOLETIM DE CIENCIAS GEODESICAS	OAJ	Universidade Federal do Paraná
OCEANOLOGIA	0078-3234	SCIE	OCEANOLOGIA	OAJ	Polish Academy of Sciences
PUBLICATIONS DE L INSTITUT MATHEMATIQUE-BEOGRAD	0350-1302	SCIE	PUBLICATIONS DE L INSTITUT MATHEMATIQUE-BEOGRAD	OAJ	Serbian Academy of Sciences and Arts
REVISTA BRASILEIRA DE PALEONTOLOGIA	1519-7530	SCIE	REVISTA BRASILEIRA DE PALEONTOLOGIA	OAJ	Sociedade Brasileira de Paleontologia
BRAZILIAN JOURNAL OF BOTANY	1806-9959	SCIE	BRAZILIAN JOURNAL OF BOTANY	OAJ	Sociedade Botânica de São Paulo
HORTICULTURA BRASILEIRA	0102-0536	SCIE	HORTICULTURA BRASILEIRA	OAJ	Associação Brasileira de Olericultura
TURKISH JOURNAL OF MEDICAL SCIENCES	1300-0144	SCIE	TURKISH JOURNAL OF MEDICAL SCIENCES	OAJ	Scientific and Technical Research Council of Turkey
COMPARATIVE CYTOGENETICS	1993-0771	SCIE	COMPARATIVE CYTOGENETICS	OAJ	Pensoft Publishers
JOURNAL OF ETHNOBIOLOGY AND ETHNOMEDICINE	1746-4269	SCIE	JOURNAL OF ETHNOBIOLOGY AND ETHNOMEDICINE	OAJ	BioMed Central
IRANIAN JOURNAL OF REPRODUCTIVE MEDICINE	1680-6433	SCIE	IRANIAN JOURNAL OF REPRODUCTIVE MEDICINE	OAJ	Shahid Sadoghi University of Medical Sciences of Yazd
HYLE	1433-5158	SSCI		OAJ	HYLE Publications, Karlsruhe and University of Karlsruhe
PACHYDERM	1026-2881	SCIE	PACHYDERM	OAJ	International Union for Conservation of Nature (IUCN)
LEXIKOS	1684-4904	AHCI		OAJ	Stellenbosch University
INGENIERIA E INVESTIGACION	0120-5609	SCIE	INGENIERIA E INVESTIGACION	OAJ	Universidad Nacional de Colombia
ACTA SCIENTIARUM-AGRONOMY	1807-8621	SCIE	ACTA SCIENTIARUM-AGRONOMY	OAJ	Eduem - Editora da Universidade Estadual de Maringá
ADVANCES IN MECHANICAL ENGINEERING	1687-8132	SCIE	ADVANCES IN MECHANICAL ENGINEERING	OAJ	Hindawi Publishing Corporation
NORTH-WESTERN JOURNAL OF ZOOLOGY	1584-9074	SCIE	NORTH-WESTERN JOURNAL OF ZOOLOGY	OAJ	Univeristy of Oradea Publishing House
ARHIV ZA HIGIJENU RADA I TOKSIKOLOGIJU	0004-1254	SCIE	ARHIV ZA HIGIJENU RADA I TOKSIKOLOGIJU	OAJ	Institute for Medical Research and Occupational Health, Zagreb
REVISTA MUSICAL CHILENA	0716-2790	AHCI		OAJ	Universidad de Chile
REVISTA BRASILEIRA DE ZOOTECNIA-BRAZILIAN JOURNAL OF ANIMAL SCIENCE	1516-3598	SCIE	REVISTA BRASILEIRA DE ZOOTECNIA-BRAZILIAN JOURNAL OF ANIMAL SCIENCE	OAJ	Sociedade Brasileira de Zootecnia
RADIOLOGY AND ONCOLOGY	1318-2099	SCIE	RADIOLOGY AND ONCOLOGY	OAJ	Versita
JOURNAL FOR THE STUDY OF RELIGIONS AND IDEOLOGIES	1583-0039	AHCI		OAJ	Seminar for the Interdisciplinary Research of Religions and Ideologies
BOUNDARY VALUE PROBLEMS	1687-2770	SCIE	BOUNDARY VALUE PROBLEMS	OAJ	Springer
TURKISH JOURNAL OF MATHEMATICS	1300-0098	SCIE	TURKISH JOURNAL OF MATHEMATICS	OAJ	Scientific and Technical Research Council of Turkey
PLOS BIOLOGY	1545-7885	SCIE	PLOS BIOLOGY	OAJ	Public Library of Science (PLoS)
JOURNAL OF ENVIRONMENTAL HEALTH SCIENCE AND ENGINEERING	2052-336X	SCIE	JOURNAL OF ENVIRONMENTAL HEALTH SCIENCE AND ENGINEERING	OAJ	Springer
CUADERNOS DE DESARROLLO RURAL	0122-1450	SCIE	CUADERNOS DE DESARROLLO RURAL	OAJ	Pontificia Universidad Javeriana
GEOLOGICA BELGICA	1374-8505	SCIE	GEOLOGICA BELGICA	OAJ	Université de Liège
TURKISH JOURNAL OF BIOCHEMISTRY-TURK BIYOKIMYA DERGISI	0250-4685	SCIE	TURKISH JOURNAL OF BIOCHEMISTRY-TURK BIYOKIMYA DERGISI	OAJ	Turkish Biochemical Society
DRUS ISTRAZ	1330-0288	SSCI		OAJ	Institute of Social Sciences Ivo Pilar
ESTUD CONST	0718-5200	SSCI		OAJ	Centro de Estudios Constitucionales
JOURNAL OF CHEMINFORMATICS	1758-2946	SCIE	JOURNAL OF CHEMINFORMATICS	OAJ	BioMed Central
BREEDING SCIENCE	1344-7610	SCIE	BREEDING SCIENCE	OAJ	Japanese Society of Breeding
MODELING IDENTIFICATION AND CONTROL	0332-7353	SCIE	MODELING IDENTIFICATION AND CONTROL	OAJ	Norwegian Society of Automatic Control
FRONTIERS IN NEURAL CIRCUITS	1662-5110	SCIE	FRONTIERS IN NEURAL CIRCUITS	OAJ	Frontiers Media
COLOMBIA MEDICA	1657-9534	SCIE	COLOMBIA MEDICA	OAJ	Universidad del Valle
FIXED POINT THEORY AND APPLICATIONS	1687-1812	SCIE	FIXED POINT THEORY AND APPLICATIONS	OAJ	Springer
AMFITEATRU ECON	1582-9146	SSCI		OAJ	Academy of Economic Studies of Bucharest
JOURNAL OF FOOT AND ANKLE RESEARCH	1757-1146	SCIE	JOURNAL OF FOOT AND ANKLE RESEARCH	OAJ	BioMed Central
AIP ADVANCES	2158-3226	SCIE	AIP ADVANCES	OAJ	American Institute of Physics
COMPUTER SCIENCE AND INFORMATION SYSTEMS	1820-0214	SCIE	COMPUTER SCIENCE AND INFORMATION SYSTEMS	OAJ	ComSIS Consortium
ANTHROPOL NOTEB	1408-032X	SSCI		OAJ	Slovene Anthropological Society
REVSTAT-STATISTICAL JOURNAL	1645-6726	SCIE	REVSTAT-STATISTICAL JOURNAL	OAJ	Instituto Nacional de Estatística
ESTUDOS IBERO-AMERICANOS	0101-4064	AHCI		OAJ	Pontifícia Universidade Católica do Rio Grande do Sul
REMOTE SENSING	2072-4292	SCIE	REMOTE SENSING	OAJ	MDPI AG
IRANIAN JOURNAL OF PARASITOLOGY	1735-7020	SCIE	IRANIAN JOURNAL OF PARASITOLOGY	OAJ	Tehran University of Medical Sciences
REV ECON APL-SPAIN	1133-455X	SSCI		OAJ	Universidad de Zaragoza
