# Supplementary material for: Usage Trends of Open Access and Local Journals: A Korean Case Study
Source: PLoS One. 2016 May 19;11(5):e0155843. doi: 10.1371/journal.pone.0155843 (PMC4873189; doi:10.1371/journal.pone.0155843)
Supplement: S3 Table — (XLSX) [file pone.0155843.s004.xlsx]

## Sheet: Scopus Sources February 2014
Sourcerecord id	Source Title (Medline-sourced journals are indicated in Green). Including Conference Proceedings available in the scopus.com Source Browse list	Print-ISSN	P-issn	Scopus	E-ISSN	E-issn	Open Acces status, i.e., registered in DOAJ www.doaj.org	Publisher's Name	Publisher imprints grouped to main Publisher	Country
61582	Revista de Microbiologia	00013714	0001-3714	Scopus			DOAJ registered	Sociedade Braslleira de Microbiologia/Brazilian Society for Microbiology	Sociedade Braslleira de Microbiologia/Brazilian Society for Microbiology	Brazil
18659	Anais da Academia Brasileira de Ciencias	00013765	0001-3765	Scopus	16782690	1678-2690	DOAJ registered	Academia Brasileira de Ciencias	Academia Brasileira de Ciencias	Brazil
29731	Acta Adriatica	00015113	0001-5113	Scopus			DOAJ registered	Institut za Oceanografiju i Ribarsstvo/Institute of Oceanography and Fisheries	Institut za Oceanografiju i Ribarsstvo/Institute of Oceanography and Fisheries	Croatia
16753	Acta Biochimica Polonica	0001527X	0001-527X	Scopus			DOAJ registered	Polskie Towarzystwo Biochemiczne	Polskie Towarzystwo Biochemiczne	Poland
16199	Acta Biologica Cracoviensia Series Botanica	00015296	0001-5296	Scopus			DOAJ registered	Polska Akademia Nauk	Polska Akademia Nauk	Poland
24213	Acta Dermato-Venereologica	00015555	0001-5555	Scopus	16512057	1651-2057	DOAJ registered	Taylor & Francis	Taylor & Francis	United Kingdom
24523	Acta Geologica Polonica	00015709	0001-5709	Scopus			DOAJ registered	Wydawnictwo Naukowe INVIT	Wydawnictwo Naukowe INVIT	Poland
26562	Acta Medica Nagasakiensia	00016055	0001-6055	Scopus			DOAJ registered	Nagasaki Daigaku	Nagasaki Daigaku	Japan
13336	Acta Palaeobotanica	00016594	0001-6594	Scopus			DOAJ registered	Polska Akademia Nauk	Polska Akademia Nauk	Poland
16654	Acta Societatis Botanicorum Poloniae	00016977	0001-6977	Scopus			DOAJ registered	Polskie Towarzystwo Botaniczne/Polish Botanical Society	Polskie Towarzystwo Botaniczne/Polish Botanical Society	Poland
23760	Acta Stomatologica Croatica	00017019	0001-7019	Scopus			DOAJ registered	Hrvatski Lijecnicki Zbor	Hrvatski Lijecnicki Zbor	Croatia
17062	Acta Veterinaria Brno	00017213	0001-7213	Scopus			DOAJ registered	University of Veterinary and Pharmaceutical Sciences	University of Veterinary and Pharmaceutical Sciences	Czech Republic
21442	Acta Zoologica Sinica	00017302	0001-7302	Scopus			DOAJ registered	Kexue Chubaneshe/Science Press	Science Press	China
15060	Afrika Spectrum	00020397	0002-0397	Scopus			DOAJ registered	Institut fur Afrika-Kunde	Institut fur Afrika-Kunde	Germany
19444	American Journal of Pharmaceutical Education	00029459	0002-9459	Scopus			DOAJ registered	American Association of Colleges of Pharmacy	American Association of Colleges of Pharmacy	United States
145509	Notices of the American Mathematical Society	00029920	0002-9920	Scopus			DOAJ registered	Mathematical Association of America	Mathematical Association of America	United States
4700152639	American Museum Novitates	00030082	0003-0082	Scopus			DOAJ registered	American Museum of Natural History	American Museum of Natural History	United States
24135	Bulletin of the American Museum of Natural History	00030090	0003-0090	Scopus			DOAJ registered	American Museum of Natural History	American Museum of Natural History	United States
16957	Analise Social	00032573	0003-2573	Scopus			DOAJ registered	Instituto de Ciencias Sociais da Universidade de Lisboa	Instituto de Ciencias Sociais da Universidade de Lisboa	Portugal
24291	Angle Orthodontist	00033219	0003-3219	Scopus			DOAJ registered	E H Angle Orthodontists Research & Education Foundation, Inc.	E H Angle Orthodontists Research & Education Foundation, Inc.	United States
8400155965	Archivo Espanol de Arte	00040428	0004-0428	Scopus	19888511	1988-8511	DOAJ registered	Instituto Diego Velazquez	Instituto Diego Velazquez	Spain
11700154375	Archivos de Zootecnia	00040592	0004-0592	Scopus			DOAJ registered	Instituto De Zootecnica	Instituto De Zootecnica	Argentina
19389	Archivos Espanoles de Urologia	00040614	0004-0614	Scopus	15768260	1576-8260	DOAJ registered	Iniestares S.A.	Iniestares S.A.	Spain
29996	Archivos Latinoamericanos de Nutricion	00040622	0004-0622	Scopus			DOAJ registered	Sociedad Latinoamericana de Nutricion	Sociedad Latinoamericana de Nutricion	Venezuela
32011	Archive of Mechanical Engineering	00040738	0004-0738	Scopus			DOAJ registered	Panstwowe Wydawnictwo Naukowe	Panstwowe Wydawnictwo Naukowe	Poland
31408	Archiwum Elektrotechniki	00040746	0004-0746	Scopus			DOAJ registered	Wydawnictwo Naukowe P W N SA	Wydawnictwo Naukowe P W N SA	Poland
24605	Arhiv za Higijenu Rada i Toksikologiju	00041254	0004-1254	Scopus			DOAJ registered	Institute for Medical Research and Occupational Health	Institute for Medical Research and Occupational Health	Croatia
25410	Arquivos Brasileiros de Endocrinologia e Metabologia	00042730	0004-2730	Scopus			DOAJ registered	Universidade de Sao Paulo	Universidade de Sao Paulo	Brazil
13302	Arquivos Brasileiros de Oftalmologia	00042749	0004-2749	Scopus			DOAJ registered	Belfort Editora	Belfort Editora	Brazil
28247	Arquivos de Gastroenterologia	00042803	0004-2803	Scopus			DOAJ registered	Instituto Brasileiro de Estudos e Pesquisas de Gastroenterologia/Brazilian Institute for Studies and Research in Gastroenterology	Instituto Brasileiro de Estudos e Pesquisas de Gastroenterologia/Brazilian Institute for Studies and Research in Gastroenterology	Brazil
14224	Arquivos de Neuro-Psiquiatria	0004282X	0004-282X	Scopus			DOAJ registered	Associacao Arquivos de Neuro-Psiquiatria Dr. Oswaldo Lange	Associacao Arquivos de Neuro-Psiquiatria Dr. Oswaldo Lange	Brazil
24663	Revista de la Asociacion Geologica Argentina	00044822	0004-4822	Scopus			DOAJ registered	Asociacion Geologica Argentina	Asociacion Geologica Argentina	Argentina
28001	The Journal of the Association of Physicians of India	00045772	0004-5772	Scopus			DOAJ registered	Association of Physicians of India	Association of Physicians of India	India
16400154726	Biblica	00060887	0006-0887	Scopus			DOAJ registered	Pontificium Institutum Biblicum	Pontificium Institutum Biblicum	Italy
5000154001	Bijdragen tot de Taal-, Land- en Volkenkunde	00062294	0006-2294	Scopus			DOAJ registered	Foris Publications Holland	Foris Publications Holland	Netherlands
16185	Botanical Bulletin of Academia Sinica	00068063	0006-8063	Scopus			DOAJ registered	Institute of Botany	Institute of Botany	Czech Republic
38490	Bragantia	00068705	0006-8705	Scopus			DOAJ registered	Instituto Agronomico	Instituto Agronomico	Brazil
28678	British Columbia Medical Journal	00070556	0007-0556	Scopus			DOAJ registered	British Columbia Medical Association	British Columbia Medical Association	Canada
28773	CA - A Cancer Journal for Clinicians	00079235	0007-9235	Scopus	15424863	1542-4863	DOAJ registered	Lippincott Williams & Wilkins Ltd.	Wolters Kluwer Health	United States
86937	California Agriculture	00080845	0008-0845	Scopus	10970967	1097-0967	DOAJ registered	California Agricultural Experiment Station	California Agricultural Experiment Station	United States
110256	Canadian Family Physician	0008350X	0008-350X	Scopus	17155258	1715-5258	DOAJ registered	College of Family Physicians of Canada	College of Family Physicians of Canada	Canada
13883	Caribbean Journal of Sciences	00086452	0008-6452	Scopus			DOAJ registered	University of Puerto Rico	University of Puerto Rico	Puerto Rico
23372	Chemicke Listy	00092770	0009-2770	Scopus	12137103	1213-7103	DOAJ registered	Czech Chemical Society	Czech Chemical Society	Czech Republic
20583	Ciencia e Cultura	00096725	0009-6725	Scopus			DOAJ registered	Universidade Federal do Ceara	Universidade Federal do Ceara	Brazil
21030	Cirugia y Cirujanos	00097411	0009-7411	Scopus			DOAJ registered	Academic Mexicana de Cirugia	Academic Mexicana de Cirugia	Mexico
14956	Cocuk Sagligi ve Hastaliklari Dergisi	00100161	0010-0161	Scopus			DOAJ registered	International Children's Center	International Children's Center	Turkey
23471	Croatica Chemica Acta	00111643	0011-1643	Scopus	1334417X	1334-417X	DOAJ registered	Hrvatsko Kemijsko Drustvo/Croatian Chemical Society	Hrvatsko Kemijsko Drustvo/Croatian Chemical Society	Croatia
20699	Current Science	00113891	0011-3891	Scopus			DOAJ registered	Indian Academy of Sciences	Indian Academy of Sciences	India
25953	Dados	00115258	0011-5258	Scopus			DOAJ registered	Instituto Universitario de Pesquisas do Rio de Janeiro	Instituto Universitario de Pesquisas do Rio de Janeiro	Brazil
26506	Bulletin of the Geological Society of Denmark	00116297	0011-6297	Scopus			DOAJ registered	Dansk Geologisk Forening/Geological Society of Denmark	Dansk Geologisk Forening/Geological Society of Denmark	Denmark
17944	Darwiniana	00116793	0011-6793	Scopus			DOAJ registered	Instituto de Botanica Darwinion	Instituto de Botanica Darwinion	Argentina
17294	Defence Science Journal	0011748X	0011-748X	Scopus			DOAJ registered	Defence Scientific Information & Documentation Centre	Defence Scientific Information & Documentation Centre	India
12448	Deutsches Arzteblatt	00121207	0012-1207	Scopus			DOAJ registered	Deutscher Aerzte-Verlag GmbH	Deutscher Aerzte-Verlag GmbH	Germany
90173	Drvna Industrija	00126772	0012-6772	Scopus			DOAJ registered	Inst za Drvo	Inst za Drvo	Croatia
15184	Duke Law Journal	00127086	0012-7086	Scopus			DOAJ registered	Duke University Press	Duke University Press	United States
12600154771	DYNA	00127353	0012-7353	Scopus			DOAJ registered	Universidad Nacional de Colombia	Universidad Nacional de Colombia	Colombia
6700153280	Economic Annals	00133264	0013-3264	Scopus			DOAJ registered	Ekonomski Fakultet	Ekonomski Fakultet	Serbia
28124	Estudios Geograficos	00141496	0014-1496	Scopus			DOAJ registered	Consejo Superior De Investigaciones Cientificas	Consejo Superior De Investigaciones Cientificas	Spain
28154	Fennia	00150010	0015-0010	Scopus			DOAJ registered	Suomen Metsatieteellinen Seura	Suomen Metsatieteellinen Seura	Finland
20000195005	Floresta	00153826	0015-3826	Scopus	19824688	1982-4688	DOAJ registered	Universidade Federal do Parana	Universidade Federal do Parana	Brazil
20335	Florida Entomologist	00154040	0015-4040	Scopus			DOAJ registered	Florida Entomologist Society	Florida Entomologist Society	United States
19383	Fluoride - Quarterly Reports	00154725	0015-4725	Scopus			DOAJ registered	International Society for Flouride Research	International Society for Flouride Research	New Zealand
21840	Folia Pharmacologica Japonica	00155691	0015-5691	Scopus	13478397	1347-8397	DOAJ registered	Nippon Yakuri Gakkai	Nippon Yakuri Gakkai	Japan
15601	Gayana - Botanica	00165301	0016-5301	Scopus	07176643	0717-6643	DOAJ registered	Facultad de Ciencias Naturales y Oceanograficas, Universidad de Concepcion	Facultad de Ciencias Naturales y Oceanograficas, Universidad de Concepcion	Chile
27926	Geofisica International	00167169	0016-7169	Scopus			DOAJ registered	Universidad Nacional Autonoma de Mexico	Universidad Nacional Autonoma de Mexico	Mexico
31103	Journal of the Geological Society of Japan	00167630	0016-7630	Scopus			DOAJ registered	Geological Society of Japan	Geological Society of Japan	Japan
37473	Gold bulletin	00171557	0017-1557	Scopus			DOAJ registered	World Gold Council	World Gold Council	United Kingdom
25860	Grasas y Aceites	00173495	0017-3495	Scopus			DOAJ registered	Instituto de la Grasa	Instituto de la Grasa	Spain
28857	Greek, Roman and Byzantine Studies	00173916	0017-3916	Scopus			DOAJ registered	Vittorio Klostermann	Vittorio Klostermann	Germany
22234	Hereditas	00180661	0018-0661	Scopus	16015223	1601-5223	DOAJ registered	Blackwell Publishing Inc.	Wiley-Blackwell	United Kingdom
19300156905	Hiroshima Mathematical Journal	00182079	0018-2079	Scopus			DOAJ registered	Hiroshima University	Hiroshima University	Japan
26793	Hispania Sacra	0018215X	0018-215X	Scopus	19884265	1988-4265	DOAJ registered	Consejo Superior De Investigaciones Cientificas	Consejo Superior De Investigaciones Cientificas	Spain
4400151725	Shomei Gakkai Shi	00192341	0019-2341	Scopus	1349838X	1349-838X	DOAJ registered	Illuminating Engineering Institute of Japan	Illuminating Engineering Institute of Japan	Japan
19700187304	Indian Journal of Anaesthesia	00195049	0019-5049	Scopus	09762817	0976-2817	DOAJ registered	Medknow Publications	Medknow Publications	India
29865	Indian Journal of Cancer	0019509X	0019-509X	Scopus			DOAJ registered	Medknow Publications	Medknow Publications	India
24835	Indian Journal of Dermatology	00195154	0019-5154	Scopus	19983611	1998-3611	DOAJ registered	Medknow Publications	Medknow Publications	India
15196	Indian Journal of Experimental Biology	00195189	0019-5189	Scopus			DOAJ registered	Scientific Publishers	Scientific Publishers	India
14671	Indian Journal of Medical Sciences	00195359	0019-5359	Scopus	19983654	1998-3654	DOAJ registered	Medknow Publications	Medknow Publications	India
29799	Indian Journal of Orthopaedics	00195413	0019-5413	Scopus	19983727	1998-3727	DOAJ registered	Medknow Publications	Medknow Publications	India
16116	Indian Journal of Psychiatry	00195545	0019-5545	Scopus	19983794	1998-3794	DOAJ registered	Medknow Publications	Medknow Publications	India
21419	Indian journal of public health	0019557X	0019-557X	Scopus			DOAJ registered	Indian Public Health Association	Indian Public Health Association	India
28036	Indian Journal of Pure and Applied Physics	00195596	0019-5596	Scopus			DOAJ registered	Scientific Publishers	Scientific Publishers	India
15030	Indian Pediatrics	00196061	0019-6061	Scopus			DOAJ registered	Scientific Publishers	Scientific Publishers	India
29199	Industrial Health	00198366	0019-8366	Scopus			DOAJ registered	National Institute of Industrial Health	National Institute of Industrial Health	Japan
12900154716	Informes de la Construccion	00200883	0020-0883	Scopus	19883234	1988-3234	DOAJ registered	Consejo Superior de Investigaciones Cientificas	Consejo Superior de Investigaciones Cientificas	Spain
37506	Israel Journal of Medical Sciences	00212180	0021-2180	Scopus			DOAJ registered	Israel Medical Association	Israel Medical Association	Israel
39097	Annali dell'Istituto Superiore di Sanita	00212571	0021-2571	Scopus			DOAJ registered	Istituto Superiore di Sanita	Istituto Superiore di Sanita	Italy
32555	Japan Agricultural Research Quarterly	00213551	0021-3551	Scopus			DOAJ registered	Ministry of Agriculture	Ministry of Agriculture	Japan
23801	Japanese Heart Journal	00214868	0021-4868	Scopus			DOAJ registered	Nankodo Co., Ltd.	Nankodo Co., Ltd.	Japan
5800207754	Jazykovedny Casopis	00215597	0021-5597	Scopus			DOAJ registered	Slovak Academic Press Ltd	Slovak Academic Press Ltd	Slovakia
15096	Jornal de Pediatria	00217557	0021-7557	Scopus			DOAJ registered	Sociedade Brasileira de Pediatria	Sociedade Brasileira de Pediatria	Brazil
17592	Journal of Biological Chemistry	00219258	0021-9258	Scopus	1083351X	1083-351X	DOAJ registered	American Society for Biochemistry and Molecular Biology Inc.	American Society for Biochemistry and Molecular Biology Inc.	United States
18924	Journal of Genetics	00221333	0022-1333	Scopus			DOAJ registered	Indian Academy of Sciences	Indian Academy of Sciences	India
17617	Journal of Lipid Research	00222275	0022-2275	Scopus	15397262	1539-7262	DOAJ registered	Lipid Research, Inc.	Lipid Research, Inc.	United States
16002	Journal of Postgraduate Medicine	00223859	0022-3859	Scopus	09722823	0972-2823	DOAJ registered	Medknow Publications	Medknow Publications	India
23649	Journal of Scientific and Industrial Research	00224456	0022-4456	Scopus			DOAJ registered	Scientific Publishers	Scientific Publishers	India
23903	Kardiologia Polska	00229032	0022-9032	Scopus			DOAJ registered	Polskie Towarzystwo Kardiologiczne	Polskie Towarzystwo Kardiologiczne	Poland
13585	Kemija u industriji/Journal of Chemists and Chemical Engineers	00229830	0022-9830	Scopus			DOAJ registered	Hrvatsko Drustvo Kemijskih Inzenjera i Tehnologa/Croatian Society of Chemical Engineers	Hrvatsko Drustvo Kemijskih Inzenjera i Tehnologa/Croatian Society of Chemical Engineers	Croatia
16529	Kobe Journal of Medical Sciences	00232513	0023-2513	Scopus			DOAJ registered	Kobe Daigaku	Kobe Daigaku	Japan
22465	Korean Journal of Parasitology	00234001	0023-4001	Scopus	17380006	1738-0006	DOAJ registered	Korean Society for Parasitology	Korean Society for Parasitology	South Korea
24449	Kybernetika	00235954	0023-5954	Scopus			DOAJ registered	Akademie Ved Ceske Republiky	Akademie Ved Ceske Republiky	Czech Republic
17521	Law and Contemporary Problems	00239186	0023-9186	Scopus			DOAJ registered	Duke University Press	Duke University Press	United States
145255	Matematicki Vesnik	00255165	0025-5165	Scopus			DOAJ registered	Drustvo Matematicara SR Srbije	Drustvo Matematicara SR Srbije	Serbia
17831	Medical History	00257273	0025-7273	Scopus			DOAJ registered	Wellcome Trust Center for the History of Medicine	Wellcome Trust Center for the History of Medicine	United Kingdom
79644	Bulletin of the Medical Library Association	00257338	0025-7338	Scopus			DOAJ registered	Medical Library Association	Medical Library Association	United States
18367	Medicina	00257680	0025-7680	Scopus			DOAJ registered	Fundacion Revista Medicina	Fundacion Revista Medicina	Argentina
18368	Medicina	00257729	0025-7729	Scopus			DOAJ registered	Hrvatski Lijecnicki Zbor	Hrvatski Lijecnicki Zbor	Croatia
18443	Medicinski pregled	00258105	0025-8105	Scopus			DOAJ registered	Medicinski Pregled	Medicinski Pregled	Serbia
13444	Journal of the Meteorological Society of Japan	00261165	0026-1165	Scopus			DOAJ registered	Meteorological Society of Japan/Nihon Kisho Gakkai	Meteorological Society of Japan/Nihon Kisho Gakkai	Japan
19056	Minnesota Medicine	0026556X	0026-556X	Scopus			DOAJ registered	Minnesota Medical Association	Minnesota Medical Association	United States
6000195387	Mljekarstvo	0026704X	0026-704X	Scopus	18464025	1846-4025	DOAJ registered	Croatian Dairy Union	Croatian Dairy Union	Croatia
15831	Journal of the Nepal Medical Association	00282715	0028-2715	Scopus			DOAJ registered	Nepal Medical Association	Nepal Medical Association	Nepal
17524	Neurologia i Neurochirurgia Polska	00283843	0028-3843	Scopus			DOAJ registered	Polish Neurological Society	Polish Neurological Society	Poland
17969	Neurology India	00283886	0028-3886	Scopus			DOAJ registered	Medknow Publications	Medknow Publications	India
26277	New York State Dental Journal	00287571	0028-7571	Scopus			DOAJ registered	New York State Dental Association	New York State Dental Association	United States
9500154013	New West Indian Guide/Nieuwe West-Indische Gids (NWIG)	00289930	0028-9930	Scopus			DOAJ registered	KITLV Press	KITLV Press	Netherlands
25641	Norsk Geologisk Tiddsskrift	0029196X	0029-196X	Scopus	08014736	0801-4736	DOAJ registered	Norsk Geologisk Forening/Norwegian Geological Society	Norsk Geologisk Forening/Norwegian Geological Society	Norway
16360	Tidsskrift for den Norske Laegeforening	00292001	0029-2001	Scopus	08077096	0807-7096	DOAJ registered	Norwegian Medical Assocation	Norwegian Medical Assocation	Norway
16372	North Carolina Medical Journal	00292559	0029-2559	Scopus			DOAJ registered	North Carolina Medical Society	North Carolina Medical Society	United States
28377	Oceanus	00298182	0029-8182	Scopus			DOAJ registered	Woods Hole Oceanographic Institution	Woods Hole Oceanographic Institution	United States
18807	Onderstepoort Journal of Veterinary Research	00302465	0030-2465	Scopus			DOAJ registered	Agricultural Research Council	Agricultural Research Council	South Africa
9000153103	Optica Pura y Aplicada	00303917	0030-3917	Scopus			DOAJ registered	A. Hidalgo	A. Hidalgo	Spain
25746	Osaka Journal of Mathematics	00306126	0030-6126	Scopus			DOAJ registered	Osaka Daigaku Shigakkai	Osaka Daigaku Shigakkai	Japan
4900153108	Papeis Avulsos de Zoologia	00311049	0031-1049	Scopus	18070205	1807-0205	DOAJ registered	Sao Paulo Universidade De Sao Paulo	Sao Paulo Universidade De Sao Paulo	Brazil
22854	Yakugaku Zasshi	00316903	0031-6903	Scopus			DOAJ registered	Pharmaceutical Society of Japan	Pharmaceutical Society of Japan	Japan
27872	Platinum Metals Review	00321400	0032-1400	Scopus	14710676	1471-0676	DOAJ registered	Johnson Matthey PLC	Johnson Matthey PLC	United Kingdom
23317	Polarforschung	00322490	0032-2490	Scopus			DOAJ registered	Deutsche Gesellschaft fur Polarforschung	Deutsche Gesellschaft fur Polarforschung	Germany
22188	Polski Przeglad Chirurgiczny	0032373X	0032-373X	Scopus			DOAJ registered	Fundacja Polski Przeglad Chirurgiczny	Fundacja Polski Przeglad Chirurgiczny	Poland
26703	Polskie Archiwum Medycyny Wewnetrznej	00323772	0032-3772	Scopus			DOAJ registered	Wydawnictwo Medyczne Urban i Partner	Wydawnictwo Medyczne Urban i Partner	Poland
59853	Postepy higieny i medycyny doswiadczalnej	00325449	0032-5449	Scopus	17322693	1732-2693	DOAJ registered	Panstwowy Zaklad Wydawnictw Lekarskich	Panstwowy Zaklad Wydawnictw Lekarskich	Poland
16927	Mineralogia Polonica	00326267	0032-6267	Scopus			DOAJ registered	Polskie Towarzystwo Mineralogiczne	Polskie Towarzystwo Mineralogiczne	Poland
24921	Przeglad Dermatologiczny	00332526	0033-2526	Scopus			DOAJ registered	Wydawnictwo Medyczne Sanmedica Sp	Wydawnictwo Medyczne Sanmedica Sp	Poland
21100203931	Psyche (New York)	00332615	0033-2615	Scopus	16877438	1687-7438	DOAJ registered	Hindawi Publishing Corporation	Hindawi	Egypt
5800156831	RLA, Revista de linguistica teorica y aplicada	0033698X	0033-698X	Scopus			DOAJ registered	Facultad de Educacion, Humanidades y Arte, Universidad de Concepcion	Facultad de Educacion, Humanidades y Arte, Universidad de Concepcion	Chile
19752	Rheumatologia	00346233	0034-6233	Scopus			DOAJ registered	Instytut Reumatologiczny/Institute of Rheumatology	Instytut Reumatologiczny/Institute of Rheumatology	Poland
78240	Revista Argentina de Cardiologia	00347000	0034-7000	Scopus			DOAJ registered	Sociedad Argentina De Cardiologia	Sociedad Argentina De Cardiologia	Argentina
21949	Revista Brasileira de Anestesiologia	00347094	0034-7094	Scopus			DOAJ registered	Elsevier Editora Ltda	Elsevier	Brazil
38979	Revista Brasileira de Biologia	00347108	0034-7108	Scopus			DOAJ registered	International Institute of Ecology	International Institute of Ecology	Brazil
4800156204	Revista Brasileira de Economia	00347140	0034-7140	Scopus			DOAJ registered	Instituto Brasileiro de Economia	Instituto Brasileiro de Economia	Brazil
29385	Revista brasileira de enfermagem	00347167	0034-7167	Scopus			DOAJ registered	Associacao Brasileira de Enfermagem	Associacao Brasileira de Enfermagem	Brazil
15100	Revista Brasileira de Oftalmologia	00347280	0034-7280	Scopus			DOAJ registered	Sociedade Brasileira de Oftalmologia	Sociedade Brasileira de Oftalmologia	Brazil
14358	Revista Brasileira de Otorrinolaringologia	00347299	0034-7299	Scopus			DOAJ registered	Sociedade Brasileira de Otorrinolaringologia	Sociedade Brasileira de Otorrinolaringologia	Brazil
5700168481	Revista Brasileira de Politica Internacional	00347329	0034-7329	Scopus			DOAJ registered	Instituto Brasileiro de Relacoes Internacionais	Instituto Brasileiro de Relacoes Internacionais	Brazil
19264	Revista Chilena de Neuro-Psiquiatria	00347388	0034-7388	Scopus			DOAJ registered	Sociedad Chilena de Neurologia psiquiatria y Neurocirugia	Sociedad Chilena de Neurologia psiquiatria y Neurocirugia	Chile
28167	Revista Colombiana de Obstetricia y Ginecologia	00347434	0034-7434	Scopus			DOAJ registered	Sociedad Colombiana De Obstetricia y Ginecologia	Sociedad Colombiana De Obstetricia y Ginecologia	Colombia
23495	Revista Cubana de Estomatologia	00347507	0034-7507	Scopus	1561297X	1561-297X	DOAJ registered	Editorial de Ciencias Medicas	Editorial de Ciencias Medicas	Cuba
21828	Revista Cubana de Farmacia	00347515	0034-7515	Scopus	15612988	1561-2988	DOAJ registered	Editorial de Ciencias Medicas	Editorial de Ciencias Medicas	Cuba
18225	Revista Cubana de Medicina	00347523	0034-7523	Scopus	1561302X	1561-302X	DOAJ registered	Editorial de Ciencias Medicas	Editorial de Ciencias Medicas	Cuba
15788	Revista Cubana de Pediatria	00347531	0034-7531	Scopus	15613119	1561-3119	DOAJ registered	Editorial de Ciencias Medicas	Editorial de Ciencias Medicas	Cuba
21100212700	RAE Revista de Administracao de Empresas	00347590	0034-7590	Scopus			DOAJ registered	Fundacao Getulio Vargas, Escola de Administracao de Empresas de Sao Paulo	Fundacao Getulio Vargas, Escola de Administracao de Empresas de Sao Paulo	Brazil
10800153306	Revista de Administracao Publica	00347612	0034-7612	Scopus	19823134	1982-3134	DOAJ registered	Escola Brasileira de Administracao Publica da Fundacao Getulio Vargas	Escola Brasileira de Administracao Publica da Fundacao Getulio Vargas	Brazil
13567	Revista de Biologia Tropical	00347744	0034-7744	Scopus			DOAJ registered	Editorial de la Universidad de Costa Rica	Editorial de la Universidad de Costa Rica	Costa Rica
5800209786	Revista de Dialectologia y Tradiciones Populares	00347981	0034-7981	Scopus	19888457	1988-8457	DOAJ registered	Consejo Superior de Investigaciones Cientificas	Consejo Superior de Investigaciones Cientificas	Spain
24328	Revista de Indias	00348341	0034-8341	Scopus			DOAJ registered	Consejo Superior De Investigaciones Cientificas	Consejo Superior De Investigaciones Cientificas	Spain
28343	Revista de Metalurgia	00348570	0034-8570	Scopus			DOAJ registered	Centro Nacional de Investigaciones Metalurgicas	Centro Nacional de Investigaciones Metalurgicas	Spain
22596	Revista de Saude Publica	00348910	0034-8910	Scopus			DOAJ registered	Universidade de Sao Paulo	Universidade de Sao Paulo	Brazil
5700164134	Revista Interamericana de psicologia/Interamerican Journal of Psychology	00349690	0034-9690	Scopus			DOAJ registered	Revista Interamericana de Psicologia, Inc.	Revista Interamericana de Psicologia, Inc.	Puerto Rico
18259	Revista Medica de Chile	00349887	0034-9887	Scopus	07176163	0717-6163	DOAJ registered	Sociedad Medica de Santiago	Sociedad Medica de Santiago	Chile
29758	Revista Mexicana de Fisica	0035001X	0035-001X	Scopus			DOAJ registered	Siciedad Mexicana de Fisica	Siciedad Mexicana de Fisica	Mexico
13000154718	Revista Signos	00350451	0035-0451	Scopus	07180934	0718-0934	DOAJ registered	Pontificia Universidad Catolica de Valparaiso	Pontificia Universidad Catolica de Valparaiso	Chile
12603	Revue de Geographie Alpine	00351121	0035-1121	Scopus			DOAJ registered	Association Revue de Geographie Alpine	Association Revue de Geographie Alpine	France
93633	Revue historique des armees	00353299	0035-3299	Scopus			DOAJ registered	Ministere des armees	Ministere des armees	France
19317	Salud Publica de Mexico	00363634	0036-3634	Scopus	16067916	1606-7916	DOAJ registered	Instituto Nacional de Salud	Instituto Nacional de Salud	Mexico
22364	Revista do Instituto de Medicina Tropical de Sao Paulo	00364665	0036-4665	Scopus			DOAJ registered	Universidade de Sao Paulo	Universidade de Sao Paulo	Brazil
22212	Scientia Pharmaceutica	00368709	0036-8709	Scopus			DOAJ registered	Oesterreichische Apotheker-Verlagsgesellschaft mbH	Oesterreichische Apotheker-Verlagsgesellschaft mbH	Austria
26184	Sefarad	00370894	0037-0894	Scopus			DOAJ registered	Consejo Superior de Investigaciones Cientificas. Instituto Arias Montano de Estudios Hebraicos	Consejo Superior de Investigaciones Cientificas. Instituto Arias Montano de Estudios Hebraicos	Spain
23655	Silva Fennica	00375330	0037-5330	Scopus			DOAJ registered	Suomen Metsatieteellinen Seura/Finnish Society of Forest Science	Suomen Metsatieteellinen Seura/Finnish Society of Forest Science	Finland
18960	Singapore Medical Journal	00375675	0037-5675	Scopus			DOAJ registered	Singapore Medical Association	Singapore Medical Association	Singapore
23092	Revista da Sociedade Brasileira de Medicina Tropical	00378682	0037-8682	Scopus			DOAJ registered	Sociedade Brasileira de Medicina Tropical	Sociedade Brasileira de Medicina Tropical	Brazil
5600152992	Sociologija	00380318	0038-0318	Scopus			DOAJ registered	Jugoslovensko udruzenje za sociologiju	Jugoslovensko udruzenje za sociologiju	Serbia
24880	South African Journal of Science	00382353	0038-2353	Scopus	03708462	0370-8462	DOAJ registered	South African Assn. For The Advancement Of Science	South African Assn. For The Advancement Of Science	South Africa
22301	South African Journal of Surgery	00382361	0038-2361	Scopus			DOAJ registered	South African Medical Association	South African Medical Association	South Africa
19200157110	Tecnica Pecuaria en Mexico	00401889	0040-1889	Scopus			DOAJ registered	Red de Revistas Cientificas de America Latina y el Caribe, Espana y Portugal	Red de Revistas Cientificas de America Latina y el Caribe, Espana y Portugal	Mexico
27703	Tohoku Journal of Experimental Medicine	00408727	0040-8727	Scopus	13493329	1349-3329	DOAJ registered	Tohoku University	Tohoku University	Japan
5600156255	Tydskrift vir Geesteswetenskappe	00414751	0041-4751	Scopus			DOAJ registered	Suid-Afrikaanse Akademie vir Wetenskap en Kuns/South African Academy of Science and Arts	Suid-Afrikaanse Akademie vir Wetenskap en Kuns/South African Academy of Science and Arts	South Africa
19600166215	Tydskrif vir Letterkunde	0041476X	0041-476X	Scopus			DOAJ registered	African Journals online	African Journals online	South Africa
20244	Ulster Medical Journal	00416193	0041-6193	Scopus			DOAJ registered	Ulster Medical Society	Ulster Medical Society	United Kingdom
19900191818	Revista de la Union Matematica Argentina	00416932	0041-6932	Scopus			DOAJ registered	Union Matematica Argentina	Union Matematica Argentina	Argentina
20275	Revista do Hospital das Clinicas de Faculdade de Medicina da Universidade de Sao Paulo	00418781	0041-8781	Scopus			DOAJ registered	Faculdade de Medicina da Universidade de Sao Paulo	Faculdade de Medicina da Universidade de Sao Paulo	Brazil
12478	Uspekhi Fizicheskikh Nauk	00421294	0042-1294	Scopus			DOAJ registered	Turpion - Moscow Ltd.	Turpion - Moscow Ltd.	United Kingdom
22047	Utah law review	00421448	0042-1448	Scopus			DOAJ registered	University of Utah	University of Utah	United States
20828	Vojnosanitetski Pregled	00428450	0042-8450	Scopus			DOAJ registered	Savezno Ministarstvo Odbrane	Savezno Ministarstvo Odbrane	Serbia
20913	Bulletin of the World Health Organization	00429686	0042-9686	Scopus	15640604	1564-0604	DOAJ registered	World Health Organization	World Health Organization	Switzerland
20856	West Indian Medical Journal	00433144	0043-3144	Scopus			DOAJ registered	University of the West Indies	University of the West Indies	Jamaica
20927	Yale Journal of Biology and Medicine	00440086	0044-0086	Scopus	15514056	1551-4056	DOAJ registered	Yale Journal of Biology and Medicine, Inc.	Yale Journal of Biology and Medicine, Inc.	United States
18748	Acta Amazonica	00445967	0044-5967	Scopus			DOAJ registered	Instituto Nacional de Pesquisas da Amazonica	Instituto Nacional de Pesquisas da Amazonica	Brazil
18386	Acta Histochemica et Cytochemica	00445991	0044-5991	Scopus	13475800	1347-5800	DOAJ registered	Japan Society of Histochemistry and Cytochemistry	Japan Society of Histochemistry and Cytochemistry	Japan
26559	Acta Medica Iranica	00446025	0044-6025	Scopus			DOAJ registered	Tehran University of Medical Sciences	Tehran University of Medical Sciences	Iran, Islamic Republic of
25210	Archivum Mathematicum	00448753	0044-8753	Scopus	12125059	1212-5059	DOAJ registered	Masaryk University	Masaryk University	Czech Republic
15751	Heron	00467316	0046-7316	Scopus			DOAJ registered	Technische Universiteit Delft/Delft University of Technology	Technische Universiteit Delft/Delft University of Technology	Netherlands
16240	Jornal Brasileiro de Psiquiatria	00472085	0047-2085	Scopus			DOAJ registered	ECN - Editora Cientifica Nacional Ltda.	ECN - Editora Cientifica Nacional Ltda.	Brazil
23028	New Zealand Journal of Forestry Science	00480134	0048-0134	Scopus			DOAJ registered	Forest Research Institute Malaysia	Forest Research Institute Malaysia	Malaysia
19200156803	Psihologija	00485705	0048-5705	Scopus			DOAJ registered	Drustvo Psihologija Srbije	Drustvo Psihologija Srbije	Serbia
19739	Reumatismo	00487449	0048-7449	Scopus			DOAJ registered	Longanesi	Longanesi	Italy
6100153026	Revista Chilena de Literatura	00487651	0048-7651	Scopus	07182295	0718-2295	DOAJ registered	Universidad de Chile	Universidad de Chile	Chile
28164	Revista Chilena de Obstetricia y Ginecologia	0048766X	0048-766X	Scopus	07177526	0717-7526	DOAJ registered	Sociedad Chilena de Obstetricia y Ginecologia	Sociedad Chilena de Obstetricia y Ginecologia	Chile
28169	Revista de Obstetricia y Ginecologia de Venezuela	00487732	0048-7732	Scopus			DOAJ registered	Sociedad de Obstetricia y Ginecologia de Venezuela	Sociedad de Obstetricia y Ginecologia de Venezuela	Venezuela
300147002	Tamkang Journal of Mathematics	00492930	0049-2930	Scopus			DOAJ registered	Tamkang University	Tamkang University	Taiwan
7000153202	Teologia y Vida	00493449	0049-3449	Scopus	07176295	0717-6295	DOAJ registered	Universidad Catolica, Facultad de Teologia	Universidad Catolica, Facultad de Teologia	Chile
19473	Weekly epidemiological record. Releve epidemiologique hebdomadaire. World Health Organization	00498114	0049-8114	Scopus			DOAJ registered	World Health Organization	World Health Organization	Switzerland
17540	Acta Neurobiologiae Experimentalis	00651400	0065-1400	Scopus			DOAJ registered	Polska Akademia Nauk	Polska Akademia Nauk	Poland
19093	Acta Protozoologica	00651583	0065-1583	Scopus	16890027	1689-0027	DOAJ registered	Polska Akademia Nauk	Polska Akademia Nauk	Poland
27455	Annales Universitatis Mariae Curie-Sklodowska - Sectio D. Medicina	00662240	0066-2240	Scopus			DOAJ registered	Uniwersytet Marii Curie-Sklodowskiej	Uniwersytet Marii Curie-Sklodowskiej	Poland
18835	Anuario de Estudios Medievales	00665061	0066-5061	Scopus			DOAJ registered	Consejo Superior de Investigaciones Cientificas	Consejo Superior de Investigaciones Cientificas	Spain
33067	Arquivos Brasileiros de Cardiologia	0066782X	0066-782X	Scopus			DOAJ registered	Sociedad Brasileira De Cardiologia	Sociedad Brasileira De Cardiologia	Brazil
57252	Baltica	00673064	0067-3064	Scopus			DOAJ registered	Lithuanian Academy of Sciences	Lithuanian Academy of Sciences	Lithuania
5800207821	Estudios Filologicos	00711713	0071-1713	Scopus	07176171	0717-6171	DOAJ registered	Universidad Austral de Chile	Universidad Austral de Chile	Chile
21100202750	Historia (Chile)	00732435	0073-2435	Scopus			DOAJ registered	Pontificia Universidad Catolica de Chile	Pontificia Universidad Catolica de Chile	Chile
12000154552	Idesia	00734675	0073-4675	Scopus	07183429	0718-3429	DOAJ registered	Universidad de Tarapaca	Universidad de Tarapaca	Chile
4700152458	Iheringia - Serie Zoologia	00734721	0073-4721	Scopus			DOAJ registered	Fundacao Zoobotanica do Rio Grande	Fundacao Zoobotanica do Rio Grande	Brazil
15205	Memorias do Instituto Oswaldo Cruz	00740276	0074-0276	Scopus	16788060	1678-8060	DOAJ registered	Fundacao Oswaldo Cruz	Fundacao Oswaldo Cruz	Brazil
17500155107	Kasmera	00755222	0075-5222	Scopus			DOAJ registered	Universidad del Zulia	Universidad del Zulia	Venezuela
18625	Koedoe	00756458	0075-6458	Scopus			DOAJ registered	South African National Park	South African National Park	South Africa
28374	Oceanologia	00783234	0078-3234	Scopus			DOAJ registered	Zaklad Narodowy imienia Ossolinskich	Zaklad Narodowy imienia Ossolinskich	Poland
12289	Optica Applicata	00785466	0078-5466	Scopus			DOAJ registered	Oficyna Wydawnicza Politechniki Warszawskiej	Oficyna Wydawnicza Politechniki Warszawskiej	Poland
5800209355	Lingua Posnaniensis	00794740	0079-4740	Scopus			DOAJ registered	Panstwowe Wydawnictwo Naukowe	Panstwowe Wydawnictwo Naukowe	Poland
30008	Revista da Escola de Enfermagem da U S P	00806234	0080-6234	Scopus			DOAJ registered	Universidade de Sao Paulo	Universidade de Sao Paulo	Brazil
17900156725	Vestnik Zoologii	00845604	0084-5604	Scopus			DOAJ registered	Naukova Dumka	Naukova Dumka	Ukraine
17600155121	Acta Botanica Venezuelica	00845906	0084-5906	Scopus			DOAJ registered	Instituto Botanico, Direccion de Recursos Naturales Renovables, Ministerio de Agricultura y Cria	Instituto Botanico, Direccion de Recursos Naturales Renovables, Ministerio de Agricultura y Cria	Venezuela
19400157208	Nuytsia	00854417	0085-4417	Scopus			DOAJ registered	Western Australian Herbarium	Western Australian Herbarium	Australia
4300151406	Revista Brasileira de Entomologia	00855626	0085-5626	Scopus			DOAJ registered	Sociedade Brasileira de Entomologia	Sociedade Brasileira de Entomologia	Brazil
12802	Fishery Bulletin	00900656	0090-0656	Scopus			DOAJ registered	US National Marine Fisheries Services	US National Marine Fisheries Services	United States
21003	Environmental Health Perspectives	00916765	0091-6765	Scopus			DOAJ registered	US Department of Health and Human Services	US Department of Health and Human Services	United States
18877	Monthly Labor Review	00981818	0098-1818	Scopus			DOAJ registered	US. Bureau of Labor Statistics	US. Bureau of Labor Statistics	United States
145505	Revista Brasileira de Ciencia do Solo	01000683	0100-0683	Scopus			DOAJ registered	Sociedade Brasileira de Ciencia do Solo	Sociedade Brasileira de Ciencia do Solo	Brazil
4700152714	Cadernos de Pesquisa	01001574	0100-1574	Scopus			DOAJ registered	Fundacao Carlos Chagas	Fundacao Carlos Chagas	Brazil
5000154508	Ciencia da Informacao	01001965	0100-1965	Scopus			DOAJ registered	Instituto Brasileiro de Bibliografia e Documentacao. Conselho nacional de pesquisas	Instituto Brasileiro de Bibliografia e Documentacao. Conselho nacional de pesquisas	Brazil
72196	Pesquisa Agropecuaria Brasileira	0100204X	0100-204X	Scopus	16783921	1678-3921	DOAJ registered	Empresa Basileira de Pesquisa Agropecuaria	Empresa Basileira de Pesquisa Agropecuaria	Brazil
4700152500	Revista Brasileira de Fruticultura	01002945	0100-2945	Scopus			DOAJ registered	Sociedade Brasileira de Fruticultura	Sociedade Brasileira de Fruticultura	Brazil
19700181006	Revista Caatinga	0100316X	0100-316X	Scopus	19832125	1983-2125	DOAJ registered	University Federal Rural Semiarid (UFERSA)	University Federal Rural Semiarid (UFERSA)	Brazil
4000151814	Radiologia Brasileira	01003984	0100-3984	Scopus			DOAJ registered	Colegio Brasileiro de Radiologia	Colegio Brasileiro de Radiologia	Brazil
21479	Quimica Nova	01004042	0100-4042	Scopus			DOAJ registered	Sociedade Brasileira de Quimica	Sociedade Brasileira de Quimica	Brazil
4000151813	Fitopatologia Brasileira	01004158	0100-4158	Scopus			DOAJ registered	Sociedade Brasileira de Fitopatologia	Sociedade Brasileira de Fitopatologia	Brazil
23521	Ecletica Quimica	01004670	0100-4670	Scopus			DOAJ registered	Fundacao Editora UNESP	Fundacao Editora UNESP	Brazil
8000153148	Kriterion	0100512X	0100-512X	Scopus	19815336	1981-5336	DOAJ registered	Universidade Federal de Minas Gerais	Universidade Federal de Minas Gerais	Brazil
11800154586	Summa Phytopathologica	01005405	0100-5405	Scopus	19805454	1980-5454	DOAJ registered	Sociedade Brasileira de Fitopatologia	Sociedade Brasileira de Fitopatologia	Brazil
4300151410	Revista Arvore	01006762	0100-6762	Scopus			DOAJ registered	Sociedade de Investigacoes Florestais, Universidade Federal de Vicosa	Sociedade de Investigacoes Florestais, Universidade Federal de Vicosa	Brazil
101441	Engenharia Agricola	01006916	0100-6916	Scopus			DOAJ registered	Sociedade Brasileira de Engenharia Agricola	Sociedade Brasileira de Engenharia Agricola	Brazil
10800153307	Revista do Colegio Brasileiro de Cirurgioes	01006991	0100-6991	Scopus			DOAJ registered	Colegio Brasileiro de Cirurgioes	Colegio Brasileiro de Cirurgioes	Brazil
4700153103	Revista Brasileira de Ginecologia e Obstetricia	01007203	0100-7203	Scopus			DOAJ registered	Medisa Editora	Medisa Editora	Brazil
18819	Pesquisa Veterinaria Brasileira	0100736X	0100-736X	Scopus			DOAJ registered	Colegio Brasileiro de Patologia Animal	Colegio Brasileiro de Patologia Animal	Brazil
19789	Revista Brasileira de Ciencias Mecanicas/Journal of the Brazilian Society of Mechanical Sciences	01007386	0100-7386	Scopus			DOAJ registered	Brazilian Society of Mechanical Sciences and Engineering	Brazilian Society of Mechanical Sciences and Engineering	Brazil
4500151501	Planta Daninha	01008358	0100-8358	Scopus			DOAJ registered	Sociedade Brasileira de Herbicidas e Ervas Daninhas	Sociedade Brasileira de Herbicidas e Ervas Daninhas	Brazil
4700153104	Revista Brasileira de Botanica	01008404	0100-8404	Scopus			DOAJ registered	Sociedade Botanica do Brasil	Sociedade Botanica do Brasil	Brazil
36003	Revista Brasileira de Genetica	01008455	0100-8455	Scopus			DOAJ registered	Sociedade Brasileira de Genetica	Sociedade Brasileira de Genetica	Brazil
28675	Brazilian Journal of Medical and Biological Research	0100879X	0100-879X	Scopus			DOAJ registered	Associacao Brasileira de Divulgacao Cientifica	Associacao Brasileira de Divulgacao Cientifica	Brazil
4500151502	Ciencia e Tecnologia de Alimentos	01012061	0101-2061	Scopus	1678457X	1678-457X	DOAJ registered	Sociedade Brasileira de Ciencia e Tecnologia de Alimentos	Sociedade Brasileira de Ciencia e Tecnologia de Alimentos	Brazil
5000157108	Revista Brasileira de Sementes	01013122	0101-3122	Scopus			DOAJ registered	Associacao Brasileira de Tecnologia Sementes	Associacao Brasileira de Tecnologia Sementes	Brazil
5800169372	Revista de Economia Politica/Brazilian Journal of Political Economy	01013157	0101-3157	Scopus			DOAJ registered	Centro de Economia Politica	Centro de Economia Politica	Brazil
5600155298	Trans/Form/Acao	01013173	0101-3173	Scopus	1980539X	1980-539X	DOAJ registered	Universidade Estadual Paulista (UNESP)	Universidade Estadual Paulista (UNESP)	Brazil
4500151519	Cadernos CEDES	01013262	0101-3262	Scopus			DOAJ registered	centro de estudos de educacao e sociedade	centro de estudos de educacao e sociedade	Brazil
5600152869	Novos Estudos CEBRAP	01013300	0101-3300	Scopus	19805403	1980-5403	DOAJ registered	CEBRAP - Centro Brasileiro de Analise e Planejamento	CEBRAP - Centro Brasileiro de Analise e Planejamento	Brazil
16300154799	Estudos Ibero-Americanos	01014064	0101-4064	Scopus	1980864X	1980-864X	DOAJ registered	Pontificia Universidade Catolica	Pontificia Universidade Catolica	Brazil
20708	Estudos Economicos	01014161	0101-4161	Scopus	19805357	1980-5357	DOAJ registered	Instituto de Pesquisas Economicas	Instituto de Pesquisas Economicas	Brazil
19274	Revista de Psiquiatria Clinica	01016083	0101-6083	Scopus			DOAJ registered	Lemos Editorial & Graficos Ltda.	Lemos Editorial & Graficos Ltda.	Brazil
4500151523	Educacao e Sociedade	01017330	0101-7330	Scopus			DOAJ registered	Cortez and Moraes	Cortez and Moraes	Brazil
5000153602	Pesquisa Operacional	01017438	0101-7438	Scopus			DOAJ registered	Sociedade Brasileira de Pesquisa Operacional	Sociedade Brasileira de Pesquisa Operacional	Brazil
4700153508	Revista de Psiquiatria do Rio Grande do Sul	01018108	0101-8108	Scopus			DOAJ registered	Porto Alegre Sociedade De Psiquiatria Do Rio Grande Do Sul	Porto Alegre Sociedade De Psiquiatria Do Rio Grande Do Sul	Brazil
4500151533	Revista Brasileira de Zoologia	01018175	0101-8175	Scopus			DOAJ registered	Sociedade Brasileira de Zoologia	Sociedade Brasileira de Zoologia	Brazil
5000153703	Computational and Applied Mathematics	01018205	0101-8205	Scopus			DOAJ registered	Birkhaeuser	Springer	United States
100069	Historia	01019074	0101-9074	Scopus	19804369	1980-4369	DOAJ registered	Universidade Estadual Paulista	Universidade Estadual Paulista	Brazil
12100155635	Anuario do Instituto de Geociencias	01019759	0101-9759	Scopus			DOAJ registered	Universidade Federal do Rio de Janeiro	Universidade Federal do Rio de Janeiro	Brazil
11700154388	Revista Brasileira de Coloproctologia	01019880	0101-9880	Scopus			DOAJ registered	Cidade-Editora Cientifica	Cidade-Editora Cientifica	Brazil
8100153108	Revista Brasileira de Historia	01020188	0102-0188	Scopus	01020188	0102-0188	DOAJ registered	Associacao Nacional dos Professores Universitarios de Historia, ANPUH	Associacao Nacional dos Professores Universitarios de Historia, ANPUH	Brazil
19700175254	Boletim Centro de Pesquisa de Processamento de Alimentos	01020323	0102-0323	Scopus			DOAJ registered	Universidade Federal do Parana	Universidade Federal do Parana	Brazil
8600153101	Horticultura Brasileira	01020536	0102-0536	Scopus	18069991	1806-9991	DOAJ registered	Sociedade de Olericultura do Brasil	Sociedade de Olericultura do Brasil	Brazil
17672	Arquivo Brasileiro de Medicina Veterinaria e Zootecnia	01020935	0102-0935	Scopus			DOAJ registered	Universidade Federal de Minas Gerais	Universidade Federal de Minas Gerais	Brazil
17787	Revista Amrigs	01022105	0102-2105	Scopus			DOAJ registered	Associacao Medica do Rio Grande do Sul	Associacao Medica do Rio Grande do Sul	Brazil
28600	Revista Brasileira de Geofisica	0102261X	0102-261X	Scopus			DOAJ registered	Sociedade Brasileira de Geotisica	Sociedade Brasileira de Geotisica	Brazil
89299	Revista brasileira de estudos de populacao	01023098	0102-3098	Scopus			DOAJ registered	Associacao Brasileira De Estudos Populacionais	Associacao Brasileira De Estudos Populacionais	Brazil
20135	Cadernos de Saude Publica	0102311X	0102-311X	Scopus			DOAJ registered	Escola Nacional de Saude Publica	Escola Nacional de Saude Publica	Brazil
4800153106	Acta Botanica Brasilica	01023306	0102-3306	Scopus			DOAJ registered	Sociedade Botanica do Brasil	Sociedade Botanica do Brasil	Brazil
18509	Jornal de Pneumologia	01023586	0102-3586	Scopus			DOAJ registered	Sociedade Brasileira de Pneumologia e Tisiologia	Sociedade Brasileira de Pneumologia e Tisiologia	Brazil
12989	Revista Brasileira de Ortopedia	01023616	0102-3616	Scopus			DOAJ registered	Redprint Editora Ltda.	Redprint Editora Ltda.	Brazil
4700152605	Psicologia: Teoria e Pesquisa	01023772	0102-3772	Scopus			DOAJ registered	Departamento de Psicologia, Universidade de Brasilia	Departamento de Psicologia, Universidade de Brasilia	Brazil
5000157105	DELTA Documentacao de Estudos em Linguistica Teorica e Aplicada	01024450	0102-4450	Scopus			DOAJ registered	Pontificia Universidade Catolica de Sao Paulo	Pontificia Universidade Catolica de Sao Paulo	Brazil
4700152850	Revista Brasileira de Ensino de Fisica	01024744	0102-4744	Scopus			DOAJ registered	Sociedade Brasileira de Fisica	Sociedade Brasileira de Fisica	Brazil
5700164339	Lua Nova - Revista de Cultura e Politica	01026445	0102-6445	Scopus			DOAJ registered	Cedec	Cedec	Brazil
4700152250	Revista Brasileira de Ciencias Sociais	01026909	0102-6909	Scopus			DOAJ registered	Associacao Nacional de Pos-Graduacao e Pesquisa em Ciencias Sociais	Associacao Nacional de Pos-Graduacao e Pesquisa em Ciencias Sociais	Brazil
29388	Revista gaucha de enfermagem / EENFUFRGS	01026933	0102-6933	Scopus			DOAJ registered	Universidade Federal do Rio Grande do Sul	Universidade Federal do Rio Grande do Sul	Brazil
5400152628	Brazilian Journal of Pharmacognsosy	0102695X	0102-695X	Scopus			DOAJ registered	Sociedade Brasileira de Farmacognosia	Sociedade Brasileira de Farmacognosia	Brazil
5600153133	Sociedade e Estado	01026992	0102-6992	Scopus	19805462	1980-5462	DOAJ registered	Editora Universidade de Brasilia	Editora Universidade de Brasilia	Brazil
4700152865	Psicologia e Sociedade	01027182	0102-7182	Scopus			DOAJ registered	Associacao Brasileira de Psicologia Social	Associacao Brasileira de Psicologia Social	Brazil
4900152701	Brazilian Journal of Cardiovascular Surgery	01027638	0102-7638	Scopus			DOAJ registered	Sociedade Brasileira de Cirurgia Cardiovascular	Sociedade Brasileira de Cirurgia Cardiovascular	Brazil
5000155903	Psicologia: Reflexao e Critica	01027972	0102-7972	Scopus	16787153	1678-7153	DOAJ registered	Universidade Federal do Rio Grande do Sul. Departamento de Psicologia	Universidade Federal do Rio Grande do Sul. Departamento de Psicologia	Brazil
146161	Acta Cirurgica Brasileira	01028650	0102-8650	Scopus			DOAJ registered	Sociedade Portuguesa de Hemorreologia	Sociedade Portuguesa de Hemorreologia	Brazil
19900193269	Revista Odonto Ciencia	01029460	0102-9460	Scopus			DOAJ registered	Pontificia Universidade Catolica do Rio Grande do Sul	Pontificia Universidade Catolica do Rio Grande do Sul	Brazil
19700174681	Revista Paulista de Pediatria	01030582	0103-0582	Scopus			DOAJ registered	Sociedade De Pediatria De Sao Paulo	Sociedade De Pediatria De Sao Paulo	Brazil
73638	Revista de odontologia da Universidade de Sao Paulo / USP	01030663	0103-0663	Scopus			DOAJ registered	Universidade de Sao Paulo	Universidade de Sao Paulo	Brazil
19900192736	Brazilian Journal of Probability and Statistics	01030752	0103-0752	Scopus			DOAJ registered	Associacao Brasileira de Estatistica	Associacao Brasileira de Estatistica	Brazil
92906	Controle and Automacao	01031759	0103-1759	Scopus			DOAJ registered	Sociedade Brasileira de Automatica	Sociedade Brasileira de Automatica	Brazil
4900152713	Revista de Economia e Sociologia Rural	01032003	0103-2003	Scopus			DOAJ registered	Sociedade Brasileira de Economia e Sociologia Rural	Sociedade Brasileira de Economia e Sociologia Rural	Brazil
5600153115	Tempo Social: Revista de Sociologia da USP	01032070	0103-2070	Scopus			DOAJ registered	Universidade de Sao Paulo	Universidade de Sao Paulo	Brazil
5100155097	Acta Paulista de Enfermagem	01032100	0103-2100	Scopus			DOAJ registered	Departmento De Enfermagem Da Escola Paulista De Medicina	Departmento De Enfermagem Da Escola Paulista De Medicina	Brazil
73402	Revista Brasileira de Fisiologia Vegetal	01033131	0103-3131	Scopus			DOAJ registered	Sociedade Brasileira de Fisiological Vegetal	Sociedade Brasileira de Fisiological Vegetal	Brazil
20100195001	Revista da Educacao Fisica	01033948	0103-3948	Scopus	19833083	1983-3083	DOAJ registered	Universidade Estadual de Maringa	Universidade Estadual de Maringa	Brazil
4400151727	Estudos Avancados	01034014	0103-4014	Scopus			DOAJ registered	Universidade de Sao Paulo, Institudo de Estudos Avancados	Universidade de Sao Paulo, Institudo de Estudos Avancados	Brazil
5600152968	Caderno CRH	01034979	0103-4979	Scopus			DOAJ registered	Federal University of Bahia Human Resources Center	Federal University of Bahia Human Resources Center	Brazil
22729	Journal of the Brazilian Chemical Society	01035053	0103-5053	Scopus			DOAJ registered	Sociedade Braslleira de Quirnica	Sociedade Braslleira de Quirnica	Brazil
10900153310	Psicologia Clinica	01035665	0103-5665	Scopus			DOAJ registered	Pontificia Universidade Catolica do Rio de Janeiro	Pontificia Universidade Catolica do Rio de Janeiro	Brazil
5700163481	Nova Economia	01036351	0103-6351	Scopus			DOAJ registered	Universidade Federal de Minas Gerais	Universidade Federal de Minas Gerais	Brazil
19900191880	Bolema - Mathematics Education Bulletin	0103636X	0103-636X	Scopus	19804415	1980-4415	DOAJ registered	BOLEMA Departamento de Matematica	BOLEMA Departamento de Matematica	Brazil
24371	Brazilian Dental Journal	01036440	0103-6440	Scopus			DOAJ registered	Associacao Brasileira de Divulgacao Cientifica	Associacao Brasileira de Divulgacao Cientifica	Brazil
7900153109	Producao	01036513	0103-6513	Scopus			DOAJ registered	Associacao Brasileira de Engenharia de Producao	Associacao Brasileira de Engenharia de Producao	Brazil
19700180913	Psicologia USP	01036564	0103-6564	Scopus			DOAJ registered	Universidade de Sao Paulo	Universidade de Sao Paulo	Brazil
82723	RGO	01036971	0103-6971	Scopus			DOAJ registered	Inodon Editora	Inodon Editora	Brazil
75153	Physis (Rio de Janeiro, Brazil)	01037331	0103-7331	Scopus	18094481	1809-4481	DOAJ registered	Instituto de Medicina Social da Universidade do Estado do Rio de Janeiro	Instituto de Medicina Social da Universidade do Estado do Rio de Janeiro	Brazil
4500151538	Revista brasileira de parasitologia veterinaria = Brazilian journal of veterinary parasitology : Orgao Oficial do Colegio Brasileiro de Parasitologia Veterinaria.	0103846X	0103-846X	Scopus			DOAJ registered	Colegio Brasileiro de Parasitologia Veterinaria	Colegio Brasileiro de Parasitologia Veterinaria	Brazil
4000151812	Ciencia Rural	01038478	0103-8478	Scopus			DOAJ registered	Federal Universidade of Santa Maria. Center of Ciencias Rurais	Federal Universidade of Santa Maria. Center of Ciencias Rurais	Brazil
20000195050	Paideia	0103863X	0103-863X	Scopus	19824327	1982-4327	DOAJ registered	Universidade of Sao Paulo, Faculty of Philosophy, Languages and Literature, and Human Sciences	Universidade of Sao Paulo, Faculty of Philosophy, Languages and Literature, and Human Sciences	Brazil
4000151823	Scientia Agricola	01039016	0103-9016	Scopus			DOAJ registered	Escola Superior de Agricultura Luiz de Queiroz	Escola Superior de Agricultura Luiz de Queiroz	Brazil
27404	Brazilian Journal of Physics	01039733	0103-9733	Scopus			DOAJ registered	Sociedade Brasileira de Fisica	Sociedade Brasileira de Fisica	Brazil
5400152643	Ciencia Florestal	01039954	0103-9954	Scopus	19805098	1980-5098	DOAJ registered	Centro de Pesquisas Florestais	Centro de Pesquisas Florestais	Brazil
23132	Estudos Feministas	0104026X	0104-026X	Scopus	18069584	1806-9584	DOAJ registered	CIEC, Escola de Comunicacao, UFRJ	CIEC, Escola de Comunicacao, UFRJ	Brazil
19400157238	Texto e Contexto Enfermagem	01040707	0104-0707	Scopus			DOAJ registered	Universidade Federal de Santa Catarina	Universidade Federal de Santa Catarina	Brazil
29389	Revista Latino-Americano de Enfermagem	01041169	0104-1169	Scopus			DOAJ registered	Universidade de Sao Paulo	Universidade de Sao Paulo	Brazil
5700160328	Saude e Sociedade	01041290	0104-1290	Scopus			DOAJ registered	Universidade de Sao Paulo, Faculdade de Saude Publica	Universidade de Sao Paulo, Faculdade de Saude Publica	Brazil
5000156907	Polimeros	01041428	0104-1428	Scopus			DOAJ registered	ABPol	ABPol	Brazil
8000153130	Ensaio	01044036	0104-4036	Scopus			DOAJ registered	Fundacao Cesgranrio	Fundacao Cesgranrio	Brazil
27990	Revista da Associacao Medica Brasileira	01044230	0104-4230	Scopus			DOAJ registered	Elsevier Editora Ltda	Elsevier	Brazil
5200152619	Revista de Sociologia e Politica	01044478	0104-4478	Scopus			DOAJ registered	Grupo de Estudos Estado e Sociedade, Universidade Federal do Parana	Grupo de Estudos Estado e Sociedade, Universidade Federal do Parana	Brazil
4700152225	Gestao e Producao	0104530X	0104-530X	Scopus			DOAJ registered	Universidade Federal de Sao Carlos	Universidade Federal de Sao Carlos	Brazil
145183	Pro-fono : revista de atualizacao cientifica	01045687	0104-5687	Scopus			DOAJ registered	Pro-Fono Produtos Especializados para Fonoaudiologia Ltda.	Pro-Fono Produtos Especializados para Fonoaudiologia Ltda.	Brazil
14784	Historia, Ciencias, Saude - Manguinhos	01045970	0104-5970	Scopus			DOAJ registered	Fundaco Oswaldo Cruz	Fundaco Oswaldo Cruz	Brazil
5100154603	Opiniao Publica	01046276	0104-6276	Scopus			DOAJ registered	Centro de Estudos de Opiniao Publica, Universidade Estadual de Campinas	Centro de Estudos de Opiniao Publica, Universidade Estadual de Campinas	Brazil
16349	Brazilian Journal of Chemical Engineering	01046632	0104-6632	Scopus			DOAJ registered	Brazilian Society of Chemical Engineering	Brazilian Society of Chemical Engineering	Brazil
4700152715	Horizontes Antropologicos	01047183	0104-7183	Scopus			DOAJ registered	Universidade Federal do Rio Grande do Sul	Universidade Federal do Rio Grande do Sul	Brazil
19700182354	Movimento	0104754X	0104-754X	Scopus	19828918	1982-8918	DOAJ registered	Universidade Federal do Rio Grande do Sul	Universidade Federal do Rio Grande do Sul	Brazil
5400152616	Cerne	01047760	0104-7760	Scopus			DOAJ registered	Centro de Estudos em Recursos Naturais Renovaveis	Centro de Estudos em Recursos Naturais Renovaveis	Brazil
19700169987	O Mundo da Saude	01047809	0104-7809	Scopus			DOAJ registered	Editora do Centro Universitario Sao Camilo	Editora do Centro Universitario Sao Camilo	Brazil
76262	Journal of Venomous Animals and Toxins	01047930	0104-7930	Scopus			DOAJ registered	Center for the Study of Venoms and Venomous Animals (CEVAP)	Center for the Study of Venoms and Venomous Animals (CEVAP)	Brazil
5600153164	Cadernos pagu	01048333	0104-8333	Scopus			DOAJ registered	Universidade Estadual de Campinas, Instituto de Filosofia e Ciencias Humanas, Pagu, Centro de Estudos de Genero	Universidade Estadual de Campinas, Instituto de Filosofia e Ciencias Humanas, Pagu, Centro de Estudos de Genero	Brazil
12100154401	Soldagem e Inspecao	01049224	0104-9224	Scopus			DOAJ registered	Associacao Brasileira da Soldagem	Associacao Brasileira da Soldagem	Brazil
5100154602	Mana: Estudos de Antropologia Social	01049313	0104-9313	Scopus			DOAJ registered	Universidade Federal do Rio de Janeiro	Universidade Federal do Rio de Janeiro	Brazil
19316	Lindbergia	01050761	0105-0761	Scopus			DOAJ registered	Lindbergia	Lindbergia	Netherlands
13499	Asian Development Review	01161105	0116-1105	Scopus			DOAJ registered	Asian Development Bank	Asian Development Bank	Philippines
20265	Revista de la Facultad de Medicina, Universidad Nacional de Colombia	01200011	0120-0011	Scopus			DOAJ registered	Centro Hospitalarios San Juan De Dios	Centro Hospitalarios San Juan De Dios	Colombia
19900191832	Ideas y Valores	01200062	0120-0062	Scopus			DOAJ registered	Universidad Nacional de Colombia	Universidad Nacional de Colombia	Colombia
19700174720	Revista Colombiana de Entomologia	01200488	0120-0488	Scopus			DOAJ registered	Editora Guadalupe Ltda.	Editora Guadalupe Ltda.	Colombia
14730	Revista Latinoamericana de Psicologia	01200534	0120-0534	Scopus			DOAJ registered	Revista Latinoamericana De Psicologia	Revista Latinoamericana De Psicologia	Colombia
19400157235	Revista Colombiana de Ciencias Pecuarias	01200690	0120-0690	Scopus			DOAJ registered	Universidad de Antioquia	Universidad de Antioquia	Colombia
19700175084	Revista Colombiana de Estadistica	01201751	0120-1751	Scopus			DOAJ registered	Universidad Nacional de Colombia	Universidad Nacional de Colombia	Colombia
14200154740	Revista Colombiana de Quimica	01202804	0120-2804	Scopus			DOAJ registered	Universidad Nacional de Colombia	Universidad Nacional de Colombia	Colombia
13000154708	Revista Colombiana de Anestesiologia	01203347	0120-3347	Scopus			DOAJ registered	Sociedad Colombiana De Anestesiologia Y Reanimacion, Asociacion Colombiana De Sociedades Cientificas	Sociedad Colombiana De Anestesiologia Y Reanimacion, Asociacion Colombiana De Sociedades Cientificas	Colombia
17700156215	Cuadernos de Administracion	01203592	0120-3592	Scopus	19007205	1900-7205	DOAJ registered	Pontificia Universidad Javeriana	Pontificia Universidad Javeriana	Colombia
77291	Biomedica : revista del Instituto Nacional de Salud	01204157	0120-4157	Scopus			DOAJ registered	Instituto Nacional de Salud	Instituto Nacional de Salud	Colombia
17600155203	Acta Biologica Colombiana	0120548X	0120-548X	Scopus			DOAJ registered	Universidad Nacional de Colombia	Universidad Nacional de Colombia	Colombia
19400157258	Salud Uninorte	01205552	0120-5552	Scopus			DOAJ registered	Universidad del Norte	Universidad del Norte	Colombia
12100154912	Revista Colombiana de Cardiologia	01205633	0120-5633	Scopus			DOAJ registered	Sociedad Colombiana De Cardiologia	Sociedad Colombiana De Cardiologia	Colombia
12400154740	Revista Facultad de Ingenieria	01206230	0120-6230	Scopus			DOAJ registered	Universidad de Antioquia	Universidad de Antioquia	Colombia
99288	Colombia Medica	01208322	0120-8322	Scopus	16579534	1657-9534	DOAJ registered	Corporacion Editora Medica del Valle	Corporacion Editora Medica del Valle	Colombia
12100154811	Revista Colombiana de Gastroenterologia	01209957	0120-9957	Scopus			DOAJ registered	Asociacion Colombiana de Gastroenterologia	Asociacion Colombiana de Gastroenterologia	Colombia
14049	Iatreia	01210793	0121-0793	Scopus	20117965	2011-7965	DOAJ registered	Universidad de Antioquia	Universidad de Antioquia	Colombia
5600155211	Historia Critica	01211617	0121-1617	Scopus			DOAJ registered	Universidad de los Andes	Universidad de los Andes	Venezuela
79866	Livestock Research for Rural Development	01213784	0121-3784	Scopus			DOAJ registered	Centro para la Investigacion en Sistemas Sostenibles de Produccion Agropecuaria	Centro para la Investigacion en Sistemas Sostenibles de Produccion Agropecuaria	Colombia
19700170837	Vitae	01214004	0121-4004	Scopus			DOAJ registered	Universidad de Antioquia	Universidad de Antioquia	Colombia
5600152973	Analisis Politico	01214705	0121-4705	Scopus			DOAJ registered	Universidad Nacional de Colombia	Universidad Nacional de Colombia	Colombia
12100157018	Cuadernos de Economia	01214772	0121-4772	Scopus			DOAJ registered	Tercer Mundo Editores	Tercer Mundo Editores	Colombia
11600153630	Innovar: Revista de Ciencias Administrativas y Sociales	01215051	0121-5051	Scopus			DOAJ registered	Universidad Nacional de Colombia	Universidad Nacional de Colombia	Colombia
21100200415	Revista Colombiana de Psicologia	01215469	0121-5469	Scopus			DOAJ registered	Universidad Nacional de Colombia	Universidad Nacional de Colombia	Colombia
5800169849	Colombia Internacional	01215612	0121-5612	Scopus			DOAJ registered	Universidad de los Andes 1	Universidad de los Andes 1	Venezuela
19200156966	Revista MVZ Cordoba	01220268	0122-0268	Scopus	19090544	1909-0544	DOAJ registered	Universidad de Cordoba	Universidad de Cordoba	Spain
19500157818	Cuadernos de Desarrollo Rural	01221450	0122-1450	Scopus			DOAJ registered	Pontificia Universidad Javeriana	Pontificia Universidad Javeriana	Colombia
145059	CT y F - Ciencia, Tecnologia y Futuro	01225383	0122-5383	Scopus			DOAJ registered	Ecopetrol	Ecopetrol	Colombia
19700166903	Universitas Scientiarum	01227483	0122-7483	Scopus			DOAJ registered	Pontificia Universidad Javeriana	Pontificia Universidad Javeriana	Colombia
19700186845	Ingenieria y Universidad	01232126	0123-2126	Scopus			DOAJ registered	Pontificia Universidad Javeriana	Pontificia Universidad Javeriana	Colombia
5600155586	Fronteras de la Historia	01234676	0123-4676	Scopus			DOAJ registered	Instituto Colombiano de Antropologia e Historia	Instituto Colombiano de Antropologia e Historia	Colombia
5600155076	Revista de Estudios Sociales	0123885X	0123-885X	Scopus			DOAJ registered	Universidad de los Andes	Universidad de los Andes	Venezuela
10600153356	Acta Colombiana de Psicologia	01239155	0123-9155	Scopus			DOAJ registered	Universidad Catolica de Colombia	Universidad Catolica de Colombia	Colombia
22595	Revista de Salud Publica	01240064	0124-0064	Scopus			DOAJ registered	Universidad Nacional de Colombia	Universidad Nacional de Colombia	Colombia
5700167217	Revista de Economia Institucional	01245996	0124-5996	Scopus			DOAJ registered	La Facultad de Economia	La Facultad de Economia	Colombia
19700170481	Bitacora Urbano Territorial	01247913	0124-7913	Scopus			DOAJ registered	Universidad Nacional de Colombia	Universidad Nacional de Colombia	Colombia
3900148502	Songklanakarin Journal of Science and Technology	01253395	0125-3395	Scopus			DOAJ registered	Samnakngan Athikanbodi	Samnakngan Athikanbodi	Thailand
21100199340	Kajian Malaysia	01274082	0127-4082	Scopus	21804273	2180-4273	DOAJ registered	Penerbit Universiti Sains Malaysia	Penerbit Universiti Sains Malaysia	Malaysia
19600162021	Pertanika Journal of Social Science and Humanities	01287702	0128-7702	Scopus			DOAJ registered	Universiti Putra Malaysia	Universiti Putra Malaysia	Malaysia
4800152405	Acta Ichthyologica et Piscatoria	01371592	0137-1592	Scopus	17341515	1734-1515	DOAJ registered	Wydawnictwo Naukowe Akademii Rolniczej	Wydawnictwo Naukowe Akademii Rolniczej	Poland
73212	Przeglad Pediatryczny	0137723X	0137-723X	Scopus			DOAJ registered	Panstwowy Zaklad Wydawnictw Lekarskich	Panstwowy Zaklad Wydawnictw Lekarskich	Poland
23319	Polish Polar Research	01380338	0138-0338	Scopus			DOAJ registered	Polish Scientific Publishers PWN	Polish Scientific Publishers PWN	Poland
5000158304	Revista Cubana de Obstetricia y Ginecologia	0138600X	0138-600X	Scopus			DOAJ registered	Centro Nacional De Informacion De Ciencias Medicas	Centro Nacional De Informacion De Ciencias Medicas	Cuba
5000158301	Revista Cubana de Medicina Militar	01386557	0138-6557	Scopus	15613046	1561-3046	DOAJ registered	Centro Nacional de Informacion de Medicina Militar : Editorial Ciencias Medicas	Centro Nacional de Informacion de Medicina Militar : Editorial Ciencias Medicas	Cuba
22358	U.S. Pharmacist	01484818	0148-4818	Scopus			DOAJ registered	Jobson Publishing LLC	Jobson Publishing LLC	United States
110092	MMWR. Morbidity and mortality weekly report	01492195	0149-2195	Scopus	1545861X	1545-861X	DOAJ registered	US Department of Health and Human Services	US Department of Health and Human Services	United States
5300152520	Papeles del Psicologo	01499890	0149-9890	Scopus			DOAJ registered	Consejo General de Colegios Oficiales de Psicologos	Consejo General de Colegios Oficiales de Psicologos	Spain
130103	International Journal of Mathematics and Mathematical Sciences	01611712	0161-1712	Scopus	16870425	1687-0425	DOAJ registered	Hindawi Publishing Corporation	Hindawi	Egypt
19641	Bijdragen en Mededelingen Betreffende de Geschiedenis der Nederlanden	01650505	0165-0505	Scopus			DOAJ registered	Nijhoff	Brill	Netherlands
17269	Studies in Mycology	01660616	0166-0616	Scopus			DOAJ registered	Centraal Bureau voor Schimmelculturals	Centraal Bureau voor Schimmelculturals	Netherlands
77449	Tijdschrift voor de Geschiedenis der Geneeskunde, Natuurwetenschappen, Wiskunde en Techniek	01672088	0167-2088	Scopus			DOAJ registered	Editions Rodopi	Editions Rodopi	Netherlands
13800154701	Open House International	01682601	0168-2601	Scopus			DOAJ registered	Stichting Architecten Research	Stichting Architecten Research	Netherlands
20000195031	Krisis	0168275X	0168-275X	Scopus			DOAJ registered	Stichting Krisis	Stichting Krisis	Netherlands
11600153401	Economia Mexicana, Nueva Epoca	01850458	0185-0458	Scopus			DOAJ registered	Centro de Investigacion y Docencia Economicas	Centro de Investigacion y Docencia Economicas	Mexico
27797	Revista Mexicana de Astronomia y Astrofisica	01851101	0185-1101	Scopus			DOAJ registered	Universidad Nacional Autonoma de Mexico	Universidad Nacional Autonoma de Mexico	Mexico
6400153148	Investigacion Economica	01851667	0185-1667	Scopus			DOAJ registered	Universidad Nacional Autonoma de Mexico	Universidad Nacional Autonoma de Mexico	Mexico
19700167010	Estudios de Historia Moderna Contemporanea de Mexico	01852620	0185-2620	Scopus			DOAJ registered	Ciudad Universitaria	Ciudad Universitaria	Spain
19400158901	Perfiles Educativos	01852698	0185-2698	Scopus			DOAJ registered	Universidad Nacional Autonoma de Mexico	Universidad Nacional Autonoma de Mexico	Mexico
19332	Salud Mental	01853325	0185-3325	Scopus			DOAJ registered	Editorial Laser S.A de C.V.	Editorial Laser S.A de C.V.	Mexico
26806	Ciencias Marinas	01853880	0185-3880	Scopus			DOAJ registered	Universidad Autonoma de Baja California	Universidad Autonoma de Baja California	Mexico
87661	Geotermia	01865897	0186-5897	Scopus			DOAJ registered	Comision Federal de Electricidad	Comision Federal de Electricidad
26808	Estudios demograficos y urbanos	01867210	0186-7210	Scopus			DOAJ registered	Colegio de Mexico, A.C.	Colegio de Mexico, A.C.	Mexico
19400157009	Investigacion Bibliotecologica	0187358X	0187-358X	Scopus			DOAJ registered	Universidad Nacional Autonoma de Mexico	Universidad Nacional Autonoma de Mexico	Mexico
12079	Atmosfera	01876236	0187-6236	Scopus			DOAJ registered	Universidad Nacional Autonoma de Mexico	Universidad Nacional Autonoma de Mexico	Mexico
19200156903	Acta Botanica Mexicana	01877151	0187-7151	Scopus			DOAJ registered	Instituto de Ecologia	Instituto de Ecologia	Mexico
12300154905	Revista Fitotecnia Mexicana	01877380	0187-7380	Scopus			DOAJ registered	Sociedad Mexicana de Fitogenetica	Sociedad Mexicana de Fitogenetica	Mexico
17356	Revista mexicana de sociologia	01882503	0188-2503	Scopus			DOAJ registered	Universidad Nacional Autonoma de Mexico	Universidad Nacional Autonoma de Mexico	Mexico
13236	Investigaciones Geograficas : Boletin - Instituto de Geografia, Universidad Nacional, Autonoma de Mexico	01884611	0188-4611	Scopus			DOAJ registered	Universidad Nacional Autonoma de Mexico	Universidad Nacional Autonoma de Mexico	Mexico
25279	Revista Internacional de Contaminacion Ambiental	01884999	0188-4999	Scopus			DOAJ registered	Universidad Nacional Autónoma de México, Universidad Autónoma de México, Universidad Autónoma de Tlaxcala, Universidad de Veracruzana	Universidad Nacional Autónoma de México, Universidad Autónoma de México, Universidad Autónoma de Tlaxcala, Universidad de Veracruzana	Mexico
5600153356	Perfiles Latinoamericanos	01887653	0188-7653	Scopus			DOAJ registered	Facultad Latinoamericana de Ciencias Sociales Sede Mexico	Facultad Latinoamericana de Ciencias Sociales Sede Mexico	Mexico
19600157921	African Journal of Paediatric Surgery	01896725	0189-6725	Scopus	09745998	0974-5998	DOAJ registered	Medknow Publications	Medknow Publications	India
27509	International Family Planning Perspectives	01903187	0190-3187	Scopus			DOAJ registered	Alan Guttmacher Institute	Alan Guttmacher Institute	United States
39363	Folia Medica	02048043	0204-8043	Scopus			DOAJ registered	University of Medicine	University of Medicine	Bulgaria
19900192611	Probability and Mathematical Statistics	02084147	0208-4147	Scopus			DOAJ registered	Polish Scientific Publishers PWN	Polish Scientific Publishers PWN	Poland
17300154911	Annales Societatis Geologorum Poloniae	02089068	0208-9068	Scopus			DOAJ registered			Poland
11500153514	Revista Espanola de Documentacion Cientifica	02100614	0210-0614	Scopus	19884621	1988-4621	DOAJ registered	Centro Nacional de Informacion y Documentacion Cientifica	Centro Nacional de Informacion y Documentacion Cientifica	Spain
23733	Investigaciones Economicas	02101521	0210-1521	Scopus	15754367	1575-4367	DOAJ registered	Fundacion del Instituto Nacional de Industria	Fundacion del Instituto Nacional de Industria	Spain
24770	Arbor	02101963	0210-1963	Scopus			DOAJ registered	Consejo Superior De Investigaciones Cientificas	Consejo Superior De Investigaciones Cientificas	Spain
27640	Asclepio	02104466	0210-4466	Scopus			DOAJ registered	Centro de Estudious Historicos	Centro de Estudious Historicos	Spain
19341	Actas Urologicas Espanolas	02104806	0210-4806	Scopus			DOAJ registered	Asociacion Espanola de Urologia	Asociacion Espanola de Urologia	Spain
28015	Cuadernos Geograficos, Universidad de Los Andes, Merida	02105462	0210-5462	Scopus			DOAJ registered	Editorial Universidad de Granada	Editorial Universidad de Granada	Spain
18370	Medicina Intensiva	02105691	0210-5691	Scopus	15786749	1578-6749	DOAJ registered	Ediciones Doyma S.A.	Elsevier	Spain
24754	Anuario de Estudios Americanos	02105810	0210-5810	Scopus	19884273	1988-4273	DOAJ registered	Consejo Superior de Investigaciones Cientificas, Escuela de Estudios Hispano-Americanos	Consejo Superior de Investigaciones Cientificas, Escuela de Estudios Hispano-Americanos	Spain
20700195002	Ausa	02105853	0210-5853	Scopus	20141246	2014-1246	DOAJ registered	Patronat d'Estudis Osonencs	Patronat d'Estudis Osonencs	Spain
5700170927	Atlantis	02106124	0210-6124	Scopus			DOAJ registered	Spanish Association of Anglo-American Studies	Spanish Association of Anglo-American Studies	Spain
16636	Acta Botanica Malacitana	02109506	0210-9506	Scopus			DOAJ registered	Universidad de Malaga	Universidad de Malaga	Spain
11900154316	Anales del Jardin Botanico de Madrid	02111322	0211-1322	Scopus	19883196	1988-3196	DOAJ registered	El Jardin	El Jardin	Spain
13375	Psicologica	02112159	0211-2159	Scopus	15768597	1576-8597	DOAJ registered	Universitat de Valencia	Universitat de Valencia	Spain
22229	Al-Qantara	02113589	0211-3589	Scopus			DOAJ registered	Consejo Superior De Investigaciones Cientificas	Consejo Superior De Investigaciones Cientificas	Spain
57692	Nutricion Clinica y Dietetica Hospitalaria	02116057	0211-6057	Scopus			DOAJ registered	Alpe Editores	Alpe Editores	Spain
28087	Documents d' Analisi Geografica	02121573	0212-1573	Scopus			DOAJ registered	Universitat de Barcelona	Universitat de Barcelona	Spain
14786	Nutricion Hospitalaria	02121611	0212-1611	Scopus			DOAJ registered	Grupo Aula Medica S.A.	Grupo Aula Medica S.A.	Spain
25197	Revista de Toxicologia	02127113	0212-7113	Scopus			DOAJ registered	Asociacion Espanola de Toxicologia	Asociacion Espanola de Toxicologia	Spain
26567	Anales de Medicina Interna	02127199	0212-7199	Scopus			DOAJ registered	Aran Ediciones SA	Aran Ediciones SA	Spain
19200156918	Anales de Psicologia	02129728	0212-9728	Scopus	16952294	1695-2294	DOAJ registered	Secretariado de Publicaciones e Intercambio Cientifico	Secretariado de Publicaciones e Intercambio Cientifico	Spain
52916	Avances en odontoestomatologia	02131285	0213-1285	Scopus			DOAJ registered	Avances En Odontoestomatologia	Avances En Odontoestomatologia	Spain
15553	European Journal of Psychiatry	02136163	0213-6163	Scopus			DOAJ registered	Universidad de Zaragoza	Universidad de Zaragoza	Spain
60803	Gaceta Sanitaria	02139111	0213-9111	Scopus			DOAJ registered	Ediciones Doyma S.A.	Elsevier	Spain
28430	Scientia Marina	02148358	0214-8358	Scopus			DOAJ registered	International Centre for Coastal Resources Research	International Centre for Coastal Resources Research	Spain
13378	Psicothema	02149915	0214-9915	Scopus			DOAJ registered	Colegio Oficial de Psicologos	Colegio Oficial de Psicologos	Spain
20500195080	Biotropia	02156334	0215-6334	Scopus			DOAJ registered	Southeast Asian Regional Centre for Tropical Biology (SEAMEO BIOTROP)	Southeast Asian Regional Centre for Tropical Biology (SEAMEO BIOTROP)	Indonesia
23362	Raffles Bulletin of Zoology	02172445	0217-2445	Scopus			DOAJ registered	National University of Singapore	National University of Singapore	Singapore
19900192534	Electronic Journal of Foreign Language Teaching	02199874	0219-9874	Scopus			DOAJ registered	National University of Singapore	National University of Singapore	Singapore
26601	Chronic Diseases in Canada	02288699	0228-8699	Scopus	14818523	1481-8523	DOAJ registered	Canada Ministry of Health	Canada Ministry of Health	Canada
21100199736	Technische Mechanik	02323869	0232-3869	Scopus			DOAJ registered	Magdeburger Verein fur Technische Mechanik e.V.	Magdeburger Verein fur Technische Mechanik e.V.	Germany
17600155231	Biopolymers and Cell	02337657	0233-7657	Scopus			DOAJ registered	Naukova Dumka	Naukova Dumka	Ukraine
31877	International Agrophysics	02368722	0236-8722	Scopus			DOAJ registered	Polska Akademia Nauk	Polska Akademia Nauk	Poland
13427	Bulletin of the Polish Academy of Sciences. Technical Sciences	02397528	0239-7528	Scopus			DOAJ registered	Polska Akademia Nauk	Polska Akademia Nauk	Poland
110096	Folia Histochemica et Cytobiologica	02398508	0239-8508	Scopus			DOAJ registered	Polskie Towarzystwo Histochemikow i Cytochemikow/polish Histochemical and Cytochemical Society	Polskie Towarzystwo Histochemikow i Cytochemikow/polish Histochemical and Cytochemical Society	Poland
5800207704	Les Cahiers de l'Apliut	02489430	0248-9430	Scopus			DOAJ registered	Association des Professeurs de Langues des Instituts Universitaires de Technologie	Association des Professeurs de Langues des Instituts Universitaires de Technologie	France
20500	Bulletin of Materials Science	02504707	0250-4707	Scopus			DOAJ registered	Indian Academy of Sciences	Indian Academy of Sciences	India
22392	Indian Journal of Pharmaceutical Sciences	0250474X	0250-474X	Scopus	19983743	1998-3743	DOAJ registered	Medknow Publications	Medknow Publications	India
29579	Journal of Biosciences	02505991	0250-5991	Scopus			DOAJ registered	Indian Academy of Sciences	Indian Academy of Sciences	India
27688	Journal of Astrophysics and Astronomy	02506335	0250-6335	Scopus			DOAJ registered	Indian Academy of Sciences	Indian Academy of Sciences	India
13529	Journal of Northwest Atlantic Fishery Science	02506408	0250-6408	Scopus			DOAJ registered	Northwest Atlantic Fisheries Organization	Northwest Atlantic Fisheries Organization	Canada
15162	Eure	02507161	0250-7161	Scopus	07176236	0717-6236	DOAJ registered	Pontificia Universidad Catolica de Chile	Pontificia Universidad Catolica de Chile	Chile
15240	Iranian Journal of Medical Sciences	02530716	0253-0716	Scopus			DOAJ registered	Shiraz University of Medical Sciences	Shiraz University of Medical Sciences	Iran, Islamic Republic of
63853	Revista Cubana de Higiene y Epidemiologia	02531151	0253-1151	Scopus			DOAJ registered	Ministerio de Salud Publica	Ministerio de Salud Publica	Cuba
24725	Bulletin of the Korean Chemical Society	02532964	0253-2964	Scopus	12295949	1229-5949	DOAJ registered	Korean Chemical Society	Korean Chemical Society	South Korea
22666	Proceedings of the Indian Academy of Sciences, Earth and Planetary Sciences	02534126	0253-4126	Scopus			DOAJ registered	Indian Academy of Sciences	Indian Academy of Sciences	India
24171	Proceedings of the Indian Academy of Sciences: Chemical Sciences	02534134	0253-4134	Scopus			DOAJ registered	Indian Academy of Sciences	Indian Academy of Sciences	India
23177	Proceedings of the Indian Academy of Sciences: Mathematical Sciences	02534142	0253-4142	Scopus			DOAJ registered	Indian Academy of Sciences	Indian Academy of Sciences	India
26262	Revue de Paleobiologie	02536730	0253-6730	Scopus			DOAJ registered	Route de Malagnou	Route de Malagnou	Switzerland
20000195020	Indian Journal of Psychological Medicine	02537176	0253-7176	Scopus	09751564	0975-1564	DOAJ registered	Medknow Publications and Media Pvt. Ltd	Medknow Publications	India
55948	Indian Journal of Sexually Transmitted Diseases	02537184	0253-7184	Scopus	19983816	1998-3816	DOAJ registered	Medknow Publications	Medknow Publications	India
22393	Indian Journal of Pharmacology	02537613	0253-7613	Scopus	19983751	1998-3751	DOAJ registered	Medknow Publications	Medknow Publications	India
17100154712	Pakistan Veterinary Journal	02538318	0253-8318	Scopus			DOAJ registered	Faculty Of Veterinary Science, University Of Agriculture	Faculty Of Veterinary Science, University Of Agriculture	Pakistan
20000195056	Revista Cubana de Fisica	02539268	0253-9268	Scopus			DOAJ registered	Universidad de La Habana	Universidad de La Habana	Cuba
15058	Revista Tecnica de la Facultad de Ingenieria Universidad del Zulia	02540770	0254-0770	Scopus			DOAJ registered	Universidad del Zulia	Universidad del Zulia	Venezuela
19700182736	Argos	02541637	0254-1637	Scopus			DOAJ registered	Universidad Simon Bolivar	Universidad Simon Bolivar	Venezuela
23348	Journal of Environmental Biology	02548704	0254-8704	Scopus			DOAJ registered	Academy of Environmental Biology	Academy of Environmental Biology	India
20831	Indian Journal of Medical Microbiology	02550857	0255-0857	Scopus	19983646	1998-3646	DOAJ registered	Medknow Publications	Medknow Publications	India
19400157242	Revista Latinoamericana de Metalurgia y Materiales	02556952	0255-6952	Scopus			DOAJ registered	Universidad Simon Bolivar	Universidad Simon Bolivar	Venezuela
17700156420	Notulae Botanicae Horti Agrobotanici Cluj-Napoca	0255965X	0255-965X	Scopus	18424309	1842-4309	DOAJ registered	Universitatea de Stiinte Agricole si Medicina Veterinara	Universitatea de Stiinte Agricole si Medicina Veterinara	Romania
19700182133	South African Journal of Education	02560100	0256-0100	Scopus	20763433	2076-3433	DOAJ registered	Bureau of Scientific Publications of the Foundation for Education, Science and Technology	Bureau of Scientific Publications of the Foundation for Education, Science and Technology	South Africa
18530	Endocytobiosis and Cell Research	02561514	0256-1514	Scopus			DOAJ registered	Tuebingen University Press	Tuebingen University Press	Germany
23531	Sadhana - Academy Proceedings in Engineering Sciences	02562499	0256-2499	Scopus			DOAJ registered	Indian Academic of Sciences	Indian Academic of Sciences	India
18958	IETE Technical Review (Institution of Electronics and Telecommunication Engineers, India)	02564602	0256-4602	Scopus	09745971	0974-5971	DOAJ registered	Medknow Publications	Medknow Publications	India
27495	Annals of Saudi Medicine	02564947	0256-4947	Scopus			DOAJ registered	Medknow Publications	Medknow Publications	India
37760	R and D Journal	02579669	0257-9669	Scopus			DOAJ registered	South African Institution of Mechanical Engineers	South African Institution of Mechanical Engineers	South Africa
19900195028	SA Journal of Industrial Psychology	02585200	0258-5200	Scopus	20710763	2071-0763	DOAJ registered	Rand Afrikaans University	Rand Afrikaans University	South Africa
5900152866	METU Journal of the Faculty of Architecture	02585316	0258-5316	Scopus			DOAJ registered	Orta Dogu Teknik Universitesi	Orta Dogu Teknik Universitesi	Turkey
19356	Schweizer Archiv für Neurologie und Psychiatrie	02587661	0258-7661	Scopus			DOAJ registered	Schwabe and Co. AG	Schwabe and Co. AG	Switzerland
19300157105	HTS Teologiese Studies / Theological Studies	02599422	0259-9422	Scopus	20728050	2072-8050	DOAJ registered	Hermvormde Teologiese Kollege	Hermvormde Teologiese Kollege	South Africa
19700187624	Open Learning	02680513	0268-0513	Scopus			DOAJ registered	Longman	Longman	United Kingdom
24660	Bulletin of the American Mathematical Society	02730979	0273-0979	Scopus	10889485	1088-9485	DOAJ registered	American Mathematical Society	American Mathematical Society	United States
200147129	Cato Journal	02733072	0273-3072	Scopus			DOAJ registered	Cato Institute	Cato Institute	United States
23259	Mountain Research and Development	02764741	0276-4741	Scopus			DOAJ registered	Allerton Press Inc.	Allerton Press Inc.	United States
101678	Laser Chemistry	02786273	0278-6273	Scopus	14763516	1476-3516	DOAJ registered	Hindawi Publishing Corporation	Hindawi	Egypt
70792	Tellus, Series A: Dynamic Meteorology and Oceanography	02806495	0280-6495	Scopus			DOAJ registered	Swedish Geophysical Society: Munksgaard	Swedish Geophysical Society: Munksgaard	Denmark
32805	Tellus, Series B: Chemical and Physical Meteorology	02806509	0280-6509	Scopus			DOAJ registered	Swedish Geophysical Society: Munksgaard	Swedish Geophysical Society: Munksgaard	Denmark
12134	Journal of Official Statistics	0282423X	0282-423X	Scopus			DOAJ registered	Statistics Sweden	Statistics Sweden	Sweden
19700181203	KONA Powder and Particle Journal	02884534	0288-4534	Scopus	21875537	2187-5537	DOAJ registered	Hosokawa Powder Technology Foundation	Hosokawa Powder Technology Foundation	Japan
4900153227	Computer Software	02896540	0289-6540	Scopus			DOAJ registered	Japan Society for Software Science and Technology	Japan Society for Software Science and Technology	Japan
17448	Structural Engineering/Earthquake Engineering	02898063	0289-8063	Scopus			DOAJ registered	Japan Society of Civil Engineers/Doboku Gakkai	Japan Society of Civil Engineers/Doboku Gakkai	Japan
32422	Journal of International Medical Research	03000605	0300-0605	Scopus			DOAJ registered	Cambridge Medical Publications	Cambridge Medical Publications	United Kingdom
15899	Journal of the Nigeria Medical Association	03001652	0300-1652	Scopus			DOAJ registered	Nigerian Medical Association	Nigerian Medical Association	Nigeria
110130	Nigerian medical journal : journal of the Nigeria Medical Association	03001652	0300-1652	Scopus			DOAJ registered	Nigerian Medical Association	Nigerian Medical Association	Nigeria
19400157212	SHILAP	03005267	0300-5267	Scopus			DOAJ registered	Sociedad Hispano-Luso-Americana de Lepidopterologia	Sociedad Hispano-Luso-Americana de Lepidopterologia	Spain
20579	Revista Espanola de Cardiologia	03008932	0300-8932	Scopus			DOAJ registered	Ediciones Doyma S.A.	Elsevier	Spain
20790	Upsala Journal of Medical Sciences	03009734	0300-9734	Scopus			DOAJ registered	Taylor & Francis	Taylor & Francis	United Kingdom
36934	Polish Journal of Pharmacology and Pharmacy	03010244	0301-0244	Scopus			DOAJ registered	Institute of Pharmacology	Institute of Pharmacology	Poland
22549	Public Health Reviews	03010422	0301-0422	Scopus			DOAJ registered	Technosdar Ltd	Technosdar Ltd	Israel
17537	Indian Journal of Biochemistry and Biophysics	03011208	0301-1208	Scopus			DOAJ registered	Scientific Publishers	Scientific Publishers	India
19900191350	Acta Facultatis Pharmaceuticae Universitatis Comenianae	03012298	0301-2298	Scopus			DOAJ registered	Univerzita Komenskeho	Univerzita Komenskeho	Slovakia
13917	Indian Journal of Ophthalmology	03014738	0301-4738	Scopus	19983689	1998-3689	DOAJ registered	Medknow Publications	Medknow Publications	India
19400157239	Veterinaria Mexico	03015092	0301-5092	Scopus			DOAJ registered	Universidad Nacional Autonoma de Mexico	Universidad Nacional Autonoma de Mexico	Mexico
17660	Archivos de Medicina Veterinaria	0301732X	0301-732X	Scopus	07176201	0717-6201	DOAJ registered	Universidad Austral de Chile	Universidad Austral de Chile	Chile
31253	Bulletin de L'Institut Francais d'Etudes Andines	03037495	0303-7495	Scopus			DOAJ registered	Institut Francais d'Etudes Andines	Institut Francais d'Etudes Andines	Peru
16200154758	Japanese Journal of Religious Studies	03041042	0304-1042	Scopus			DOAJ registered	Nanzan Institute for Religion and Culture	Nanzan Institute for Religion and Culture	Japan
20707	Estudios de Economia	03042758	0304-2758	Scopus	07185286	0718-5286	DOAJ registered	Universidad de Chile	Universidad de Chile	Chile
29642	Pramana - Journal of Physics	03044289	0304-4289	Scopus			DOAJ registered	Indian Academy of Sciences	Indian Academy of Sciences	India
21484	Iranian Journal of Public Health	03044556	0304-4556	Scopus			DOAJ registered	Iranian Public Health Association	Iranian Public Health Association	Iran, Islamic Republic of
69053	Ciencia e Investigacion Agraria	03045609	0304-5609	Scopus			DOAJ registered	Universidad CatOlica de Chile, Escuela de Agronomia	Universidad CatOlica de Chile, Escuela de Agronomia	Chile
5000157201	Bosque	03048799	0304-8799	Scopus	07179200	0717-9200	DOAJ registered	Facultad de Ciencias Forestales, Universidad Austral de Chile	Facultad de Ciencias Forestales, Universidad Austral de Chile	Chile
14204	Nucleic Acids Research	03051048	0305-1048	Scopus	13624962	1362-4962	DOAJ registered	Oxford University Press	OUP	United Kingdom
22474	Leprosy Review	03057518	0305-7518	Scopus			DOAJ registered	British Leprosy Relief Association	British Leprosy Relief Association	United Kingdom
27394	Population Trends	03074463	0307-4463	Scopus			DOAJ registered	Stationery Office	Stationery Office	United Kingdom
29540	Australian Educational Researcher	03116999	0311-6999	Scopus			DOAJ registered	Springer Verlag	Springer	Germany
20024	Australian Prescriber	03128008	0312-8008	Scopus			DOAJ registered	National Prescribing Service	National Prescribing Service	Australia
12734	Issues in Educational Research	03137155	0313-7155	Scopus			DOAJ registered	Western Australian Institute for Educational Research Inc.	Western Australian Institute for Educational Research Inc.	Australia
17587	Canadian Journal of Sociology	03186431	0318-6431	Scopus			DOAJ registered	University of Toronto Press	University of Toronto Press	Canada
24940	Revista Argentina de Dermatologia	03252787	0325-2787	Scopus			DOAJ registered	Asociacion Argentina de Dermatologia	Asociacion Argentina de Dermatologia	Argentina
16755	Acta Bioquimica Clinica Latinoamericana	03252957	0325-2957	Scopus			DOAJ registered	Federacion Bioquimica de la Provincia de Buenos Aires	Federacion Bioquimica de la Provincia de Buenos Aires	Argentina
20365	Revista Argentina de Microbiologia	03257541	0325-7541	Scopus			DOAJ registered	Elsevier Doyma	Elsevier	Spain
19700175587	Interdisciplinaria	03258203	0325-8203	Scopus			DOAJ registered	Centro Interamericano de Investigaciones Psicologicas y Ciencias Afines	Centro Interamericano de Investigaciones Psicologicas y Ciencias Afines	Argentina
73135	Ciencia del Suelo	03263169	0326-3169	Scopus			DOAJ registered	Asociacion Argentina de la Ciencia del Suelo	Asociacion Argentina de la Ciencia del Suelo	Argentina
26700	Revista Argentina de Endocrinologia y Metabolismo	03264610	0326-4610	Scopus			DOAJ registered	Sociedad Argentina de Endocrinologia y Metabolismo	Sociedad Argentina de Endocrinologia y Metabolismo	Argentina
24740	Latin American Applied Research	03270793	0327-0793	Scopus			DOAJ registered	Planta Piloto de Ingenieria Quimica, CONICET / Universidad Nacional del Sur	Planta Piloto de Ingenieria Quimica, CONICET / Universidad Nacional del Sur	Argentina
19400157227	AgriScientia	03276244	0327-6244	Scopus			DOAJ registered	Universidad Nacional de Cordoba	Universidad Nacional de Cordoba	Argentina
12100157102	Mastozoologia Neotropical	03279383	0327-9383	Scopus			DOAJ registered	Sociedad Argentina para el Estudio de los Mamiferos	Sociedad Argentina para el Estudio de los Mamiferos	Argentina
18414	Biocell	03279545	0327-9545	Scopus			DOAJ registered	Centro Regional de Investigaciones Cientificas y Tecnologicas	Centro Regional de Investigaciones Cientificas y Tecnologicas	Argentina
21100213200	Synthesis	03281205	0328-1205	Scopus	1851779X	1851-779X	DOAJ registered	Universidad Nacional de La Plata	Universidad Nacional de La Plata	Argentina
15253	Irish Medical Journal	03323102	0332-3102	Scopus			DOAJ registered	Irish Medical Organization	Irish Medical Organization	Ireland
12170	Modeling, Identification and Control	03327353	0332-7353	Scopus			DOAJ registered	The Research Council of Norway	The Research Council of Norway	Norway
11200153303	Israel Journal of Veterinary Medicine	03349152	0334-9152	Scopus			DOAJ registered	Israel Veterinary Medical Association	Israel Veterinary Medical Association	Israel
12100154834	Macedonian Journal of Chemistry and Chemical Engineering	03500136	0350-0136	Scopus	18575625	1857-5625	DOAJ registered	Macedonian Journal of Chemistry and Chemical Engineering	Macedonian Journal of Chemistry and Chemical Engineering	Macedonia, The former Yugoslav Republic of
12100156711	Publications de l'Institut Mathematique	03501302	0350-1302	Scopus	0522828X	0522-828X	DOAJ registered	Institut Mathematique	Institut Mathematique	Serbia
16911	Revija za Sociologiju	0350154X	0350-154X	Scopus			DOAJ registered	Hrvatsko sociolosko drustvo	Hrvatsko sociolosko drustvo	Croatia
19600157206	Acta Medica Saliniana	0350364X	0350-364X	Scopus	18403956	1840-3956	DOAJ registered	Univerzitet u Tuzli	Univerzitet u Tuzli	Bosnia and Herzegovina
25507	Informatica (Ljubljana)	03505596	0350-5596	Scopus			DOAJ registered	Slovensko Drustvo Informatika	Slovensko Drustvo Informatika	Slovenia
19361	Sigurnost	03506886	0350-6886	Scopus			DOAJ registered	Zavod za Istrazivanje i Razvoj Sigurnosti	Zavod za Istrazivanje i Razvoj Sigurnosti	Croatia
35693	Science of Sintering	0350820X	0350-820X	Scopus			DOAJ registered	Plenum Publishers	Springer	United States
25579	Diabetologia Croatica	03510042	0351-0042	Scopus			DOAJ registered	Sveucilisna Klinika za Dijabetes	Sveucilisna Klinika za Dijabetes	Croatia
27908	Geodetski Vestnik	03510271	0351-0271	Scopus	15811328	1581-1328	DOAJ registered	Sveza Geodetov Slovenije	Sveza Geodetov Slovenije	Slovenia
14431	Polimeri	03511871	0351-1871	Scopus			DOAJ registered	Drustvo za Plastiku i Gumu	Drustvo za Plastiku i Gumu	Croatia
21100198726	Etnoloska Tribina	03511944	0351-1944	Scopus			DOAJ registered	Croatian Ethnological Society	Croatian Ethnological Society	Croatia
4000148820	Prilozi / Makedonska akademija na naukite i umetnostite, Oddelenie za bioloiki i medicinski nauki = Contributions / Macedonian Academy of Sciences and Arts, Section of Biological and Medical Sciences.	03513254	0351-3254	Scopus			DOAJ registered	Makedonska akademija na naukite i umetnostite	Makedonska akademija na naukite i umetnostite	Macedonia, The former Yugoslav Republic of
19700174725	Filozofska Istrazivanja	03514706	0351-4706	Scopus			DOAJ registered	Hrvatsko Filolosko Drustvo/Croatian Philological Society	Hrvatsko Filolosko Drustvo/Croatian Philological Society	Croatia
17900156708	Acta Facultatis Medicae Naissensis	03516083	0351-6083	Scopus			DOAJ registered	Medicinski Fakultet Univerziteta u Nisu	Medicinski Fakultet Univerziteta u Nisu	Serbia
27927	Geofizika	03523659	0352-3659	Scopus			DOAJ registered	Geofizicki Zavod	Geofizicki Zavod	Croatia
21535	Journal of the Serbian Chemical Society	03525139	0352-5139	Scopus			DOAJ registered	Documenta Chemica Yugoslavia	Documenta Chemica Yugoslavia	Serbia
19600157923	Acta Stomatologica Naissi	03525252	0352-5252	Scopus	18201202	1820-1202	DOAJ registered	University of Nis	University of Nis	Serbia
5600153400	Synthesis Philosophica	03527875	0352-7875	Scopus			DOAJ registered	Croatian Philosophical Society	Croatian Philosophical Society	Croatia
16378	Chemical and Biochemical Engineering Quarterly	03529568	0352-9568	Scopus			DOAJ registered	Hrvatsko Drustvo Kemijskih Inzenjera i Tehnologa/Croatian Society of Chemical Engineers	Hrvatsko Drustvo Kemijskih Inzenjera i Tehnologa/Croatian Society of Chemical Engineers	Croatia
5700161185	Filozofski Vestnik	03534510	0353-4510	Scopus	15811239	1581-1239	DOAJ registered	Slovenska Akademija Znanosti in Umjetnosti	Slovenska Akademija Znanosti in Umjetnosti	Slovenia
101730	Rudarsko Geolosko Naftni Zbornik	03534529	0353-4529	Scopus			DOAJ registered	Sveuciliste u Zagrebu	Sveuciliste u Zagrebu	Croatia
5800207799	Fluminensia	03534642	0353-4642	Scopus			DOAJ registered	University of Rijeka	University of Rijeka	Croatia
20500195076	Urbani Izziv	03536483	0353-6483	Scopus	18558399	1855-8399	DOAJ registered	Urban Planning Institute of the Republic of Slovenia	Urban Planning Institute of the Republic of Slovenia	Slovenia
15600154701	Publikacije Elektrotehnickog Fakulteta Univerziteta u Beogradu, Serija Matematika	03538893	0353-8893	Scopus			DOAJ registered	University of Belgrade	University of Belgrade	Serbia
26518	Acta Clinica Croatica	03539466	0353-9466	Scopus	13339451	1333-9451	DOAJ registered	Sestre Milosrdnice University Hospital	Sestre Milosrdnice University Hospital	Croatia
29920	Croatian Medical Journal	03539504	0353-9504	Scopus	13328166	1332-8166	DOAJ registered	Medicinska Naklada Co.	Medicinska Naklada Co.	Croatia
23492	Yugoslav Journal of Operations Research	03540243	0354-0243	Scopus			DOAJ registered	University of Belgrade	University of Belgrade	Serbia
21100199530	Etnolog	03540316	0354-0316	Scopus			DOAJ registered	Slovene Ethnographic Museum	Slovene Ethnographic Museum	Slovenia
13294	Dela	03540596	0354-0596	Scopus			DOAJ registered	Univerza v Ljubljani	Univerza v Ljubljani	Slovenia
12300154711	Archives of Biological Sciences	03544664	0354-4664	Scopus			DOAJ registered	Serbian Biological Society	Serbian Biological Society	Serbia
19900192450	Filomat	03545180	0354-5180	Scopus			DOAJ registered	Universitet of Nis	Universitet of Nis	Macedonia
28729	Archive of Oncology	03547310	0354-7310	Scopus	14509520	1450-9520	DOAJ registered	Institute of Oncology Sremska Kamenica	Institute of Oncology Sremska Kamenica	Serbia
67736	Tribology in Industry	03548996	0354-8996	Scopus			DOAJ registered	University of Kragujevac	University of Kragujevac	Serbia
84717	Acta chirurgica Iugoslavica	0354950X	0354-950X	Scopus			DOAJ registered	Udruzenje Hirurga Jugoslavije	Udruzenje Hirurga Jugoslavije	Serbia
6300153104	Thermal Science	03549836	0354-9836	Scopus			DOAJ registered	VINCA Institute of Nuclear Sciences	VINCA Institute of Nuclear Sciences	Serbia
21100199540	Atti della Accademia Peloritana dei Pericolanti, Classe di Scienze Fisiche, Matematiche e Naturali	03650359	0365-0359	Scopus	18251242	1825-1242	DOAJ registered	Accademia Peloritana dei Pericolanti	Accademia Peloritana dei Pericolanti	Italy
16201	Acta Botanica Croatica	03650588	0365-0588	Scopus			DOAJ registered	Sveuciliste u Zagrebu	Sveuciliste u Zagrebu	Croatia
24247	Anais Brasileiros de Dermatologia	03650596	0365-0596	Scopus			DOAJ registered	Sociedade Brasileira de Dermatologia	Sociedade Brasileira de Dermatologia	Brazil
14972	Agricultura Tecnica	03652807	0365-2807	Scopus	07176333	0717-6333	DOAJ registered	Institute de investigaciones agropecuarias	Institute de investigaciones agropecuarias	Chile
15125	Archivos de la Sociedad Espanola de Oftalmologia	03656691	0365-6691	Scopus			DOAJ registered	Sociedad Espanola de Oftalmologia	Sociedad Espanola de Oftalmologia	Spain
40183	Boletin Chileno de Parasitologia	03659402	0365-9402	Scopus	07176325	0717-6325	DOAJ registered	Sociedad Chilena de Parasitologia	Sociedad Chilena de Parasitologia	Chile
33179	Boletin de la Sociedad Chilena de Quimica	03661644	0366-1644	Scopus			DOAJ registered	Sociedad Chilena De Quimica	Sociedad Chilena De Quimica	Chile
17600154903	Boletin de la Sociedad Botanica de Mexico	03662128	0366-2128	Scopus			DOAJ registered	Sociedad Botanica de Mexico	Sociedad Botanica de Mexico	Mexico
4600151401	Boletin de la Sociedad Espanola de Ceramica y Vidrio	03663175	0366-3175	Scopus			DOAJ registered	Sociedad Espanola de Ceramica y Vidrio	Sociedad Espanola de Ceramica y Vidrio	Spain
20059	Caldasia	03665232	0366-5232	Scopus			DOAJ registered	Universidad Nacional de Colombia	Universidad Nacional de Colombia	Colombia
4700151716	Ceramica	03666913	0366-6913	Scopus			DOAJ registered	Associacao Brasileiro de Ceramica	Associacao Brasileiro de Ceramica	Brazil
29225	Chinese Medical Journal	03666999	0366-6999	Scopus			DOAJ registered	Zhonghua Yixeuehui Zazhishe/Chinese Medical Association Publishing House	Zhonghua Yixeuehui Zazhishe/Chinese Medical Association Publishing House	China
22589	Estudios Geologicos	03670449	0367-0449	Scopus			DOAJ registered	Instituto de Investigaciones Geologicas "Lucas Mallada"	Instituto de Investigaciones Geologicas "Lucas Mallada"	Spain
27945	Geophysica	03674231	0367-4231	Scopus			DOAJ registered	Geophysical Society of Finland	Geophysical Society of Finland	Finland
28006	Gaceta Medica de Caracas	03674762	0367-4762	Scopus			DOAJ registered	Academia Nacional de Medicina	Academia Nacional de Medicina	Venezuela
21100199707	Graellsia	03675041	0367-5041	Scopus	1989953X	1989-953X	DOAJ registered	Instituto Espanol de Entomologia del Consejo Superior de Investigaciones Cientificas	Instituto Espanol de Entomologia del Consejo Superior de Investigaciones Cientificas	Spain
26507	Bulletin of the Geological Society of Finland	03675211	0367-5211	Scopus			DOAJ registered	Geological Society of Finland	Geological Society of Finland	Finland
19700174654	Hemijska Industrija	0367598X	0367-598X	Scopus			DOAJ registered	Savez Hemijskih Inzenjera	Savez Hemijskih Inzenjera	Serbia
4800153103	Indian Journal of Radio and Space Physics	03678393	0367-8393	Scopus			DOAJ registered	Council of Scientific and Industrial Research	Council of Scientific and Industrial Research	India
15786	Revista Chilena de Pediatria	03704106	0370-4106	Scopus	07176228	0717-6228	DOAJ registered	Sociedad Chilena de Pediatria	Sociedad Chilena de Pediatria	Chile
4700151917	Revista Escola de Minas	03704467	0370-4467	Scopus			DOAJ registered	Escola de minas	Escola de minas	Brazil
19600161819	Revista de la Facultad de Ciencias Agrarias	03704661	0370-4661	Scopus			DOAJ registered	Universidad Nacional de Cuyo	Universidad Nacional de Cuyo	Argentina
21100200424	Rodriguesia	03706583	0370-6583	Scopus	21757860	2175-7860	DOAJ registered	Rio de Janeiro Botanical Garden	Rio de Janeiro Botanical Garden	Brazil
19544	Srpski Arhiv Za Celokupno Lekarstvo	03708179	0370-8179	Scopus			DOAJ registered	Serbian Medical Association	Serbian Medical Association	Serbia
13018	Pirineos	03732568	0373-2568	Scopus			DOAJ registered	Consejo Superior De Investigaciones Cientificas	Consejo Superior De Investigaciones Cientificas	Spain
5700165169	Information Bulletin on Variable Stars	03740676	0374-0676	Scopus	15872440	1587-2440	DOAJ registered	Konkoly Observatory	Konkoly Observatory	Hungary
23044	Revista Cubana de Medicina Tropical	03750760	0375-0760	Scopus	15613054	1561-3054	DOAJ registered	Editorial de Ciencias Medicas	Editorial de Ciencias Medicas	Cuba
54988	South African Journal of Animal Sciences	03751589	0375-1589	Scopus			DOAJ registered	South African Bureau for Scientific Publications	South African Bureau for Scientific Publications	South Africa
26318	Scripta Geologica	03757587	0375-7587	Scopus			DOAJ registered	Nationaal Natuurhistorisch Museum	Nationaal Natuurhistorisch Museum	Netherlands
19494	Veterinarni Medicina	03758427	0375-8427	Scopus			DOAJ registered	Veterinary Research Institute	Veterinary Research Institute	Czech Republic
24111	Indian Journal of Chemistry - Section B Organic and Medicinal Chemistry	03764699	0376-4699	Scopus			DOAJ registered	Scientific Publishers	Scientific Publishers	India
24110	Indian Journal of Chemistry - Section A Inorganic, Physical, Theoretical and Analytical Chemistry	03764710	0376-4710	Scopus			DOAJ registered	Scientific Publishers	Scientific Publishers	India
16127	Boletin Tecnico/Technical Bulletin	0376723X	0376-723X	Scopus			DOAJ registered	Centro de Estudios del Desarrollo de la Universidad Central de Venezuela	Centro de Estudios del Desarrollo de la Universidad Central de Venezuela	Venezuela
21028	Cirugia Plastica Ibero-Latinoamericana	03767892	0376-7892	Scopus			DOAJ registered	Sociedad Espanola de Cirurgia Plastica	Sociedad Espanola de Cirurgia Plastica	Spain
130012	IETE Journal of Research	03772063	0377-2063	Scopus	0974780X	0974-780X	DOAJ registered	Medknow Publications	Medknow Publications	India
19736	Indian Journal of Pathology and Microbiology	03774929	0377-4929	Scopus	09745130	0974-5130	DOAJ registered	Indian Association of Pathologists and Microbiologists	Indian Association of Pathologists and Microbiologists	India
26625	The Indian journal of chest diseases & allied sciences	03779343	0377-9343	Scopus			DOAJ registered	University of Delhi	University of Delhi	India
22962	Interciencia	03781844	0378-1844	Scopus			DOAJ registered	Interciencia Association	Interciencia Association	Venezuela
19375	Water S.A.	03784738	0378-4738	Scopus			DOAJ registered	Water Research Commission	Water Research Commission	South Africa
12525	Oncologia	03784835	0378-4835	Scopus			DOAJ registered	Aple Editores SA	Aple Editores SA	Spain
24836	Indian Journal of Dermatology, Venereology and Leprology	03786323	0378-6323	Scopus			DOAJ registered	Medknow Publications	Medknow Publications	India
19200157102	Revista de la Facultad de Agronomia	03787818	0378-7818	Scopus			DOAJ registered	Universidad del Zulia	Universidad del Zulia	Venezuela
12100154810	Revista Chilena de Cirugia	03793893	0379-3893	Scopus			DOAJ registered	Sociedad De Cirujanos De Chile	Sociedad De Cirujanos De Chile	Chile
27300	Indian Journal of Marine Sciences	03795136	0379-5136	Scopus			DOAJ registered	Scientific Publishers	Scientific Publishers	India
21100201052	Chemical Engineering Research Bulletin	03797678	0379-7678	Scopus	20729510	2072-9510	DOAJ registered	Chemical Engineering Department, Bangladesh University of Engineering and Technology	Chemical Engineering Department, Bangladesh University of Engineering and Technology	Bangladesh
27644	Curationis	03798577	0379-8577	Scopus			DOAJ registered	Democratic Nursing Organisation of South Africa	Democratic Nursing Organisation of South Africa	South Africa
66304	Revista de Geografia Norte Grande	03798682	0379-8682	Scopus			DOAJ registered	Instituto de Geografia, Pontificia Universidad Catolica de Chile	Instituto de Geografia, Pontificia Universidad Catolica de Chile	Chile
26306	Canadian Studies in Population	03801489	0380-1489	Scopus			DOAJ registered	University of Alberta	University of Alberta	Canada
19564	Asian Folklore Studies	03852342	0385-2342	Scopus			DOAJ registered	Nanzan University Institute of Anthropology	Nanzan University Institute of Anthropology	Japan
23299	Proceedings of the Japan Academy Series A: Mathematical Sciences	03862194	0386-2194	Scopus			DOAJ registered	Nippon Gakushiin/Japan Academy	Nippon Gakushiin/Japan Academy	Japan
23100	Proceedings of the Japan Academy Series B: Physical and Biological Sciences	03862208	0386-2208	Scopus	13492896	1349-2896	DOAJ registered	Nippon Gakushiin/Japan Academy	Nippon Gakushiin/Japan Academy	Japan
26563	Acta Medica Okayama	0386300X	0386-300X	Scopus			DOAJ registered	Okayama Daigaku	Okayama Daigaku	Japan
18473	Cell Structure and Function	03867196	0386-7196	Scopus	13473700	1347-3700	DOAJ registered	Japan Society for Cell Biology	Japan Society for Cell Biology	Japan
84340	Nihon Reoroji Gakkaishi	03871533	0387-1533	Scopus			DOAJ registered	Society of Rheology	Society of Rheology	Japan
5000157106	Journal of Light and Visual Environment	03878805	0387-8805	Scopus			DOAJ registered	Illuminating Engineering Institute of Japan	Illuminating Engineering Institute of Japan	Japan
25149	Journal of Toxicological Sciences	03881350	0388-1350	Scopus			DOAJ registered	Japanese Society of Toxicological Sciences	Japanese Society of Toxicological Sciences	Japan
52581	Biomedical Research	03886107	0388-6107	Scopus			DOAJ registered	Biomedical Research Foundation	Biomedical Research Foundation	Japan
25954	Haematologica	03906078	0390-6078	Scopus	15928721	1592-8721	DOAJ registered	Ferrata Storti Foundation	Ferrata Storti Foundation	Italy
13594	Acta Otorhinolaryngologica Italica	0392100X	0392-100X	Scopus			DOAJ registered	Pacini Editore SpA	Pacini Editore SpA	Italy
7000153218	International Journal of Speleology	03926672	0392-6672	Scopus	1827806X	1827-806X	DOAJ registered	Societa Speleologica Italiana	Societa Speleologica Italiana	Italy
29951	Journal of Experimental and Clinical Cancer Research	03929078	0392-9078	Scopus			DOAJ registered	BioMed Central	Springer	United Kingdom
15664	Functional Neurology	03935264	0393-5264	Scopus			DOAJ registered	C I C Edizioni International srl	C I C Edizioni International srl	Italy
14300154709	Hystrix	03941914	0394-1914	Scopus	18255272	1825-5272	DOAJ registered	Associazione Teriologica Romana	Associazione Teriologica Romana	Italy
20620	Ekonomski Pregled	04247558	0424-7558	Scopus			DOAJ registered	Hrvatsko Drustvo Ekonomista	Hrvatsko Drustvo Ekonomista	Croatia
28168	Finisterra	04305027	0430-5027	Scopus			DOAJ registered	Universidade de Lisboa	Universidade de Lisboa	Portugal
17233	Journal of Radiation Research	04493060	0449-3060	Scopus			DOAJ registered	Japan Radiation Research Society	Japan Radiation Research Society	Japan
17135	Materiales de Construccion	04652746	0465-2746	Scopus			DOAJ registered	Instituto de Ciencias de Ia Construccion Eduardo Torroja	Instituto de Ciencias de Ia Construccion Eduardo Torroja	Spain
24103	Nase More	04696255	0469-6255	Scopus			DOAJ registered	Veleuciliste u Dubrovniku Collegium Ragusinum	Veleuciliste u Dubrovniku Collegium Ragusinum	Croatia
17525	Neurologia Medico-Chirurgica	04708105	0470-8105	Scopus			DOAJ registered	Japan Neurosurgical Society/Nihon No Shinkei Geka Gakkai	Japan Neurosurgical Society/Nihon No Shinkei Geka Gakkai	Japan
19753	Revista Brasileira de Reumatologia	04825004	0482-5004	Scopus			DOAJ registered	Elsevier Editora Ltda	Elsevier	Brazil
145189	Tuberkuloz ve toraks	04941373	0494-1373	Scopus			DOAJ registered	Istiklal Matbaacilik ve Gazetecilik Koll. Ort	Istiklal Matbaacilik ve Gazetecilik Koll. Ort	Turkey
5800207635	Theoria: Revista de Teoria, Historia y Fundamentos de la Ciencia	04954548	0495-4548	Scopus			DOAJ registered	Servicio Editorial De La Universidad Del Pais Vasco	Servicio Editorial De La Universidad Del Pais Vasco	Spain
19700180555	Vjesnik Bibliotekara Hrvatske	05071925	0507-1925	Scopus	13346938	1334-6938	DOAJ registered	Hrvatsko Knjiznicarsko Drustvo	Hrvatsko Knjiznicarsko Drustvo	Croatia
21392	Yonsei Medical Journal	05135796	0513-5796	Scopus			DOAJ registered	Yonsei University	Yonsei University	South Korea
4000151707	Europhysics News	05317479	0531-7479	Scopus			DOAJ registered	European Physical Society	European Physical Society	Switzerland
15234	Investigacion Clinica	05355133	0535-5133	Scopus			DOAJ registered	Universidad del Zulia	Universidad del Zulia	Venezuela
27790	Metalurgija	05435846	0543-5846	Scopus			DOAJ registered	Hrvatsko Metalursko Drustvo/Croatian Metallurgical Society	Hrvatsko Metalursko Drustvo/Croatian Metallurgical Society	Croatia
19983	Pakistan Journal of Botany	05563321	0556-3321	Scopus			DOAJ registered	Pakistan Botanical Society	Pakistan Botanical Society	Pakistan
12100156818	Bulletin, Classe des Sciences Mathematiques et Naturelles, Sciences Mathematiques	05617332	0561-7332	Scopus			DOAJ registered	Academie Serbe des Sciences	Academie Serbe des Sciences	Serbia
26510	Southeast Asian Studies	05638682	0563-8682	Scopus			DOAJ registered	Kyoto University	Kyoto University	Japan
13337	Acta Palaeontologica Polonica	05677920	0567-7920	Scopus			DOAJ registered	Polska Akademia Nauk	Polska Akademia Nauk	Poland
17060	Acta Veterinaria	05678315	0567-8315	Scopus			DOAJ registered	Veterinarski Fakultet	Veterinarski Fakultet	Serbia
12966	Chinese Journal of Physics	05779073	0577-9073	Scopus			DOAJ registered	Zhonghua Minguo Wuli Xuehui	Zhonghua Minguo Wuli Xuehui	Taiwan
7200153137	Zbornik Instituta za Pedagoska Istrazivanja	05796431	0579-6431	Scopus			DOAJ registered	Institut za Pedagoska Istrazivanja	Institut za Pedagoska Istrazivanja	Serbia
4900153242	Vestnik Moskovskogo Universiteta Seriya 2 Khimiya	05799384	0579-9384	Scopus			DOAJ registered	Izdatel'stvo Moskovskogo universiteta	Izdatel'stvo Moskovskogo universiteta	Russian Federation
5800207789	Suvremena Lingvistika	05860296	0586-0296	Scopus			DOAJ registered	Hrvatsko Filozofsko Drustvo	Hrvatsko Filozofsko Drustvo	Croatia
26936	Acta Physica Polonica A	05874246	0587-4246	Scopus			DOAJ registered	Polska Akademia Nauk	Polska Akademia Nauk	Poland
26937	Acta Physica Polonica, Series B.	05874254	0587-4254	Scopus			DOAJ registered	Jagellonian University	Jagellonian University	Poland
14804	Spectroscopy	07124813	0712-4813	Scopus			DOAJ registered	Hindawi Publishing Corporation	Hindawi	Egypt
5000157008	Cuadernos de Economia - Latin American Journal of Economics	07160046	0716-0046	Scopus	07176821	0717-6821	DOAJ registered	Pontificia Universidad Catolica de Chile	Pontificia Universidad Catolica de Chile	Chile
26257	Revista Geologica de Chile	07160208	0716-0208	Scopus	0717618X	0717-618X	DOAJ registered	Servicio Nacional de Geologia y Mineria	Servicio Nacional de Geologia y Mineria	Chile
5100155019	Estudios Pedagogicos	0716050X	0716-050X	Scopus			DOAJ registered	Universidad Austral de Chile	Universidad Austral de Chile	Chile
11700154202	Revista Chilena de Derecho	07160747	0716-0747	Scopus	07183437	0718-3437	DOAJ registered	Facultad de Derecho, Universidad Catolica de Chile	Facultad de Derecho, Universidad Catolica de Chile	Chile
13561	Revista Chilena de Historia Natural	0716078X	0716-078X	Scopus	07176317	0717-6317	DOAJ registered	Sociedad de Biologia de Chile	Sociedad de Biologia de Chile	Chile
5800173395	ARQ	07160852	0716-0852	Scopus	07176996	0717-6996	DOAJ registered	Pontificia Universidad Catolica de Chile	Pontificia Universidad Catolica de Chile	Chile
10600153351	Acta Literaria	07160909	0716-0909	Scopus	07176848	0717-6848	DOAJ registered	Universidad de Concepcion	Universidad de Concepcion	Chile
5000153301	Proyecciones	07160917	0716-0917	Scopus	07176279	0717-6279	DOAJ registered	Departamento de Matematicas, Universidad Catolica del Norte	Departamento de Matematicas, Universidad Catolica del Norte	Chile
7000153201	Estudios Atacamenos	07160925	0716-0925	Scopus	07181043	0718-1043	DOAJ registered	Universidad del Norte	Universidad del Norte	Chile
3500148007	Revista chilena de infectologia : organo oficial de la SociedadChilena de Infectologia.	07161018	0716-1018	Scopus			DOAJ registered	Publicaciones Tecnicas Mediterraneo	Publicaciones Tecnicas Mediterraneo	Chile
4700152780	Investigaciones Marinas	07161069	0716-1069	Scopus	07177178	0717-7178	DOAJ registered	Universidad Catolica de Valparaiso	Universidad Catolica de Valparaiso	Chile
4700152616	Chungara	07161182	0716-1182	Scopus			DOAJ registered	Universidad del Norte, Sede Arica, Depto. de Antropologia	Universidad del Norte, Sede Arica, Depto. de Antropologia	Chile
5100152922	Revista de Ciencia Politica	07161417	0716-1417	Scopus			DOAJ registered
4700152285	Revista Chilena de Nutricion	07161549	0716-1549	Scopus	07177518	0717-7518	DOAJ registered	Sociedad Chilena de Nutricion, Bromatologia, Toxicologia	Sociedad Chilena de Nutricion, Bromatologia, Toxicologia	Chile
27739	Atenea	07161840	0716-1840	Scopus	07180462	0718-0462	DOAJ registered	Universidad de Concepcion	Universidad de Concepcion	Chile
14500154747	Revista Musical Chilena	07162790	0716-2790	Scopus	07176252	0717-6252	DOAJ registered	Facultad de Artes, Universidad de Chile	Facultad de Artes, Universidad de Chile	Chile
15600154702	Alpha	07164254	0716-4254	Scopus	07182201	0718-2201	DOAJ registered	Universidad de Los Lagos	Universidad de Los Lagos	Chile
12100154831	Universum	0716498X	0716-498X	Scopus			DOAJ registered	Editorial Universidad de Talca	Editorial Universidad de Talca	Chile
5100155067	Revista de Estudios Historico-Juridicos	07165455	0716-5455	Scopus			DOAJ registered	Pontificia Universidad Católica de Valparaíso	Pontificia Universidad Católica de Valparaíso	Chile
5800207800	Literatura y Linguistica	07165811	0716-5811	Scopus			DOAJ registered	Instituto Profesional de Estudios Superiores Blas Canas	Instituto Profesional de Estudios Superiores Blas Canas	Chile
21100201317	Revista de Analisis Economico	07165927	0716-5927	Scopus	07188870	0718-8870	DOAJ registered	Universidad Alberto Hurtado/School of Economics and Bussines	Universidad Alberto Hurtado/School of Economics and Bussines	Chile
12400154709	Terapia Psicologica	07166184	0716-6184	Scopus			DOAJ registered	Sociedad Chilena de Psicologia Clinica	Sociedad Chilena de Psicologia Clinica	Chile
22476	Informacion Tecnologica	07168756	0716-8756	Scopus			DOAJ registered	Centro de Informacion Tecnologica	Centro de Informacion Tecnologica	Chile
5000160302	Revista de Derecho	07169132	0716-9132	Scopus			DOAJ registered	Universidad Austral de Chile	Universidad Austral de Chile	Chile
13260	Biological Research	07169760	0716-9760	Scopus	07176287	0717-6287	DOAJ registered	Sociedad de Biologia de Chile	Sociedad de Biologia de Chile	Chile
12700154743	Psykhe	07170297	0717-0297	Scopus			DOAJ registered	Pontificia Universidad Catolica de Chile	Pontificia Universidad Catolica de Chile	Chile
19900192005	Onomazein	07171285	0717-1285	Scopus	07185758	0718-5758	DOAJ registered	Pontificia Universidad Catolica de Chile	Pontificia Universidad Catolica de Chile	Chile
5000155404	Revista Chilena de Radiologia	0717201X	0717-201X	Scopus	07179308	0717-9308	DOAJ registered	Publimpacto	Publimpacto	Chile
4700152719	Ciencia y Enfermeria	07172079	0717-2079	Scopus	07179553	0717-9553	DOAJ registered	Universidad de Concepcion, Facultad de Medicina, Departmento de Enfermeria	Universidad de Concepcion, Facultad de Medicina, Departmento de Enfermeria	Chile
5100154604	Ius et Praxis	07172877	0717-2877	Scopus	07180012	0718-0012	DOAJ registered	Editorial Universidad de Talca	Editorial Universidad de Talca	Chile
13565	Revista de Biologia Marina y Oceanografia	07173326	0717-3326	Scopus			DOAJ registered	Universidad de Valparaiso	Universidad de Valparaiso	Chile
15602	Electronic Journal of Biotechnology	07173458	0717-3458	Scopus			DOAJ registered	EJB Electronic Journal of Biotechnology	EJB Electronic Journal of Biotechnology	Chile
4700152859	Maderas: Ciencia y Tecnologia	07173644	0717-3644	Scopus	0718221X	0718-221X	DOAJ registered	Universidad del Bio-Bio	Universidad del Bio-Bio	Chile
4100151710	Revista Chilena de Enfermedades Respiratorias	07175698	0717-5698	Scopus			DOAJ registered	Sociedad Chilena de Enfermedades Respiratorias	Sociedad Chilena de Enfermedades Respiratorias	Chile
10600153355	Acta Bioethica	07175906	0717-5906	Scopus	1726569X	1726-569X	DOAJ registered	OPS/OMS, Unidad de Bioetica	OPS/OMS, Unidad de Bioetica	Chile
17800156757	Revista de la Ciencia del Suelo y Nutricion Vegetal	0717635X	0717-635X	Scopus	07182791	0718-2791	DOAJ registered	Sociedad Chilena de la Ciencia del Suelo	Sociedad Chilena de la Ciencia del Suelo	Chile
5000154002	Gayana	0717652X	0717-652X	Scopus	07176538	0717-6538	DOAJ registered	Facultad de Ciencias Naturales y Oceanograficas, Universidad de Concepcion	Facultad de Ciencias Naturales y Oceanograficas, Universidad de Concepcion	Chile
19200156945	Boletin Latinoamericano y del Caribe de Plantas Medicinales y Aromaticas	07177917	0717-7917	Scopus			DOAJ registered	Universidad de Santiago de Chile	Universidad de Santiago de Chile	Chile
17600155205	Revista de la Construccion	07177925	0717-7925	Scopus			DOAJ registered	Pontificia Universidad Catolica de Chile	Pontificia Universidad Catolica de Chile	Chile
23432	Journal of the Chilean Chemical Society	07179324	0717-9324	Scopus	07179707	0717-9707	DOAJ registered	Sociedad Chilena De Quimica	Sociedad Chilena De Quimica	Chile
4500151504	International Journal of Morphology	07179367	0717-9367	Scopus	07179502	0717-9502	DOAJ registered	Sociedad Chilena de Anatomia	Sociedad Chilena de Anatomia	Chile
19700175179	Estudios Constitucionales	07180195	0718-0195	Scopus			DOAJ registered	Editorial Universidad de Talca	Editorial Universidad de Talca	Chile
8100153107	Magallania	07180209	0718-0209	Scopus	07182244	0718-2244	DOAJ registered	Instituto de la Patagonia, Universidad de Magallanes	Instituto de la Patagonia, Universidad de Magallanes	Chile
11900154360	Revista INVI	07181299	0718-1299	Scopus			DOAJ registered	Universidad de Chile	Universidad de Chile	Chile
6300153121	Journal of Theoretical and Applied Electronic Commerce Research	07181876	0718-1876	Scopus			DOAJ registered	Editorial Universidad de Talca	Editorial Universidad de Talca	Chile
11600153421	Journal of Technology Management and Innovation	07182724	0718-2724	Scopus			DOAJ registered	Journal of Technology Management & Innovation Group	Journal of Technology Management & Innovation Group	Chile
11600154153	Ingeniare	07183291	0718-3291	Scopus	07183305	0718-3305	DOAJ registered	Universidad de Tarapaca	Universidad de Tarapaca	Chile
21100199539	Politica Criminal	07183399	0718-3399	Scopus			DOAJ registered	Centro de Estudios de Derecho Penal de la Universidad de Talca	Centro de Estudios de Derecho Penal de la Universidad de Talca	Chile
12400154701	Latin American Journal of Aquatic Research	0718560X	0718-560X	Scopus			DOAJ registered	Pontificia Universidad Catolica de Valparaiso	Pontificia Universidad Catolica de Valparaiso	Chile
19400158712	Chilean Journal of Agricultural Research	07185820	0718-5820	Scopus			DOAJ registered	Institute de Investigaciones Agropecuarias	Institute de Investigaciones Agropecuarias	Chile
19700202606	Andean Geology	07187092	0718-7092	Scopus	07187106	0718-7106	DOAJ registered	Servicio Nacional de Geologia y Mineria	Servicio Nacional de Geologia y Mineria	Chile
21831	Communicable diseases intelligence	07253141	0725-3141	Scopus	14454866	1445-4866	DOAJ registered	Department of Health and Ageing	Department of Health and Ageing	Australia
20638	Texas Heart Institute Journal	07302347	0730-2347	Scopus			DOAJ registered	Texas Heart Institute	Texas Heart Institute	United States
12709	Information Technology and Libraries	07309295	0730-9295	Scopus			DOAJ registered	American Library Association	American Library Association	United States
74505	Places	07310455	0731-0455	Scopus			DOAJ registered	Design History Foundation	Design History Foundation	United States
24706	Park Science	07359462	0735-9462	Scopus	10909966	1090-9966	DOAJ registered	US Department of the Interior	US Department of the Interior	United States
13298	Family Medicine	07423225	0742-3225	Scopus			DOAJ registered	Society of Teachers of Family of Medicine	Society of Teachers of Family of Medicine	United States
12265	Journal of Rehabilitation Research and Development	07487711	0748-7711	Scopus			DOAJ registered	Department of Veterans Affairs	Department of Veterans Affairs	United States
29739	Mappe Monde	07643470	0764-3470	Scopus			DOAJ registered	RECLUS	RECLUS	France
21100197511	Annales de Toxicologie Analytique	0768598X	0768-598X	Scopus	19619480	1961-9480	DOAJ registered	EDP Sciences	EDP Sciences	France
19590	Archives of Public Health	07787367	0778-7367	Scopus			DOAJ registered	Scientific Institut of Public Health	Scientific Institut of Public Health	Belgium
5600152925	Science Studies	07863012	0786-3012	Scopus			DOAJ registered	Finnish Society for Science Studies	Finnish Society for Science Studies	Finland
24071	Metal-Based Drugs	07930291	0793-0291	Scopus	16875486	1687-5486	DOAJ registered	Hindawi Publishing Corporation	Hindawi	Egypt
5700191201	Nigerian journal of physiological sciences : official publication of the Physiological Society of Nigeria	0794859X	0794-859X	Scopus			DOAJ registered	Physiological Society Of Nigeria	Physiological Society Of Nigeria	Nigeria
9800153152	Archivos Venezolanos de Farmacologia y Terapeutica	07980264	0798-0264	Scopus			DOAJ registered	Tribuna Medica Venezolana	Tribuna Medica Venezolana	Venezuela
12700154709	Revista Venezolana de Oncologia	07980582	0798-0582	Scopus			DOAJ registered	Sociedad Venezolana de Oncologia	Sociedad Venezolana de Oncologia	Venezuela
10600153357	Anales Venezolanos de Nutricion	07980752	0798-0752	Scopus			DOAJ registered	Fundacion Cavendes	Fundacion Cavendes	Venezuela
11200153556	Espacios	07981015	0798-1015	Scopus			DOAJ registered	Sociacion de Profesionales y Tecnicos del CONICIT	Sociacion de Profesionales y Tecnicos del CONICIT	Venezuela
17300154715	Revista de Filosofia	07981171	0798-1171	Scopus			DOAJ registered	Universidad del Zulia	Universidad del Zulia	Venezuela
18955	Revista Cientifica de la Facultad de Ciencias Veterinarias de la Universidad del Zulia	07982259	0798-2259	Scopus			DOAJ registered	Universidad del Zulia	Universidad del Zulia	Venezuela
8000153137	Zootecnia Tropical	07987269	0798-7269	Scopus			DOAJ registered	Fondo Nacional de Investigaciones Agropecuarias Venezuela	Fondo Nacional de Investigaciones Agropecuarias Venezuela	Venezuela
9500154130	Boletin de Linguistica	07989709	0798-9709	Scopus			DOAJ registered	Universidad Central de Venezuela	Universidad Central de Venezuela	Venezuela
9500154103	Revista de Pedagogia	07989792	0798-9792	Scopus			DOAJ registered	Universidad Central de Venezuela	Universidad Central de Venezuela	Venezuela
22310	Polar Research	08000395	0800-0395	Scopus			DOAJ registered	Norsk Polarinstitutt/Norwegian Polar Institut	Norsk Polarinstitutt/Norwegian Polar Institut	Norway
3200147836	Norsk Epidemiologi	08032491	0803-2491	Scopus			DOAJ registered	Norsk forening for epidemiologi	Norsk forening for epidemiologi	Norway
5700172022	Informal Logic	08242577	0824-2577	Scopus			DOAJ registered	University of Windsor	University of Windsor	Canada
33328	International Journal of Special Education	08273383	0827-3383	Scopus			DOAJ registered	International Journal of Special Education	International Journal of Special Education	Canada
26890	Health reports / Statistics Canada, Canadian Centre for Health Information = Rapports sur la sante / Statistique Canada, Centre canadien d'information sur la sante	08406529	0840-6529	Scopus	12091367	1209-1367	DOAJ registered	Statistics Canada	Statistics Canada	Canada
26655	Apeiron	08436061	0843-6061	Scopus			DOAJ registered	C. Roy Keys Inc	C. Roy Keys Inc	Canada
2400147403	Etude de la Population Africaine	08505780	0850-5780	Scopus			DOAJ registered	Union pour l'etude de la population africaine	Union pour l'etude de la population africaine	Senegal
5000154605	Tanzania health research bulletin.	08566496	0856-6496	Scopus			DOAJ registered	Health Research User's Trust Fund	Health Research User's Trust Fund	Tanzania, United Republic of
10300153360	East African Journal of Public Health	08568960	0856-8960	Scopus			DOAJ registered	East African Public Health Association	East African Public Health Association	Tanzania, United Republic of
19816	Biology of Sport	0860021X	0860-021X	Scopus			DOAJ registered	Instytut Sportu/Institute of Sport	Instytut Sportu/Institute of Sport	Poland
11300153308	Animal Science Papers and Reports	08604037	0860-4037	Scopus			DOAJ registered	Polish Scientific Publishers PWN	Polish Scientific Publishers PWN	Poland
26583	Ceramics - Silikaty	08625468	0862-5468	Scopus			DOAJ registered	S K Press V.O.S.	S K Press V.O.S.	Czech Republic
24002	Physiological Research	08628408	0862-8408	Scopus			DOAJ registered	Akademie Ved Ceske Republiky	Akademie Ved Ceske Republiky	Czech Republic
5800208054	Linguistica Pragensia	08628432	0862-8432	Scopus			DOAJ registered	Academy of Sciences of the Czech Republic	Academy of Sciences of the Czech Republic	Czech Republic
76019	Acta Mathematica Universitatis Comenianae	08629544	0862-9544	Scopus			DOAJ registered	Comenius University Press	Comenius University Press	Slovakia
5000157109	Revista Cubana de Hematologia, Inmunologia y Hemoterapia	08640289	0864-0289	Scopus	15612996	1561-2996	DOAJ registered	Editorial Ciencias Medicas	Editorial Ciencias Medicas	Cuba
13562	Revista Cubana de Investigaciones Biomedicas	08640300	0864-0300	Scopus	15613011	1561-3011	DOAJ registered	Editorial de Ciencias Medicas	Editorial de Ciencias Medicas	Cuba
29387	Revista Cubana de Enfermeria	08640319	0864-0319	Scopus	15612961	1561-2961	DOAJ registered	Editorial de Ciencias Medicas	Editorial de Ciencias Medicas	Cuba
5000160205	Revista Cubana de Medicina General Integral	08642125	0864-2125	Scopus			DOAJ registered	Centro Nacional De Informacion De Ciencias Medicas	Centro Nacional De Informacion De Ciencias Medicas	Cuba
5000160208	Revista Cubana de Educacion Medica Superior	08642141	0864-2141	Scopus			DOAJ registered	Centro Nacional De Informacion De Ciencias Medicas y el Instituto Superior de Ciencias Medicas de La Habana	Centro Nacional De Informacion De Ciencias Medicas y el Instituto Superior de Ciencias Medicas de La Habana	Cuba
4900153207	Revista Cubana de Ortopedia y Traumatologia	0864215X	0864-215X	Scopus			DOAJ registered	La Habana Centro Nacional de Informacion de Ciencias Medicas	La Habana Centro Nacional de Informacion de Ciencias Medicas	Cuba
4900153106	Revista Cubana de Salud Publica	08643466	0864-3466	Scopus			DOAJ registered	La Habana Centro Nacional de Informacion de Ciencias Medicas	La Habana Centro Nacional de Informacion de Ciencias Medicas	Cuba
14218	Ciencias de la Informacion	08644659	0864-4659	Scopus	16064925	1606-4925	DOAJ registered	Instituto de Informacion Cientifica y Tecnologica	Instituto de Informacion Cientifica y Tecnologica	Cuba
24094	Acta Mathematica Academiae Paedagogicae Nyiregyhaziensis	08660182	0866-0182	Scopus			DOAJ registered	Nyregyhazi Foiskola/College of Nyregyhaza	Nyregyhazi Foiskola/College of Nyregyhaza	Hungary
21100201070	Archives of Transport	08669546	0866-9546	Scopus			DOAJ registered	Versita	Versita	United Kingdom
23479	Journal of Physiology and Pharmacology	08675910	0867-5910	Scopus			DOAJ registered	Polish Physiological Society	Polish Physiological Society	Poland
5800207578	Linguistica Uralica	08684731	0868-4731	Scopus			DOAJ registered	Teaduste Akadeemia Kirjastus/Estonian Academy Publishers	Teaduste Akadeemia Kirjastus/Estonian Academy Publishers	Estonia
17900156724	Latvian Journal of Physics and Technical Sciences	08688257	0868-8257	Scopus			DOAJ registered	Versita (Central European Science Publishers)	Versita (Central European Science Publishers)	Poland
11500153508	Portugaliae Electrochimica Acta	08721904	0872-1904	Scopus			DOAJ registered	Portuguese Electrochemical Society	Portuguese Electrochemical Society	Portugal
19067	Revista Portuguesa de Pneumologia	08732159	0873-2159	Scopus			DOAJ registered	Sociedade Portuguesa de Pneumologia	Sociedade Portuguesa de Pneumologia	Portugal
5600153364	Sociologia - Problemas e Praticas	08736529	0873-6529	Scopus			DOAJ registered	Instituto Superior de Ciencias do Trabalho e da Empresa	Instituto Superior de Ciencias do Trabalho e da Empresa	Portugal
21100203117	Etnografica	08736561	0873-6561	Scopus	21822891	2182-2891	DOAJ registered	Centro em Rede de Investigacao em Antropologia - CRIA	Centro em Rede de Investigacao em Antropologia - CRIA	Portugal
12800	Journal of Industrial Technology	08826404	0882-6404	Scopus			DOAJ registered	National Association of Industrial Technology	National Association of Industrial Technology	United States
18673	Active and Passive Electronic Components	08827516	0882-7516	Scopus	15635031	1563-5031	DOAJ registered	Hindawi Publishing Corporation	Hindawi	Egypt
22940	Microbial Ecology in Health and Disease	0891060X	0891-060X	Scopus			DOAJ registered	Taylor & Francis	Taylor & Francis	United Kingdom
29277	Cleveland Clinic Journal of Medicine	08911150	0891-1150	Scopus			DOAJ registered	Cleveland Clinic Educational Foundation	Cleveland Clinic Educational Foundation	United States
26801	Computational Linguistics	08912017	0891-2017	Scopus	15309312	1530-9312	DOAJ registered	MIT Press	MIT Press	United States
27041	The Journal of the American Board of Family Practice / American Board of Family Practice	08938652	0893-8652	Scopus	15448770	1544-8770	DOAJ registered	American Board of Family Practice	American Board of Family Practice	United States
37404	HPB Surgery	08948569	0894-8569	Scopus	16078462	1607-8462	DOAJ registered	Hindawi Publishing Corporation	Hindawi	Egypt
25153	Missouri Journal of Mathematical Sciences	08996180	0899-6180	Scopus	10852581	1085-2581	DOAJ registered	Central Missouri State University	Central Missouri State University	United States
18476	European Respiratory Review	09059180	0905-9180	Scopus			DOAJ registered	European Respiratory Society	European Respiratory Society	Switzerland
22683	Analytical Sciences	09106340	0910-6340	Scopus			DOAJ registered	Japan Society for Analytical Chemistry	Japan Society for Analytical Chemistry	Japan
22042	Nippon Seramikkusu Kyokai Gakujutsu Ronbunshi/Journal of the Ceramic Society of Japan	09145400	0914-5400	Scopus			DOAJ registered	Ceramic Society of Japan/Nippon Seramikkusu Kyokai	Ceramic Society of Japan/Nippon Seramikkusu Kyokai	Japan
130031	Journal of Toxicologic Pathology	09149198	0914-9198	Scopus			DOAJ registered	Nihon Dokusei Byori Gakkai	Nihon Dokusei Byori Gakkai	Japan
18404	Archives of Histology and Cytology	09149465	0914-9465	Scopus	13491717	1349-1717	DOAJ registered	International Society of Histology and Cytology/Kokusai Soshiki Saibou Gakkai	International Society of Histology and Cytology/Kokusai Soshiki Saibou Gakkai	Japan
144942	Journal of Physical Therapy Science	09155287	0915-5287	Scopus			DOAJ registered	Society Of Physical Therapy Science	Society Of Physical Therapy Science	Japan
20215	Japanese Journal of Medical Mycology	09164804	0916-4804	Scopus			DOAJ registered	Business Center for Academic Societies Japan/Nihon Gakkai Jimu Senta	Business Center for Academic Societies Japan/Nihon Gakkai Jimu Senta	Japan
18319	Journal of Veterinary Medical Science	09167250	0916-7250	Scopus			DOAJ registered	Maruzen Co., Ltd/Maruzen Kabushikikaisha	Maruzen Co., Ltd/Maruzen Kabushikikaisha	Japan
16007	Journal of Smooth Muscle Research	09168737	0916-8737	Scopus			DOAJ registered	Japanses Society of Smooth Muscle Research	Japanses Society of Smooth Muscle Research	Japan
18298	Journal of Reproduction and Development	09168818	0916-8818	Scopus	13484400	1348-4400	DOAJ registered	IPEC Inc.	IPEC Inc.	Japan
26627	Internal Medicine	09182918	0918-2918	Scopus			DOAJ registered	Japanese Society of Internal Medicine/Nihon Naika Gakkai	Japanese Society of Internal Medicine/Nihon Naika Gakkai	Japan
14952	Clinical Pediatric Endocrinology	09185739	0918-5739	Scopus	13477358	1347-7358	DOAJ registered	Japanese Society for Pediatric Endocrinology	Japanese Society for Pediatric Endocrinology	Japan
26030	Endocrine Journal	09188959	0918-8959	Scopus	13484540	1348-4540	DOAJ registered	Japan Endocrine Sociey/Nihon Naibunpi Gakkai	Japan Endocrine Sociey/Nihon Naibunpi Gakkai	Japan
23332	Applied Cardiopulmonary Pathophysiology	09205268	0920-5268	Scopus			DOAJ registered	Pabst Science Publishers	Pabst Science Publishers	Germany
16300154789	Zeventiende Eeuw	0921142X	0921-142X	Scopus			DOAJ registered	Uitgeverij Verloren	Uitgeverij Verloren	Netherlands
29035	Open Economies Review	09237992	0923-7992	Scopus	1573708X	1573-708X	DOAJ registered	Kluwer Academic Publishers	Springer	Netherlands
28486	Gewina	0928303X	0928-303X	Scopus			DOAJ registered	Erasmus Publishing B.V.	Erasmus Publishing B.V.	Netherlands
19555	Veterinary Research	09284249	0928-4249	Scopus	12979716	1297-9716	DOAJ registered	BioMed Central	Springer	United Kingdom
19900191972	Zeitschrift fur Katalanistik	09322221	0932-2221	Scopus	16147650	1614-7650	DOAJ registered	Albert-Ludwigs-Universitat	Albert-Ludwigs-Universitat	Germany
19281	Transplantationsmedizin: Organ der Deutschen Transplantationsgesellschaft	09469648	0946-9648	Scopus			DOAJ registered	Pabst Science Publishers	Pabst Science Publishers	Germany
145537	Journal of Universal Computer Science	09486968	0948-6968	Scopus			DOAJ registered	Springer Verlag	Springer	Germany
13793	Journal of Community Eye Health	09536833	0953-6833	Scopus			DOAJ registered	International Centre for Eye Health	International Centre for Eye Health	United Kingdom
17773	Mediators of Inflammation	09629351	0962-9351	Scopus	14661861	1466-1861	DOAJ registered	Hindawi Publishing Corporation	Hindawi	Egypt
26784	British Journal of Biomedical Science	09674845	0967-4845	Scopus			DOAJ registered	BioMed Central	Springer	United Kingdom
11900154394	Oriental Journal of Chemistry	0970020X	0970-020X	Scopus			DOAJ registered	Scientific Publishers	Scientific Publishers	India
15900154725	Indian Journal of Community Medicine	09700218	0970-0218	Scopus	19983581	1998-3581	DOAJ registered	Medknow Publications	Medknow Publications	India
1000147113	Indian Journal of Plastic Surgery	09700358	0970-0358	Scopus	1998376X	1998-376X	DOAJ registered	Medknow Publications	Medknow Publications	India
62608	Indian Journal of Urology	09701591	0970-1591	Scopus			DOAJ registered	Medknow Publications	Medknow Publications	India
19700174898	Lung India	09702113	0970-2113	Scopus	0974598X	0974-598X	DOAJ registered	Medknow Publications	Medknow Publications	India
25583	Journal of the Indian Society of Pedodontics and Preventive Dentistry	09704388	0970-4388	Scopus			DOAJ registered	Medknow Publications	Medknow Publications	India
21907	Journal of Anaesthesiology Clinical Pharmacology	09709185	0970-9185	Scopus			DOAJ registered	Research Society of Anaesthesiology - Clinical Pharmacology	Research Society of Anaesthesiology - Clinical Pharmacology	India
5700161261	Journal of Human Ecology	09709274	0970-9274	Scopus			DOAJ registered	Kamla-Raj Enterprises	Kamla-Raj Enterprises	India
25581	Indian Journal of Dental Research	09709290	0970-9290	Scopus	19983603	1998-3603	DOAJ registered	Medknow Publications	Medknow Publications	India
55811	Journal of Cytology	09709371	0970-9371	Scopus	09745165	0974-5165	DOAJ registered	Medknow Publications	Medknow Publications	India
15943	Indian Journal of Fibre and Textile Research	09710426	0971-0426	Scopus			DOAJ registered	Scientific Publishers	Scientific Publishers	India
4400151734	Trends in Biomaterials and Artificial Organs	09711198	0971-1198	Scopus			DOAJ registered	Society for Biomaterials and Artificial Organs	Society for Biomaterials and Artificial Organs	India
19700174991	Indian Journal of Nephrology	09714065	0971-4065	Scopus	19983662	1998-3662	DOAJ registered	Medknow Publications	Medknow Publications	India
24098	Indian Journal of Chemical Technology	0971457X	0971-457X	Scopus			DOAJ registered	Scientific Publishers	Scientific Publishers	India
29812	Indian Journal of Engineering and Materials Sciences	09714588	0971-4588	Scopus			DOAJ registered	Scientific Publishers	Scientific Publishers	India
19700174939	Indian Journal of Medical and Paediatric Oncology	09715851	0971-5851	Scopus	09752129	0975-2129	DOAJ registered	Medknow Publications	Medknow Publications	India
14659	Indian Journal of Medical Research	09715916	0971-5916	Scopus			DOAJ registered	Indian Council of Medical Research	Indian Council of Medical Research	India
4700152847	Journal of Medical Physics	09716203	0971-6203	Scopus			DOAJ registered	Medknow Publications	Medknow Publications	India
10600153341	Journal of Tropical Agriculture	0971636X	0971-636X	Scopus			DOAJ registered
18889	Indian Journal of Human Genetics	09716866	0971-6866	Scopus			DOAJ registered	Medknow Publications	Medknow Publications	India
21100203118	Indian Journal of Community Health	09717587	0971-7587	Scopus	22489509	2248-9509	DOAJ registered	Indian Association of Preventive and Social Medicine Uttar Pradesh and Uttarakhand (IAPSMUPUK) State Chapter	Indian Association of Preventive and Social Medicine Uttar Pradesh and Uttarakhand (IAPSMUPUK) State Chapter	India
13735	Indian Journal of Otology	09717749	0971-7749	Scopus			DOAJ registered	Indian Institute of Ear Diseases	Indian Institute of Ear Diseases	India
145442	Journal of Indian Association of Pediatric Surgeons	09719261	0971-9261	Scopus			DOAJ registered	Medknow Publications	Medknow Publications	India
7200153146	Annals of Cardiac Anaesthesia	09719784	0971-9784	Scopus	09745181	0974-5181	DOAJ registered	Medknow Publications	Medknow Publications	India
5700161108	Anthropologist	09720073	0972-0073	Scopus			DOAJ registered	Kamla-Raj Enterprises	Kamla-Raj Enterprises	India
19900192552	Journal of Conservative Dentistry	09720707	0972-0707	Scopus	09745203	0974-5203	DOAJ registered	Medknow Publications	Medknow Publications	India
15300	JK Science	09721177	0972-1177	Scopus			DOAJ registered	Journal of Medical Education & Research	Journal of Medical Education & Research	India
21100200811	Journal of Indian Society of Periodontology	0972124X	0972-124X	Scopus			DOAJ registered	Medknow Publications and Media Pvt. Ltd	Medknow Publications and Media Pvt. Ltd	India
4700152407	Annals of Indian Academy of Neurology	09722327	0972-2327	Scopus			DOAJ registered	Medknow Publications	Medknow Publications	India
19600161809	International Journal of Human Genetics	09723757	0972-3757	Scopus			DOAJ registered	Kamla-Raj Enterprises	Kamla-Raj Enterprises	India
19900192548	Conservation and Society	09724923	0972-4923	Scopus			DOAJ registered	Sage Publications India Pvt Ltd.	SAGE	India
145496	Indian Journal of Critical Care Medicine	09725229	0972-5229	Scopus	1998359X	1998-359X	DOAJ registered	Medknow Publications	Medknow Publications	India
21100201051	Annals of Library and Information Studies	09725423	0972-5423	Scopus	09752404	0975-2404	DOAJ registered	National Institute of Science Communication and Information Resources (NISCAIR)	National Institute of Science Communication and Information Resources (NISCAIR)	India
19900194914	Journal of Punjab Academy of Forensic Medicine and Toxicology	09725687	0972-5687	Scopus	0974083X	0974-083X	DOAJ registered	Punjab Academy of Forensic Medicine and Toxicology	Punjab Academy of Forensic Medicine and Toxicology	India
16050	Indian Journal of Biotechnology	09725849	0972-5849	Scopus			DOAJ registered	National Institute of Science Communication	National Institute of Science Communication	India
11700154620	Natural Product Radiance	0972592X	0972-592X	Scopus			DOAJ registered	National Institute of Science Communication and Information Resources	National Institute of Science Communication and Information Resources	India
19700182227	Indian Journal of Traditional Knowledge	09725938	0972-5938	Scopus	09751068	0975-1068	DOAJ registered	National Institute of Science Communication and Information Resources	National Institute of Science Communication and Information Resources	India
16386	Online Journal of Health and Allied Sciences	09725997	0972-5997	Scopus			DOAJ registered	Light House Polyclinic	Light House Polyclinic	India
23441	Indian Pacing and Electrophysiology Journal	09726292	0972-6292	Scopus			DOAJ registered	Indian Pacing and Electrophysiology Group	Indian Pacing and Electrophysiology Group	India
21100200202	Journal of Function Spaces and Applications	09726802	0972-6802	Scopus	17584965	1758-4965	DOAJ registered	Hindawi Publishing Corporation	Hindawi	Egypt
19900192410	Annals of Neurosciences	09727531	0972-7531	Scopus	09763260	0976-3260	DOAJ registered	Indian Academy of Neurosciences	Indian Academy of Neurosciences	India
20400195007	International Journal of Chemical Sciences	0972768X	0972-768X	Scopus			DOAJ registered	Sadguru Publications	Sadguru Publications	India
27715	Anil Aggrawal's Internet Journal of Forensic Medicine and Toxicology	09728074	0972-8074	Scopus			DOAJ registered	Anil Aggrawal	Anil Aggrawal	India
21100201717	Veterinary World	09728988	0972-8988	Scopus	22310916	2231-0916	DOAJ registered	Veterinary World	Veterinary World	India
17600155113	International Journal of Computer Science and Applications	09729038	0972-9038	Scopus			DOAJ registered	Technomathematics Research Foundation	Technomathematics Research Foundation	India
22450	Journal of Vector Borne Diseases	09729062	0972-9062	Scopus			DOAJ registered	Malaria Research Centre (Indian Council of Medical Research)	Malaria Research Centre (Indian Council of Medical Research)	India
19700175085	Hepatitis B Annual	09729747	0972-9747	Scopus	19983573	1998-3573	DOAJ registered	Medknow Publications	Medknow Publications	India
145396	Journal of Minimal Access Surgery	09729941	0972-9941	Scopus			DOAJ registered	Medknow Publications	Medknow Publications	India
20000195014	Journal of Oral and Maxillofacial Pathology	0973029X	0973-029X	Scopus	1998393X	1998-393X	DOAJ registered	Medknow Publications and Media Pvt. Ltd	Medknow Publications	India
145701	Indian Journal of Palliative Care	09731075	0973-1075	Scopus	19983735	1998-3735	DOAJ registered	Medknow Publications	Medknow Publications	India
7000153281	Mens Sana Monographs	09731229	0973-1229	Scopus			DOAJ registered	Medknow Publications	Medknow Publications	India
19200156706	Pharmacognosy Magazine	09731296	0973-1296	Scopus	09764062	0976-4062	DOAJ registered	Medknow Publications	Medknow Publications	India
4700152438	Journal of Indian Association for Child and Adolescent Mental Health	09731342	0973-1342	Scopus			DOAJ registered	Indian Association for Child and Adolescent Mental Health	Indian Association for Child and Adolescent Mental Health	India
145443	Journal of Cancer Research and Therapeutics	09731482	0973-1482	Scopus			DOAJ registered	Medknow Publications	Medknow Publications	India
4700152901	International Journal of Diabetes in Developing Countries	09733930	0973-3930	Scopus			DOAJ registered	Medknow Publications	Medknow Publications	India
5300152236	E-Journal of Chemistry	09734945	0973-4945	Scopus			DOAJ registered	World Wide Web Publications (P) India	World Wide Web Publications (P) India	India
19400157214	Studies on Ethno-Medicine	09735070	0973-5070	Scopus			DOAJ registered	Kamla-Raj Enterprises	Kamla-Raj Enterprises	India
16400154778	Journal of Clinical and Diagnostic Research	0973709X	0973-709X	Scopus			DOAJ registered	JCDR Research and Publications (Pvt) Limited	JCDR Research and Publications (Pvt) Limited	India
19700175143	Pharmacognosy Reviews	09737847	0973-7847	Scopus	09762787	0976-2787	DOAJ registered	Medknow Publications	Medknow Publications	India
19700174900	International Journal of Green Pharmacy	09738258	0973-8258	Scopus	19984103	1998-4103	DOAJ registered	Medknow Publications	Medknow Publications	India
19700174931	Asian Journal of Pharmaceutics	09738398	0973-8398	Scopus	1998409X	1998-409X	DOAJ registered	Medknow Publications	Medknow Publications	India
17900156733	Carbon - Science and Technology	09740546	0974-0546	Scopus			DOAJ registered	Applied Science Innovations Private Limited	Applied Science Innovations Private Limited	India
19700175128	Journal of Human Reproductive Sciences	09741208	0974-1208	Scopus			DOAJ registered	Medknow Publications	Medknow Publications	India
19700175089	Journal of Gynecological Endoscopy and Surgery	09741216	0974-1216	Scopus	09747818	0974-7818	DOAJ registered	Medknow Publications	Medknow Publications	India
19400157518	Rasayan Journal of Chemistry	09741496	0974-1496	Scopus			DOAJ registered	Rasayan Journal	Rasayan Journal	India
19700175088	Annals of Pediatric Cardiology	09742069	0974-2069	Scopus	09745149	0974-5149	DOAJ registered	Medknow Publications	Medknow Publications	India
19700174904	Asian Journal of Pharmaceutical and Clinical Research	09742441	0974-2441	Scopus			DOAJ registered	Asian Journal of Pharmaceutical and Clinical Research	Asian Journal of Pharmaceutical and Clinical Research	India
19600164700	Journal of Chemical Sciences	09743626	0974-3626	Scopus	09737103	0973-7103	DOAJ registered	Indian Academy of Sciences	Indian Academy of Sciences	India
19700175055	International Journal of ChemTech Research	09744290	0974-4290	Scopus			DOAJ registered	Sphinx Knowledge House	Sphinx Knowledge House	India
19700175060	International Journal of PharmTech Research	09744304	0974-4304	Scopus			DOAJ registered	Sphinx Knowledge House	Sphinx Knowledge House	India
130172	CytoJournal	09745963	0974-5963	Scopus	17426413	1742-6413	DOAJ registered	Medknow Publications	Medknow Publications	India
21100201522	Indian Journal of Science and Technology	09746846	0974-6846	Scopus	09745645	0974-5645	DOAJ registered	Indian Society for Education and Environment	Indian Society for Education and Environment	India
19900193266	International Journal of Ayurveda Research	09747788	0974-7788	Scopus	0974925X	0974-925X	DOAJ registered	Medknow Publications	Medknow Publications	India
21100202936	Biology and Medicine	09748369	0974-8369	Scopus			DOAJ registered	Biology and Medicine Journal	Biology and Medicine Journal	India
20500195212	International Journal of Drug Delivery	09750215	0975-0215	Scopus			DOAJ registered	International Journal of Drug Delivery Technology	International Journal of Drug Delivery Technology	Australia
19900191618	Pravara Medical Review	09750533	0975-0533	Scopus			DOAJ registered	Deemed University	Deemed University	India
19700174933	Journal of Pharmaceutical Sciences and Research	09751459	0975-1459	Scopus			DOAJ registered	PharmaInfo Publications	PharmaInfo Publications	India
19700177128	Journal of Young Pharmacists	09751483	0975-1483	Scopus	09751505	0975-1505	DOAJ registered	Medknow Publications	Medknow Publications	India
19700174810	International Journal of Pharmacy and Pharmaceutical Sciences	09751491	0975-1491	Scopus			DOAJ registered	International Journal of Pharmacy and Pharmaceutical Sciences	International Journal of Pharmacy and Pharmaceutical Sciences	India
21100201709	Rupkatha Journal on Interdisciplinary Studies in Humanities	09752935	0975-2935	Scopus			DOAJ registered	Sreecheta Mukherjee	Sreecheta Mukherjee	India
19700175120	Journal of Pharmaceutical Research and Health Care	09753648	0975-3648	Scopus			DOAJ registered	Medknow Publications	Medknow Publications	India
21100200832	International Journal of Engineering and Technology	09754024	0975-4024	Scopus			DOAJ registered	Engg Journals Publications	Engg Journals Publications	India
20600195619	International Journal of Pharma and Bio Sciences	09756299	0975-6299	Scopus			DOAJ registered	International Journal of Pharma and Bio Sciences	International Journal of Pharma and Bio Sciences	India
19700175778	International Journal of Research in Pharmaceutical Sciences	09757538	0975-7538	Scopus			DOAJ registered	JK Welfare & Pharmascope Foundation	JK Welfare & Pharmascope Foundation	India
21100202909	Drug Invention Today	09757619	0975-7619	Scopus			DOAJ registered	Association of Pharmaceutical Innovators	Association of Pharmaceutical Innovators	India
19700175758	International Journal of Drug Development and Research	09759344	0975-9344	Scopus			DOAJ registered	International Journal of Drug Development and Research	International Journal of Drug Development and Research	India
27424	Annales Geophysicae	09927689	0992-7689	Scopus	14320576	1432-0576	DOAJ registered	Copernicus Gesellschaften	Copernicus Gesellschaften	Germany
22193	Genetics, Selection, Evolution	0999193X	0999-193X	Scopus	12979686	1297-9686	DOAJ registered	BioMed Central	Springer	United Kingdom
130109	Acta Ecologica Sinica	10000933	1000-0933	Scopus			DOAJ registered	Kexue Chubaneshe/Science Press	Science Press	China
25331	Wuji Cailiao Xuebao/Journal of Inorganic Materials	1000324X	1000-324X	Scopus			DOAJ registered	Kexue Chubaneshe/Science Press	Science Press	China
19700174884	Tumor	10007431	1000-7431	Scopus			DOAJ registered	Shanghai Shi yi Xue Ke Xue Ji Shu Qing Bao Yan Jiu Suo	Shanghai Shi yi Xue Ke Xue Ji Shu Qing Bao Yan Jiu Suo	China
20557	Chinese Science Bulletin	10016538	1001-6538	Scopus			DOAJ registered	Zhongguo Kexue Zazhishe/Science in China Press	Zhongguo Kexue Zazhishe/Science in China Press	China
29725	Hongwai Yu Haomibo Xuebao/Journal of Infrared and Millimeter Waves	10019014	1001-9014	Scopus			DOAJ registered	Kexue Chubaneshe/Science Press	Science Press	China
25392	World Journal of Gastroenterology	10079327	1007-9327	Scopus			DOAJ registered	W J G Press	W J G Press	China
19119	Chinese Journal of Lung Cancer	10093419	1009-3419	Scopus			DOAJ registered	Chinese Anticancer Association	Chinese Anticancer Association	China
51878	Medicina (Kaunas, Lithuania)	1010660X	1010-660X	Scopus	16489144	1648-9144	DOAJ registered	Lietuvos Gydytoju Sajunga	Lietuvos Gydytoju Sajunga	Lithuania
23343	Bulletin of the Chemical Society of Ethiopia	10113924	1011-3924	Scopus	1726801X	1726-801X	DOAJ registered	Chemical Society of Ethiopia	Chemical Society of Ethiopia	Ethiopia
12567	Revista Geografica de America Central	1011484X	1011-484X	Scopus			DOAJ registered	Universidad Nacional "Campus Omar Dengo"	Universidad Nacional "Campus Omar Dengo"	Costa Rica
23249	Hellenic Journal of Cardiology	10117970	1011-7970	Scopus			DOAJ registered	Hellenic Cardiological Society	Hellenic Cardiological Society	Greece
15946	Journal of Korean Medical Science	10118934	1011-8934	Scopus	15986357	1598-6357	DOAJ registered	Korean Academy of Medical Sciences	Korean Academy of Medical Sciences	South Korea
13900154722	Opcion	10121587	1012-1587	Scopus			DOAJ registered	Universidad del Zulia	Universidad del Zulia	Venezuela
80799	Revista Geografica Venezolana	10121617	1012-1617	Scopus			DOAJ registered	Universidad de los Andes	Universidad de los Andes	Venezuela
14601	Ecotropicos	10121692	1012-1692	Scopus			DOAJ registered	Sociedad Venezolano de Ecologia	Sociedad Venezolano de Ecologia	Venezuela
18736	Cuadernos del Cendes	10122508	1012-2508	Scopus			DOAJ registered	Centro de Estudios del Desarrollo de la Universidad Central de Venezuela	Centro de Estudios del Desarrollo de la Universidad Central de Venezuela	Venezuela
19700173246	Academia	10128255	1012-8255	Scopus			DOAJ registered	Universidad de los Andes 1	Universidad de los Andes 1	Venezuela
19700182684	Journal of King Abdulaziz University, Earth Sciences	10128832	1012-8832	Scopus			DOAJ registered	King Abdulaziz University	King Abdulaziz University	Saudi Arabia
300147004	Journal of Educational Media and Library Science	1013090X	1013-090X	Scopus			DOAJ registered	Tamkang University	Tamkang University	Taiwan
145545	Journal of Postgraduate Medical Institute	10135472	1013-5472	Scopus			DOAJ registered	Postgraduate Medical Institute	Postgraduate Medical Institute	Pakistan
19400158380	Saudi Dental Journal	10139052	1013-9052	Scopus			DOAJ registered	Saudi Dental Society	Saudi Dental Society	Saudi Arabia
15027	Hong Kong Journal of Paediatrics	10139923	1013-9923	Scopus			DOAJ registered	Medcom Limited	Medcom Limited	Hong Kong
17606	African Journal of Neurological Sciences	10158618	1015-8618	Scopus			DOAJ registered	Pan American Association of Neurological Sciences	Pan American Association of Neurological Sciences	France
17500154725	Acta Theologica	10158758	1015-8758	Scopus			DOAJ registered	Universiteit van die Oranje Vrystaat	Universiteit van die Oranje Vrystaat	South Africa
15900154750	South African Journal of Economic and Management Sciences	10158812	1015-8812	Scopus			DOAJ registered	University of Pretoria	University of Pretoria	South Africa
17840	Medical Journal of the Islamic Republic of Iran	10161430	1016-1430	Scopus			DOAJ registered	National Center for Scientific Research	National Center for Scientific Research	Iran, Islamic Republic of
4700152644	Journal of the Korean Chemical Society	10172548	1017-2548	Scopus			DOAJ registered	Korean Chemical Society	Korean Chemical Society	South Korea
16839	Klinik Psikofarmakoloji Bulteni	10177833	1017-7833	Scopus	13029657	1302-9657	DOAJ registered	Kure Iletisim Grubu A S	Kure Iletisim Grubu A S	Turkey
88000	Acta Orthopaedica et Traumatologica Turcica	1017995X	1017-995X	Scopus			DOAJ registered	Turk Ortopedi ve Travmatoloji Dernegi	Turk Ortopedi ve Travmatoloji Dernegi	Turkey
50208	Revista Romana De Statistica	1018046X	1018-046X	Scopus			DOAJ registered	Comisia Nationala Pentru Statistical/National Commission for Statistics	Comisia Nationala Pentru Statistical/National Commission for Statistics	Romania
22070	Marine Ornithology	10183337	1018-3337	Scopus			DOAJ registered	African Seabird Group	African Seabird Group	South Africa
19200156911	Arachnologische Mitteilungen	10184171	1018-4171	Scopus			DOAJ registered	Arachnologische Arbeitsgemeinschaften Deutschlands	Arachnologische Arbeitsgemeinschaften Deutschlands	Switzerland
11600154152	Iranian Journal of Pediatrics	10184406	1018-4406	Scopus			DOAJ registered	Tehran University of Medical Sciences	Tehran University of Medical Sciences	Iran, Islamic Republic of
19700174665	Turk Patoloji Dergisi	10185615	1018-5615	Scopus			DOAJ registered	Turk Patoloji Dernegi	Turk Patoloji Dernegi	Turkey
15900154754	Bulletin of the Iranian Mathematical Society	10186301	1018-6301	Scopus			DOAJ registered	Iranian Mathematical Society	Iranian Mathematical Society	Iran, Islamic Republic of
19700170476	Journal of Animal and Plant Sciences	10187081	1018-7081	Scopus			DOAJ registered	Pakistan Agricultural Scientists Forum (PAS FORUM)	Pakistan Agricultural Scientists Forum (PAS FORUM)	Pakistan
19700201503	Dusunen Adam	10188681	1018-8681	Scopus	13095749	1309-5749	DOAJ registered	Bakirkoy Research and Training Hospital for Psychiatry, Neurology and Neurosurgery	Bakirkoy Research and Training Hospital for Psychiatry, Neurology and Neurosurgery	Turkey
38787	Journal of Investigational Allergology and Clinical Immunology	10189068	1018-9068	Scopus			DOAJ registered	Hogrefe & Huber Publishers	Hogrefe & Huber Publishers	United States
27578	Journal für Fertilitat und Reproduktion	1019066X	1019-066X	Scopus			DOAJ registered	Krause & Pachernegg GmbH	Krause & Pachernegg GmbH	Austria
17206	Marmara Medical Journal	10191941	1019-1941	Scopus			DOAJ registered	Marmara University	Marmara University	Turkey
85683	Deri Hastaliklari ve Frengi Arsivi	1019214X	1019-214X	Scopus			DOAJ registered	Deri ve Zuhrevi Hastaliklar Dernegi	Deri ve Zuhrevi Hastaliklar Dernegi	Turkey
61695	Journal of the South African Veterinary Association	10199128	1019-9128	Scopus			DOAJ registered	South African Veterinary Association	South African Veterinary Association	South Africa
22604	Revista Panamericana de Salud Publica/Pan American Journal of Public Health	10204989	1020-4989	Scopus	16805348	1680-5348	DOAJ registered	Pan American Health Organization/Organizacion Panamericana de la Salud	Pan American Health Organization/Organizacion Panamericana de la Salud	United States
17394	Journal of the South African Institution of Civil Engineering	10212019	1021-2019	Scopus			DOAJ registered	South African Institution of Civil Engineering/Suid-Afrikaanse Instituut van Siviele Ingenieurswese	South African Institution of Civil Engineering/Suid-Afrikaanse Instituut van Siviele Ingenieurswese	South Africa
19900191881	Ethiopian Journal of Health Development	10216790	1021-6790	Scopus			DOAJ registered	Ethiopian Public Health Association	Ethiopian Public Health Association	Ethiopia
15849	Journal of Biomedical Science	10217770	1021-7770	Scopus	14230127	1423-0127	DOAJ registered	S. Karger AG	Karger	Switzerland
25356	Revista de gastroenterologia del Peru : organo oficial de la Sociedad de Gastroenterologia del Peru	10225129	1022-5129	Scopus	1609722X	1609-722X	DOAJ registered	Sociedad de Gastroenterologia del Peru	Sociedad de Gastroenterologia del Peru	Peru
12255	Journal of Orthopaedic Surgery	10225536	1022-5536	Scopus			DOAJ registered	Hong Kong Academy of Medicine Press	Hong Kong Academy of Medicine Press	Hong Kong
5300152228	African Journal of Health Sciences	10229272	1022-9272	Scopus			DOAJ registered	African Journal of Health Sciences	African Journal of Health Sciences	Kenya
27579	Journal für Menopause	10230904	1023-0904	Scopus	16809394	1680-9394	DOAJ registered	Krause & Pachernegg GmbH	Krause & Pachernegg GmbH	Austria
28529	Nonlinear Processes in Geophysics	10235809	1023-5809	Scopus			DOAJ registered	American Geophysical Union	American Geophysical Union	United States
19970	Journal für Urologie und Urogynakologie	10236090	1023-6090	Scopus	16809424	1680-9424	DOAJ registered	Krause & Pachernegg GmbH	Krause & Pachernegg GmbH	Austria
4000149611	International Journal of Rotating Machinery	1023621X	1023-621X	Scopus	15423034	1542-3034	DOAJ registered	Hindawi Publishing Corporation	Hindawi	Egypt
17576	Journal für Mineralstoffwechsel	10237763	1023-7763	Scopus			DOAJ registered	Krause & Pachernegg GmbH	Krause & Pachernegg GmbH	Austria
23824	Journal für Kardiologie	10240098	1024-0098	Scopus			DOAJ registered	Krause & Pachernegg GmbH	Krause & Pachernegg GmbH	Austria
13082	Mathematical Problems in Engineering	1024123X	1024-123X	Scopus	15635147	1563-5147	DOAJ registered	Hindawi Publishing Corporation	Hindawi	Egypt
13974	Hong Kong Medical Journal	10242708	1024-2708	Scopus			DOAJ registered	Hong Kong Academy of Medicine Press	Hong Kong Academy of Medicine Press	Hong Kong
19900192610	Buletinul Academiei de Stiinte a Republicii Moldova. Matematica	10247696	1024-7696	Scopus			DOAJ registered	Publishing and Printing State Enterprise Stiinta	Publishing and Printing State Enterprise Stiinta	Moldova
29792	Hong Kong Journal of Emergency Medicine	10249079	1024-9079	Scopus			DOAJ registered	Medcom Limited	Medcom Limited	Hong Kong
5100155014	ACIMED	10249435	1024-9435	Scopus	15612880	1561-2880	DOAJ registered	Centro Nacional De Informacion De Ciencias Medicas	Centro Nacional De Informacion De Ciencias Medicas	Cuba
32210	International Journal of Engineering, Transactions A: Basics	10252495	1025-2495	Scopus			DOAJ registered	National Center for Scientific Research	National Center for Scientific Research	Iran, Islamic Republic of
18500161200	International Journal of Engineering, Transactions B: Applications	10252495	1025-2495	Scopus			DOAJ registered	National Center for Scientific Research	National Center for Scientific Research	Iran, Islamic Republic of
61774	Journal of Inequalities and Applications	10255834	1025-5834	Scopus	1029242X	1029-242X	DOAJ registered	Gordon and Breach Science Publishers	Taylor & Francis	Switzerland
58917	Journal of Ayub Medical College, Abbottabad : JAMC	10259589	1025-9589	Scopus			DOAJ registered	Ayub Medical College	Ayub Medical College	Pakistan
21100199566	Health SA Gesondheid	10259848	1025-9848	Scopus			DOAJ registered	Dept. of Nursing Science, University of Johannesburg	Dept. of Nursing Science, University of Johannesburg	South Africa
21153	Discrete Dynamics in Nature and Society	10260226	1026-0226	Scopus	1607887X	1607-887X	DOAJ registered	Hindawi Publishing Corporation	Hindawi	Egypt
13537	Iranian Polymer Journal (English Edition)	10261265	1026-1265	Scopus			DOAJ registered	Iran Polymer Institute.	Iran Polymer Institute.	Iran, Islamic Republic of
19700180845	Pachyderm	10262881	1026-2881	Scopus			DOAJ registered	International Union for Conservation of Nature and Natural Resources	International Union for Conservation of Nature and Natural Resources	Switzerland
4400151728	Revista Mexicana de Ciencias Geologicas	10268774	1026-8774	Scopus			DOAJ registered	Universidad Nacional Autonoma de Mexico	Universidad Nacional Autonoma de Mexico	Mexico
145506	Journal of Physical Studies	10274642	1027-4642	Scopus			DOAJ registered	West Ukrainian Physical Society	West Ukrainian Physical Society	Ukraine
5700161625	European Integration - Online Papers	10275193	1027-5193	Scopus			DOAJ registered	European Community Studies Association-Austria	European Community Studies Association-Austria	Austria
29472	Hydrology and Earth System Sciences	10275606	1027-5606	Scopus			DOAJ registered	European Geophysical Society	European Geophysical Society	Germany
19700180532	Journal of Isfahan Medical School	10277595	1027-7595	Scopus	1735854X	1735-854X	DOAJ registered	Isfahan University of Medical Sciences	Isfahan University of Medical Sciences	Iran, Islamic Republic of
12300154715	Bangladesh Journal of Plant Taxonomy	10282092	1028-2092	Scopus			DOAJ registered	Bangladesh Association of Plant Taxonomists	Bangladesh Association of Plant Taxonomists	Bangladesh
23823	Journal für Hypertonie	10282327	1028-2327	Scopus			DOAJ registered	Krause & Pachernegg GmbH	Krause & Pachernegg GmbH	Austria
5100152903	Revista Cubana de Plantas Medicinales	10284796	1028-4796	Scopus			DOAJ registered	Editorial Ciencias Medicas	Editorial Ciencias Medicas	Cuba
15238	Iranian Biomedical Journal	1028852X	1028-852X	Scopus			DOAJ registered	Pasteur Institute of Iran	Pasteur Institute of Iran	Iran, Islamic Republic of
3900148614	Pakistan Journal of Biological Sciences	10288880	1028-8880	Scopus	18125735	1812-5735	DOAJ registered	Asian Network for Scientific Information	Asian Network for Scientific Information	Pakistan
19500157310	Investment Analysts Journal	10293523	1029-3523	Scopus			DOAJ registered	Investment Analysts Society of Southern Africa	Investment Analysts Society of Southern Africa	South Africa
21991	New South Wales public health bulletin	10347674	1034-7674	Scopus			DOAJ registered	New South Wales Department Health	New South Wales Department Health	Australia
28355	Oceanography	10428275	1042-8275	Scopus			DOAJ registered	Oceanography Society	Oceanography Society	United States
83063	Journal of the California Dental Association	10432256	1043-2256	Scopus			DOAJ registered	California Dental Association	California Dental Association	United States
23304	American Journal of Physiology - Advances in Physiology Education	10434046	1043-4046	Scopus	15221229	1522-1229	DOAJ registered	American Physiological Society	American Physiological Society	United States
15924	Journal of Research of the National Institute of Standards and Technology	1044677X	1044-677X	Scopus			DOAJ registered	National Institute of Standards and Technology	National Institute of Standards and Technology	United States
145257	Journal of Technology Education	10451064	1045-1064	Scopus			DOAJ registered	Technology Education Program, Virginia Polytechnic Institute and State University	Technology Education Program, Virginia Polytechnic Institute and State University	United States
15757	URISA Journal	10458077	1045-8077	Scopus			DOAJ registered	Urban and Regional Information Systems Association	Urban and Regional Information Systems Association	United States
4000149612	Journal of Applied Mathematics and Stochastic Analysis	10489533	1048-9533	Scopus	16872177	1687-2177	DOAJ registered	Hindawi Publishing Corporation	Hindawi	Egypt
5700165306	Qualitative Report	10520147	1052-0147	Scopus			DOAJ registered	Nova Southeastern University	Nova Southeastern University	United States
12100155919	Journal of Financial Counseling and Planning	10523073	1052-3073	Scopus			DOAJ registered	Association for Financial Counseling and Planning Education	Association for Financial Counseling and Planning Education	United States
25098	Future of Children	10548289	1054-8289	Scopus	15501558	1550-1558	DOAJ registered	David and Lucile Packard Foundation	David and Lucile Packard Foundation	United States
19434	MMWR. Recommendations and reports : Morbidity and mortality weekly report. Recommendations and reports / Centers for Disease Control	10575987	1057-5987	Scopus	15458601	1545-8601	DOAJ registered	US Department of Health and Human Services	US Department of Health and Human Services	United States
145018	Journal of Environmental Hydrology	10583912	1058-3912	Scopus			DOAJ registered	International Association for Environmental Hydrology	International Association for Environmental Hydrology	United States
14076	Libres	10586768	1058-6768	Scopus			DOAJ registered	Curtin University of Technology	Curtin University of Technology	Australia
19871	Journal of Athletic Training	10626050	1062-6050	Scopus			DOAJ registered	National Athletic Trainers Association, Inc.	National Athletic Trainers Association, Inc.	United States
15183	Duke Environmental Law and Policy Forum	10643958	1064-3958	Scopus			DOAJ registered	Duke University Press	Duke University Press	United States
27507	Infectious Diseases in Obstetrics and Gynecology	10647449	1064-7449	Scopus	10980997	1098-0997	DOAJ registered	Hindawi Publishing Corporation	Hindawi	Egypt
62723	VLSI Design	1065514X	1065-514X	Scopus	15635171	1563-5171	DOAJ registered	Hindawi Publishing Corporation	Hindawi	Egypt
64595	Philosophy & public policy quarterly / the Institute for Philosophy and Public Policy, School of Public Affairs, University of Maryland.	10672478	1067-2478	Scopus			DOAJ registered	Institute for Philosophy and Public Policy	Institute for Philosophy and Public Policy	United States
24284	Report from the Institute for Philosophy & Public Policy	10672478	1067-2478	Scopus			DOAJ registered	Institute for Philosophy and Public Policy	Institute for Philosophy and Public Policy	United States
14193	Education Policy Analysis Archives	10682341	1068-2341	Scopus			DOAJ registered	Arizona State University	Arizona State University	United States
26415	Electronic Transactions on Numerical Analysis	10689613	1068-9613	Scopus	10974067	1097-4067	DOAJ registered	Kent State University	Kent State University	United States
12139	Journal of Statistics Education	10691898	1069-1898	Scopus			DOAJ registered	American Statistical Association	American Statistical Association	United States
65017	Diagnostic and Therapeutic Endoscopy	10703608	1070-3608	Scopus			DOAJ registered	Harwood Academic Publishers	Harwood Academic Publishers	Switzerland
5300152513	Progress in Electromagnetics Research	10704698	1070-4698	Scopus			DOAJ registered	EMW Publishing	EMW Publishing	United States
20355	Journal of Criminal Justice and Popular Culture	10708286	1070-8286	Scopus			DOAJ registered	School of Criminal Justice, State University Of New York at Albany	School of Criminal Justice, State University Of New York at Albany	United States
11500153406	Journal of Hymenoptera Research	10709428	1070-9428	Scopus			DOAJ registered	International Society of Hymenopterists	International Society of Hymenopterists	United States
26391	Electronic Journal of Differential Equations	10726691	1072-6691	Scopus	15506150	1550-6150	DOAJ registered	Texas State University - San Marcos	Texas State University - San Marcos	United States
29100	Cancer Control	10732748	1073-2748	Scopus	15262359	1526-2359	DOAJ registered	Moffitt Cancer Center	Moffitt Cancer Center	United States
14541	Information Technology and Disabilities	10735127	1073-5127	Scopus			DOAJ registered	EASI: Equal Access to Software and Information	EASI: Equal Access to Software and Information	United States
19961	Molecular Medicine	10761551	1076-1551	Scopus	15283658	1528-3658	DOAJ registered	North Shore - Long Jewish Research Institute	North Shore - Long Jewish Research Institute	United States
20362	Electronic Green Journal	10767975	1076-7975	Scopus			DOAJ registered	University of Idaho Library	University of Idaho Library	United States
21100197120	Journal of Buddhist Ethics	10769005	1076-9005	Scopus			DOAJ registered	Penn State University Press	Penn State University Press	United States
24330	Journal of Artificial Intelligence Research	10769757	1076-9757	Scopus			DOAJ registered	Morgan Kaufmann Publishers, Inc.	Elsevier	United States
25221	New York Journal of Mathematics	10769803	1076-9803	Scopus			DOAJ registered	Electronic Journals Project	Electronic Journals Project	United States
26389	Electronic Journal of Combinatorics	10778926	1077-8926	Scopus	10971440	1097-1440	DOAJ registered	Electronic Journal of Combinatorics	Electronic Journal of Combinatorics	United States
20841	Health and Human Rights	10790969	1079-0969	Scopus			DOAJ registered	Harvard School for Public Health	Harvard School for Public Health	United States
144609	Electronic Research Announcements of the American Mathematical Society	10796762	1079-6762	Scopus			DOAJ registered	American Mathematical Society	American Mathematical Society	United States
25064	Journal of Electronic Publishing	10802711	1080-2711	Scopus			DOAJ registered	University of Michigan Press	University of Michigan Press	United States
20228	Emerging Infectious Diseases	10806040	1080-6040	Scopus	10806059	1080-6059	DOAJ registered	US National Center for Infectious Diseases	US National Center for Infectious Diseases	United States
26394	Electronic Journal of Linear Algebra	10813810	1081-3810	Scopus			DOAJ registered	International Linear Algebra Society	International Linear Algebra Society	United States
15394	D-Lib Magazine	10829873	1082-9873	Scopus			DOAJ registered	Corporation for National Research Initiatives	Corporation for National Research Initiatives	United States
26386	Electronic Communications in Probability	1083589X	1083-589X	Scopus			DOAJ registered	Institute of Mathematical Statistics	Institute of Mathematical Statistics	United States
26398	Electronic Journal of Probability	10836489	1083-6489	Scopus			DOAJ registered	Institute of Mathematical Statistics	Institute of Mathematical Statistics	United States
24087	Abstract and Applied Analysis	10853375	1085-3375	Scopus	16870409	1687-0409	DOAJ registered	Hindawi Publishing Corporation	Hindawi	Egypt
24601	Mathematical Physics Electronic Journal	10866655	1086-6655	Scopus			DOAJ registered	Angel Jorba & Jaume Timoneda, Eds. & Pubs.	Angel Jorba & Jaume Timoneda, Eds. & Pubs.	Spain
17164	Public Administration and Management	10870091	1087-0091	Scopus			DOAJ registered	Penn State University-Harrisburg, School of Public Affairs	Penn State University-Harrisburg, School of Public Affairs	United States
24373	Dermatology Online Journal	10872108	1087-2108	Scopus			DOAJ registered	University of California Davis	University of California Press	United States
19700174688	Medical education online	10872981	1087-2981	Scopus			DOAJ registered	Medical Education Online	Medical Education Online	United States
13480	Current Research in Social Psychology	10887423	1088-7423	Scopus			DOAJ registered	University of Iowa	University of Iowa	United States
15642	Electronic Journal of Geotechnical Engineering	10893032	1089-3032	Scopus			DOAJ registered	Oklahoma State University	Oklahoma State University	United States
29324	Online Journal of Nursing Informatics	10899758	1089-9758	Scopus			DOAJ registered	On-Line Journal of Nursing Informatics	On-Line Journal of Nursing Informatics	United States
14174	Molecular Vision	10900535	1090-0535	Scopus			DOAJ registered
24405	Journal of Regional Analysis and Policy	10904999	1090-4999	Scopus			DOAJ registered	University of Nebraska at Lincoln	University of Nebraska at Lincoln	United States
24415	Journal of Cave and Karst Studies	10906924	1090-6924	Scopus			DOAJ registered	National Speleological Society, Inc.	National Speleological Society, Inc.	United States
29320	Online Journal of Issues in Nursing	10913734	1091-3734	Scopus			DOAJ registered	American Nurses Association	American Nurses Association	United States
145175	Neurosurgical Focus	10920684	1092-0684	Scopus			DOAJ registered	American Association of Neurological Surgeons	American Association of Neurological Surgeons	United States
19400156823	Issues in Science and Technology Librarianship	10921206	1092-1206	Scopus			DOAJ registered	Association of College and Research Libraies	Association of College and Research Libraies	United States
5000158302	Internet Journal of Academic Physician Assistants	10924078	1092-4078	Scopus			DOAJ registered	Internet Scientific Publications	Internet Scientific Publications	United States
24698	African Studies Quarterly	10932658	1093-2658	Scopus			DOAJ registered	University of Florida	University of Florida	United States
27188	Language Learning and Technology	10943501	1094-3501	Scopus			DOAJ registered	University of Hawaii Press	University of Hawaii Press	United States
12862	Optics Express	10944087	1094-4087	Scopus			DOAJ registered	Optical Society of America	Optical Society of America	United States
14002	Palaeontologia Electronica	10948074	1094-8074	Scopus			DOAJ registered	Texas A & M University	Texas A & M University	United States
22636	Western Criminology Review	10964886	1096-4886	Scopus			DOAJ registered	Western Society of Criminology	Western Society of Criminology	United States
91636	International Food and Agribusiness Management Review	10967508	1096-7508	Scopus			DOAJ registered	International Food and Agribusiness Management Association	International Food and Agribusiness Management Association	United States
23845	Journal of Cardiovascular Magnetic Resonance	10976647	1097-6647	Scopus	1532429X	1532-429X	DOAJ registered	BioMed Central	Springer	United Kingdom
23459	Journal of Exercise Physiology Online	10979751	1097-9751	Scopus			DOAJ registered	American Society of Exercise Physiologists	American Society of Exercise Physiologists	United States
18888	Meridian	10979778	1097-9778	Scopus			DOAJ registered	North Carolina State University	North Carolina State University	United States
20903	Wisconsin Medical Journal	10981861	1098-1861	Scopus			DOAJ registered	Wisconsin Medical Society	Wisconsin Medical Society	United States
130129	Physical Review Special Topics - Accelerators and Beams	10984402	1098-4402	Scopus			DOAJ registered	American Physical Society	APS	United States
13715	Entropy	10994300	1099-4300	Scopus			DOAJ registered	Multidisciplinary Digital Publishing Institute (MDPI)	Multidisciplinary Digital Publishing Institute (MDPI)	Switzerland
13411	Current Issues in Education	1099839X	1099-839X	Scopus			DOAJ registered	Arizona State University	Arizona State University	United States
27568	Archives of Hellenic Medicine	11053992	1105-3992	Scopus			DOAJ registered	The Athens Medical Society	The Athens Medical Society	Greece
19700174957	Pneumon	1105848X	1105-848X	Scopus			DOAJ registered	The Hellenic Thoracic Socety (HTS)	The Hellenic Thoracic Socety (HTS)	Greece
19800188031	Mediterranean Marine Science	1108393X	1108-393X	Scopus	17916763	1791-6763	DOAJ registered	National Centre for Marine Research	National Centre for Marine Research	Greece
65096	Journal of Musculoskeletal Neuronal Interactions	11087161	1108-7161	Scopus			DOAJ registered	The International Society of Musculoskeletal and Neuronal Interactions	The International Society of Musculoskeletal and Neuronal Interactions	Greece
7500153130	Annals of Gastroenterology	11087471	1108-7471	Scopus			DOAJ registered	Hellenic Society of Gastroenterology	Hellenic Society of Gastroenterology	Greece
145757	Chemistry Education Research and Practice	11094028	1109-4028	Scopus			DOAJ registered	University of Ioannina	University of Ioannina	Greece
5000154607	Hellenic journal of cardiology : HJC = Hellenike kardiologike epitheorese	11099666	1109-9666	Scopus			DOAJ registered	Hellenic Cardiological Society	Hellenic Cardiological Society	Greece
145581	International Journal of Photoenergy	1110662X	1110-662X	Scopus	1687529X	1687-529X	DOAJ registered	Hindawi Publishing Corporation	Hindawi	Egypt
15850	Journal of Biomedicine and Biotechnology	11107243	1110-7243	Scopus	11107251	1110-7251	DOAJ registered	Hindawi Publishing Corporation	Hindawi	Egypt
144917	Journal of Applied Mathematics	1110757X	1110-757X	Scopus	16870042	1687-0042	DOAJ registered	Hindawi Publishing Corporation	Hindawi	Egypt
19700186890	Journal of Electrical Systems	11125209	1112-5209	Scopus			DOAJ registered	Engineering and Scientific Research Groups (ESR Groups)	Engineering and Scientific Research Groups (ESR Groups)	France
98899	African Journal of Reproductive Health	11184841	1118-4841	Scopus			DOAJ registered	Women's Health and Action Research Centre	Women's Health and Action Research Centre	Nigeria
19700175149	African Journal Biomedical Research	11195096	1119-5096	Scopus			DOAJ registered	Bioline International	Bioline International	Nigeria
28647	Urogynaecologia International Journal	11213086	1121-3086	Scopus			DOAJ registered	Urogynaecologia International Journal	Urogynaecologia International Journal	Italy
17461	European Journal of Histochemistry	1121760X	1121-760X	Scopus			DOAJ registered	Luigi Ponzio e Figlio Editiori	Luigi Ponzio e Figlio Editiori	Italy
19900191967	Italian Journal of Agronomy	11254718	1125-4718	Scopus			DOAJ registered	PagePress	PagePress	Italy
16714	Journal of Headache and Pain	11292369	1129-2369	Scopus	11292377	1129-2377	DOAJ registered	Springer Verlag	Springer	Germany
29608	Journal of Limnology	11295767	1129-5767	Scopus			DOAJ registered	PAGEPress	PAGEPress	Italy
20100195035	Italian Journal of Remote Sensing / Rivista Italiana di Telerilevamento	11298596	1129-8596	Scopus	20397879	2039-7879	DOAJ registered	Associazione Italiana di Telerilevamento	Associazione Italiana di Telerilevamento	Italy
25359	Revista Espanola de Enfermedades Digestivas	11300108	1130-0108	Scopus			DOAJ registered	Aran Ediciones SA	Aran Ediciones SA	Spain
5200153010	Revista Espanola de Cirugia Oral y Maxilofacial	11300558	1130-0558	Scopus			DOAJ registered	Ediciones Ergon S.A.	Ediciones Ergon S.A.	Spain
17488	Neurocirugia	11301473	1130-1473	Scopus			DOAJ registered	Sociedad Espanola de Neurocirugia	Sociedad Espanola de Neurocirugia	Spain
19700172808	Isegoria	11302097	1130-2097	Scopus	19888376	1988-8376	DOAJ registered	Instituto de Filosofia (CSIC)	Instituto de Filosofia (CSIC)	Spain
17204	Mapfre Medicina	11305665	1130-5665	Scopus			DOAJ registered	Fundacion Mapfre Medicina	Fundacion Mapfre Medicina	Spain
5600153207	Politica y Sociedad	11308001	1130-8001	Scopus	19883129	1988-3129	DOAJ registered	Universidad Complutense de Madrid	Universidad Complutense de Madrid	Spain
19400157150	Cuadernos de Gestion	11316837	1131-6837	Scopus	19882157	1988-2157	DOAJ registered	Universidad del Pais Vasco	Universidad del Pais Vasco	Spain
17500155143	Investigacion Agraria Sistemas y Recursos Forestales	11317965	1131-7965	Scopus			DOAJ registered	Instituto Nacional de Investigacion y Tecnologia Agraria y Alimentaria	Instituto Nacional de Investigacion y Tecnologia Agraria y Alimentaria	Spain
7700153112	Index de Enfermeria	11321296	1132-1296	Scopus			DOAJ registered	Fundacion Index	Fundacion Index	Spain
26283	Revista Galega de Economia	11322799	1132-2799	Scopus			DOAJ registered	Universidad de Santiago de Compostela, Servicio de Publicacions	Universidad de Santiago de Compostela, Servicio de Publicacions	Spain
19700174728	Anuario de Historia de la Iglesia	11330104	1133-0104	Scopus			DOAJ registered	Servicio de Publicaciones de la Universidad De Navarra	Servicio de Publicaciones de la Universidad De Navarra	Spain
5800207368	Revista de Economia Aplicada	1133455X	1133-455X	Scopus			DOAJ registered	Universidad de Zaragoza	Universidad de Zaragoza	Spain
5700164380	Comunicar	11343478	1134-3478	Scopus			DOAJ registered	Grupo Comunicar, Colectivo Andaluz de Educacion en Medios de Comunicacion	Grupo Comunicar, Colectivo Andaluz de Educacion en Medios de Comunicacion	Spain
18800156731	Revista Electronica de Investigacion y Evaluacion Educativa	11344032	1134-4032	Scopus			DOAJ registered	Universidad de Valencia	Universidad de Valencia	Spain
21962	Revista de la Sociedad Espanola del Dolor	11348046	1134-8046	Scopus			DOAJ registered	Aran Ediciones SA	Aran Ediciones SA	Spain
600147001	Gerokomos	1134928X	1134-928X	Scopus			DOAJ registered	SPA S.L	SPA S.L	Spain
22599	Revista Espanola de Salud Publica	11355727	1135-5727	Scopus			DOAJ registered	Ministerio de Sanidad y Consumo	Ministerio de Sanidad y Consumo	Spain
21100199128	REVESCO Revista de Estudios Cooperativos	11356618	1135-6618	Scopus	18858031	1885-8031	DOAJ registered	Universidad Complutense de Madrid	Universidad Complutense de Madrid	Spain
5200153016	Cuadernos de Medicina Forense	11357606	1135-7606	Scopus			DOAJ registered	Asociacion Andaluza de Medicos Forenses	Asociacion Andaluza de Medicos Forenses	Spain
7000153257	Ciencia y Tecnologia Alimentaria	11358122	1135-8122	Scopus			DOAJ registered	Asociacion de Licenciados en Ciencia e Tecnoloxia dos Alimentos de Galicia	Asociacion de Licenciados en Ciencia e Tecnoloxia dos Alimentos de Galicia	Spain
5600155275	Historia y Comunicacion Social	11370734	1137-0734	Scopus	19883056	1988-3056	DOAJ registered	Universidad Complutense de Madrid	Universidad Complutense de Madrid	Spain
24258	Inteligencia Artificial	11373601	1137-3601	Scopus			DOAJ registered	Asociacion Espanola de Inteligencia Artificial	Asociacion Espanola de Inteligencia Artificial	Spain
145507	Cybermetrics	11375019	1137-5019	Scopus			DOAJ registered	Centro de Informacion y Documentacion Cientifica	Centro de Informacion y Documentacion Cientifica	Spain
19565	Anales del Sistema Sanitario de Navarra	11376627	1137-6627	Scopus			DOAJ registered	Gobierno de Navarra	Gobierno de Navarra	Spain
19900189737	Revista Latina de Comunicacion Social	11385820	1138-5820	Scopus			DOAJ registered	Universidad de la Laguna	Universidad de la Laguna	Spain
6300153139	Scripta Nova	11389788	1138-9788	Scopus			DOAJ registered	Universitat de Barcelona	Universitat de Barcelona	Spain
5000158111	Revista de la Sociedad Espanola de Enfermeria Nefrologica	11391375	1139-1375	Scopus			DOAJ registered	Sociedad Espanola de Enfermeria Nefrologica	Sociedad Espanola de Enfermeria Nefrologica	Spain
19762	International Microbiology	11396709	1139-6709	Scopus	16181905	1618-1905	DOAJ registered	Sociedad Espanola de Microbiologia	Sociedad Espanola de Microbiologia	Spain
14000155853	Iberica	11397241	1139-7241	Scopus			DOAJ registered	Asociacion Europea de Lenguas para Fines Especificos (AELEF)	Asociacion Europea de Lenguas para Fines Especificos (AELEF)	Spain
19600157002	Pediatria de Atencion Primaria	11397632	1139-7632	Scopus			DOAJ registered	Asociacion Espanola de Pediatria	Asociacion Espanola de Pediatria	Spain
93035	New Zealand Journal of Medical Laboratory Science	11710195	1171-0195	Scopus			DOAJ registered	Institute of Medical Laboratory Scientists	Institute of Medical Laboratory Scientists	Australia
19700177122	Journal of Primary Health Care	11726164	1172-6164	Scopus	11726156	1172-6156	DOAJ registered	The Royal New Zealand College of General Practitioners	The Royal New Zealand College of General Practitioners	New Zealand
4000148401	Eubios journal of Asian and international bioethics : EJAIB.	11732571	1173-2571	Scopus			DOAJ registered	Eubios Ethics Institute	Eubios Ethics Institute	New Zealand
13391	Healthcare Review Online	11737956	1173-7956	Scopus			DOAJ registered	Enigma Publishing Ltd.	Enigma Publishing Ltd.	New Zealand
4000149609	Journal of Applied Mathematics and Decision Sciences	11739126	1173-9126	Scopus	15327612	1532-7612	DOAJ registered	Hindawi Publishing Corporation	Hindawi	Egypt
19700174622	Southern Med Review	11742704	1174-2704	Scopus			DOAJ registered	Zaheer Babar	Zaheer Babar	New Zealand
15233	Australasian Journal of Disaster and Trauma Studies	11744707	1174-4707	Scopus			DOAJ registered	Massey University	Massey University	New Zealand
19200156951	English Teaching	11758708	1175-8708	Scopus			DOAJ registered	University of Waikato	University of Waikato	New Zealand
12300154712	Health Care and Informatics Review Online	11764201	1176-4201	Scopus			DOAJ registered	Enigma Publishing Ltd.	Enigma Publishing Ltd.	New Zealand
19900192171	Junctures	11765119	1176-5119	Scopus	11798912	1179-8912	DOAJ registered	Otago Polytechnic	Otago Polytechnic	New Zealand
4100151703	Neuropsychiatric Disease and Treatment	11766328	1176-6328	Scopus			DOAJ registered	Dove Medical Press Ltd	Dove Medical Press	New Zealand
4700152233	Therapeutics and Clinical Risk Management	11766336	1176-6336	Scopus			DOAJ registered	Dove Medical Press Ltd	Dove Medical Press	New Zealand
4100151702	Vascular Health and Risk Management	11766344	1176-6344	Scopus			DOAJ registered	Dove Medical Press Ltd	Dove Medical Press	New Zealand
10300153341	Clinical interventions in aging	11769092	1176-9092	Scopus	11781998	1178-1998	DOAJ registered	Dove Medical Press Ltd	Dove Medical Press	New Zealand
6200180178	International Journal of COPD	11769106	1176-9106	Scopus	11782005	1178-2005	DOAJ registered	Dove Medical Press Ltd	Dove Medical Press	New Zealand
7700153108	International journal of nanomedicine	11769114	1176-9114	Scopus	11782013	1178-2013	DOAJ registered	Dove Medical Press Ltd	Dove Medical Press	New Zealand
11200153571	Evolutionary Bioinformatics	11769343	1176-9343	Scopus			DOAJ registered	Libertas Academica	Libertas Academica	New Zealand
17600155136	Kotuitui	1177083X	1177-083X	Scopus			DOAJ registered	The Royal Society of New Zealand	The Royal Society of New Zealand	New Zealand
18400156708	Journal of Men, Masculinities and Spirituality	11772484	1177-2484	Scopus			DOAJ registered	Journal of Men, Masculinities and Spirituality	Journal of Men, Masculinities and Spirituality	Australia
10900153302	Biomarker Insights	11772719	1177-2719	Scopus			DOAJ registered	Libertas Academica	Libertas Academica	New Zealand
19700174896	Translational Oncogenomics	11772727	1177-2727	Scopus			DOAJ registered	Libertas Academica	Libertas Academica	New Zealand
10600153358	Analytical Chemistry Insights	11773901	1177-3901	Scopus			DOAJ registered	Libertas Academica	Libertas Academica	New Zealand
19700174889	Drug Target Insights	11773928	1177-3928	Scopus			DOAJ registered	Libertas Academica	Libertas Academica	New Zealand
19700174960	Integrative Medicine Insights	11773936	1177-3936	Scopus			DOAJ registered	Libertas Academica	Libertas Academica	New Zealand
19700175081	Clinical Ophthalmology	11775467	1177-5467	Scopus	11775483	1177-5483	DOAJ registered	Dove Medical Press Ltd	Dove Medical Press	New Zealand
17600155056	Biologics: Targets and Therapy	11775475	1177-5475	Scopus	11775491	1177-5491	DOAJ registered	Dove Medical Press Ltd	Dove Medical Press	New Zealand
19700174894	Gene Regulation and Systems Biology	11776250	1177-6250	Scopus			DOAJ registered	Libertas Academica	Libertas Academica	New Zealand
19700175230	Drug Design, Development and Therapy	11778881	1177-8881	Scopus			DOAJ registered	Dove Medical Press Ltd	Dove Medical Press	New Zealand
19700175819	Patient Preference and Adherence	1177889X	1177-889X	Scopus			DOAJ registered	Dove Medical Press Ltd	Dove Medical Press	New Zealand
19700178100	Nanotechnology, Science and Applications	11778903	1177-8903	Scopus			DOAJ registered	Dove Medical Press Limited	Dove Medical Press	United States
17300154724	Clinical Medicine: Oncology	11779314	1177-9314	Scopus			DOAJ registered	Libertas Academica	Libertas Academica	New Zealand
17300154968	Bioinformatics and Biology Insights	11779322	1177-9322	Scopus			DOAJ registered	Libertas Academica	Libertas Academica	New Zealand
19700174921	Clinical Medicine: Arthritis and Musculoskeletal Disorders	11781149	1178-1149	Scopus			DOAJ registered	Libertas Academica	Libertas Academica	New Zealand
17300154723	Clinical Medicine: Circulatory, Respiratory and Pulmonary Medicine	11781157	1178-1157	Scopus			DOAJ registered	Libertas Academica	Libertas Academica	New Zealand
17300154722	Clinical Medicine: Cardiology	11781165	1178-1165	Scopus			DOAJ registered	Libertas Academica	Libertas Academica	New Zealand
19600161812	Clinical Medicine Insights: Endocrinology and Diabetes	11781173	1178-1173	Scopus			DOAJ registered	Libertas Academica	Libertas Academica	New Zealand
17300154966	Clinical Medicine: Pathology	11781181	1178-1181	Scopus			DOAJ registered	Libertas Academica	Libertas Academica	New Zealand
17600155206	Clinical Medicine: Gastroenterology	1178119X	1178-119X	Scopus			DOAJ registered	Libertas Academica	Libertas Academica	New Zealand
19700171308	Virology: Research and Treatment	1178122X	1178-122X	Scopus			DOAJ registered	Libertas Academica	Libertas Academica	New Zealand
17600155204	Clinical Medicine: Geriatrics	1178217X	1178-217X	Scopus			DOAJ registered	Libertas Academica	Libertas Academica	New Zealand
19700171016	Substance Abuse: Research and Treatment	11782218	1178-2218	Scopus			DOAJ registered	Libertas Academica	Libertas Academica	New Zealand
19700174965	Breast Cancer: Basic and Clinical Research	11782234	1178-2234	Scopus			DOAJ registered	Libertas Academica	Libertas Academica	New Zealand
17700155412	Clinical Medicine: Blood Disorders	11782269	1178-2269	Scopus			DOAJ registered	Libertas Academica	Libertas Academica	New Zealand
19700175822	Journal of Multidisciplinary Healthcare	11782390	1178-2390	Scopus			DOAJ registered	Dove Medical Press Ltd	Dove Medical Press	New Zealand
19700187611	International Journal on Smart Sensing and Intelligent Systems	11785608	1178-5608	Scopus			DOAJ registered	Massey University	Massey University	New Zealand
19900192585	Air, Soil and Water Research	11786221	1178-6221	Scopus			DOAJ registered	Libertas Academica	Libertas Academica	New Zealand
21100203321	Immunology and Immunogenetics Insights	11786345	1178-6345	Scopus			DOAJ registered	Libertas Academica Ltd.	Libertas Academica Ltd.	New Zealand
21100199502	Lipid Insights	11786353	1178-6353	Scopus			DOAJ registered	Libertas Academica Ltd.	Libertas Academica Ltd.	New Zealand
21100199503	Proteomics Insights	11786418	1178-6418	Scopus			DOAJ registered	Libertas Academica Ltd.	Libertas Academica Ltd.	New Zealand
21100199815	Reproductive Biology Insights	11786426	1178-6426	Scopus			DOAJ registered	Libertas Academica Ltd.	Libertas Academica Ltd.	New Zealand
17300154969	Clinical Medicine: Case Reports	11786450	1178-6450	Scopus			DOAJ registered	Libertas Academica	Libertas Academica	New Zealand
21100199827	International Journal of Tryptophan Research	11786469	1178-6469	Scopus			DOAJ registered	Libertas Academica Ltd.	Libertas Academica Ltd.	New Zealand
19700175000	OncoTargets and Therapy	11786930	1178-6930	Scopus			DOAJ registered	Dove Medical Press Ltd	Dove Medical Press	New Zealand
19900192734	Advances and Applications in Bioinformatics and Chemistry	11786949	1178-6949	Scopus			DOAJ registered	Dove Medical Press Ltd	Dove Medical Press	New Zealand
19700182025	Stem Cells and Cloning: Advances and Applications	11786957	1178-6957	Scopus			DOAJ registered	Dove Medical Press Ltd	Dove Medical Press	New Zealand
19700175010	Journal of Asthma and Allergy	11786965	1178-6965	Scopus			DOAJ registered	Dove Medical Press Ltd	Dove Medical Press	New Zealand
19700175015	Infection and Drug Resistance	11786973	1178-6973	Scopus			DOAJ registered	Dove Medical Press Ltd	Dove Medical Press	New Zealand
19700175091	ClinicoEconomics and Outcomes Research	11786981	1178-6981	Scopus			DOAJ registered	Dove Medical Press Limited	Dove Medical Press	United States
19700174632	Journal of Receptor, Ligand and Channel Research	1178699X	1178-699X	Scopus			DOAJ registered	Dove Medical Press Ltd	Dove Medical Press	New Zealand
19700174905	Diabetes, Metabolic Syndrome and Obesity: Targets and Therapy	11787007	1178-7007	Scopus			DOAJ registered	Dove Medical Press Limited	Dove Medical Press	United States
19700174902	Clinical, Cosmetic and Investigational Dermatology	11787015	1178-7015	Scopus			DOAJ registered	Dove Medical Press Limited	Dove Medical Press	United States
19700175044	Clinical and Experimental Gastroenterology	11787023	1178-7023	Scopus			DOAJ registered	Dove Medical Press Ltd	Dove Medical Press	New Zealand
19700175042	Journal of Inflammation Research	11787031	1178-7031	Scopus			DOAJ registered	Dove Medical Press Ltd	Dove Medical Press	New Zealand
19700175011	Application of Clinical Genetics	1178704X	1178-704X	Scopus			DOAJ registered	Dove Medical Press Ltd	Dove Medical Press	New Zealand
19700175092	International Journal of Nephrology and Renovascular Disease	11787058	1178-7058	Scopus			DOAJ registered	Dove Medical Press Limited	Dove Medical Press	United States
19700175029	Pharmacogenomics and Personalized Medicine	11787066	1178-7066	Scopus			DOAJ registered	Dove Medical Press Ltd	Dove Medical Press	New Zealand
19700175064	International Journal of General Medicine	11787074	1178-7074	Scopus			DOAJ registered	Dove Medical Press Ltd	Dove Medical Press	New Zealand
19700174903	Journal of Pain Research	11787090	1178-7090	Scopus			DOAJ registered	Dove Medical Press Limited	Dove Medical Press	United States
19700175065	Integrated Blood Pressure Control	11787104	1178-7104	Scopus			DOAJ registered	Dove Medical Press Limited	Dove Medical Press	United States
19700175077	Local and Regional Anesthesia	11787112	1178-7112	Scopus			DOAJ registered	Dove Medical Press Ltd	Dove Medical Press	New Zealand
20200195006	Journal of Cell Death	11790660	1179-0660	Scopus			DOAJ registered	Libertas Academica Ltd.	Libertas Academica Ltd.	New Zealand
19700175783	Breast Cancer: Targets and Therapy	11791314	1179-1314	Scopus			DOAJ registered	Dove Medical Press Ltd	Dove Medical Press	New Zealand
19700175043	Cancer Management and Research	11791322	1179-1322	Scopus			DOAJ registered	Dove Medical Press Ltd	Dove Medical Press	New Zealand
19700182344	Cell Health and Cytoskeleton	11791330	1179-1330	Scopus			DOAJ registered	Dove Medical Press Ltd	Dove Medical Press	New Zealand
19700175052	Clinical Epidemiology	11791349	1179-1349	Scopus			DOAJ registered	Dove Medical Press Ltd	Dove Medical Press	New Zealand
20000195083	Clinical, Cosmetic and Investigational Dentistry	11791357	1179-1357	Scopus			DOAJ registered	Dove Medical Press Ltd.	Dove Medical Press	New Zealand
19700175086	Drug, Healthcare and Patient Safety	11791365	1179-1365	Scopus			DOAJ registered	Dove Medical Press Limited	Dove Medical Press	United States
19700175786	HIV/AIDS - Research and Palliative Care	11791373	1179-1373	Scopus			DOAJ registered	Dove Medical Press Ltd	Dove Medical Press	New Zealand
19700175080	International Journal of Interferon, Cytokine and Mediator Research	1179139X	1179-139X	Scopus			DOAJ registered	Dove Medical Press Ltd	Dove Medical Press	New Zealand
21100201525	International Journal of Wine Research	11791403	1179-1403	Scopus			DOAJ registered	Dove Medical Press Ltd.	Dove Medical Press	New Zealand
19700175053	International Journal of Women's Health	11791411	1179-1411	Scopus			DOAJ registered	Dove Medical Press Ltd	Dove Medical Press	New Zealand
19700175041	International Medical Case Reports Journal	1179142X	1179-142X	Scopus			DOAJ registered	Dove Medical Press Ltd	Dove Medical Press	New Zealand
19700175093	Clinical Pharmacology: Advances and Applications	11791438	1179-1438	Scopus			DOAJ registered	Dove Medical Press Ltd	Dove Medical Press	New Zealand
19700175126	Medical Devices: Evidence and Research	11791470	1179-1470	Scopus			DOAJ registered	Dove Medical Press Ltd	Dove Medical Press	New Zealand
21100199846	Neurobehavioral HIV Medicine	11791497	1179-1497	Scopus			DOAJ registered	Dove Medical Press Ltd.	Dove Medical Press	New Zealand
19700182448	Open Access Emergency Medicine	11791500	1179-1500	Scopus			DOAJ registered	Dove Medical Press Ltd	Dove Medical Press	New Zealand
19700175785	Open Access Journal of Clinical Trials	11791519	1179-1519	Scopus			DOAJ registered	Dove Medical Press Ltd	Dove Medical Press	New Zealand
19700175076	Open Access Journal of Urology	11791551	1179-1551	Scopus			DOAJ registered	Dove Medical Press Ltd	Dove Medical Press	New Zealand
19700175087	Open Access Rheumatology: Research and Reviews	1179156X	1179-156X	Scopus			DOAJ registered	Dove Medical Press Limited	Dove Medical Press	United States
19700175787	Psychology Research and Behavior Management	11791578	1179-1578	Scopus			DOAJ registered	Dove Medical Press Ltd	Dove Medical Press	New Zealand
19700182696	Reports in Medical Imaging	11791586	1179-1586	Scopus			DOAJ registered	Dove Medical Press Ltd	Dove Medical Press	New Zealand
19700182697	Risk Management and Healthcare Policy	11791594	1179-1594	Scopus			DOAJ registered	Dove Medical Press Ltd	Dove Medical Press	New Zealand
20000195043	Nature and Science of Sleep	11791608	1179-1608	Scopus			DOAJ registered	Dove Medical Press Ltd.	Dove Medical Press	New Zealand
19700175079	Virus Adaptation and Treatment	11791624	1179-1624	Scopus			DOAJ registered	Dove Medical Press Ltd	Dove Medical Press	New Zealand
19700183300	Lung Cancer: Targets and Therapy	11792728	1179-2728	Scopus			DOAJ registered	Dove Medical Press Ltd	Dove Medical Press	New Zealand
19700176601	Clinical Medicine Insights: Circulatory, Respiratory and Pulmonary Medicine	11795484	1179-5484	Scopus			DOAJ registered	Libertas Academica	Libertas Academica	New Zealand
19700171806	Clinical Medicine Insights: Gastroenterology	11795522	1179-5522	Scopus			DOAJ registered	Libertas Academica	Libertas Academica	New Zealand
19700187809	Clinical Medicine Insights: Geriatrics	11795530	1179-5530	Scopus			DOAJ registered	Libertas Academica	Libertas Academica	New Zealand
19700171807	Clinical Medicine Insights: Oncology	11795549	1179-5549	Scopus			DOAJ registered	Libertas Academica	Libertas Academica	New Zealand
19700174609	Clinical Medicine Insights: Therapeutics	1179559X	1179-559X	Scopus			DOAJ registered	Libertas Academica	Libertas Academica	New Zealand
16816	Journal of Psychiatry and Neuroscience	11804882	1180-4882	Scopus	14882434	1488-2434	DOAJ registered	Canadian Medical Association/Association Medical Canadienne	Canadian Medical Association/Association Medical Canadienne	Canada
29319	Current Oncology	11980052	1198-0052	Scopus			DOAJ registered	Multimed, Inc.	Multimed, Inc.	Canada
17224	McGill Journal of Medicine	1201026X	1201-026X	Scopus			DOAJ registered	McGill University	McGill University	Canada
145268	Theory and Applications of Categories	1201561X	1201-561X	Scopus			DOAJ registered	R. Rosebrugh	R. Rosebrugh	Canada
145171	Canadian journal of rural medicine : the official journal of the Society of Rural Physicians of Canada = Journal canadien de la medecine rurale : le journal officiel de la Societe de medecine rurale du Canada	12037796	1203-7796	Scopus			DOAJ registered	Canadian Medical Association/Association Medical Canadienne	Canadian Medical Association/Association Medical Canadienne	Canada
18300156727	Journal of Internet Banking and Commerce	12045357	1204-5357	Scopus			DOAJ registered	Array Development	Array Development	Canada
12060	International Electronic Journal for Leadership in Learning	12069620	1206-9620	Scopus			DOAJ registered	University of Calgary Press	University of Calgary Press	Canada
5000159301	Kardiologia	12100048	1210-0048	Scopus			DOAJ registered	SymeKard s.r.o.	SymeKard s.r.o.	Slovakia
17500155108	Radioengineering	12102512	1210-2512	Scopus			DOAJ registered	Brno University of Technology	Brno University of Technology	Czech Republic
20763	Listy Cukrovarnicke a Reparske	12103306	1210-3306	Scopus			DOAJ registered	Cukrspol Praha Modrany	Cukrspol Praha Modrany	Czech Republic
26538	Acta medica (Hradec Kralove) / Universitas Carolina, Facultas Medica Hradec Kralove	12114286	1211-4286	Scopus			DOAJ registered	Vydavatelstvi Karolinum	Vydavatelstvi Karolinum	Czech Republic
21964	Czech Journal of Food Sciences	12121800	1212-1800	Scopus			DOAJ registered	Ceska Akademie Zemedelskych Ved	Ceska Akademie Zemedelskych Ved	Czech Republic
5700165213	Czech Journal of Genetics and Plant Breeding	12121975	1212-1975	Scopus			DOAJ registered	Ceska Akademie Zemedelskych Ved	Ceska Akademie Zemedelskych Ved	Czech Republic
5800179589	Plant Protection Science	12122580	1212-2580	Scopus			DOAJ registered	Institute of Agricultural and Food Information	Institute of Agricultural and Food Information	Czech Republic
130045	Journal of Applied Biomedicine	1214021X	1214-021X	Scopus	12140287	1214-0287	DOAJ registered	University of South Bohemia	University of South Bohemia	Czech Republic
63670	Bulletin of Geosciences	12141119	1214-1119	Scopus			DOAJ registered	Ceska Geologicka Sluzba/Czech Geological Survey	Ceska Geologicka Sluzba/Czech Geological Survey	Czech Republic
68435	Plant, Soil and Environment	12141178	1214-1178	Scopus			DOAJ registered	Ceska Akademie Zemedelskych Ved	Ceska Akademie Zemedelskych Ved	Czech Republic
24077	Acta Zoologica Academiae Scientiarum Hungaricae	12178837	1217-8837	Scopus			DOAJ registered	Magyar Termeszettudomanyi Muzeum	Magyar Termeszettudomanyi Muzeum	Hungary
21100198228	Analele Universitatii Bucuresti Chimie	1220871X	1220-871X	Scopus	18440401	1844-0401	DOAJ registered	Ars Docendi	Ars Docendi	Romania
21100199784	Annals of the University of Craiova, Mathematics and Computer Science Series	12236934	1223-6934	Scopus	22469958	2246-9958	DOAJ registered	Universitaria Publishing House, University of Craiova	Universitaria Publishing House, University of Craiova	Romania
19700175586	Analele Stiintifice ale Universitatii Ovidius Constanta, Seria Matematica	12241784	1224-1784	Scopus			DOAJ registered	Ovidius University	Ovidius University	Romania
25257	Balkan Journal of Geometry and its Applications	12242780	1224-2780	Scopus			DOAJ registered	Universitatea Politehnica Bucuresti	Universitatea Politehnica Bucuresti	Romania
19700175856	Applied Medical Informatics	12245593	1224-5593	Scopus	20677855	2067-7855	DOAJ registered	Romanian Society of Applied Medical Informatics (S R I M A)	Romanian Society of Applied Medical Informatics (S R I M A)	Romania
93217	Ui sahak	1225505X	1225-505X	Scopus			DOAJ registered	Taehan Suhakhoe	Taehan Suhakhoe	South Korea
24783	ETRI Journal	12256463	1225-6463	Scopus			DOAJ registered	Electronics and Telecommunications Research Institute	Electronics and Telecommunications Research Institute	South Korea
17583	Journal of Biochemistry and Molecular Biology	12258687	1225-8687	Scopus	02191024	0219-1024	DOAJ registered	Springer Verlag	Springer	Germany
53121	Taehan Kan Hakhoe chi = The Korean journal of hepatology	12260479	1226-0479	Scopus			DOAJ registered	Korean Association for the Study of the Liver	Korean Association for the Study of the Liver	South Korea
17476	Experimental and Molecular Medicine	12263613	1226-3613	Scopus			DOAJ registered	Korean Society of Medical Biochemistry and Molecular Biology	Korean Society of Medical Biochemistry and Molecular Biology	South Korea
17255	Korean Journal of Radiology	12296929	1229-6929	Scopus			DOAJ registered	Korean Radiological Society	Korean Radiological Society	South Korea
19900192567	Transactions on Electrical and Electronic Materials	12297607	1229-7607	Scopus	20927592	2092-7592	DOAJ registered	The Korean Institute of Electrical and Electronic Material Engineers	The Korean Institute of Electrical and Electronic Material Engineers	South Korea
18327	Journal of Veterinary Science	1229845X	1229-845X	Scopus			DOAJ registered	Korean Society of Veterinary Science	Korean Society of Veterinary Science	South Korea
14502	Archives of Civil Engineering	12302945	1230-2945	Scopus			DOAJ registered	Wydawnictwo Naukowe P W N SA	Wydawnictwo Naukowe P W N SA	Poland
15882	Fibres and Textiles in Eastern Europe	12303666	1230-3666	Scopus			DOAJ registered	Institute of Chemical Fibres	Institute of Chemical Fibres	Poland
19300156919	Archives of Polish Fisheries	12306428	1230-6428	Scopus			DOAJ registered	Versita	Versita	Spain
4700152498	Archives of Thermodynamics	12310956	1231-0956	Scopus			DOAJ registered	Polska Akademia Nauk	Polska Akademia Nauk	Poland
22715	Annals of Agricultural and Environmental Medicine	12321966	1232-1966	Scopus			DOAJ registered	Institute of Agricultural Medicine	Institute of Agricultural Medicine	Poland
68194	Mikologia Lekarska	1232986X	1232-986X	Scopus			DOAJ registered	Volumed	Volumed	Poland
28326	Gastroenterologia Polska	12329886	1232-9886	Scopus			DOAJ registered	Wydawnictwo Volumed Sp	Wydawnictwo Volumed Sp	Poland
17700156764	Polish Maritime Research	12332585	1233-2585	Scopus			DOAJ registered	Versita (Central European Science Publishers)	Versita (Central European Science Publishers)	Poland
19180	Journal of Applied Genetics	12341983	1234-1983	Scopus			DOAJ registered	Polska Akademia Nauk	Polska Akademia Nauk	Poland
18300156724	Psychology of Language and Communication	12342238	1234-2238	Scopus			DOAJ registered	University of Warsaw	University of Warsaw	Poland
26066	Endokrynologia, Diabetologia i Choroby Przemiany Materii Wieku Rozwojowego	1234625X	1234-625X	Scopus			DOAJ registered	Katedra i Klinika Endokrynologii Wieku Rozwojowego	Katedra i Klinika Endokrynologii Wieku Rozwojowego	Poland
23840	Boreal Environment Research	12396095	1239-6095	Scopus			DOAJ registered	Finnish Environment Institute	Finnish Environment Institute	Finland
24692	Annales Academiae Scientiarum Fennicae Mathematica	1239629X	1239-629X	Scopus			DOAJ registered	Suomalainen Tiedeakatemia/Academia Scientiarum Fennica	Suomalainen Tiedeakatemia/Academia Scientiarum Fennica	Finland
14742	International journal of circumpolar health	12399736	1239-9736	Scopus			DOAJ registered	International Union for Circumpolar Health	International Union for Circumpolar Health	United States
21100202746	TAL Traitement Automatique des Langues	12489433	1248-9433	Scopus			DOAJ registered	Association pour le Traitement Automatique des Langues (ATALA)	Association pour le Traitement Automatique des Langues (ATALA)	France
16400154771	Etudes Photographiques	12709050	1270-9050	Scopus	17775302	1777-5302	DOAJ registered	Societe Francaise de Photographie	Societe Francaise de Photographie	France
4800156303	CyberGeo	12783366	1278-3366	Scopus			DOAJ registered	Centre National De La Recherche Scientifique	Centre National De La Recherche Scientifique	France
19808	Adansonia	12808571	1280-8571	Scopus			DOAJ registered	Museum National d'Histoire Naturelle	Museum National d'Histoire Naturelle	France
23211	Zoosystema	12809551	1280-9551	Scopus			DOAJ registered	Museum National d'Histoire Naturelle	Museum National d'Histoire Naturelle	France
25072	Geodiversitas	12809659	1280-9659	Scopus	16389395	1638-9395	DOAJ registered	Museum National d'Histoire Naturelle	Museum National d'Histoire Naturelle	France
18219	Oil and Gas Science and Technology	12944475	1294-4475	Scopus			DOAJ registered	Editions Technip	Editions Technip	France
17821	Doga, Turkish Journal of Botany	1300008X	1300-008X	Scopus	13036106	1303-6106	DOAJ registered	Scientific and Technical research Council of Turkey - TUBITAK/Turkiye Bilimsel ve Teknik Arastirma Kurumu	Scientific and Technical research Council of Turkey - TUBITAK/Turkiye Bilimsel ve Teknik Arastirma Kurumu	Turkey
27428	Turkish Journal of Mathematics	13000098	1300-0098	Scopus			DOAJ registered	Scientific and Technical research Council of Turkey - TUBITAK/Turkiye Bilimsel ve Teknik Arastirma Kurumu	Scientific and Technical research Council of Turkey - TUBITAK/Turkiye Bilimsel ve Teknik Arastirma Kurumu	Turkey
12389	Turkish Journal of Physics	13000101	1300-0101	Scopus	13036122	1303-6122	DOAJ registered	Scientific and Technical research Council of Turkey - TUBITAK/Turkiye Bilimsel ve Teknik Arastirma Kurumu	Scientific and Technical research Council of Turkey - TUBITAK/Turkiye Bilimsel ve Teknik Arastirma Kurumu	Turkey
34696	Turk Tarim ve Ormancilik Dergisi/Turkish Journal of Agriculture and Forestry	1300011X	1300-011X	Scopus	13036173	1303-6173	DOAJ registered	Scientific and Technical research Council of Turkey - TUBITAK/Turkiye Bilimsel ve Teknik Arastirma Kurumu	Scientific and Technical research Council of Turkey - TUBITAK/Turkiye Bilimsel ve Teknik Arastirma Kurumu	Turkey
89762	Turkish Journal of Veterinary and Animal Sciences	13000128	1300-0128	Scopus	13036181	1303-6181	DOAJ registered	Scientific and Technical research Council of Turkey - TUBITAK/Turkiye Bilimsel ve Teknik Arastirma Kurumu	Scientific and Technical research Council of Turkey - TUBITAK/Turkiye Bilimsel ve Teknik Arastirma Kurumu	Turkey
20227	Turkish Journal of Medical Sciences	13000144	1300-0144	Scopus	13036165	1303-6165	DOAJ registered	Scientific and Technical research Council of Turkey - TUBITAK/Turkiye Bilimsel ve Teknik Arastirma Kurumu	Scientific and Technical research Council of Turkey - TUBITAK/Turkiye Bilimsel ve Teknik Arastirma Kurumu	Turkey
4700152284	Turkish Journal of Biology	13000152	1300-0152	Scopus			DOAJ registered	Scientific and Technical research Council of Turkey - TUBITAK/Turkiye Bilimsel ve Teknik Arastirma Kurumu	Scientific and Technical research Council of Turkey - TUBITAK/Turkiye Bilimsel ve Teknik Arastirma Kurumu	Turkey
14643	Turkish Journal of Engineering and Environmental Sciences	13000160	1300-0160	Scopus	13036157	1303-6157	DOAJ registered	Scientific and Technical research Council of Turkey - TUBITAK/Turkiye Bilimsel ve Teknik Arastirma Kurumu	Scientific and Technical research Council of Turkey - TUBITAK/Turkiye Bilimsel ve Teknik Arastirma Kurumu	Turkey
24033	Turkish Journal of Zoology	13000179	1300-0179	Scopus	13036114	1303-6114	DOAJ registered	Scientific and Technical research Council of Turkey - TUBITAK/Turkiye Bilimsel ve Teknik Arastirma Kurumu	Scientific and Technical research Council of Turkey - TUBITAK/Turkiye Bilimsel ve Teknik Arastirma Kurumu	Turkey
21986	Turkish Journal of Chemistry	13000527	1300-0527	Scopus	13036130	1303-6130	DOAJ registered	Scientific and Technical research Council of Turkey - TUBITAK/Turkiye Bilimsel ve Teknik Arastirma Kurumu	Scientific and Technical research Council of Turkey - TUBITAK/Turkiye Bilimsel ve Teknik Arastirma Kurumu	Turkey
22933	Turkish Journal of Electrical Engineering and Computer Sciences	13000632	1300-0632	Scopus	13036203	1303-6203	DOAJ registered	Scientific and Technical research Council of Turkey - TUBITAK/Turkiye Bilimsel ve Teknik Arastirma Kurumu	Scientific and Technical research Council of Turkey - TUBITAK/Turkiye Bilimsel ve Teknik Arastirma Kurumu	Turkey
18117	Noropsikiyatri Arsivi	13000667	1300-0667	Scopus			DOAJ registered	Turk Norpsikiyatri Dernegi	Turk Norpsikiyatri Dernegi	Turkey
23906	Turkish Journal of Earth Sciences	13000985	1300-0985	Scopus			DOAJ registered	Scientific and Technical research Council of Turkey - TUBITAK/Turkiye Bilimsel ve Teknik Arastirma Kurumu	Scientific and Technical research Council of Turkey - TUBITAK/Turkiye Bilimsel ve Teknik Arastirma Kurumu	Turkey
4000148505	Ekoloji	13001361	1300-1361	Scopus			DOAJ registered	Cevre Koruma ve Arastirma Vakfi	Cevre Koruma ve Arastirma Vakfi	Turkey
17700156702	Journal of Neurological Sciences	13001817	1300-1817	Scopus			DOAJ registered	Ege University Press	Ege University Press	Turkey
13165	Erciyes Tip Dergisi	1300199X	1300-199X	Scopus			DOAJ registered	Erciyes Universitesi	Erciyes Universitesi	Turkey
86016	Tanisal ve girisimsel radyoloji : Tibbi Goruntuleme ve Girisimsel Radyoloji Dernegi yayin organi	13004360	1300-4360	Scopus			DOAJ registered	Ankara Turk Radyoloji Dernegi	Ankara Turk Radyoloji Dernegi	Turkey
19940	Turk Psikoloji Dergisi	13004433	1300-4433	Scopus			DOAJ registered	Turkiye Sinir ve Ruh Sagligi Dernegi	Turkiye Sinir ve Ruh Sagligi Dernegi	Turkey
19200156703	Romatizma	13005286	1300-5286	Scopus	13079034	1307-9034	DOAJ registered	Romatizma Arastirma ve Savas, Dernegi	Romatizma Arastirma ve Savas, Dernegi	Turkey
70974	Turk Uroloji Dergisi	13005804	1300-5804	Scopus			DOAJ registered	Turk Uroloji Dernegi Yayin Organi	Turk Uroloji Dernegi Yayin Organi	Turkey
19200156959	Kafkas Universitesi Veteriner Fakultesi Dergisi	13006045	1300-6045	Scopus			DOAJ registered	Kafkas University	Kafkas University	Turkey
19700174883	Turk Onkoloji Dergisi	13007467	1300-7467	Scopus			DOAJ registered	Turk Onkoloji Dernegi	Turk Onkoloji Dernegi	Turkey
19600157003	Tarim Bilimleri Dergisi	13007580	1300-7580	Scopus			DOAJ registered	Ankara Universitesi	Ankara Universitesi	Turkey
26089	Turkish Journal of Haematology	13007777	1300-7777	Scopus			DOAJ registered	Ankara Universitesi	Ankara Universitesi	Turkey
4700152448	Yeni Symposium	13008773	1300-8773	Scopus	13044591	1304-4591	DOAJ registered	Cerrahpasa Tip Fakultesi Psikiyatri Klinigi	Cerrahpasa Tip Fakultesi Psikiyatri Klinigi	Turkey
19700174633	Turk Noroloji Dergisi	1301062X	1301-062X	Scopus			DOAJ registered	Turkish Journal of Neurology	Turkish Journal of Neurology	Turkey
19700182301	Turkish Journal of Field Crops	13011111	1301-1111	Scopus			DOAJ registered	Society of Field Crops Science	Society of Field Crops Science	Turkey
19700174716	Klimik Dergisi	1301143X	1301-143X	Scopus			DOAJ registered	Klinik Mikrobiyoloji ve Infeksiyon Hastaliklari Dernegi	Klinik Mikrobiyoloji ve Infeksiyon Hastaliklari Dernegi	Turkey
19200156926	Turkish Journal of Endocrinology and Metabolism	13012193	1301-2193	Scopus			DOAJ registered	Galenos Yayincilik	Galenos Yayincilik	Turkey
63118	Yerbilimleri/ Earth Sciences	13012894	1301-2894	Scopus			DOAJ registered	University of Hacettepe	University of Hacettepe	Turkey
19200157052	Trakya Universitesi Tip Fakultesi Dergisi	13013149	1301-3149	Scopus			DOAJ registered	Trakya Universitesi	Trakya Universitesi	Turkey
39299	International Journal of Applied Thermodynamics	13019724	1301-9724	Scopus			DOAJ registered	International Centre for Applied Thermodynamics	International Centre for Applied Thermodynamics	Turkey
30931	FTR - Turkiye Fiziksel Tip ve Rehabilitasyon Dergisi	13020234	1302-0234	Scopus			DOAJ registered	Galenos Yayincilik	Galenos Yayincilik	Turkey
28569	Gulhane Medical Journal	13020471	1302-0471	Scopus			DOAJ registered	Gulhane Military Academy	Gulhane Military Academy	Turkey
23858	Turkish Online Journal of Distance Education	13026488	1302-6488	Scopus			DOAJ registered	Anadolu University	Anadolu University	Turkey
19700174962	Turk Toraks Dergisi	13027808	1302-7808	Scopus	13085387	1308-5387	DOAJ registered	Aves Yayincilik	Aves Yayincilik	Turkey
40304	Anadolu Kardiyoloji Dergisi	13028723	1302-8723	Scopus			DOAJ registered	Galenos Yayincilik	Galenos Yayincilik	Turkey
17463	Neuroanatomy	13031783	1303-1783	Scopus	13031775	1303-1775	DOAJ registered	M. Mustafa Aldur	M. Mustafa Aldur	Turkey
19200157113	Turkish Journal of Fisheries and Aquatic Sciences	13032712	1303-2712	Scopus			DOAJ registered	Central Fisheries Research Institute	Central Fisheries Research Institute	Turkey
4000152113	Journal of Sports Science and Medicine	13032968	1303-2968	Scopus			DOAJ registered	Dept. of Sports Medicine, Medical Faculty of Uludag University	Dept. of Sports Medicine, Medical Faculty of Uludag University	Turkey
11600153428	Journal of Cell and Molecular Biology	13033646	1303-3646	Scopus	13060961	1306-0961	DOAJ registered	Halic University	Halic University	Turkey
19500156802	Turkish Online Journal of Educational Technology	13036521	1303-6521	Scopus			DOAJ registered	Sakarya University	Sakarya University	Turkey
4700152851	Turk Geriatri Dergisi	13042947	1304-2947	Scopus			DOAJ registered	Geriatrics Society	Geriatrics Society	Turkey
17700156748	Journal of Turkish Science Education	13046020	1304-6020	Scopus			DOAJ registered	Ekip Limited	Ekip Limited	Turkey
21100199805	Turkiye Acil Tip Dergisi	13047361	1304-7361	Scopus			DOAJ registered	Emergency Medicine Association of Turkey	Emergency Medicine Association of Turkey	Turkey
19700175001	Guncel Pediatri	13049054	1304-9054	Scopus			DOAJ registered	Uludag University	Uludag University	Turkey
144938	Diagnostic and Interventional Radiology	13053825	1305-3825	Scopus	13053612	1305-3612	DOAJ registered	Turkish Society of Radiology	Turkish Society of Radiology	Turkey
18500163500	Turk Pediatri Arsivi	13060015	1306-0015	Scopus			DOAJ registered	Logos Yayincilik Ticaret A.S.	Logos Yayincilik Ticaret A.S.	Turkey
4400151605	UHOD - Uluslararasi Hematoloji-Onkoloji Dergisi	1306133X	1306-133X	Scopus			DOAJ registered	Akademi Doktorlar Yayinevi	Akademi Doktorlar Yayinevi	Turkey
17700156703	International Electronic Journal of Mathematics Education	13063030	1306-3030	Scopus			DOAJ registered	Gokkusagi Ltd. Sti.	Gokkusagi Ltd. Sti.	Turkey
21100195303	Eurasian Journal of Analytical Chemistry	13063057	1306-3057	Scopus			DOAJ registered	Moment Publications	Moment Publications	Turkey
17700155408	International Journal of Environmental and Science Education	13063065	1306-3065	Scopus			DOAJ registered
19700175009	Cocuk Enfeksiyon Dergisi	13071068	1307-1068	Scopus	13085271	1308-5271	DOAJ registered	Aves Yayincilik	Aves Yayincilik	Turkey
19700174647	Journal of Applied Biological Sciences	13071130	1307-1130	Scopus			DOAJ registered	Nobel Publishing	Nobel Publishing	Turkey
17500155003	Records of Natural Products	13076167	1307-6167	Scopus			DOAJ registered	ACG Publications	ACG Publications	Turkey
21100199756	Organic Communications	13076175	1307-6175	Scopus			DOAJ registered	Academy of Chemistry of Globe Publications	Academy of Chemistry of Globe Publications	Turkey
19700174637	Duzce Medical Journal	1307671X	1307-671X	Scopus			DOAJ registered	Duzce University	Duzce University	Turkey
19700174945	Turk Dermatoloji Dergisi	13077635	1307-7635	Scopus	13085255	1308-5255	DOAJ registered	Aves Yayincilik	Aves Yayincilik	Turkey
19700176214	International Electronic Journal of Elementary Education	13079298	1307-9298	Scopus			DOAJ registered	Dumlupinar Universty	Dumlupinar Universty	Turkey
21100201518	International Journal of Early Childhood Special Education	13085581	1308-5581	Scopus			DOAJ registered	International Journal of Early Childhood Special Education	International Journal of Early Childhood Special Education	Turkey
19900192614	Eurasian Journal of Medicine	13088734	1308-8734	Scopus	13088742	1308-8742	DOAJ registered	Aves Yayincilik	Aves Yayincilik	Turkey
19400158463	Turkish Journal of Rheumatology	13090291	1309-0291	Scopus			DOAJ registered	Romatizma Arastirma ve Savas, Dernegi	Romatizma Arastirma ve Savas, Dernegi	Turkey
19800188015	Journal of the Turkish German Gynecology Association	13090399	1309-0399	Scopus	13090380	1309-0380	DOAJ registered	Aves Yayincilik	Aves Yayincilik	Turkey
19900193275	Journal of International Dental and Medical Research	1309100X	1309-100X	Scopus			DOAJ registered	Ektodermal Displazi Grubu	Ektodermal Displazi Grubu	Turkey
21733	Balkan Journal of Medical Genetics	13110160	1311-0160	Scopus			DOAJ registered	Meditsinski Universitet - Sofia	Meditsinski Universitet - Sofia	Bulgaria
21100199814	Cybernetics and Information Technologies	13119702	1311-9702	Scopus	13144081	1314-4081	DOAJ registered	Institute of Information and Communication Technologies, Bulgarian Academy of Sciences	Institute of Information and Communication Technologies, Bulgarian Academy of Sciences	Bulgaria
25166	Applied Mathematical Sciences	1312885X	1312-885X	Scopus			DOAJ registered	Hikari Ltd.	Hikari Ltd.	Bulgaria
17300154704	International Journal of Mathematical Analysis	13128876	1312-8876	Scopus			DOAJ registered	Hikari Ltd.	Hikari Ltd.	Bulgaria
11300153315	Advanced Studies in Theoretical Physics	13131311	1313-1311	Scopus			DOAJ registered	Hikari Ltd.	Hikari Ltd.	Bulgaria
21100200206	BioRisk	13132644	1313-2644	Scopus	13132652	1313-2652	DOAJ registered	Pensoft Publishers	Pensoft Publishers	Bulgaria
19700170477	ZooKeys	13132989	1313-2989	Scopus	13132970	1313-2970	DOAJ registered	Pensoft Publishers	Pensoft Publishers	Bulgaria
145260	Divulgaciones Matematicas	13152068	1315-2068	Scopus			DOAJ registered	Universidad del Zulia	Universidad del Zulia	Venezuela
5600152899	Revista de Ciencias Sociales	13159518	1315-9518	Scopus			DOAJ registered	Universidad del Zulia	Universidad del Zulia	Venezuela
22988	Revista Venezolana de Gerencia	13159984	1315-9984	Scopus			DOAJ registered	Universidad del Zulia	Universidad del Zulia	Venezuela
10300153373	Agroalimentaria	13160354	1316-0354	Scopus			DOAJ registered	Universidad de los Andes	Universidad de los Andes	Venezuela
12100154830	Bioagro	13163361	1316-3361	Scopus			DOAJ registered	Universidad Centro-Occidental Lisandro Alvarado	Universidad Centro-Occidental Lisandro Alvarado	Venezuela
64744	Salus	13167138	1316-7138	Scopus			DOAJ registered	Universidad de Carabobo	Universidad de Carabobo	Venezuela
145456	Entomotropica	13175262	1317-5262	Scopus			DOAJ registered	Sociedad Venezolana de Entomologia	Sociedad Venezolana de Entomologia	Venezuela
22658	Acta Chimica Slovenica	13180207	1318-0207	Scopus			DOAJ registered	Slovenian Chemical Society	Slovenian Chemical Society	Slovenia
17866	Radiology and Oncology	13182099	1318-2099	Scopus			DOAJ registered	Onkoloski Institut Ljubljana/Institute of Oncology Ljubljana	Onkoloski Institut Ljubljana/Institute of Oncology Ljubljana	Slovenia
5000154608	Saudi journal of kidney diseases and transplantation : an official publication of the Saudi Center for Organ Transplantation, Saudi Arabia.	13192442	1319-2442	Scopus			DOAJ registered	Saudi Center for Organ Transplantation	Saudi Center for Organ Transplantation	Saudi Arabia
5300152206	Saudi Journal of Gastroenterology	13193767	1319-3767	Scopus	19984049	1998-4049	DOAJ registered	Medknow Publications	Medknow Publications	India
13951	Arabian Journal for Science and Engineering	13198025	1319-8025	Scopus			DOAJ registered	King Fahd University of Petroleum and Minerals	King Fahd University of Petroleum and Minerals	Saudi Arabia
21100200606	International Journal of Transpersonal Studies	13210122	1321-0122	Scopus	19423241	1942-3241	DOAJ registered	International Transpersonal Association	International Transpersonal Association	United States
20184	Allergology International	13238930	1323-8930	Scopus	14401592	1440-1592	DOAJ registered	Japanese Society of Allergology	Japanese Society of Allergology	Japan
5700154403	Australian Journal of Emergency Management	13241540	1324-1540	Scopus			DOAJ registered	Australian Emergency Management Institute	Australian Emergency Management Institute	Australia
22917	Journal of Empirical Generalisations in Marketing Science	13264443	1326-4443	Scopus			DOAJ registered	University of South Australia	University of South Australia	Australia
21100201973	Fizika B	13300016	1330-0016	Scopus	13339133	1333-9133	DOAJ registered	Croatian Physical Society	Croatian Physical Society	Croatia
5000157006	Informatologia	13300067	1330-0067	Scopus			DOAJ registered	Institute Informacijskih Znanosti/Institute for Information Sciences	Institute Informacijskih Znanosti/Institute for Information Sciences	Croatia
19398	Acta Pharmaceutica	13300075	1330-0075	Scopus			DOAJ registered	Hrvatsko Farmaceutsko Drustvo/Croatian Pharmaceutical Society	Hrvatsko Farmaceutsko Drustvo/Croatian Pharmaceutical Society	Croatia
57806	Socijalna Ekologija	13300113	1330-0113	Scopus			DOAJ registered	Hrvatsko sociolosko drustvo	Hrvatsko sociolosko drustvo	Croatia
26001	Drustvena Istrazivanja	13300288	1330-0288	Scopus			DOAJ registered	Institut Drustvenih Znanosti lvo Pilar/Institute of Social Sciences lvo Pilar	Institut Drustvenih Znanosti lvo Pilar/Institute of Social Sciences lvo Pilar	Croatia
26336	Geologia Croatica	1330030X	1330-030X	Scopus			DOAJ registered	Institute of Geology Zagreb	Institute of Geology Zagreb	Croatia
18245	Ribarstvo	1330061X	1330-061X	Scopus			DOAJ registered	Sveuciliste u Zagrebu	Sveuciliste u Zagrebu	Croatia
19700172904	Prilozi Instituta za Arheologiju	13300644	1330-0644	Scopus			DOAJ registered	Institut Za Arheologiju	Institut Za Arheologiju	Croatia
66263	Prostor	13300652	1330-0652	Scopus			DOAJ registered	Sveuciliste u Zagrebu	Sveuciliste u Zagrebu	Croatia
4700152452	Biochemia Medica	13300962	1330-0962	Scopus			DOAJ registered	Hrvatsko drustvo medicinskih biokemicara	Hrvatsko drustvo medicinskih biokemicara	Croatia
21100199727	Journal of Computing and Information Technology	13301136	1330-1136	Scopus	18463908	1846-3908	DOAJ registered	The University of Zagreb Computing Centre (SRCE)	The University of Zagreb Computing Centre (SRCE)	Croatia
144678	Revija za Socijalnu Politiku	13302965	1330-2965	Scopus			DOAJ registered	Studijski centar socijalnog rada	Studijski centar socijalnog rada	Croatia
10300153302	Poljoprivreda	13307142	1330-7142	Scopus			DOAJ registered	Poljoprivredni Fakultet Osijek	Poljoprivredni Fakultet Osijek	Croatia
15632	Food Technology and Biotechnology	13309862	1330-9862	Scopus			DOAJ registered	Sveuciliste u Zagrebu	Sveuciliste u Zagrebu	Croatia
21233	Management	13310194	1331-0194	Scopus	18463363	1846-3363	DOAJ registered	University of Split - Faculty of Economics	University of Split - Faculty of Economics	Croatia
19500157817	Mathematical Communications	13310623	1331-0623	Scopus			DOAJ registered	Croatian Mathematical Society	Croatian Mathematical Society	Croatia
14008	Hrvatska Revija Za Rehabilitacijska Istrazivanja	13313010	1331-3010	Scopus			DOAJ registered	Sveuciliste u Zagrebu	Sveuciliste u Zagrebu	Croatia
5800207580	Rasprave Instituta za Hrvatski Jezik i Jezikoslovlje	13316745	1331-6745	Scopus			DOAJ registered	Institut za Hrvatski Jezik i Jezikoslovlje	Institut za Hrvatski Jezik i Jezikoslovlje	Croatia
20595	Ekonomska Istrazivanja	1331677X	1331-677X	Scopus			DOAJ registered	Sveuciliste u Rijeci	Sveuciliste u Rijeci	Croatia
4000151615	Agriculturae Conspectus Scientificus	13317768	1331-7768	Scopus	13317776	1331-7776	DOAJ registered	Fakultet Poljoprivrednih Znanosti	Fakultet Poljoprivrednih Znanosti	Croatia
19500157309	Zbornik Radova Ekonomskog Fakultet au Rijeci	13318004	1331-8004	Scopus	18467520	1846-7520	DOAJ registered	Urednistvo Casopisa	Urednistvo Casopisa	Croatia
26800	Pomorstvo	13320718	1332-0718	Scopus			DOAJ registered	Sveuciliste u Rijeci	Sveuciliste u Rijeci	Croatia
11600153828	Psihologijske Teme	13320742	1332-0742	Scopus			DOAJ registered	University of Rijeka	University of Rijeka	Croatia
7000153216	Journal of Central European Agriculture	13329049	1332-9049	Scopus			DOAJ registered	University of Agricultural Sciences and Veterinary Medicine	University of Agricultural Sciences and Veterinary Medicine	Croatia
5800209165	Prolegomena: Casopis za filozofiju/Journal of Philosophy	13334395	1333-4395	Scopus			DOAJ registered	Udruga za Prominance Filozofije	Udruga za Prominance Filozofije	Croatia
6600153104	Kartografija i Geoinformacije	1333896X	1333-896X	Scopus			DOAJ registered	Hrvatsko Kartografsko Drustvo	Hrvatsko Kartografsko Drustvo	Croatia
5800179608	Acta Montanistica Slovaca	13351788	1335-1788	Scopus			DOAJ registered	Acta Montanistica Slovaca	Acta Montanistica Slovaca	Czech Republic
17700156763	Measurement Science Review	13358871	1335-8871	Scopus			DOAJ registered	Institute of Measurement Science	Institute of Measurement Science	Slovakia
21100201316	Petroleum and Coal	13377027	1337-7027	Scopus			DOAJ registered	Vyskumny ustav pre ropu a uhlovodikove plyny (VURUP)	Vyskumny ustav pre ropu a uhlovodikove plyny (VURUP)	Slovakia
17426	DNA Research	13402838	1340-2838	Scopus			DOAJ registered	Oxford University Press	OUP	United Kingdom
23825	Journal of atherosclerosis and thrombosis	13403478	1340-3478	Scopus			DOAJ registered	Japan Atherosclerosis Society	Japan Atherosclerosis Society	Japan
27969	Journal of Equine Science	13403516	1340-3516	Scopus			DOAJ registered	Japanese Society of Equine Science	Japanese Society of Equine Science	Japan
7500153108	Kyushu Journal of Mathematics	13406116	1340-6116	Scopus			DOAJ registered	Kyushu University	Kyushu University	Japan
27182	Experimental Animals	13411357	1341-1357	Scopus			DOAJ registered	Japanese Association for Laboratory Animal Science	Japanese Association for Laboratory Animal Science	Japan
145431	Rigakuryoho Kagaku	13411667	1341-1667	Scopus			DOAJ registered	Undo Seiri Kenkyukai	Undo Seiri Kenkyukai	Japan
22128	Genes and Genetic Systems	13417568	1341-7568	Scopus			DOAJ registered	Genetics Society of Japan/Nihon Iden Gakkai	Genetics Society of Japan/Nihon Iden Gakkai	Japan
29280	Journal of Occupational Health	13419145	1341-9145	Scopus			DOAJ registered	Japan Society for Occupational Health/Nihon Sangyo Eisei Gakkai	Japan Society for Occupational Health/Nihon Sangyo Eisei Gakkai	Japan
16582	Plant Biotechnology	13424580	1342-4580	Scopus	13476114	1347-6114	DOAJ registered	Japanese Society of Plant Cell and Molecular Biology	Japanese Society of Plant Cell and Molecular Biology	Japan
27230	Journal of Medical Investigation	13431420	1343-1420	Scopus			DOAJ registered	Tokushima Daigaku Igakubu	Tokushima Daigaku Igakubu	Japan
26158	Journal of oral science	13434934	1343-4934	Scopus			DOAJ registered	Nihon University	Nihon University	Japan
16619	Plant Production Science	1343943X	1343-943X	Scopus	13491008	1349-1008	DOAJ registered	Crop Science Society of Japan	Crop Science Society of Japan	Japan
144916	Journal of the Japanese Physical Therapy Association	13441272	1344-1272	Scopus			DOAJ registered	Japanese Physical Therapy Association	Japanese Physical Therapy Association	Japan
15316	Japanese Journal of Infectious Diseases	13446304	1344-6304	Scopus			DOAJ registered	National Institute of Infectious Diseases	National Institute of Infectious Diseases	Japan
76879	Breeding Science	13447610	1344-7610	Scopus			DOAJ registered	Japanese Society of Breeding	Japanese Society of Breeding	Japan
25144	Journal of Health Science	13449702	1344-9702	Scopus	13475207	1347-5207	DOAJ registered	African Forum for Health Sciences	African Forum for Health Sciences	Kenya
16358	Journal of Nippon Medical School = Nihon Ika Daigaku zasshi	13454676	1345-4676	Scopus			DOAJ registered	Medical Association of Nippon Medical School/Nippon Ika Daigaku Igakkai	Medical Association of Nippon Medical School/Nippon Ika Daigaku Igakkai	Japan
145264	Transactions of the Japanese Society for Artificial Intelligence	13460714	1346-0714	Scopus			DOAJ registered	Jinko Chino Gakkai	Jinko Chino Gakkai	Japan
12935	Acoustical Science and Technology	13463969	1346-3969	Scopus	13475177	1347-5177	DOAJ registered	Acoustical Society of Japan	Acoustical Society of Japan	Japan
5000158305	Journal of clinical and experimental hematopathology : JCEH	13464280	1346-4280	Scopus	18809952	1880-9952	DOAJ registered	Nihon Rinpa Monaikei Gakkai	Nihon Rinpa Monaikei Gakkai	Japan
5200153104	Journal of Poultry Science	13467395	1346-7395	Scopus			DOAJ registered	Japan Poultry Science Association	Japan Poultry Science Association	Japan
17000	Journal of the Japan Petroleum Institute	13468804	1346-8804	Scopus			DOAJ registered	Japan Petroleum Institute	Japan Petroleum Institute	Japan
23062	Circulation Journal	13469843	1346-9843	Scopus	13474820	1347-4820	DOAJ registered	Japanese Circulation Society/Nihon Junkanki Gakkai	Japanese Circulation Society/Nihon Junkanki Gakkai	Japan
144956	Drug metabolism and pharmacokinetics	13474367	1347-4367	Scopus			DOAJ registered	Japanese Society for the Study of Xenobiotics	Japanese Society for the Study of Xenobiotics	Japan
145430	Chem-Bio Informatics Journal	13476297	1347-6297	Scopus	13470442	1347-0442	DOAJ registered	Chem-Bio Informatics Society	Chem-Bio Informatics Society	Japan
144782	e-Journal of Surface Science and Nanotechnology	13480391	1348-0391	Scopus			DOAJ registered	Surface Science Society of Japan	Surface Science Society of Japan	Japan
13569	Journal of Pesticide Sciences	1348589X	1348-589X	Scopus	13490923	1349-0923	DOAJ registered	Pesticide Science Society of Japan/Nippon Noyaku Gakkai	Pesticide Science Society of Japan/Nippon Noyaku Gakkai	Japan
19700175102	Tropical Medicine and Health	13488945	1348-8945	Scopus	13494147	1349-4147	DOAJ registered	Japanese Society of Tropical Medicine	Japanese Society of Tropical Medicine	Japan
5600152714	Scientific Online Letters on the Atmosphere	13496476	1349-6476	Scopus			DOAJ registered	Meteorological Society of Japan/Nihon Kisho Gakkai	Meteorological Society of Japan/Nihon Kisho Gakkai	Japan
13118	Sarcoma	1357714X	1357-714X	Scopus	13691643	1369-1643	DOAJ registered	Hindawi Publishing Corporation	Hindawi	Egypt
29047	New Journal of Physics	13672630	1367-2630	Scopus			DOAJ registered	Institute of Physics Publishing	IoP	United Kingdom
12690	Information Research	13681613	1368-1613	Scopus			DOAJ registered	University of Sheffield	University of Sheffield	United Kingdom
15681	Journal of Digital Information	13687506	1368-7506	Scopus			DOAJ registered	British Computer Society	British Computer Society	United Kingdom
13148	World Wide Wounds	13692607	1369-2607	Scopus			DOAJ registered	Surgical Materials Testing Laboratory	Surgical Materials Testing Laboratory	United Kingdom
19200156920	Biotechnology, Agronomy and Society and Environment	13706233	1370-6233	Scopus	17804507	1780-4507	DOAJ registered	Universitaire des Sciences Agronomiques	Universitaire des Sciences Agronomiques	Belgium
12100157214	Geologica Belgica	13748505	1374-8505	Scopus			DOAJ registered	Geologica Belgica	Geologica Belgica	Belgium
69955	Contributions to Zoology	13834517	1383-4517	Scopus			DOAJ registered	SPB Academic Publ	SPB Academic Publ	Netherlands
17974	In Silico Biology	13866338	1386-6338	Scopus	14343207	1434-3207	DOAJ registered	IOS Press	IOS Press	Netherlands
19700174634	Sri Lankan Journal of Anaesthesiology	13918834	1391-8834	Scopus			DOAJ registered	College Of Anaesthesiologists Of Sri Lanka	College Of Anaesthesiologists Of Sri Lanka	Sri Lanka
11700154706	Pedagogika	13920340	1392-0340	Scopus			DOAJ registered	Vilniaus pedagoginis universitetas	Vilniaus pedagoginis universitetas	Lithuania
19300157032	Medziagotyra	13921320	1392-1320	Scopus			DOAJ registered	Kaunas University of Technology	Kaunas University of Technology	Lithuania
19200157025	Engineering Economics	13922785	1392-2785	Scopus			DOAJ registered	Kaunas University of Technology	Kaunas University of Technology	Lithuania
19500157304	Zemdirbyste	13923196	1392-3196	Scopus			DOAJ registered	Lietuvos Zemdirbystes Institutas	Lietuvos Zemdirbystes Institutas	Lithuania
17700155806	Nonlinear Analysis: Modelling and Control	13925113	1392-5113	Scopus			DOAJ registered	Institute of Mathematics and Informatics	Institute of Mathematics and Informatics	Lithuania
95123	Malaysian Journal of Medical Sciences	1394195X	1394-195X	Scopus			DOAJ registered	Universiti Sains Malaysia	Universiti Sains Malaysia	Malaysia
21100199337	Asian Academy of Management Journal	13942603	1394-2603	Scopus	21804184	2180-4184	DOAJ registered	Penerbit Universiti Sains Malaysia	Penerbit Universiti Sains Malaysia	Malaysia
19900191971	Kemanusiaan	13949330	1394-9330	Scopus	19858353	1985-8353	DOAJ registered	Universiti Sains Malaysia	Universiti Sains Malaysia	Malaysia
200147134	First Monday	13960466	1396-0466	Scopus			DOAJ registered	Munksgaard International Publishers	Wiley-Blackwell	Denmark
22550	Web Ecology	13991183	1399-1183	Scopus			DOAJ registered	Blackwell Publishing Inc.	Wiley-Blackwell	United Kingdom
15072	Electronic Journal of Information Technology in Construction	14006529	1400-6529	Scopus	14036835	1403-6835	DOAJ registered	Kungliga Tenkniska Hoegskolan/Royal Institute of technology	Kungliga Tenkniska Hoegskolan/Royal Institute of technology	Sweden
56074	Human IT	14021501	1402-1501	Scopus			DOAJ registered	Hoegskolan i Boraas	Hoegskolan i Boraas	Sweden
5700155017	Nordicom Review	14031108	1403-1108	Scopus			DOAJ registered	Goteborg University	Goteborg University	Sweden
5600152954	Convergencia	14051435	1405-1435	Scopus			DOAJ registered	Facultad de Ciencias Publicas y Administracion Publica de la Universidad Autonoma del Estado de Mexico	Facultad de Ciencias Publicas y Administracion Publica de la Universidad Autonoma del Estado de Mexico	Mexico
145503	Agrociencia	14053195	1405-3195	Scopus			DOAJ registered	Colegio de Postgraduados	Colegio de Postgraduados	Mexico
15600154707	Boletin de la Sociedad Geologica Mexicana	14053322	1405-3322	Scopus			DOAJ registered	Sociedad Geologica Mexicana	Sociedad Geologica Mexicana	Mexico
5700161162	Papeles de Poblacion	14057425	1405-7425	Scopus			DOAJ registered	Universidad Autonoma del Estado de Mexico, Centro de Investigacion y Estudios Avanzados de la Poblacion	Universidad Autonoma del Estado de Mexico, Centro de Investigacion y Estudios Avanzados de la Poblacion	Mexico
25791	Proceedings of the Estonian Academy of Sciences: Geology	14060132	1406-0132	Scopus			DOAJ registered	Estonian Academy Publishers	Estonian Academy Publishers	Estonia
21100202737	Folklore (Estonia)	14060957	1406-0957	Scopus			DOAJ registered	FB and Media Group of Estonian Literary Museum	FB and Media Group of Estonian Literary Museum	Estonia
19300156812	Folia Cryptogamica Estonica	14062070	1406-2070	Scopus	17367786	1736-7786	DOAJ registered	Estonian Naturalist's Society	Estonian Naturalist's Society	Estonia
21100201050	Agronomy Research	1406894X	1406-894X	Scopus			DOAJ registered	Estonian Agricultural University	Estonian Agricultural University	Estonia
4900152302	Forestry Studies	14069954	1406-9954	Scopus			DOAJ registered	Eesti Metsamajanduse ja Looduskaitse Instituut	Eesti Metsamajanduse ja Looduskaitse Instituut	Estonia
12400154710	Transport and Telecommunication	14076160	1407-6160	Scopus			DOAJ registered	Transport and Telecommunication Institute	Transport and Telecommunication Institute	Latvia
5600153161	Anthropological Notebooks	1408032X	1408-032X	Scopus			DOAJ registered	Slovene Anthropological Society	Slovene Anthropological Society	Slovenia
6600153105	Revista Brasileira de Educacao	14132478	1413-2478	Scopus	1809449X	1809-449X	DOAJ registered	Associacao Nacional de Pos-graduacao e Pesquisa em Educacao	Associacao Nacional de Pos-graduacao e Pesquisa em Educacao	Brazil
5400152702	Estudos de Psicologia (Natal)	1413294X	1413-294X	Scopus			DOAJ registered	Universidade Federal do Rio Grande do Norte	Universidade Federal do Rio Grande do Norte	Brazil
10800153305	Revista Brasileira de Fisioterapia	14133555	1413-3555	Scopus			DOAJ registered	Universidade Federal de Sao Carlos	Universidade Federal de Sao Carlos	Brazil
4700152869	Engenharia Sanitaria e Ambiental	14134152	1413-4152	Scopus			DOAJ registered	Associacao Brasileira de Engenharia Sanitaria e Ambiental	Associacao Brasileira de Engenharia Sanitaria e Ambiental	Brazil
145734	Boletim de Ciencias Geodesicas	14134853	1413-4853	Scopus			DOAJ registered	Universidade Federal do Parana	Universidade Federal do Parana	Brazil
10800153304	Revista Brasileira de Educacao Especial	14136538	1413-6538	Scopus			DOAJ registered	Universidade Metodista de Piracicaba	Universidade Metodista de Piracicaba	Brazil
19200157040	Ciencia e Agrotecnologia	14137054	1413-7054	Scopus			DOAJ registered	Universidade Federal de Lavras	Universidade Federal de Lavras	Brazil
4700152863	Psicologia em Estudo	14137372	1413-7372	Scopus			DOAJ registered	Universidade Estadual de Maringa	Universidade Estadual de Maringa	Brazil
4500151524	Acta Ortopedica Brasileira	14137852	1413-7852	Scopus			DOAJ registered	Redprint Editora Ltda.	Redprint Editora Ltda.	Brazil
6400153156	Economia Aplicada	14138050	1413-8050	Scopus			DOAJ registered	Faculdade de Economia, Administracao e Contabilidade de Ribeirao Preto da Universidade de Sao Paulo	Faculdade de Economia, Administracao e Contabilidade de Ribeirao Preto da Universidade de Sao Paulo	Brazil
4700151729	Ciencia e Saude Coletiva	14138123	1413-8123	Scopus			DOAJ registered	Associacao Brasileira de Pos-Graduacao em Saude Coletiva	Associacao Brasileira de Pos-Graduacao em Saude Coletiva	Brazil
21807	Brazilian Journal of Infectious Diseases	14138670	1413-8670	Scopus			DOAJ registered	Elsevier Editora Ltda	Elsevier	Brazil
11700154713	Perspectivas em Ciencia da Informacao	14139936	1413-9936	Scopus			DOAJ registered	A Escola	A Escola	Brazil
12045	Interface: Comunicacao, Saude, Educacao	14143283	1414-3283	Scopus			DOAJ registered	Nucleo de Comunicacao, Fundacao UNI	Nucleo de Comunicacao, Fundacao UNI	Brazil
5600155441	Ambiente & Sociedade	1414753X	1414-753X	Scopus			DOAJ registered	Nucleo de Estudos e Pesquisas Ambientais	Nucleo de Estudos e Pesquisas Ambientais	Brazil
4800156203	Revista Brasileira de Engenharia Agricola e Ambiental	14154366	1415-4366	Scopus			DOAJ registered	Universidade Federal da Paraiba, Centro de Ciencias e Tecnologia, Departamento de Engenharia Agricola	Universidade Federal da Paraiba, Centro de Ciencias e Tecnologia, Departamento de Engenharia Agricola	Brazil
19200157024	Revista Latinoamericana de Psicopatologia Fundamental	14154714	1415-4714	Scopus			DOAJ registered	Associacao Universitaria de Pesquisa em Psicopatologia Fundamental	Associacao Universitaria de Pesquisa em Psicopatologia Fundamental	Brazil
22186	Genetics and Molecular Biology	14154757	1415-4757	Scopus			DOAJ registered	Sociedade Brasileira de Genetica	Sociedade Brasileira de Genetica	Brazil
28002	Revista de Nutricao	14155273	1415-5273	Scopus			DOAJ registered	Pontificia Universidade Catolica de Campinas	Pontificia Universidade Catolica de Campinas	Brazil
11700154389	Revista Dental Press de Ortodontia e Ortopedia Facial	14155419	1415-5419	Scopus			DOAJ registered	Dental Press	Dental Press	Brazil
4600151502	Revista Brasileira de Epidemiologia	1415790X	1415-790X	Scopus			DOAJ registered	Associacao Brasileira de Pos-Graduacao em Saude Coletiva	Associacao Brasileira de Pos-Graduacao em Saude Coletiva	Brazil
12600154757	Revista de Economia Contemporanea	14159848	1415-9848	Scopus			DOAJ registered	Instituto de Economa da Universidade Federal do Rio de Janeiro	Instituto de Economa da Universidade Federal do Rio de Janeiro	Brazil
21100202958	Dialogos	14159945	1415-9945	Scopus			DOAJ registered	Universidade Estadual de Maringa	Universidade Estadual de Maringa	Brazil
26401	Electronic Journal of Qualitative Theory of Differential Equations	14173875	1417-3875	Scopus			DOAJ registered	Szegedi Tudomanyegyetern/University of Szeged	Szegedi Tudomanyegyetern/University of Szeged	Hungary
26370	Molecules	14203049	1420-3049	Scopus			DOAJ registered	Multidisciplinary Digital Publishing Institute (MDPI)	Multidisciplinary Digital Publishing Institute (MDPI)	Switzerland
25879	International Journal of Molecular Sciences	14220067	1422-0067	Scopus			DOAJ registered	Multidisciplinary Digital Publishing Institute (MDPI)	Multidisciplinary Digital Publishing Institute (MDPI)	Switzerland
12100155516	MolBank	14228599	1422-8599	Scopus			DOAJ registered	Multidisciplinary Digital Publishing Institute (MDPI)	Multidisciplinary Digital Publishing Institute (MDPI)	Switzerland
19613	Swiss Medical Weekly	14247860	1424-7860	Scopus	14243997	1424-3997	DOAJ registered	EMH Swiss Medical Publishers Ltd	EMH Swiss Medical Publishers Ltd	Switzerland
130124	Sensors	14248220	1424-8220	Scopus	14243210	1424-3210	DOAJ registered	Multidisciplinary Digital Publishing Institute (MDPI)	Multidisciplinary Digital Publishing Institute (MDPI)	Switzerland
17700156714	Pharmaceuticals	14248247	1424-8247	Scopus			DOAJ registered	Multidisciplinary Digital Publishing Institute (MDPI)	Multidisciplinary Digital Publishing Institute (MDPI)	Switzerland
29151	Cancer Immunity	14249634	1424-9634	Scopus			DOAJ registered	Cancer Research Institute	Cancer Research Institute	Switzerland
17900156726	Formalized Mathematics	14262630	1426-2630	Scopus	18989934	1898-9934	DOAJ registered	University of Bialystok	University of Bialystok	Poland
19700182352	Geologos	14268981	1426-8981	Scopus	20806574	2080-6574	DOAJ registered	Versita (Central European Science Publishers)	Versita (Central European Science Publishers)	Poland
18100156702	Journal of Plant Protection Research	14274345	1427-4345	Scopus			DOAJ registered	Versita (Central European Science Publishers)	Versita (Central European Science Publishers)	Poland
130070	Wspolczesna Onkologia	14282526	1428-2526	Scopus			DOAJ registered	Termedia	Termedia	Poland
19600162167	Journal of Water and Land Development	14297426	1429-7426	Scopus			DOAJ registered	Polish Academy of Sciences	Polish Academy of Sciences	Poland
145273	Documenta Mathematica	14310635	1431-0635	Scopus			DOAJ registered	Deutsche Mathematiker-Vereinigung	Deutsche Mathematiker-Vereinigung	Germany
15679	German Journal of Psychiatry	14331055	1433-1055	Scopus			DOAJ registered	University of Goettingen	University of Goettingen	Germany
145688	Hyle	14335158	1433-5158	Scopus			DOAJ registered	Hyle Publications	Hyle Publications	Germany
28677	Living Reviews in Relativity	14338351	1433-8351	Scopus			DOAJ registered	Albert Einstein Institut	Albert Einstein Institut	Germany
19700170495	LIBER Quarterly	14355205	1435-5205	Scopus			DOAJ registered	K.G. Saur Verlag	K.G. Saur Verlag	Germany
26361	Demographic Research	14359871	1435-9871	Scopus			DOAJ registered	Max-Planck Institute for Demographic Research/Max-Planck-institut fur Demografische Forschung	Max-Planck Institute for Demographic Research/Max-Planck-institut fur Demografische Forschung	Germany
18405	Educational Technology and Society	14364522	1436-4522	Scopus			DOAJ registered	IEEE Computer Society	IEEE	United States
72827	Forum Qualitative Sozialforschung	14385627	1438-5627	Scopus			DOAJ registered	Institut fur Klinische Sychologie and Gemeindesychologie	Institut fur Klinische Sychologie and Gemeindesychologie	Germany
23709	Journal of Medical Internet Research	14388871	1438-8871	Scopus			DOAJ registered	Journal of medical Internet Research	Journal of medical Internet Research	Canada
25622	Journal of Research and Practice in Information Technology	1443458X	1443-458X	Scopus			DOAJ registered	Associated Business Publications Pty. Ltd.	Associated Business Publications Pty. Ltd.	Australia
23912	Journal of Inequalities in Pure and Applied Mathematics	14435756	1443-5756	Scopus			DOAJ registered	Victoria University of Technology	Victoria University of Technology	Australia
5300152229	Electronic Journal of Structural Engineering	14439255	1443-9255	Scopus			DOAJ registered	Electronic Journal of Structural Engineering(EJSE) International	Electronic Journal of Structural Engineering(EJSE) International	Australia
12805	Journal of Educational Enquiry	14445530	1444-5530	Scopus			DOAJ registered	University of South Australia	University of South Australia	Australia
4000148502	Rural and remote health [electronic resource].	14456354	1445-6354	Scopus			DOAJ registered	Deakin University	Deakin University	Australia
29546	Australian Journal of Educational and Developmental Psychology	14465442	1446-5442	Scopus			DOAJ registered	University of Newcastle	University of Newcastle	Australia
130020	International Journal of Medical Sciences	14491907	1449-1907	Scopus			DOAJ registered	Ivyspring International Publisher	Ivyspring International Publisher	Canada
4400151713	International Journal of Biological Sciences	14492288	1449-2288	Scopus			DOAJ registered	Ivyspring International Publisher	Ivyspring International Publisher	Canada
11600154702	Australasian Journal of Educational Technology	14495554	1449-5554	Scopus			DOAJ registered	Australian Society for Educational Technology	Australian Society for Educational Technology	Australia
17700156323	International Research Journal of Finance and Economics	14502887	1450-2887	Scopus			DOAJ registered	European Journals Inc.	European Journals Inc.	United Kingdom
8000153127	Journal of Mining and Metallurgy, Section B: Metallurgy	14505339	1450-5339	Scopus			DOAJ registered	Institute of Chemistry, Technology and Metallurgy	Institute of Chemistry, Technology and Metallurgy	Serbia
21100198226	Spatium	1450569X	1450-569X	Scopus	22178066	2217-8066	DOAJ registered	Institute of Architecture and Urban & Spatial Planning of Serbia (IAUS)	Institute of Architecture and Urban & Spatial Planning of Serbia (IAUS)	Serbia
7100153115	Serbian Astronomical Journal	1450698X	1450-698X	Scopus			DOAJ registered	Astronomical Observatory	Astronomical Observatory	Serbia
10100153330	Acta Periodica Technologica	14507188	1450-7188	Scopus			DOAJ registered	Univerzitet u Novom Sadu	Univerzitet u Novom Sadu	Serbia
19200157111	Nuclear Technology and Radiation Protection	14513994	1451-3994	Scopus			DOAJ registered	VINCA Institute of Nuclear Sciences	VINCA Institute of Nuclear Sciences	Serbia
12100154910	Chemical Industry and Chemical Engineering Quarterly	14519372	1451-9372	Scopus			DOAJ registered	Association of the Chemical Engineers	Association of the Chemical Engineers	Serbia
19200156944	International Journal of Electrochemical Science	14523981	1452-3981	Scopus			DOAJ registered	Electrochemical Science Group, University of Belgrade	Electrochemical Science Group, University of Belgrade	Serbia
19700170616	Panoeconomicus	1452595X	1452-595X	Scopus			DOAJ registered	Savez Ekonomista Vojvodine	Savez Ekonomista Vojvodine	Serbia
5900153316	Journal of Medical Biochemistry	14528258	1452-8258	Scopus			DOAJ registered	Society of Medical Biochemists of Serbia	Society of Medical Biochemists of Serbia	Serbia
19700182746	Applicable Analysis and Discrete Mathematics	14528630	1452-8630	Scopus			DOAJ registered	University of Belgrade	University of Belgrade	Serbia
25193	Applied Sciences	14545101	1454-5101	Scopus			DOAJ registered	Universitatea Politehnica Bucuresti	Universitatea Politehnica Bucuresti	Romania
5600153154	Nordisk alkohol- & narkotikatidskrift	14550725	1455-0725	Scopus			DOAJ registered	Alko	Alko	Finland
96395	Agricultural and Food Science	14596067	1459-6067	Scopus			DOAJ registered	M T T Agrifood Research Finland	M T T Agrifood Research Finland	Finland
15591	JASSS	14607425	1460-7425	Scopus			DOAJ registered	University of Surrey	University of Surrey	United Kingdom
13823	Noise and Health	14631741	1463-1741	Scopus			DOAJ registered	Medknow Publications	Medknow Publications	India
24020	Journal of Automated Methods and Management in Chemistry	14639246	1463-9246	Scopus	14645068	1464-5068	DOAJ registered	Hindawi Publishing Corporation	Hindawi	Egypt
26833	Health statistics quarterly / Office for National Statistics	14651645	1465-1645	Scopus			DOAJ registered	Stationery Office	Stationery Office	United Kingdom
18640	Respiratory Research	14659921	1465-9921	Scopus	1465993X	1465-993X	DOAJ registered	BioMed Central	Springer	United Kingdom
16200154706	Romanticism on the Net	14671255	1467-1255	Scopus			DOAJ registered	Victoria University	Victoria University	Canada
17398	Current Issues in Molecular Biology	14673037	1467-3037	Scopus	14673045	1467-3045	DOAJ registered	Caister Academic Press	Caister Academic Press	United Kingdom
24062	Geochemical Transactions	14674866	1467-4866	Scopus			DOAJ registered	BioMed Central	Springer	United Kingdom
54074	Current Controlled Trials in Cardiovascular Medicine	14686708	1468-6708	Scopus	14686694	1468-6694	DOAJ registered	Current Controlled Trials Ltd.	Current Controlled Trials Ltd.	United Kingdom
17918	Science and Technology of Advanced Materials	14686996	1468-6996	Scopus			DOAJ registered	National Institute for Materials Science and Elsevier BV Japan	National Institute for Materials Science and Elsevier BV Japan	Japan
16833	BMC Biochemistry	14712091	1471-2091	Scopus			DOAJ registered	BioMed Central	Springer	United Kingdom
17929	BMC Bioinformatics	14712105	1471-2105	Scopus			DOAJ registered	BioMed Central	Springer	United Kingdom
18410	BMC Cell Biology	14712121	1471-2121	Scopus			DOAJ registered	BioMed Central	Springer	United Kingdom
13114	BMC Developmental Biology	1471213X	1471-213X	Scopus			DOAJ registered	BioMed Central	Springer	United Kingdom
21724	BMC Evolutionary Biology	14712148	1471-2148	Scopus			DOAJ registered	BioMed Central	Springer	United Kingdom
21726	BMC Genetics	14712156	1471-2156	Scopus			DOAJ registered	BioMed Central	Springer	United Kingdom
21727	BMC Genomics	14712164	1471-2164	Scopus			DOAJ registered	BioMed Central	Springer	United Kingdom
20691	BMC Immunology	14712172	1471-2172	Scopus			DOAJ registered	BioMed Central	Springer	United Kingdom
19633	BMC Microbiology	14712180	1471-2180	Scopus			DOAJ registered	BioMed Central	Springer	United Kingdom
13116	BMC Molecular Biology	14712199	1471-2199	Scopus			DOAJ registered	BioMed Central	Springer	United Kingdom
23358	BMC Neuroscience	14712202	1471-2202	Scopus			DOAJ registered	BioMed Central	Springer	United Kingdom
20027	BMC Pharmacology	14712210	1471-2210	Scopus			DOAJ registered	BioMed Central	Springer	United Kingdom
16794	BMC Plant Biology	14712229	1471-2229	Scopus			DOAJ registered	BioMed Central	Springer	United Kingdom
21855	BMC Anesthesiology	14712253	1471-2253	Scopus			DOAJ registered	BioMed Central	Springer	United Kingdom
22487	BMC Cardiovascular Disorders	14712261	1471-2261	Scopus			DOAJ registered	BioMed Central	Springer	United Kingdom
15237	BMC Emergency Medicine	1471227X	1471-227X	Scopus			DOAJ registered	BioMed Central	Springer	United Kingdom
28110	BMC Medical Research Methodology	14712288	1471-2288	Scopus			DOAJ registered	BioMed Central	Springer	United Kingdom
28097	BMC Family Practice	14712296	1471-2296	Scopus			DOAJ registered	BioMed Central	Springer	United Kingdom
28251	BMC Gastroenterology	1471230X	1471-230X	Scopus			DOAJ registered	BioMed Central	Springer	United Kingdom
28558	BMC Geriatrics	14712318	1471-2318	Scopus			DOAJ registered	BioMed Central	Springer	United Kingdom
25447	BMC Blood Disorders	14712326	1471-2326	Scopus			DOAJ registered	BioMed Central	Springer	United Kingdom
36513	BMC Infectious Diseases	14712334	1471-2334	Scopus			DOAJ registered	BioMed Central	Springer	United Kingdom
16561	BMC Medical Imaging	14712342	1471-2342	Scopus			DOAJ registered	BioMed Central	Springer	United Kingdom
21729	BMC Medical Genetics	14712350	1471-2350	Scopus			DOAJ registered	BioMed Central	Springer	United Kingdom
19395	BMC Nephrology	14712369	1471-2369	Scopus			DOAJ registered	BioMed Central	Springer	United Kingdom
14258	BMC Neurology	14712377	1471-2377	Scopus			DOAJ registered	BioMed Central	Springer	United Kingdom
16569	BMC Nuclear Medicine	14712385	1471-2385	Scopus			DOAJ registered	BioMed Central	Springer	United Kingdom
12550	BMC Pregnancy and Childbirth	14712393	1471-2393	Scopus			DOAJ registered	BioMed Central	Springer	United Kingdom
28747	BMC Cancer	14712407	1471-2407	Scopus			DOAJ registered	BioMed Central	Springer	United Kingdom
13727	BMC Ophthalmology	14712415	1471-2415	Scopus			DOAJ registered	BioMed Central	Springer	United Kingdom
14521	BMC Pediatrics	14712431	1471-2431	Scopus			DOAJ registered	BioMed Central	Springer	United Kingdom
14260	BMC Psychiatry	1471244X	1471-244X	Scopus			DOAJ registered	BioMed Central	Springer	United Kingdom
19621	BMC Public Health	14712458	1471-2458	Scopus			DOAJ registered	BioMed Central	Springer	United Kingdom
18026	BMC Pulmonary Medicine	14712466	1471-2466	Scopus			DOAJ registered	BioMed Central	Springer	United Kingdom
29541	BMC Musculoskeletal Disorders	14712474	1471-2474	Scopus			DOAJ registered	BioMed Central	Springer	United Kingdom
20524	BMC Surgery	14712482	1471-2482	Scopus			DOAJ registered	BioMed Central	Springer	United Kingdom
19397	BMC Urology	14712490	1471-2490	Scopus			DOAJ registered	BioMed Central	Springer	United Kingdom
18607	Primary Care Respiratory Journal	14714418	1471-4418	Scopus	14751534	1475-1534	DOAJ registered	Strategic Medical Publishing	Strategic Medical Publishing	United Kingdom
24264	BMC Dermatology	14715945	1471-5945	Scopus			DOAJ registered	BioMed Central	Springer	United Kingdom
19622	Archaea	14723646	1472-3646	Scopus	14723654	1472-3654	DOAJ registered	Heron Publishing	Heron Publishing	Canada
14988	BMC Biotechnology	14726750	1472-6750	Scopus			DOAJ registered	BioMed Central	Springer	United Kingdom
16836	BMC Chemical Biology	14726769	1472-6769	Scopus			DOAJ registered	BioMed Central	Springer	United Kingdom
13115	BMC Ecology	14726785	1472-6785	Scopus			DOAJ registered	BioMed Central	Springer	United Kingdom
23360	BMC Physiology	14726793	1472-6793	Scopus			DOAJ registered	BioMed Central	Springer	United Kingdom
13119	BMC Structural Biology	14726807	1472-6807	Scopus			DOAJ registered	BioMed Central	Springer	United Kingdom
13643	BMC Ear, Nose and Throat Disorders	14726815	1472-6815	Scopus			DOAJ registered	BioMed Central	Springer	United Kingdom
25411	BMC Endocrine Disorders	14726823	1472-6823	Scopus			DOAJ registered	BioMed Central	Springer	United Kingdom
24341	BMC Oral Health	14726831	1472-6831	Scopus			DOAJ registered	BioMed Central	Springer	United Kingdom
28112	BMC Palliative Care	1472684X	1472-684X	Scopus			DOAJ registered	BioMed Central	Springer	United Kingdom
19499	BMC Women's Health	14726874	1472-6874	Scopus			DOAJ registered	BioMed Central	Springer	United Kingdom
34441	BMC Complementary and Alternative Medicine	14726882	1472-6882	Scopus			DOAJ registered	BioMed Central	Springer	United Kingdom
25448	BMC Clinical Pathology	14726890	1472-6890	Scopus			DOAJ registered	BioMed Central	Springer	United Kingdom
20026	BMC Clinical Pharmacology	14726904	1472-6904	Scopus			DOAJ registered	BioMed Central	Springer	United Kingdom
28099	BMC Medical Education	14726920	1472-6920	Scopus			DOAJ registered	BioMed Central	Springer	United Kingdom
28100	BMC Medical Ethics	14726939	1472-6939	Scopus			DOAJ registered	BioMed Central	Springer	United Kingdom
23602	BMC Medical Informatics and Decision Making	14726947	1472-6947	Scopus			DOAJ registered	BioMed Central	Springer	United Kingdom
27155	BMC Nursing	14726955	1472-6955	Scopus			DOAJ registered	BioMed Central	Springer	United Kingdom
28098	BMC Health Services Research	14726963	1472-6963	Scopus			DOAJ registered	BioMed Central	Springer	United Kingdom
19619	BMC International Health and Human Rights	1472698X	1472-698X	Scopus			DOAJ registered	BioMed Central	Springer	United Kingdom
17458	European Cells and Materials	14732262	1473-2262	Scopus			DOAJ registered	Swiss Society for Biomaterials	Swiss Society for Biomaterials	Switzerland
21100199551	ITALICS Innovations in Teaching and Learning in Information and Computer Sciences	14737507	1473-7507	Scopus			DOAJ registered	Higher Education Academy	Higher Education Academy	United Kingdom
15500154703	Evolutionary Psychology	14747049	1474-7049	Scopus			DOAJ registered	Human Nature Review	Human Nature Review	United Kingdom
25441	Cardiovascular Diabetology	14752840	1475-2840	Scopus			DOAJ registered	BioMed Central	Springer	United Kingdom
18593	Microbial Cell Factories	14752859	1475-2859	Scopus			DOAJ registered	BioMed Central	Springer	United Kingdom
29094	Cancer Cell International	14752867	1475-2867	Scopus			DOAJ registered	BioMed Central	Springer	United Kingdom
22911	Malaria Journal	14752875	1475-2875	Scopus			DOAJ registered	BioMed Central	Springer	United Kingdom
12653	Nutrition Journal	14752891	1475-2891	Scopus			DOAJ registered	BioMed Central	Springer	United Kingdom
17700156008	International Journal of Psychosocial Rehabilitation	14757192	1475-7192	Scopus			DOAJ registered	Hampstead Psychological Associates	Hampstead Psychological Associates	United Kingdom
28586	BioMedical Engineering Online	1475925X	1475-925X	Scopus			DOAJ registered	BioMed Central	Springer	United Kingdom
21461	International Journal for Equity in Health	14759276	1475-9276	Scopus			DOAJ registered	BioMed Central	Springer	United Kingdom
145480	Environmental Health: A Global Access Science Source	1476069X	1476-069X	Scopus			DOAJ registered	BioMed Central	Springer	United Kingdom
19608	Annals of Clinical Microbiology and Antimicrobials	14760711	1476-0711	Scopus			DOAJ registered	BioMed Central	Springer	United Kingdom
21463	International Journal of Health Geographics	1476072X	1476-072X	Scopus			DOAJ registered	BioMed Central	Springer	United Kingdom
12429	Molecular Cancer	14764598	1476-4598	Scopus			DOAJ registered	BioMed Central	Springer	United Kingdom
14126	Lipids in Health and Disease	1476511X	1476-511X	Scopus			DOAJ registered	BioMed Central	Springer	United Kingdom
28282	Comparative Hepatology	14765926	1476-5926	Scopus			DOAJ registered	BioMed Central	Springer	United Kingdom
16598	Cardiovascular Ultrasound	14767120	1476-7120	Scopus			DOAJ registered	BioMed Central	Springer	United Kingdom
20737	Clinical and Molecular Allergy	14767961	1476-7961	Scopus			DOAJ registered	BioMed Central	Springer	United Kingdom
21273	Journal of Immune Based Therapies and Vaccines	14768518	1476-8518	Scopus			DOAJ registered	BioMed Central	Springer	United Kingdom
16088	Journal of Nanobiotechnology	14773155	1477-3155	Scopus			DOAJ registered	BioMed Central	Springer	United Kingdom
29634	Journal of Negative Results in BioMedicine	14775751	1477-5751	Scopus			DOAJ registered	BioMed Central	Springer	United Kingdom
14284	Proteome Science	14775956	1477-5956	Scopus			DOAJ registered	BioMed Central	Springer	United Kingdom
20814	Harm Reduction Journal	14777517	1477-7517	Scopus			DOAJ registered	BioMed Central	Springer	United Kingdom
20846	Health and Quality of Life Outcomes	14777525	1477-7525	Scopus			DOAJ registered	BioMed Central	Springer	United Kingdom
13231	World Journal of Surgical Oncology	14777819	1477-7819	Scopus			DOAJ registered	BioMed Central	Springer	United Kingdom
26698	Reproductive Biology and Endocrinology	14777827	1477-7827	Scopus			DOAJ registered	BioMed Central	Springer	United Kingdom
20645	Thrombosis Journal	14779560	1477-9560	Scopus			DOAJ registered	BioMed Central	Springer	United Kingdom
79567	The journal of the Royal College of Physicians of Edinburgh	14782715	1478-2715	Scopus			DOAJ registered	Royal College of Physicians of Edinburgh	Royal College of Physicians of Edinburgh	United Kingdom
14026	Human Resources for Health	14784491	1478-4491	Scopus			DOAJ registered	BioMed Central	Springer	United Kingdom
21337	Health Research Policy and Systems	14784505	1478-4505	Scopus			DOAJ registered	BioMed Central	Springer	United Kingdom
145144	Journal of Biology	14785854	1478-5854	Scopus	14754924	1475-4924	DOAJ registered	BioMed Central	Springer	United Kingdom
12788	Cost Effectiveness and Resource Allocation	14787547	1478-7547	Scopus			DOAJ registered	BioMed Central	Springer	United Kingdom
22494	Population Health Metrics	14787954	1478-7954	Scopus			DOAJ registered	BioMed Central	Springer	United Kingdom
4400151517	Cell Communication and Signaling	1478811X	1478-811X	Scopus			DOAJ registered	BioMed Central	Springer	United Kingdom
22168	Genetic Vaccines and Therapy	14790556	1479-0556	Scopus			DOAJ registered	BioMed Central	Springer	United Kingdom
21100201056	Electronic Journal of e-Learning	14794403	1479-4403	Scopus			DOAJ registered	Academic Publishing Limited	Academic Publishing Limited	United Kingdom
14875	International Journal of Behavioral Nutrition and Physical Activity	14795868	1479-5868	Scopus			DOAJ registered	BioMed Central	Springer	United Kingdom
16440	Journal of Translational Medicine	14795876	1479-5876	Scopus			DOAJ registered	BioMed Central	Springer	United Kingdom
100895	Biological Procedures Online	14809222	1480-9222	Scopus			DOAJ registered	BioMed Central	Springer	United Kingdom
18800156714	CLCWeb - Comparative Literature and Culture	14814374	1481-4374	Scopus			DOAJ registered	Purdue University Press	Purdue University Press	United States
23089	Journal of Pharmacy and Pharmaceutical Sciences	14821826	1482-1826	Scopus			DOAJ registered	Canadian Society for Pharmaceutical Sciences	Canadian Society for Pharmaceutical Sciences	Canada
17781	International Review of Research in Open and Distance Learning	14923831	1492-3831	Scopus			DOAJ registered	Athabasca University	Athabasca University	Canada
14979	ACME	14929732	1492-9732	Scopus			DOAJ registered	Okanagan University College	Okanagan University College	Canada
25440	Canadian Journal of Diabetes	14992671	1499-2671	Scopus			DOAJ registered	Canadian Diabetes Association	Canadian Diabetes Association	Canada
19700182318	Thirdspace	14998513	1499-8513	Scopus			DOAJ registered	Thirdspace	Thirdspace	United States
21515	Fauna Norvegica	15024873	1502-4873	Scopus			DOAJ registered	Norsk Entomologisk Forening	Norsk Entomologisk Forening	Norway
19600156851	Vegetable Crops Research Bulletin	15069427	1506-9427	Scopus	18987761	1898-7761	DOAJ registered	Versita (Central European Science Publishers)	Versita (Central European Science Publishers)	Poland
15698	Pediatria Wspolczesna	15075532	1507-5532	Scopus			DOAJ registered	Leximed sc	Leximed sc	Poland
20538	Polski Przeglad Kardiologiczny	15075540	1507-5540	Scopus			DOAJ registered	Leximed sc	Leximed sc	Poland
17900156728	Polish Journal of Chemical Technology	15098117	1509-8117	Scopus	18994741	1899-4741	DOAJ registered	Versita (Central European Science Publishers)	Versita (Central European Science Publishers)	Poland
15500154710	Pertanika Journal of Tropical Agricultural Science	15113701	1511-3701	Scopus			DOAJ registered	Universiti Pertanian Malaysia	Universiti Pertanian Malaysia	Malaysia
91727	Bosnian journal of basic medical sciences	15128601	1512-8601	Scopus			DOAJ registered	Udruzenje basicnih mediciniskih znanosti FBIH Sarajevo	Udruzenje basicnih mediciniskih znanosti FBIH Sarajevo	Bosnia and Herzegovina
4000151817	ScienceAsia	15131874	1513-1874	Scopus			DOAJ registered	Thailand's National Science and Technology Development Agency	Thailand's National Science and Technology Development Agency	Thailand
40173	Asian Pacific Journal of Cancer Prevention	15137368	1513-7368	Scopus			DOAJ registered	Asian Pacific Organization for Cancer Prevention	Asian Pacific Organization for Cancer Prevention	Thailand
33225	Revista - Asociacion de Ciencias Naturales del Litoral	15145158	1514-5158	Scopus			DOAJ registered	Museo Argentino de Ciencias Naturales Bernardino Rivadavia e Instituto Nacional de Investigacion de las Ciencias Naturales	Museo Argentino de Ciencias Naturales Bernardino Rivadavia e Instituto Nacional de Investigacion de las Ciencias Naturales	Argentina
19700171103	Revista del Museo Argentino de Ciencias Naturales, Nueva Serie	15145158	1514-5158	Scopus			DOAJ registered	Museo Argentino de Ciencias Naturales Bernardino Rivadavia e Instituto Nacional de Investigacion de las Ciencias Naturales	Museo Argentino de Ciencias Naturales Bernardino Rivadavia e Instituto Nacional de Investigacion de las Ciencias Naturales	Argentina
12100155657	Mundo Agrario	15155994	1515-5994	Scopus			DOAJ registered	Universidad Nacional de La Plata	Universidad Nacional de La Plata	Argentina
16698	Revista Brasileira de Plantas Medicinais	15160572	1516-0572	Scopus			DOAJ registered	Fundacao do Instituto de Biociencias	Fundacao do Instituto de Biociencias	Brazil
100147322	Materials Research	15161439	1516-1439	Scopus			DOAJ registered	Universidade Federal de Sao Carlos	Universidade Federal de Sao Carlos	Brazil
12000154490	Agora	15161498	1516-1498	Scopus			DOAJ registered	Universidade Federal do Rio de Janeiro	Universidade Federal do Rio de Janeiro	Brazil
18852	Revista Brasileira de Zootecnia	15163598	1516-3598	Scopus			DOAJ registered	Sociedade Brasileira de Zootecnia	Sociedade Brasileira de Zootecnia	Brazil
19262	Revista Brasileira de Psiquiatria	15164446	1516-4446	Scopus			DOAJ registered	Associacao Brasileira de Psiquiatria	Associacao Brasileira de Psiquiatria	Brazil
5000156908	Revista Brasileira de Ciencia Avicola	1516635X	1516-635X	Scopus			DOAJ registered	Fundacao APINCO de Ciencia e Technologia Avicolas	Fundacao APINCO de Ciencia e Technologia Avicolas	Brazil
4700152267	Journal of Microwaves and Optoelectronics	15167399	1516-7399	Scopus			DOAJ registered	Brazilian Microwave and Optoelectronics Society	Brazilian Microwave and Optoelectronics Society	Brazil
4700152868	Revista Brasileira de Hematologia e Hemoterapia	15168484	1516-8484	Scopus			DOAJ registered	Sociedade Brasileira de Hematologia e Hemoterapia	Sociedade Brasileira de Hematologia e Hemoterapia	Brazil
145331	Brazilian Archives of Biology and Technology	15168913	1516-8913	Scopus			DOAJ registered	Instituto de Tecnologia do Parana	Instituto de Tecnologia do Parana	Brazil
22359	Revista Brasileira de Ciencias Farmaceuticas/Brazilian Journal of Pharmaceutical Sciences	15169332	1516-9332	Scopus			DOAJ registered	Universidade de Sao Paulo	Universidade de Sao Paulo	Brazil
12100157116	Alea	1517106X	1517-106X	Scopus			DOAJ registered	Universidade Federal do Rio de Janeiro	Universidade Federal do Rio de Janeiro	Brazil
27497	Annual Review of Biomedical Sciences	15173011	1517-3011	Scopus			DOAJ registered	Fundacao Editora UNESP	Fundacao Editora UNESP	Brazil
4700153602	Sociologias	15174522	1517-4522	Scopus			DOAJ registered	Universidade Federal do Rio Grande do Sul	Universidade Federal do Rio Grande do Sul	Brazil
19700182009	Pesquisa Agropecuaria Tropical	15176398	1517-6398	Scopus			DOAJ registered	A Escola	A Escola	Brazil
17700155039	Revista Materia	15177076	1517-7076	Scopus			DOAJ registered	Universidade Federal do Rio de Janeiro, Coordenacao dos Programas de Pos-Graduacao em Engenharia	Universidade Federal do Rio de Janeiro, Coordenacao dos Programas de Pos-Graduacao em Engenharia	Brazil
52142	Pesquisa odontologica brasileira = Brazilian oral research	15177491	1517-7491	Scopus			DOAJ registered	Universidade de Sao Paulo	Universidade de Sao Paulo	Brazil
8600153122	Archives of Veterinary Science	1517784X	1517-784X	Scopus			DOAJ registered	Universidade Federal do Parana	Universidade Federal do Parana	Brazil
130143	Brazilian Journal of Microbiology	15178382	1517-8382	Scopus			DOAJ registered	Sociedade Braslleira de Microbiologia/Brazilian Society for Microbiology	Sociedade Braslleira de Microbiologia/Brazilian Society for Microbiology	Brazil
19917	Revista Brasileira de Medicina do Esporte	15178692	1517-8692	Scopus			DOAJ registered	Redprint Editora Ltda.	Redprint Editora Ltda.	Brazil
4700152249	Educacao e Pesquisa	15179702	1517-9702	Scopus			DOAJ registered	Universidade de Sao Paulo, Faculdade de Educacao	Universidade de Sao Paulo, Faculdade de Educacao	Brazil
4800156305	Crop Breeding and Applied Biotechnology	15187853	1518-7853	Scopus			DOAJ registered	Board of Editors of the Hispanic American Review	Board of Editors of the Hispanic American Review	Brazil
19300156929	Pesquisa Brasileira em Odontopediatria e Clinica Integrada	15190501	1519-0501	Scopus	19834632	1983-4632	DOAJ registered	Associacao de Apoio a Pesquisa em Saude Bucal - APESB	Associacao de Apoio a Pesquisa em Saude Bucal - APESB	Brazil
20500195050	Scientia Agraria	15191125	1519-1125	Scopus			DOAJ registered	Universidade Federal do Parana	Universidade Federal do Parana	Brazil
200147128	Phyllomedusa	15191397	1519-1397	Scopus			DOAJ registered	Universidade de Sao Paulo	Universidade de Sao Paulo	Brazil
4700152203	Revista Brasileira de Saude Materno Infantil	15193829	1519-3829	Scopus			DOAJ registered	Instituto Materno Infantil de Pernambuco	Instituto Materno Infantil de Pernambuco	Brazil
13841	Brazilian journal of biology = Revista brasleira de biologia	15196984	1519-6984	Scopus			DOAJ registered	International Institute of Ecology	International Institute of Ecology	Brazil
19700182346	Revista Brasileira de Paleontologia	15197530	1519-7530	Scopus			DOAJ registered	Sociedade Brasileira de Paleontologia	Sociedade Brasileira de Paleontologia	Brazil
98641	Geologia USP - Serie Cientifica	1519874X	1519-874X	Scopus			DOAJ registered	Instituto de geociencias da Universidade de Sao Paulo	Instituto de geociencias da Universidade de Sao Paulo	Brazil
25981	Hematology / the Education Program of the American Society of Hematology. American Society of Hematology. Education Program	15204391	1520-4391	Scopus	15204383	1520-4383	DOAJ registered	American Society of Hematology	American Society of Hematology	United States
14046	Library Philosophy and Practice	15220222	1522-0222	Scopus			DOAJ registered	University of Idaho Library	University of Idaho Library	United States
12495	Neoplasia	15228002	1522-8002	Scopus			DOAJ registered	Neoplasia Press	Neoplasia Press	United States
74286	AgBioForum	1522936X	1522-936X	Scopus			DOAJ registered	University of Missouri	University of Missouri	United States
22801	Chemical Journal on Internet	15231623	1523-1623	Scopus			DOAJ registered	Multidisciplinary Digital Publishing Institute (MDPI)	Multidisciplinary Digital Publishing Institute (MDPI)	Switzerland
145470	IDEA	15231712	1523-1712	Scopus			DOAJ registered	Alan Jacobs	Alan Jacobs	United States
16552	School Library Media Research	15234320	1523-4320	Scopus			DOAJ registered	American Library Association	American Library Association	United States
500147004	Primary Care Companion to the Journal of Clinical Psychiatry	15235998	1523-5998	Scopus			DOAJ registered	Physicians Postgraduate Press, Inc.	Physicians Postgraduate Press, Inc.	United States
5200152803	Internet Journal of Advanced Nursing Practice	15236064	1523-6064	Scopus			DOAJ registered	Internet Scientific Publications	Internet Scientific Publications	United States
76200	Journal of Cotton Science	15236919	1523-6919	Scopus	15243303	1524-3303	DOAJ registered	National Cotton Council of America	National Cotton Council of America	United States
13520	Early Childhood Research and Practice	15245039	1524-5039	Scopus			DOAJ registered	ECAP Collaborative	ECAP Collaborative	United States
28537	Annals of Long-Term Care	15247929	1524-7929	Scopus			DOAJ registered	MultiMedia Healthcare Inc.	MultiMedia Healthcare Inc.	United States
28347	Journal of Graph Algorithms and Applications	15261719	1526-1719	Scopus			DOAJ registered	Brown University	Brown University	United States
71103	Neurology and Clinical Neurophysiology	15268748	1526-8748	Scopus			DOAJ registered	American Academy of Clinical Neurophysiology	American Academy of Clinical Neurophysiology	United States
27214	Journal of applied clinical medical physics [electronic resource] / American College of Medical Physics	15269914	1526-9914	Scopus			DOAJ registered	American Institute of Physics	AIP	United States
18694	Theory and Science	15275558	1527-5558	Scopus			DOAJ registered	International Consortium for the Advancement of Academic Publishing	International Consortium for the Advancement of Academic Publishing	United States
12000	Journal of Technology in Counseling	15276228	1527-6228	Scopus			DOAJ registered	Columbus State University	Columbus State University	United States
28862	Essays in Education	15279359	1527-9359	Scopus			DOAJ registered	Columbia College	Columbia College	United States
5000158303	Internet Journal of Law, Healthcare and Ethics	15288250	1528-8250	Scopus			DOAJ registered	Internet Scientific Publications	Internet Scientific Publications	United States
11700154728	Internet Journal of Pain, Symptom Control and Palliative Care	15288277	1528-8277	Scopus			DOAJ registered	Internet Scientific Publications	Internet Scientific Publications	United States
19700175130	Internet Journal of Oncology	15288331	1528-8331	Scopus			DOAJ registered	Internet Scientific Publications	Internet Scientific Publications	United States
19700175127	Internet Journal of Cardiology	1528834X	1528-834X	Scopus			DOAJ registered	Internet Scientific Publications	Internet Scientific Publications	United States
19700175051	Internet Journal of Infectious Diseases	15288366	1528-8366	Scopus			DOAJ registered	Internet Scientific Publications	Internet Scientific Publications	United States
19700175054	Internet Journal of Pediatrics and Neonatology	15288374	1528-8374	Scopus			DOAJ registered	Internet Scientific Publications	Internet Scientific Publications	United States
19700175069	Internet Journal of Internal Medicine	15288382	1528-8382	Scopus			DOAJ registered	Internet Scientific Publications	Internet Scientific Publications	United States
19700175480	Internet Journal of Gynecology and Obstetrics	15288439	1528-8439	Scopus			DOAJ registered	Internet Scientific Publications	Internet Scientific Publications	United States
12940	Acoustic Research Letters Online	15297853	1529-7853	Scopus			DOAJ registered	Acoustical Society of America	Acoustical Society of America	United States
6500153247	Journal of Spatial Hydrology	15304736	1530-4736	Scopus			DOAJ registered	Spatialhydrology.com, Inc.	Spatialhydrology.com, Inc.	United States
23914	Journal of Integer Sequences	15307638	1530-7638	Scopus			DOAJ registered	University of Waterloo	University of Waterloo	Canada
17600155131	Internet Journal of Mental Health	15312941	1531-2941	Scopus			DOAJ registered	Internet Scientific Publications	Internet Scientific Publications	United States
19700175012	Internet Journal of Neurology	1531295X	1531-295X	Scopus			DOAJ registered	Internet Scientific Publications	Internet Scientific Publications	United States
19700175125	Internet Journal of Pharmacology	15312976	1531-2976	Scopus			DOAJ registered	Internet Scientific Publications	Internet Scientific Publications	United States
19700175068	Internet Journal of Pulmonary Medicine	15312984	1531-2984	Scopus			DOAJ registered	Internet Scientific Publications	Internet Scientific Publications	United States
19700175141	Internet Journal of Dermatology	15313018	1531-3018	Scopus			DOAJ registered	Internet Scientific Publications	Internet Scientific Publications	United States
17372	Comparative and Functional Genomics	15316912	1531-6912	Scopus	15326268	1532-6268	DOAJ registered	Hindawi Publishing Corporation	Hindawi	Egypt
21100199768	Practical Assessment, Research and Evaluation	15317714	1531-7714	Scopus			DOAJ registered	PAREOnline	PAREOnline	United States
145269	Homology, Homotopy and Applications	15320073	1532-0073	Scopus	15320081	1532-0081	DOAJ registered	International Press	International Press	United States
19700175067	Internet Journal of Asthma, Allergy and Immunology	15320642	1532-0642	Scopus			DOAJ registered	Internet Scientific Publications	Internet Scientific Publications	United States
20969	Journal of Machine Learning Research	15324435	1532-4435	Scopus	15337928	1533-7928	DOAJ registered	MIT Press	MIT Press	United States
21938	Pain Physician	15333159	1533-3159	Scopus			DOAJ registered	American Society of Interventional Pain Physicians	American Society of Interventional Pain Physicians	United States
28997	Academic Leadership	15337812	1533-7812	Scopus			DOAJ registered	AcademicLeadership.org	AcademicLeadership.org	United States
14509	Journal of Vision	15347362	1534-7362	Scopus			DOAJ registered	Association for Research in Vision and Ophthalmology	Association for Research in Vision and Ophthalmology	United States
144602	Topics in Advanced Practice Nursing	15352250	1535-2250	Scopus			DOAJ registered	Medscape	Medscape	United States
24788	Alcohol Research and Health	15357414	1535-7414	Scopus			DOAJ registered	US National Institute on Alcohol Abuse and Alcoholism	US National Institute on Alcohol Abuse and Alcoholism	United States
21100199819	Epilepsy Currents	15357597	1535-7597	Scopus	15357511	1535-7511	DOAJ registered	American Epilepsy Society	American Epilepsy Society	United States
20488	Journal of Insect Science	15362442	1536-2442	Scopus			DOAJ registered	Library of the University of Arizona	Library of the University of Arizona	United States
17857	Journal of the Medical Library Association : JMLA	15365050	1536-5050	Scopus	15589439	1558-9439	DOAJ registered	Medical Library Association	Medical Library Association	United States
15842	Journal of Applied Research	1537064X	1537-064X	Scopus			DOAJ registered	Therapeutic Solutions LLC	Therapeutic Solutions LLC	United States
24219	The Scientific World Journal	1537744X	1537-744X	Scopus			DOAJ registered	ScientificWorld, Inc.	ScientificWorld, Inc.	United States
145411	Centro Journal	15386279	1538-6279	Scopus			DOAJ registered	Centro de Estudios Puertorriquenos	Centro de Estudios Puertorriquenos	United States
8000153115	Internet Electronic Journal of Molecular Design	15386414	1538-6414	Scopus			DOAJ registered	BioChem Press	BioChem Press	United States
144810	Journal of Modern Applied Statistical Methods	15389472	1538-9472	Scopus			DOAJ registered	JMASM, Inc	JMASM, Inc	United States
100147025	Clinical Medicine and Research	15394182	1539-4182	Scopus	15546179	1554-6179	DOAJ registered	Marshfield Clinic	Marshfield Clinic	United States
19700175070	Internet Journal of Third World Medicine	15394646	1539-4646	Scopus			DOAJ registered	Internet Scientific Publications	Internet Scientific Publications	United States
145252	Journal of International Women's Studies	15398706	1539-8706	Scopus			DOAJ registered	Bridgewater State College	Bridgewater State College	United States
25625	Journal of Technology, Learning, and Assessment	15402525	1540-2525	Scopus			DOAJ registered	Boston College	Boston College	United States
19700175097	Internet Journal of Cardiovascular Research	15402592	1540-2592	Scopus			DOAJ registered	Internet Scientific Publications	Internet Scientific Publications	United States
19700180905	Internet Journal of Epidemiology	15402614	1540-2614	Scopus			DOAJ registered	Internet Scientific Publications	Internet Scientific Publications	United States
19700175479	Internet Journal of Genomics and Proteomics	15402630	1540-2630	Scopus			DOAJ registered	Inter-Research Science Publishing	Inter-Research Science Publishing	Germany
19700175013	Internet Journal of Hematology	15402649	1540-2649	Scopus			DOAJ registered	Internet Scientific Publications	Internet Scientific Publications	United States
19700175078	Internet Journal of Tropical Medicine	15402681	1540-2681	Scopus			DOAJ registered	Internet Scientific Publications	Internet Scientific Publications	United States
21451	Journal of Interactive Online Learning	15414914	1541-4914	Scopus			DOAJ registered	National Center for Online Learning Research	National Center for Online Learning Research	United States
20500195138	Urban Habitats	15417115	1541-7115	Scopus			DOAJ registered	Center for Urban Restoration Ecology	Center for Urban Restoration Ecology	United States
19500157311	International Journal of Applied Research in Veterinary Medicine	15422666	1542-2666	Scopus			DOAJ registered	Veterinary Solutions LLC	Veterinary Solutions LLC	United States
27479	Annals of Family Medicine	15441709	1544-1709	Scopus	15441717	1544-1717	DOAJ registered	Annals of Family Medicine, Inc.	Annals of Family Medicine, Inc.	United States
16838	Journal of Undergraduate Neuroscience Education	15442896	1544-2896	Scopus			DOAJ registered	Davison College	Davison College	United States
12977	PLoS Biology	15449173	1544-9173	Scopus	15457885	1545-7885	DOAJ registered	Public Library of Science	Public Library of Science	United States
4000148311	Preventing chronic disease	15451151	1545-1151	Scopus			DOAJ registered	U.S. Dept. of Health and Human Services	U.S. Dept. of Health and Human Services	United States
6700153287	Economics Bulletin	15452921	1545-2921	Scopus			DOAJ registered	Economics Bulletin	Economics Bulletin	United States
13107	Electronic Journal of Human Sexuality	15455556	1545-5556	Scopus			DOAJ registered	Institute for Advanced Study of Human Sexuality	Institute for Advanced Study of Human Sexuality	United States
11700154623	Pediatric Rheumatology	15460096	1546-0096	Scopus			DOAJ registered	BioMed Central	Springer	United Kingdom
71056	MMWR. Surveillance summaries : Morbidity and mortality weekly report. Surveillance summaries / CDC	15460738	1546-0738	Scopus	15458636	1545-8636	DOAJ registered	Epidemiology Program Office	Epidemiology Program Office	United States
130014	Proceedings of the American Thoracic Society	15463222	1546-3222	Scopus	19435665	1943-5665	DOAJ registered	American Thoracic Society	American Thoracic Society	United States
6400153122	American Journal of Applied Sciences	15469239	1546-9239	Scopus	15543641	1554-3641	DOAJ registered	Science Publications	Science Publications	United States
5300152518	Ethnobotany Research and Applications	15473465	1547-3465	Scopus			DOAJ registered	University of Hawaii Press	University of Hawaii Press	United States
17700155807	Journal of Educators Online	1547500X	1547-500X	Scopus			DOAJ registered	M. Elbeck	M. Elbeck	United States
21100199856	Journal of Information Technology Education:Research	15479714	1547-9714	Scopus	15393585	1539-3585	DOAJ registered	Informing Science Institute	Informing Science Institute	United States
10700153303	Dynamics of Partial Differential Equations	1548159X	1548-159X	Scopus			DOAJ registered	International Press	International Press	United States
5700168527	Sustainability: Science, Practice, and Policy	15487733	1548-7733	Scopus			DOAJ registered	National Biological Information Infrastructure	National Biological Information Infrastructure	United States
130139	PLoS Medicine	15491277	1549-1277	Scopus	15491676	1549-1676	DOAJ registered	Public Library of Science	Public Library of Science	United States
11700154336	Journal of Computer Science	15493636	1549-3636	Scopus			DOAJ registered	Science Publications	Science Publications	United States
7400153105	Journal of Mathematics and Statistics	15493644	1549-3644	Scopus			DOAJ registered	Science Publications	Science Publications	United States
21100199809	Probability Surveys	15495787	1549-5787	Scopus			DOAJ registered	Institute of Mathematical Statistics	Institute of Mathematical Statistics	United States
5800173381	International Journal of Distributed Sensor Networks	15501329	1550-1329	Scopus	15501477	1550-1477	DOAJ registered	Taylor and Francis	Taylor & Francis	United States
11700154617	Journal of the International Society of Sports Nutrition	15502783	1550-2783	Scopus			DOAJ registered	BioMed Central	Springer	United Kingdom
6000195395	Nuclear Receptor Signaling	15507629	1550-7629	Scopus			DOAJ registered	Nuclear Receptor Signaling Atlas	Nuclear Receptor Signaling Atlas	United States
19700174967	International Journal of Biomedical Science	15509702	1550-9702	Scopus	15552810	1555-2810	DOAJ registered	Master Publishing Group	Master Publishing Group	United States
5400152617	American Journal of Environmental Sciences	1553345X	1553-345X	Scopus			DOAJ registered	Science Publications	Science Publications	United States
5400152618	American Journal of Biochemistry and Biotechnology	15533468	1553-3468	Scopus			DOAJ registered	Science Publications	Science Publications	United States
10400153308	American Journal of Immunology	1553619X	1553-619X	Scopus			DOAJ registered	Science Publications	Science Publications	United States
5400152637	American Journal of Infectious Diseases	15536203	1553-6203	Scopus			DOAJ registered	Science Publications	Science Publications	United States
4000151810	PLoS Computational Biology	1553734X	1553-734X	Scopus	15537358	1553-7358	DOAJ registered	Public Library of Science	Public Library of Science	United States
4000151809	PLoS Pathogens	15537366	1553-7366	Scopus	15537374	1553-7374	DOAJ registered	Public Library of Science	Public Library of Science	United States
4000151808	PLoS Genetics	15537390	1553-7390	Scopus	15537404	1553-7404	DOAJ registered	Public Library of Science	Public Library of Science	United States
19700174668	Annual Review of CyberTherapy and Telemedicine	15548716	1554-8716	Scopus			DOAJ registered	The Interactive Media Institute (IMI)	The Interactive Media Institute (IMI)	United States
4400151518	Physical Review Special Topics - Physics Education Research	15549178	1554-9178	Scopus			DOAJ registered	American Physical Society	APS	United States
4000151703	Core Evidence	15551741	1555-1741	Scopus	1555175X	1555-175X	DOAJ registered	Core Medical Pub	Core Medical Pub	United States
6400153126	Theoretical Economics	15557561	1555-7561	Scopus			DOAJ registered	Society for Economic Theory	Society for Economic Theory	United States
17300154961	MEDICC Review	15557960	1555-7960	Scopus	15273172	1527-3172	DOAJ registered	Medical Education Cooperation with Cuba	Medical Education Cooperation with Cuba	United States
4700151503	Journal of the American Board of Family Medicine	15572625	1557-2625	Scopus			DOAJ registered	American Board of Family Medicine.	American Board of Family Medicine.	United States
5700165153	American Journal of Plant Physiology	15574539	1557-4539	Scopus			DOAJ registered	Science Publications	Science Publications	United States
6500153244	American Journal of Animal and Veterinary Sciences	15574555	1557-4555	Scopus	15574563	1557-4563	DOAJ registered	Science Publications	Science Publications	United States
5700165154	American Journal of Food Technology	15574571	1557-4571	Scopus	1557458X	1557-458X	DOAJ registered	Science Publications	Science Publications	United States
8300153132	American Journal of Agricultural and Biological Science	15574989	1557-4989	Scopus			DOAJ registered	Science Publications	Science Publications	United States
19900193224	Social Medicine	15577112	1557-7112	Scopus			DOAJ registered	Social Medicine Publication Group	Social Medicine Publication Group	United States
17500155115	Journal of Engineered Fibers and Fabrics	15589250	1558-9250	Scopus			DOAJ registered	Assoc Nonwoven Fabrics Ind	Assoc Nonwoven Fabrics Ind	United States
19700175049	Internet Journal of Toxicology	15593916	1559-3916	Scopus			DOAJ registered	Internet Scientific Publications	Internet Scientific Publications	United States
19200156922	Biointerphases	15594106	1559-4106	Scopus	19348630	1934-8630	DOAJ registered	American Vacuum Society	American Vacuum Society	United States
21100197988	Brunei International Medical Journal	15605876	1560-5876	Scopus	20793146	2079-3146	DOAJ registered	Ministry of Health and Universiti Brunei Darussalem	Ministry of Health and Universiti Brunei Darussalem	Brunei Darussalam
21100197167	Govaresh	15607186	1560-7186	Scopus			DOAJ registered	Iranian Association of Gastroenterology and Hepatology	Iranian Association of Gastroenterology and Hepatology	Iran, Islamic Republic of
20710	Daru	15608115	1560-8115	Scopus			DOAJ registered	Tehran University of Medical Sciences	Tehran University of Medical Sciences	Iran, Islamic Republic of
10900153321	International Journal of Agriculture and Biology	15608530	1560-8530	Scopus	18149596	1814-9596	DOAJ registered	Friends Science Publishers	Friends Science Publishers	Pakistan
17700155031	Iranian Red Crescent Medical Journal	15614395	1561-4395	Scopus			DOAJ registered	Iranian Red Crescent Society	Iranian Red Crescent Society	United Arab Emirates
51166	Natural Hazards and Earth System Science	15618633	1561-8633	Scopus	16849981	1684-9981	DOAJ registered	Copemicus Gesellschaften	Copemicus Gesellschaften	Germany
24119	African Zoology	15627020	1562-7020	Scopus			DOAJ registered	South African Bureau for Scientific Publications	South African Bureau for Scientific Publications	South Africa
19700174959	Journal of Chinese Clinical Medicine	15629023	1562-9023	Scopus			DOAJ registered	Hong Kong Medical Technologies Publisher	Hong Kong Medical Technologies Publisher	China
7700153236	Joannea - Geologie und Palaontologie	15629449	1562-9449	Scopus			DOAJ registered	Landesmuseum Joanneum	Landesmuseum Joanneum	Austria
12702	Journal für Ernahrungsmedizin	15632873	1563-2873	Scopus			DOAJ registered	Krause & Pachernegg GmbH	Krause & Pachernegg GmbH	Austria
4000150001	Bioinorganic Chemistry and Applications	15653633	1565-3633	Scopus	1687479X	1687-479X	DOAJ registered	Hindawi Publishing Corporation	Hindawi	Egypt
130019	Vascular Disease Prevention	15672700	1567-2700	Scopus			DOAJ registered	Bentham Science Publishers	Bentham	United Arab Emirates
145569	L1-Educational Studies in Language and Literature	15676617	1567-6617	Scopus			DOAJ registered	Kluwer Academic Publishers	Springer	Netherlands
11900154359	European Journal of Transport and Infrastructure Research	15677141	1567-7141	Scopus			DOAJ registered	Technische Universiteit Delft/Delft University of Technology	Technische Universiteit Delft/Delft University of Technology	Netherlands
21614	Interactive Cardiovascular and Thoracic Surgery	15699293	1569-9293	Scopus			DOAJ registered	Elsevier BV	Elsevier	Netherlands
5100152914	Educacion Medica	15751813	1575-1813	Scopus			DOAJ registered	Fundacion Privada Educacion Medica	Fundacion Privada Educacion Medica	Spain
21100199556	Recta	1575605X	1575-605X	Scopus			DOAJ registered	Asociacion Espanola de Profesores Universitarios de Matematicas aplicadas a la Economia y la Empresa	Asociacion Espanola de Profesores Universitarios de Matematicas aplicadas a la Economia y la Empresa	Spain
19700169301	Revista de Economia Mundial	15760162	1576-0162	Scopus			DOAJ registered	Universidad de Huelva, Publicaciones	Universidad de Huelva, Publicaciones	Spain
20500195077	Historia Constitucional	15764729	1576-4729	Scopus			DOAJ registered	Universidad de Oviedo	Universidad de Oviedo	Spain
19400157209	Revista Internacional de Medicina y Ciencias de la Actividad Fisica y del Deporte	15770354	1577-0354	Scopus			DOAJ registered	Vicente Martinez de Haro	Vicente Martinez de Haro	Spain
21100198475	Electronic Letters on Computer Vision and Image Analysis	15775097	1577-5097	Scopus			DOAJ registered	Centre de Visio per Computador	Centre de Visio per Computador	Spain
21100202129	Tonos Digital	15776921	1577-6921	Scopus			DOAJ registered	Universidad de Murcia	Universidad de Murcia	Spain
7000153258	International Journal of Psychology and Psychological Therapy	15777057	1577-7057	Scopus			DOAJ registered	Universidad de Almeria	Universidad de Almeria	Spain
24581	Animal Biodiversity and Conservation	1578665X	1578-665X	Scopus			DOAJ registered	Museu de Ciencies Naturals	Museu de Ciencies Naturals	Spain
21100197733	Ager	15787168	1578-7168	Scopus			DOAJ registered	Centro de estudios sobre la despoblacion y desarrollo de areas rurales	Centro de estudios sobre la despoblacion y desarrollo de areas rurales	Spain
5700164001	Athenea Digital: Revista de Pensamiento e Investigacion Social	15788946	1578-8946	Scopus			DOAJ registered	Universitat Autonoma de Barcelona, Servei de Publicacions	Universitat Autonoma de Barcelona, Servei de Publicacions	Spain
6400153124	Electronic Journal of Environmental, Agricultural and Food Chemistry	15794377	1579-4377	Scopus			DOAJ registered	University of Vigo	University of Vigo	Spain
5700191216	Materiali in Tehnologije	15802949	1580-2949	Scopus	15803414	1580-3414	DOAJ registered	Institut za kovinske materiale in tehnologije Ljubljana	Institut za kovinske materiale in tehnologije Ljubljana	Slovenia
11700154323	Image Analysis and Stereology	15803139	1580-3139	Scopus			DOAJ registered	Slovenian Society for Stereology and Quantitative Image Analysis	Slovenian Society for Stereology and Quantitative Image Analysis	Slovenia
10800153310	Slovenian Veterinary Research	15804003	1580-4003	Scopus			DOAJ registered	Veterinarska Fakulteta	Veterinarska Fakulteta	Slovenia
19600156812	Hacquetia	15814661	1581-4661	Scopus	18549829	1854-9829	DOAJ registered	Central European Science Journals	Central European Science Journals	Poland
12000154412	Acta Agriculturae Slovenica	15819175	1581-9175	Scopus			DOAJ registered	Biotehniske Fakultete Univerze v Ljubljani	Biotehniske Fakultete Univerze v Ljubljani	Slovenia
20000195017	Scientific Study and Research: Chemistry and Chemical Engineering, Biotechnology, Food Industry	1582540X	1582-540X	Scopus			DOAJ registered	University of Bacau	University of Bacau	Romania
18000156702	Advances in Electrical and Computer Engineering	15827445	1582-7445	Scopus	18447600	1844-7600	DOAJ registered	University of Suceava	University of Suceava	Romania
19900191849	Journal of Physical Education and Sport	15828131	1582-8131	Scopus	20662483	2066-2483	DOAJ registered	Editura Universitatea din Pitesti	Editura Universitatea din Pitesti	Romania
19700170038	Romanian Journal of European Affairs	15828271	1582-8271	Scopus	18414273	1841-4273	DOAJ registered	European Institute of Romania	European Institute of Romania	Romania
18400156702	Amfiteatru Economic	15829146	1582-9146	Scopus			DOAJ registered	Academy of Economic Studies	Academy of Economic Studies	Romania
16300154716	Journal for the Study of Religions and Ideologies	15830039	1583-0039	Scopus			DOAJ registered	Biblioteca Centrala Universitara/Babes-Bolyai University	Biblioteca Centrala Universitara/Babes-Bolyai University	Romania
13800154702	Leonardo Journal of Practices and Technologies	15831078	1583-1078	Scopus			DOAJ registered	AcademicDirect	AcademicDirect	Romania
19700182214	Cultura. International Journal of Philosophy of Culture and Axiology	15841057	1584-1057	Scopus	20655002	2065-5002	DOAJ registered	International Consortium for the Advancement of Academic Publishing	International Consortium for the Advancement of Academic Publishing	United States
21100200828	Scientific Papers of the Research Institute for Fruit Growing	15842231	1584-2231	Scopus			DOAJ registered	Research institute of Fruit Growing PITESTI	Research institute of Fruit Growing PITESTI	Romania
19600157204	Studia Universitatis Vasile Goldis Arad, Seria Stiintele Vietii	15842363	1584-2363	Scopus	18427863	1842-7863	DOAJ registered	Universitatea De Vest "Vasile Goldis"	Universitatea De Vest "Vasile Goldis"	Romania
19200156904	Chalcogenide Letters	15848663	1584-8663	Scopus			DOAJ registered	National Institute of Materials Physics, National Institute of Optoelectronics	National Institute of Materials Physics, National Institute of Optoelectronics	Romania
17500154715	North-Western Journal of Zoology	15849074	1584-9074	Scopus			DOAJ registered	University of Oradea Publishing House	University of Oradea Publishing House	Romania
100147015	Applied Ecology and Environmental Research	15891623	1589-1623	Scopus	17850037	1785-0037	DOAJ registered	Szent Istvan University	Szent Istvan University	Hungary
25299	Journal of the Pancreas	15908577	1590-8577	Scopus			DOAJ registered	E S Burioni Ricerche Bibliografiche	E S Burioni Ricerche Bibliografiche	Italy
12259	Journal of Orthopaedics and Traumatology	15909921	1590-9921	Scopus	15909999	1590-9999	DOAJ registered	Springer Verlag	Springer	Germany
20000195089	Reti Medievali Rivista	15932214	1593-2214	Scopus			DOAJ registered	Firenze University Press	Firenze University Press	Italy
27426	Annals of Geophysics	15935213	1593-5213	Scopus			DOAJ registered	Editrice Compositori srl	Editrice Compositori srl	Italy
4000151701	Italian Journal of Animal Science	15944077	1594-4077	Scopus			DOAJ registered	PAGEPress	Edizioni Avenue media	Italy
145673	Annals of African Medicine	15963519	1596-3519	Scopus	09755764	0975-5764	DOAJ registered	Medknow Publications	Medknow Publications	India
18800156708	Tropical Journal of Pharmaceutical Research	15965996	1596-5996	Scopus			DOAJ registered	University of Benin	University of Benin	Nigeria
19700174926	International Journal of Health Research	15969886	1596-9886	Scopus	15969819	1596-9819	DOAJ registered	Poracom Academic Publishers	Poracom Academic Publishers	Nigeria
144910	Acta Crystallographica Section E: Structure Reports Online	16005368	1600-5368	Scopus			DOAJ registered	Blackwell Publishing Inc.	Wiley-Blackwell	United Kingdom
85920	Reviews on Advanced Materials Science	16058127	1605-8127	Scopus			DOAJ registered	Russian Academy of Sciences	Russian Academy of Sciences	Russian Federation
25182	Applied Mathematics E - Notes	16072510	1607-2510	Scopus			DOAJ registered	Tsinghua University	Tsinghua University	Taiwan
4400151401	Condensed Matter Physics	1607324X	1607-324X	Scopus			DOAJ registered	Institute for Condensed Matter Physics of the National Academy of Sciences of Ukraine	Institute for Condensed Matter Physics of the National Academy of Sciences of Ukraine	Ukraine
19500157815	Iraqi Journal of Veterinary Sciences	16073894	1607-3894	Scopus	16073894	1607-3894	DOAJ registered	University of Mosul	University of Mosul	Iraq
5000159706	Revista Electronica de Investigacion Educativa	16074041	1607-4041	Scopus			DOAJ registered	Instituto de Investigacion y Desarrollo Educativo de la Universidad Autonoma de Baja California	Instituto de Investigacion y Desarrollo Educativo de la Universidad Autonoma de Baja California	Mexico
19700174976	Anaesthesia, Pain and Intensive Care	16078322	1607-8322	Scopus			DOAJ registered	Pakistan Society of Anaesthesiologists	Pakistan Society of Anaesthesiologists	Pakistan
16243	Journal für Neurologie, Neurochirurgie und Psychiatrie	16081587	1608-1587	Scopus			DOAJ registered	Krause & Pachernegg GmbH	Krause & Pachernegg GmbH	Austria
6400153168	OnLine Journal of Biological Sciences	16084217	1608-4217	Scopus			DOAJ registered	Science Publications	Science Publications	United States
19600166219	Koomesh	16087046	1608-7046	Scopus			DOAJ registered	Semnan University	Semnan University	Iran, Islamic Republic of
11400153315	Ukrainian Journal of Physical Optics	16091833	1609-1833	Scopus			DOAJ registered	Institute of Physical Optics	Institute of Physical Optics	Ukraine
19700172601	Asia-Pacific Forum on Science Learning and Teaching	16094913	1609-4913	Scopus			DOAJ registered	Hong Kong Institute of Education	Hong Kong Institute of Education	Hong Kong
19700170617	EXCLI Journal	16112156	1611-2156	Scopus			DOAJ registered	University of Mainz	University of Mainz	Germany
11700154508	Ethics in Science and Environmental Politics	16118014	1611-8014	Scopus			DOAJ registered	Inter-Research Science Publishing	Inter-Research Science Publishing	Germany
19500157820	German medical science : GMS e-journal	16123174	1612-3174	Scopus			DOAJ registered	Association of the Scientific Medical Societies	Association of the Scientific Medical Societies	Germany
145721	Zitteliana Reihe A: Mitteilungen der Bayerischen Staatssammlung für Palaontologie und Geologie	1612412X	1612-412X	Scopus			DOAJ registered	Bayerische Staatssammlung fur Palaeontologie und Geologie	Bayerische Staatssammlung fur Palaeontologie und Geologie	Germany
4700152223	Journal of Agriculture and Rural Development in the Tropics and Subtropics	16129830	1612-9830	Scopus			DOAJ registered	Kassel University Press GmbH	Kassel University Press GmbH	Germany
4700152811	CESifo Forum	1615245X	1615-245X	Scopus			DOAJ registered	Ifo Institute for Economic Research	Ifo Institute for Economic Research	Germany
19700166506	Tobacco Induced Diseases	16179625	1617-9625	Scopus	20707266	2070-7266	DOAJ registered	BioMed Central	Springer	United Kingdom
12916	E-Polymers	16187229	1618-7229	Scopus			DOAJ registered	European Polymer Federation	European Polymer Federation	France
21100201095	Tabularia	16307364	1630-7364	Scopus			DOAJ registered	Centre de Recherches Archeologiques et Historiques Anciennes et Medievales, Universite de Caen	Centre de Recherches Archeologiques et Historiques Anciennes et Medievales, Universite de Caen	France
17948	Dendrobiology	16411307	1641-1307	Scopus			DOAJ registered	Polska Akademia Nauk	Polska Akademia Nauk	Poland
15628	Folia Neuropathologica	16414640	1641-4640	Scopus			DOAJ registered	Polish Association of Neuropathologists	Polish Association of Neuropathologists	Poland
16648	Polish Botanical Journal	16418190	1641-8190	Scopus			DOAJ registered	Polska Akademia Nauk	Polska Akademia Nauk	Poland
145237	Przeglad Menopauzalny	16438876	1643-8876	Scopus			DOAJ registered	Termedia	Termedia	Poland
17300154973	Acta Scientiarum Polonorum, Technologia Alimentaria	16440730	1644-0730	Scopus			DOAJ registered	Wydawnictwo Akademii Rolniczej w Poznaniu	Wydawnictwo Akademii Rolniczej w Poznaniu	Poland
20500195141	Dental and Medical Problems	1644387X	1644-387X	Scopus			DOAJ registered	Wroclaw Medical University, Polish Stomatological Association	Wroclaw Medical University, Polish Stomatological Association	Poland
19400158662	Curriculo sem Fronteiras	16451384	1645-1384	Scopus			DOAJ registered	Edicoes Pedago	Edicoes Pedago	Portugal
21100202942	E-Journal of Portuguese History	16456432	1645-6432	Scopus			DOAJ registered	Brown University	Brown University	United States
19900191752	Motricidade	1646107X	1646-107X	Scopus			DOAJ registered	University of Tras-os-Montes and Alto Douro	University of Tras-os-Montes and Alto Douro	Portugal
18300156702	Wildlife Biology in Practice	16461509	1646-1509	Scopus	16462742	1646-2742	DOAJ registered	Portuguese Wildlife Society	Portuguese Wildlife Society	Portugal
19900188004	Observatorio	16465954	1646-5954	Scopus			DOAJ registered	OberCom - Observatorio da Comunicacao	OberCom - Observatorio da Comunicacao	Portugal
21100197714	RISTI - Revista Iberica de Sistemas e Tecnologias de Informacao	16469895	1646-9895	Scopus			DOAJ registered	Associacao Iberica de Sistemas e Tecnologias de Informacao (AISTI)	Associacao Iberica de Sistemas e Tecnologias de Informacao (AISTI)	Portugal
20799	Transport	16484142	1648-4142	Scopus	16483480	1648-3480	DOAJ registered	Vilnius Gediminas Technical University	Taylor & Francis	Lithuania
4100151705	Informatics in Education	16485831	1648-5831	Scopus			DOAJ registered	Institute of Mathematics and Informatics	Institute of Mathematics and Informatics	Lithuania
12600154786	European Journal of Spatial Development	16509544	1650-9544	Scopus			DOAJ registered	Nordregio	Nordregio	Sweden
12900154715	International Journal of Ageing and Later Life	16528670	1652-8670	Scopus			DOAJ registered	Linkoping University Electronic Press	Linkoping University Electronic Press	Sweden
17700156010	Ethics and Global Politics	16544951	1654-4951	Scopus	16546369	1654-6369	DOAJ registered	Co-action Publishing	Co-action Publishing	Sweden
17700154909	Kritika Kultura	1656152X	1656-152X	Scopus			DOAJ registered	Ateneo de Manila University Press	Ateneo de Manila University Press	Philippines
19900193899	Aquichan	16575997	1657-5997	Scopus	20275374	2027-5374	DOAJ registered	Universidad de La Sabana	Universidad de La Sabana	Colombia
19900193218	Revista Gerencia y Politicas de Salud	16577027	1657-7027	Scopus			DOAJ registered	Pontificia Universidad Javeriana	Pontificia Universidad Javeriana	Colombia
7500153128	Universitas Psychologica	16579267	1657-9267	Scopus			DOAJ registered	Pontificia Universidad Javeriana	Pontificia Universidad Javeriana	Colombia
28360	Journal of Object Technology	16601769	1660-1769	Scopus			DOAJ registered	EtH Zurich	EtH Zurich	Switzerland
144790	Marine Drugs	16603397	1660-3397	Scopus			DOAJ registered	Multidisciplinary Digital Publishing Institute (MDPI)	Multidisciplinary Digital Publishing Institute (MDPI)	Switzerland
21100199812	Frontiers in Neuroscience	16624548	1662-4548	Scopus			DOAJ registered	Frontiers Research Foundation	Frontiers Research Foundation	Switzerland
19700175113	Frontiers in Molecular Neuroscience	16625099	1662-5099	Scopus			DOAJ registered	Frontiers Research Foundation	Frontiers Research Foundation	Switzerland
19700175163	Frontiers in Cellular Neuroscience	16625102	1662-5102	Scopus			DOAJ registered	Frontiers Research Foundation	Frontiers Research Foundation	Switzerland
19700175165	Frontiers in Neural Circuits	16625110	1662-5110	Scopus			DOAJ registered	Frontiers Research Foundation	Frontiers Research Foundation	Switzerland
19700175116	Frontiers in Neuroanatomy	16625129	1662-5129	Scopus			DOAJ registered	Frontiers Research Foundation	Frontiers Research Foundation	Switzerland
19700175115	Frontiers in Systems Neuroscience	16625137	1662-5137	Scopus			DOAJ registered	Frontiers Research Foundation	Frontiers Research Foundation	Switzerland
19700175114	Frontiers in Integrative Neuroscience	16625145	1662-5145	Scopus			DOAJ registered	Frontiers Research Foundation	Frontiers Research Foundation	Switzerland
19700175166	Frontiers in Behavioral Neuroscience	16625153	1662-5153	Scopus			DOAJ registered	Frontiers Research Foundation	Frontiers Research Foundation	Switzerland
19700175164	Frontiers in Human Neuroscience	16625161	1662-5161	Scopus			DOAJ registered	Frontiers Research Foundation	Frontiers Research Foundation	Switzerland
19700175168	Frontiers in Computational Neuroscience	16625188	1662-5188	Scopus			DOAJ registered	Frontiers Research Foundation	Frontiers Research Foundation	Switzerland
19700175167	Frontiers in Neuroinformatics	16625196	1662-5196	Scopus			DOAJ registered	Frontiers Research Foundation	Frontiers Research Foundation	Switzerland
21100199837	Frontiers in Neurorobotics	16625218	1662-5218	Scopus			DOAJ registered	Frontiers Research Foundation	Frontiers Research Foundation	Switzerland
21100200033	Frontiers in Neuroenergetics	16626427	1662-6427	Scopus			DOAJ registered	Frontiers Research Foundation	Frontiers Research Foundation	Switzerland
19700175169	Frontiers in Neuroengineering	16626443	1662-6443	Scopus			DOAJ registered	Frontiers Research Foundation	Frontiers Research Foundation	Switzerland
21100199802	Frontiers in Synaptic Neuroscience	16633563	1663-3563	Scopus			DOAJ registered	Frontiers Research Foundation	Frontiers Research Foundation	Switzerland
21100199831	Frontiers in Aging Neuroscience	16634365	1663-4365	Scopus			DOAJ registered	Frontiers Research Foundation	Frontiers Research Foundation	Switzerland
21100214102	Frontiers in Pharmacology	16639812	1663-9812	Scopus			DOAJ registered	Frontiers Media SA	Frontiers Media SA	France
5600153402	Espiral: Estudios sobre Estado y Sociedad	16650565	1665-0565	Scopus			DOAJ registered	Universidad de Guadalajara	Universidad de Guadalajara	Mexico
21100201949	Journal of Applied Research and Technology	16656423	1665-6423	Scopus			DOAJ registered	Centro de Ciencias Aplicadas y Desarrollo Tecnologico, Universidad Nacional Autonoma de Mexico	Centro de Ciencias Aplicadas y Desarrollo Tecnologico, Universidad Nacional Autonoma de Mexico	Mexico
5700160329	Migraciones Internacionales	16658906	1665-8906	Scopus			DOAJ registered	El Colegio de la Frontiera Norte	El Colegio de la Frontiera Norte	Mexico
19900191915	Intersecciones en Antropologia	16662105	1666-2105	Scopus	1850373X	1850-373X	DOAJ registered	Universidad Nacional del Centro de la Provincia de Buenos Aires	Universidad Nacional del Centro de la Provincia de Buenos Aires	Argentina
17900156732	Topicos	1666485X	1666-485X	Scopus			DOAJ registered	Instituto Superior de Filosofia	Instituto Superior de Filosofia	Spain
17500155111	Salud Colectiva	16692381	1669-2381	Scopus			DOAJ registered	Universidad Nacional de Lanus	Universidad Nacional de Lanus	Argentina
4700153514	Journal of Geriatric Cardiology	16715411	1671-5411	Scopus			DOAJ registered	Institute of Geriatric Cardiology, Chinese PLA General Hospital	Institute of Geriatric Cardiology, Chinese PLA General Hospital	China
145146	Zhong xi yi jie he xue bao = Journal of Chinese integrative medicine	16721977	1672-1977	Scopus			DOAJ registered	Shanghai Association of Integrative Medicine	Shanghai Association of Integrative Medicine	China
19700175231	China Foundry	16726421	1672-6421	Scopus			DOAJ registered	Foundry Journal Agency	Foundry Journal Agency	China
17600155124	Current Zoology	16745507	1674-5507	Scopus			DOAJ registered	Institute of Zoology, Chinese Academy of Sciences	Institute of Zoology, Chinese Academy of Sciences	China
21100202712	Wacana Seni	16753410	1675-3410	Scopus	21804311	2180-4311	DOAJ registered	Penerbit Universiti Sains Malaysia	Penerbit Universiti Sains Malaysia	Malaysia
21100200802	Journal of Information and Communication Technology	1675414X	1675-414X	Scopus	21803862	2180-3862	DOAJ registered	Universiti Utara Malaysia Press	Universiti Utara Malaysia Press	Malaysia
19600162201	Journal of Institutional Research South East Asia	16756061	1675-6061	Scopus			DOAJ registered	South-East Asia Association for Institutional Research	South-East Asia Association for Institutional Research	Australia
18300156714	Gema Online Journal of Language Studies	16758021	1675-8021	Scopus			DOAJ registered	Universiti Kebangsaan Malaysia	Universiti Kebangsaan Malaysia	Malaysia
11700154374	Biota Neotropica	16760611	1676-0611	Scopus	16760603	1676-0603	DOAJ registered	Centro de Referencia em Informacao Ambiental	Centro de Referencia em Informacao Ambiental	Brazil
4700152478	Jornal Brasileiro de Patologia e Medicina Laboratorial	16762444	1676-2444	Scopus			DOAJ registered	Sociedade Brasileira de Patologia Clinica	Sociedade Brasileira de Patologia Clinica	Brazil
7200153153	Journal of Epilepsy and Clinical Neurophysiology	16762649	1676-2649	Scopus			DOAJ registered	Liga Brasileira de Epilepsia	Liga Brasileira de Epilepsia	Brazil
145190	Online Brazilian Journal of Nursing	16764285	1676-4285	Scopus			DOAJ registered	Fluminense Federal University	Fluminense Federal University	Brazil
19900191941	Semina:Ciencias Agrarias	1676546X	1676-546X	Scopus	16790359	1679-0359	DOAJ registered	Universidade Estadual de Londrina	Universidade Estadual de Londrina	Brazil
22190	Genetics and Molecular Research	16765680	1676-5680	Scopus			DOAJ registered	Fundacao de Pesquisas Cientificas de Ribeirao Preto	Fundacao de Pesquisas Cientificas de Ribeirao Preto	Brazil
130174	Brazilian Journal of Plant Physiology	16770420	1677-0420	Scopus			DOAJ registered	Brazilian Society of Plant Physiology	Brazilian Society of Plant Physiology	Brazil
7400153104	Brazilian Journal of Oral Sciences	16773225	1677-3225	Scopus			DOAJ registered	Universidade Estadual de Campinas	Universidade Estadual de Campinas	Brazil
145494	Jornal Vascular Brasileiro	16775449	1677-5449	Scopus	16777301	1677-7301	DOAJ registered	Sociedade Brasileira de Angiologia e Cirurgia Vascular	Sociedade Brasileira de Angiologia e Cirurgia Vascular	Brazil
19930	International Braz J Urol: official journal of the Brazilian Society of Urology	16775538	1677-5538	Scopus	16776119	1677-6119	DOAJ registered	Brazilian Society of Urology	Brazilian Society of Urology	Brazil
19900191821	Acta Scientiae Veterinariae	16780345	1678-0345	Scopus	16799216	1679-9216	DOAJ registered	Universidade Federal do Rio Grande do Sul	Universidade Federal do Rio Grande do Sul	Brazil
71359	Journal of the Brazilian Society of Mechanical Sciences and Engineering	16785878	1678-5878	Scopus			DOAJ registered	Brazilian Society of Mechanical Sciences and Engineering	Brazilian Society of Mechanical Sciences and Engineering	Brazil
4000152106	Journal of Applied Oral Science	16787757	1678-7757	Scopus			DOAJ registered	Faculdade de Medicina da Universidade de Sao Paulo	Faculdade de Medicina da Universidade de Sao Paulo	Brazil
4000152107	Journal of Venomous Animals and Toxins Including Tropical Diseases	16789199	1678-9199	Scopus			DOAJ registered	Center for the Study of Venoms and Venomous Animals (CEVAP)	Center for the Study of Venoms and Venomous Animals (CEVAP)	Brazil
5200153106	Neotropical Ichthyology	16796225	1679-6225	Scopus			DOAJ registered	Sociedade Brasileira de Ictiologia	Sociedade Brasileira de Ictiologia	Brazil
13900154710	Latin American Journal of Solids and Structures	16797817	1679-7817	Scopus	16797825	1679-7825	DOAJ registered	Argentinean Association of Computational Mechanics	Argentinean Association of Computational Mechanics	Argentina
11800154572	Brazilian Journal of Oceanography	16798759	1679-8759	Scopus	1982436X	1982-436X	DOAJ registered	Universidade de Sao Paulo	Universidade de Sao Paulo	Brazil
19500157320	Acta Scientiarum - Agronomy	16799275	1679-9275	Scopus			DOAJ registered	Universidade Estadual de Maringa	Universidade Estadual de Maringa	Brazil
145513	Acta Scientiarum - Biological Sciences	16799283	1679-9283	Scopus			DOAJ registered	Universidade Estadual de Maringa	Universidade Estadual de Maringa	Brazil
145512	Acta Scientiarum - Health Sciences	16799291	1679-9291	Scopus			DOAJ registered	Universidade Estadual de Maringa	Universidade Estadual de Maringa	Brazil
19700182351	Pakistan Journal of Library and Information Science	16804465	1680-4465	Scopus			DOAJ registered	University of the Punjab	University of the Punjab	Pakistan
4400151521	Pakistan Journal of Nutrition	16805194	1680-5194	Scopus			DOAJ registered	Asian Network for Scientific Information	Asian Network for Scientific Information	Pakistan
12300154727	Journal of Animal and Veterinary Advances	16805593	1680-5593	Scopus			DOAJ registered	Medwell Online	Medwell	Pakistan
12400154708	Iranian Journal of Reproductive Medicine	16806433	1680-6433	Scopus			DOAJ registered	Yazd Research and Clinical Centre for Infertility	Yazd Research and Clinical Centre for Infertility	Iran, Islamic Republic of
145316	African Health Sciences	16806905	1680-6905	Scopus			DOAJ registered	Makerere University	Makerere University	Uganda
18800156710	Journal of Agricultural Science and Technology	16807073	1680-7073	Scopus			DOAJ registered	National Center for Scientific Research	National Center for Scientific Research	Iran, Islamic Republic of
12091	Atmospheric Chemistry and Physics	16807316	1680-7316	Scopus	16807324	1680-7324	DOAJ registered	European Geophysical Society	European Geophysical Society	Germany
4400151402	Advances in Geosciences	16807340	1680-7340	Scopus			DOAJ registered	European Geosciences Union	European Geosciences Union	Germany
4700153506	Iranian Journal of Nuclear Medicine	16812824	1681-2824	Scopus			DOAJ registered	Tehran University of Medical Sciences	Tehran University of Medical Sciences	Iran, Islamic Republic of
21100201977	Electronic Journal of Information Systems in Developing Countries	16814835	1681-4835	Scopus			DOAJ registered	Department of Information Systems, City University of Hong Kong	Department of Information Systems, City University of Hong Kong	China
19900192535	Medical Channel	16815491	1681-5491	Scopus	20779135	2077-9135	DOAJ registered	Medical Channel Publishing Network	Medical Channel Publishing Network	Pakistan
16469	Pakistan Journal of Medical Sciences	1682024X	1682-024X	Scopus	1681715X	1681-715X	DOAJ registered	Professional Medical Publications	Professional Medical Publications	Pakistan
21100199343	Agricultural Engineering International: CIGR Journal	16821130	1682-1130	Scopus			DOAJ registered	International Commission of Agricultural and Biosystems Engineering	International Commission of Agricultural and Biosystems Engineering	Japan
19700175007	Journal of Research in Health Sciences	16822765	1682-2765	Scopus			DOAJ registered	Hamadan University of Medical Sciences	Hamadan University of Medical Sciences	Iran, Islamic Republic of
15300154804	Biotechnology	1682296X	1682-296X	Scopus	16822978	1682-2978	DOAJ registered	Asian Network for Scientific Information	Asian Network for Scientific Information	Pakistan
21100200413	Revista de Investigaciones Veterinarias del Peru	16823419	1682-3419	Scopus	16099117	1609-9117	DOAJ registered	Facultad de Medicina Veterinaria, Universidad Nacional Mayor de San Marcos	Facultad de Medicina Veterinaria, Universidad Nacional Mayor de San Marcos	Peru
4000148022	Asian Journal of Plant Sciences	16823974	1682-3974	Scopus	18125697	1812-5697	DOAJ registered	ANSInet	ANSInet	Pakistan
19600164600	Journal of Medical Sciences	16824474	1682-4474	Scopus	18125727	1812-5727	DOAJ registered	Asian Network for Scientific Information	Asian Network for Scientific Information	Pakistan
4000151807	International Journal of Poultry Science	16828356	1682-8356	Scopus			DOAJ registered	ANSInet	ANSInet	Pakistan
4700152809	Data Science Journal	16831470	1683-1470	Scopus			DOAJ registered	Committee on Data for Science and Technology (CODATA) International Council for Science (ICSU)	Committee on Data for Science and Technology (CODATA) International Council for Science (ICSU)	France
19700174882	Tehran University Medical Journal	16831764	1683-1764	Scopus	17357322	1735-7322	DOAJ registered	Tehran University of Medical Sciences	Tehran University of Medical Sciences	Iran, Islamic Republic of
19500157821	International Arab Journal of Information Technology	16833198	1683-3198	Scopus			DOAJ registered	Zarka Private University	Zarka Private University	Jordan
17700156308	Iranian Journal of Endocrinology and Metabolism	16834844	1683-4844	Scopus			DOAJ registered	Endocrine Research Center and Iran Endocrine Society	Endocrine Research Center and Iran Endocrine Society	Iran, Islamic Republic of
16100154756	Lexikos	16844904	1684-4904	Scopus			DOAJ registered	Buro van die Woordeboek van die Afrikaanse Taal	Buro van die Woordeboek van die Afrikaanse Taal	South Africa
14940	African Journal of Biotechnology	16845315	1684-5315	Scopus			DOAJ registered	Academic Journals	Academic Journals	Nigeria
4800152315	Advances in Radio Science	16849965	1684-9965	Scopus			DOAJ registered	Copernicus Gesellschaften	Copernicus Gesellschaften	Germany
18202	Eurasip Journal on Wireless Communications and Networking	16871472	1687-1472	Scopus	16871499	1687-1499	DOAJ registered	Hindawi Publishing Corporation	Hindawi	Egypt
4000149607	Fixed Point Theory and Applications	16871820	1687-1820	Scopus	16871812	1687-1812	DOAJ registered	Hindawi Publishing Corporation	Hindawi	Egypt
4000149605	Advances in Difference Equations	16871839	1687-1839	Scopus	16871847	1687-1847	DOAJ registered	Hindawi Publishing Corporation	Hindawi	Egypt
4000149606	Boundary Value Problems	16872762	1687-2762	Scopus	16872770	1687-2770	DOAJ registered	Hindawi Publishing Corporation	Hindawi	Egypt
4000151614	Eurasip Journal of Embedded Systems	16873955	1687-3955	Scopus	16873963	1687-3963	DOAJ registered	Hindawi Publishing Corporation	Hindawi	Egypt
4000149706	Differential Equations and Nonlinear Mechanics	16874099	1687-4099	Scopus	16874102	1687-4102	DOAJ registered	Hindawi Publishing Corporation	Hindawi	Egypt
4000151616	Journal of Nanomaterials	16874110	1687-4110	Scopus	16874129	1687-4129	DOAJ registered	Hindawi Publishing Corporation	Hindawi	Egypt
4400151506	Eurasip Journal on Bioinformatics and Systems Biology	16874145	1687-4145	Scopus	16874153	1687-4153	DOAJ registered	Hindawi Publishing Corporation	Hindawi	Egypt
8700153310	Eurasip Journal on Information Security	16874161	1687-4161	Scopus			DOAJ registered	Hindawi Publishing Corporation	Hindawi	Egypt
4000150002	International Journal of Biomedical Imaging	16874188	1687-4188	Scopus	16874196	1687-4196	DOAJ registered	Hindawi Publishing Corporation	Hindawi	Egypt
5100155036	Eurasip Journal on Audio, Speech, and Music Processing	16874714	1687-4714	Scopus	16874722	1687-4722	DOAJ registered	Hindawi Publishing Corporation	Hindawi	Egypt
4700152848	PPAR Research	16874757	1687-4757	Scopus	16874765	1687-4765	DOAJ registered	Hindawi Publishing Corporation	Hindawi	Egypt
5200152707	Eurasip Journal on Image and Video Processing	16875176	1687-5176	Scopus	16875281	1687-5281	DOAJ registered	Hindawi Publishing Corporation	Hindawi	Egypt
10800153303	Experimental Diabetes Research	16875214	1687-5214	Scopus	16875303	1687-5303	DOAJ registered	Hindawi Publishing Corporation	Hindawi	Egypt
6400153154	Journal of Control Science and Engineering	16875249	1687-5249	Scopus	16875257	1687-5257	DOAJ registered	Hindawi Publishing Corporation	Hindawi	Egypt
7000153240	Computational Intelligence and Neuroscience	16875265	1687-5265	Scopus	16875273	1687-5273	DOAJ registered	Hindawi Publishing Corporation	Hindawi	Egypt
5600152812	International Journal of Plant Genomics	16875370	1687-5370	Scopus	16875389	1687-5389	DOAJ registered	Hindawi Publishing Corporation	Hindawi	Egypt
6400153138	Modelling and Simulation in Engineering	16875591	1687-5591	Scopus	16875605	1687-5605	DOAJ registered	Hindawi Publishing Corporation	Hindawi	Egypt
5600152819	Advances in OptoElectronics	1687563X	1687-563X	Scopus	16875648	1687-5648	DOAJ registered	Hindawi Publishing Corporation	Hindawi	Egypt
19900193948	International Journal of Vehicular Technology	16875702	1687-5702	Scopus	16875710	1687-5710	DOAJ registered	Hindawi Publishing Corporation	Hindawi	Egypt
19900193584	International Journal of Microwave Science and Technology	16875826	1687-5826	Scopus	16875834	1687-5834	DOAJ registered	Hindawi Publishing Corporation	Hindawi	Egypt
19700186861	International Journal of Antennas and Propagation	16875869	1687-5869	Scopus	16875877	1687-5877	DOAJ registered	Hindawi Publishing Corporation	Hindawi	Egypt
19700182320	Advances in Human-Computer Interaction	16875893	1687-5893	Scopus	16875907	1687-5907	DOAJ registered	Hindawi Publishing Corporation	Hindawi	Egypt
19600161813	Advances in Tribology	16875915	1687-5915	Scopus			DOAJ registered	Hindawi Publishing Corporation	Hindawi	Egypt
19900191988	International Journal of Navigation and Observation	16875990	1687-5990	Scopus	16876008	1687-6008	DOAJ registered	Hindawi Publishing Corporation	Hindawi	Egypt
19700200879	Science and Technology of Nuclear Installations	16876075	1687-6075	Scopus	16876083	1687-6083	DOAJ registered	Hindawi Publishing Corporation	Hindawi	Egypt
21100215164	Dermatology Research and Practice	16876105	1687-6105	Scopus	16876113	1687-6113	DOAJ registered	Hindawi Publishing Corporation	Hindawi	Egypt
17600155048	Gastroenterology Research and Practice	16876121	1687-6121	Scopus	1687630X	1687-630X	DOAJ registered	Hindawi Publishing Corporation	Hindawi	Egypt
15300154801	Eurasip Journal on Advances in Signal Processing	16876172	1687-6172	Scopus			DOAJ registered	Hindawi Publishing Corporation	Hindawi	Egypt
19900191987	Advances in Acoustics and Vibration	16876261	1687-6261	Scopus	1687627X	1687-627X	DOAJ registered	Hindawi Publishing Corporation	Hindawi	Egypt
17700156777	Advances in Pharmacological Sciences	16876334	1687-6334	Scopus	16876342	1687-6342	DOAJ registered	Hindawi Publishing Corporation	Hindawi	Egypt
15600154709	Advances in Urology	16876369	1687-6369	Scopus	16876377	1687-6377	DOAJ registered	Hindawi Publishing Corporation	Hindawi	Egypt
19700173247	Advances in Optical Technologies	16876393	1687-6393	Scopus	16876407	1687-6407	DOAJ registered	Hindawi Publishing Corporation	Hindawi	Egypt
19700174917	International Journal of Telemedicine and Applications	16876415	1687-6415	Scopus	16876423	1687-6423	DOAJ registered	Hindawi Publishing Corporation	Hindawi	Egypt
19700170818	Research Letters in Biochemistry	16876709	1687-6709	Scopus	16876717	1687-6717	DOAJ registered	Hindawi Publishing Corporation	Hindawi	Egypt
17600155111	Research Letters in Ecology	16876768	1687-6768	Scopus	16876776	1687-6776	DOAJ registered	Hindawi Publishing Corporation	Hindawi	Egypt
17600155229	Research Letters in Materials Science	16876822	1687-6822	Scopus	16876830	1687-6830	DOAJ registered	Hindawi Publishing Corporation	Hindawi	Egypt
11700154370	Research Letters in Physical Chemistry	16876873	1687-6873	Scopus	16876881	1687-6881	DOAJ registered	Hindawi Publishing Corporation	Hindawi	Egypt
17600155107	Research Letters in Physics	1687689X	1687-689X	Scopus	16876903	1687-6903	DOAJ registered	Hindawi Publishing Corporation	Hindawi	Egypt
19700172216	Anesthesiology Research and Practice	16876962	1687-6962	Scopus	16876970	1687-6970	DOAJ registered	Hindawi Publishing Corporation	Hindawi	Egypt
19700186865	International Journal of Computer Games Technology	16877047	1687-7047	Scopus	16877055	1687-7055	DOAJ registered	Hindawi Publishing Corporation	Hindawi	Egypt
19700182338	Current Gerontology and Geriatrics Research	16877063	1687-7063	Scopus	16877071	1687-7071	DOAJ registered	Hindawi Publishing Corporation	Hindawi	Egypt
19700175021	Interdisciplinary Perspectives on Infectious Diseases	1687708X	1687-708X	Scopus	16877098	1687-7098	DOAJ registered	Hindawi Publishing Corporation	Hindawi	Egypt
17600155013	Advances in Fuzzy Systems	16877101	1687-7101	Scopus	1687711X	1687-711X	DOAJ registered	Hindawi Publishing Corporation	Hindawi	Egypt
18800156727	International Journal of Quality, Statistics, and Reliability	16877144	1687-7144	Scopus	16877152	1687-7152	DOAJ registered	Hindawi Publishing Corporation	Hindawi	Egypt
19700182337	International Journal of Reconfigurable Computing	16877195	1687-7195	Scopus	16877209	1687-7209	DOAJ registered	Hindawi Publishing Corporation	Hindawi	Egypt
17700156304	Journal of Sensors	1687725X	1687-725X	Scopus	16877268	1687-7268	DOAJ registered	Hindawi Publishing Corporation	Hindawi	Egypt
19700201155	Advances in High Energy Physics	16877357	1687-7357	Scopus			DOAJ registered	Hindawi Publishing Corporation	Hindawi	Egypt
17600155043	Journal of Computer Systems, Networks, and Communications	16877381	1687-7381	Scopus	1687739X	1687-739X	DOAJ registered	Hindawi Publishing Corporation	Hindawi	Egypt
17600155044	International Journal of Digital Multimedia Broadcasting	16877578	1687-7578	Scopus	16877586	1687-7586	DOAJ registered	Hindawi Publishing Corporation	Hindawi	Egypt
19700176503	X-Ray Optics and Instrumentation	16877632	1687-7632	Scopus	16877640	1687-7640	DOAJ registered	Hindawi Publishing Corporation	Hindawi	Egypt
21100228104	Applied and Environmental Soil Science	16877667	1687-7667	Scopus	16877675	1687-7675	DOAJ registered	Hindawi Publishing Corporation	Hindawi	Egypt
19700182336	Advances in Astronomy	16877969	1687-7969	Scopus	16877977	1687-7977	DOAJ registered	Hindawi Publishing Corporation	Hindawi	Egypt
17600155127	Advances in Physical Chemistry	16877985	1687-7985	Scopus			DOAJ registered	Hindawi Publishing Corporation	Hindawi	Egypt
19700190350	Journal of Biophysics	16878000	1687-8000	Scopus	16878019	1687-8019	DOAJ registered	Hindawi Publishing Corporation	Hindawi	Egypt
19700182335	Advances in Bioinformatics	16878027	1687-8027	Scopus	16878035	1687-8035	DOAJ registered	Hindawi Publishing Corporation	Hindawi	Egypt
17600155054	International Journal of Chemical Engineering	1687806X	1687-806X	Scopus	16878078	1687-8078	DOAJ registered	Hindawi Publishing Corporation	Hindawi	Egypt
19900191852	Advances in Civil Engineering	16878086	1687-8086	Scopus	16878094	1687-8094	DOAJ registered	Hindawi Publishing Corporation	Hindawi	Egypt
18300156712	Advances in Condensed Matter Physics	16878108	1687-8108	Scopus	16878124	1687-8124	DOAJ registered	Hindawi Publishing Corporation	Hindawi	Egypt
19700182334	Advances in Mechanical Engineering	16878132	1687-8132	Scopus	16878140	1687-8140	DOAJ registered	Hindawi Publishing Corporation	Hindawi	Egypt
19700175023	Journal of Toxicology	16878191	1687-8191	Scopus	16878205	1687-8205	DOAJ registered	Hindawi Publishing Corporation	Hindawi	Egypt
19700188446	International Journal of Endocrinology	16878337	1687-8337	Scopus	16878345	1687-8345	DOAJ registered	Hindawi Publishing Corporation	Hindawi	Egypt
17700156760	Advances in Materials Science and Engineering	16878434	1687-8434	Scopus	16878442	1687-8442	DOAJ registered	Hindawi Publishing Corporation	Hindawi	Egypt
17600155049	Journal of Oncology	16878450	1687-8450	Scopus	16878469	1687-8469	DOAJ registered	Hindawi Publishing Corporation	Hindawi	Egypt
21100197918	International Journal of Zoology	16878477	1687-8477	Scopus			DOAJ registered	Hindawi Publishing Corporation	Hindawi	Egypt
17600155055	Journal of Cancer Epidemiology	16878558	1687-8558	Scopus	16878566	1687-8566	DOAJ registered	Hindawi Publishing Corporation	Hindawi	Egypt
21100228109	Advances in Virology	16878639	1687-8639	Scopus	16878647	1687-8647	DOAJ registered	Hindawi Publishing Corporation	Hindawi	Egypt
19900192030	International Journal of Dentistry	16878728	1687-8728	Scopus	16878736	1687-8736	DOAJ registered	Hindawi Publishing Corporation	Hindawi	Egypt
21100241765	International Journal of Analytical Chemistry	16878760	1687-8760	Scopus	16878779	1687-8779	DOAJ registered	Hindawi Publishing Corporation	Hindawi	Egypt
19900192031	International Journal of Biomaterials	16878787	1687-8787	Scopus	16878795	1687-8795	DOAJ registered	Hindawi Publishing Corporation	Hindawi	Egypt
21100215167	International Journal of Geophysics	1687885X	1687-885X	Scopus	16878868	1687-8868	DOAJ registered	Hindawi Publishing Corporation	Hindawi	Egypt
19700177309	International Journal of Cell Biology	16878876	1687-8876	Scopus	16878884	1687-8884	DOAJ registered	Hindawi Publishing Corporation	Hindawi	Egypt
19700175024	Advances in Hematology	16879104	1687-9104	Scopus	16879112	1687-9112	DOAJ registered	Hindawi Publishing Corporation	Hindawi	Egypt
19900192029	Advances in Mathematical Physics	16879120	1687-9120	Scopus	16879139	1687-9139	DOAJ registered	Hindawi Publishing Corporation	Hindawi	Egypt
19900191855	Advances in Operations Research	16879147	1687-9147	Scopus	16879155	1687-9155	DOAJ registered	Hindawi Publishing Corporation	Hindawi	Egypt
19900193845	International Journal of Microbiology	1687918X	1687-918X	Scopus	16879198	1687-9198	DOAJ registered	Hindawi Publishing Corporation	Hindawi	Egypt
21100217636	Journal of Thermodynamics	16879244	1687-9244	Scopus	16879252	1687-9252	DOAJ registered	Hindawi Publishing Corporation	Hindawi	Egypt
19700201639	International Journal of Rheumatology	16879260	1687-9260	Scopus	16879279	1687-9279	DOAJ registered	Hindawi Publishing Corporation	Hindawi	Egypt
21100223556	Advances in Meteorology	16879309	1687-9309	Scopus	16879317	1687-9317	DOAJ registered	Hindawi Publishing Corporation	Hindawi	Egypt
21100228138	International Journal of Corrosion	16879325	1687-9325	Scopus	16879333	1687-9333	DOAJ registered	Hindawi Publishing Corporation	Hindawi	Egypt
19700188445	International Journal of Optics	16879384	1687-9384	Scopus	16879392	1687-9392	DOAJ registered	Hindawi Publishing Corporation	Hindawi	Egypt
19700201603	Journal of Nanotechnology	16879503	1687-9503	Scopus	16879511	1687-9511	DOAJ registered	Hindawi Publishing Corporation	Hindawi	Egypt
[truncated: 32,276 more rows]

## Sheet: Sheet2
행 레이블	개수 : Sourcerecord id
DOAJ registered	2730
Not OA	31351
OA, but not registered in DOAJ	194
(비어 있음)
총합계	34275

## Sheet: 20874저널
Active or Inactive	Active
Source Type	Journal
1200 Arts and Humanities	Arts and Humanities
행 레이블	개수 : Sourcerecord id
DOAJ	141
Toll	2302
OA, but not DOAJ	2
총합계	2445

## Sheet: More info Medline
Display Rules and Regulations
The Scopus Source List contains over 32,000 titles, however, there are actually in total more than 42,000 unique titles in Scopus.
The Reasons for leaving circa 10,000 titles out of the list and out of the Scopus Source Browse section (note that these titles ARE available through the Scopus Basic Search functionality) are listed below.
Not shown are:
(1) pre-1996 discontinued (non-active) titles (however, pre-1996 titles having child-parent relationships ARE included (independent of the number of articles))
(2) post-1995 titles when they have less than 15 articles (unless these appear to be newly started publications from 2011 to 2013) (however, post-1995 titles having child-parent relationships ARE always included (independent of the number of articles))
(3) post-1995 titles with extremely scattered and incomplete content
(4) Stand-alone books, Conferences and reports (i.e., books and reports that are not part of a Book Series)
Medline-sourced titles
Scopus has a 100% overlap with Medline titles. The majority of those titles are also received via the publisher, however, approximately 20% of the Medline titles are fed directly from Medline into Scopus. As a result, these titles often have a delay in being loaded into Scopus, do not contain references and only the first author affiliation is available.
