# Supplementary material for: Usage Trends of Open Access and Local Journals: A Korean Case Study
Source: PLoS One. 2016 May 19;11(5):e0155843. doi: 10.1371/journal.pone.0155843 (PMC4873189; doi:10.1371/journal.pone.0155843)
Supplement: S5 Table — (XLSX) [file pone.0155843.s006.xlsx]

## Sheet: doaj_20140507_0300_utf8
Title	Title Alternative	Identifier	Publisher	Language	ISSN	EISSN	Keyword	Start Year	End Year	Added on date	Subjects	Country	Publication fee	Further Information	CC License	Content in DOAJ
Open Thermodynamics Journal		http://www.bentham.org/open/totherj/	Bentham open	English	1874-396X		combustion science,heat mass transfer,cryoengineering	2007		2008-03-27T12:33:57Z	Heat,Physics,Science	United States				Yes
Open Political Science Journal		http://bentham.org/open/topolisj/	Bentham open	English	1874-9496		international relations,political theory,public policy	2008		2008-06-27T14:14:46Z	Political science (General),Political science	United States				Yes
International Journal of Applied Science and Engineering Research		http://www.ijaser.com	Integrated Publishing Association	English	2277-9442		environment,fishery,nanotechnology	2012		2013-06-10T16:21:11Z	General Works	India			by-nc-sa	Yes
Journal of Problem Solving		http://docs.lib.purdue.edu/jps/	Purdue University Press	English	1932-6246		psychology of problem solving,computational models	2006		2009-08-03T17:32:25Z	Psychology,Philosophy. Psychology. Religion	United States				Yes
Indonesian Journal of Biotechnology		http://ijbiotech.ugm.ac.id	Universitas Gadjah Mada, Yogyakarta	English	0853-8654	2089-2241	agriculture,medicine,environmental sciences,bioprocess systems	2005		2013-02-24T19:14:09Z	Biotechnology,Chemical technology,Technology	Indonesia				Yes
Conference Papers in Medicine		http://www.hindawi.com/cpis/medicine/	Hindawi Publishing Corporation	English	2314-5862	2314-534X	medicine	2013		2013-10-27T20:29:22Z	Medicine (General),Medicine	Egypt			by	Yes
Open Marine Biology Journal		http://www.bentham.org/open/tombj/	Bentham open	English	1874-4508		water world,oceans	2007		2008-07-25T11:26:05Z	Biology (General),Science	United States				Yes
International Journal of Islamic Thought		http://www.ukm.my/ijit/	Universiti Kebangsaan Malaysia	English,Malay,Arabic	2232-1314		islamic studies,islamic thought,islamic philosophy,islamic theology	2012		2013-04-19T14:37:58Z	Islam. Bahai Faith. Theosophy, etc.,Philosophy. Psychology. Religion	Malaysia			by-nc-nd	Yes
Revista Lusófona de Educação		http://revistas.ulusofona.pt/index.php/rleducacao	Edições Universitárias Lusófonas	Portuguese,English	1645-7250	1646-401X	teachers,policy education,globalization,research	2003		2009-04-28T12:43:14Z	Education (General),Education	Portugal				Yes
Tallinna Ülikooli Eesti Keele ja Kultuuri Instituudi Toimetised		http://www.tlu.ee/en/institute-of-estonian-language-and-culture/Proceedings	Tallinna Ülikooli	Estonian,English,Finnish	1736-8804		lingusitics,Estonian,communication studies,culture	2012		2013-09-18T15:23:19Z	Language and Literature	Estonia				Yes
Acta Polytechnica Hungarica		http://uni-obuda.hu/journal/	Óbuda University	English	1785-8860		mechanical engineering,informatics,mathematical sciences,civil engineering,mechatronics	2004		2010-03-11T10:52:44Z	Technology (General),Technology	Hungary				Yes
Lyceum		http://lyceumphilosophy.com/	Saint Anselm College	English	1934-2438		metaphysics,epistemology,ethics	1988		2008-10-27T17:07:59Z	Philosophy (General),Philosophy. Psychology. Religion	United States				Yes
International Journal of Social Science Studies		http://redfame.com/ijsss	Redfame Publishing	English	2324-8033	2324-8041	cultural and ethnic studies,gender,political science,psychology,sociology	2013		2013-07-02T09:10:30Z	Social sciences (General),Social Sciences	United States			by	Yes
Indian Journal of Palliative Care		http://www.jpalliativecare.com/	Medknow Publications	English	0973-1075	1998-3735	palliative care,medicine	2003		2005-10-10T12:08:09Z	Medicine (General),Medicine	India			by-nc-sa	Yes
Reviews on Advanced Materials Science		http://www.ipme.ru/e-journals/RAMS/	Institute of Problems of Mechanical Engineering	English	1605-8127		nanostructured materials,high-transition-temperature superconductors,high-melting point compounds,materials science,physics,metallurgy,mechanical engineering,ceramics	2000		2003-12-04T00:00:00Z	Engineering (General). Civil engineering (General),Technology	Russian Federation				Yes
Journal of Engineering, Project, and Production Management		http://www.ppml.url.tw/EPPM_Journal/	Association of Engineering, Project, and Production Management	English	2221-6529	2223-8379	engineering management,project management,production management	2011		2012-08-19T08:06:49Z	Industrial engineering. Management engineering,Technology (General),Technology	Taiwan, Province of China			by-nc-nd	Yes
ISRN Obesity		http://www.hindawi.com/isrn/obesity/	Hindawi Publishing Corporation	English	2090-9446		nutrition disorders,metabolic diseases,overweight and obesity	2012		2012-11-22T17:31:14Z	Internal medicine,Medicine	Egypt			by	Yes
Principia : an International Journal of Epistemology		http://www.periodicos.ufsc.br/index.php/principia/issue/archive	Universidade Federal de Santa Catarina, Brasil	English,Portuguese,French,Spanish	1414-4247	1808-1711	theory of knowledge,philosophy of science,philosophy of language,ontology,logic	1997		2012-03-07T18:31:45Z	Philosophy (General),Philosophy. Psychology. Religion	Brazil			by-nc-nd	Yes
International Journal of Clinical Medicine		http://www.scirp.org/journal/ijcm/	Scientific Research Publishing	English	2158-284X	2158-2882	alternative medicine,emergency medicine,physical medicine	2010		2011-04-08T17:02:33Z	Medicine (General),Medicine	United States			by	Yes
Journal of the Canadian Dental Association	JCDA	http://www.jcda.ca/	Canadian Dental Association	English,French	1488-2159		dentistry,oral health	1998		2003-06-03T00:00:00Z	Dentistry,Medicine	Canada				Yes
South Asia Multidisciplinary Academic Journal	SAMAJ	http://samaj.revues.org/	Centre d’Etudes de l’Inde et de l’Asie du Sud	English	1960-6060		social science studies,South Asia,multidisciplinary	2007		2009-05-12T11:34:28Z	Social sciences (General),Social Sciences	France				Yes
ISRN Meteorology		http://www.isrn.com/journals/meteorology/	Hindawi Publishing Corporation	English	2090-7516	2090-7524	meteorology	2012		2012-02-10T11:40:03Z	Meteorology. Climatology,Physics,Science	Egypt			by	Yes
Cultural Geography & Geohumanities	Kulʹturnaâ i Gumanitarnaâ Geografiâ	http://www.gumgeo.ru	Russian Research Institute for Cultural & Natural Heritage	Russian	2227-9512		cultural geography,geohumanities,cultural landscape,urban studies,regional studies	2012		2013-08-07T19:47:12Z	Geography (General),Geography. Anthropology. Recreation	Russian Federation			by	Yes
Tiempos Modernos : Revista Electrónica de Historia Moderna		http://www.tiemposmodernos.org	Asociación Mundos Modernos	Spanish,English,French	1699-7778		history,early modern history	2000		2005-06-27T12:46:42Z	Modern history, 1453-,History (General),History (General) and history of Europe	Spain				Yes
Journal of Didactics	JoD	http://psiho.ubbcluj.ro/SSU/revista/Home.html	University Cluj-Napoca	Romanian,English,French	2067-4627		didactics,pedagogy,learning	2009		2011-01-05T12:18:26Z	Education (General),Education	Romania				Yes
Revista da SJRJ		http://www4.jfrj.jus.br/seer/index.php/revista_sjrj	Federal Justice in Rio de Janeiro	Portuguese	1678-3085	2177-8337	justice,sociology,Brazil	2003		2013-04-05T11:37:14Z	Law in general. Comparative and uniform law. Jurisprudence,Law	Brazil			by-nc-nd	Yes
Business Systems Review		http://www.business-systems-review.org/	Business Systems Laboratory	English	2280-3866		systemic approach to management,finance,manaferial cybernetics,marketing,economics	2012		2013-06-12T19:15:13Z	Business,Commerce,Social Sciences	Italy			by	Yes
GMS Health Technology Assessment		http://www.egms.de/en/journals/hta/index.shtml	German Medical Science, Düsseldorf	German,English	1861-8863		health economics,drug evaluation,evidence based medicine,diagnostic techniques and procedures	2005		2007-07-09T17:25:12Z	Public aspects of medicine,Medicine	Germany			by-nc-nd	Yes
Economia : Seria Management	Economia : Management	http://www.management.ase.ro/reveconomia/eng/index.htm	Editura ASE	English,Romanian	1454-0320		economics,management,business administration,quantitative methods for management,economic development	2000		2009-05-13T15:23:04Z	Economic theory. Demography,Social Sciences	Romania				Yes
Logical Methods in Computer Science (LMCS)		http://www.lmcs-online.org	Technical University of Braunschweig	English	1860-5974		theoretical computer science,practical computer science	2004		2004-09-24T15:36:18Z	Electronic computers. Computer science,Instruments and machines,Mathematics,Science	United Kingdom				Yes
Revista Redescrições : Revista on-line do GT de Pragmatismo e Filosofia Norte-Americana		http://www.gtpragmatismo.com.br/redescricoes/index.htm	Anpof - Associação Nacional de Pós-graduação em Filosofia	Portuguese,Spanish	1984-7157		pragmatism,American philosophy,John Dewey,Richard Rorty	2009		2010-11-09T17:09:43Z	Philosophy (General),Philosophy. Psychology. Religion	Brazil			by-nc-nd	Yes
Revista de Homeopatia		http://www.aph.org.br/revista/index.php/aph/index	Associação Paulista de Homeopatia	Portuguese	0102-227X	2175-3105	alternative medicine,homeopathy	2008		2010-02-10T14:40:01Z	Medicine (General),Medicine	Brazil				Yes
Atlantis	Revista de la Asociación Española de Estudios Anglo-Norteamericanos	http://www.atlantisjournal.org	AEDEAN (Asociación española de estudios anglo-norteamericanos)	English,Spanish	0210-6124	1989-6840	Anglo-American studies,linguistics,literature,culture	1979		2006-06-29T11:53:02Z	Philology. Linguistics,Language and Literature,English literature,Language and Literature	Spain				Yes
International Journal of Pharmacology		http://scialert.net/jindex.php?issn=1811-7775	Asian Network for Scientific Information	English	1811-7775	1812-5700	pharmacology	2005		2005-02-07T09:14:38Z	Therapeutics. Pharmacology,Medicine	Pakistan				Yes
Living Reviews in Relativity		http://relativity.livingreviews.org	Max-Planck Institute for Gravitational Physics	English	1433-8351		physics,relativity	1998		2003-06-06T00:00:00Z	Physics,Science	Germany			by-nc	Yes
Open Construction & Building Technology Journal		http://www.bentham.org/open/tobctj/	Bentham open	English	1874-8368		buildings,building construction	2007		2008-03-27T13:45:18Z	Building construction,Technology	Netherlands				Yes
Estudios sobre las Culturas Contemporaneas		http://www.redalyc.org/revista.oa?id=316	Universidad de Colima	Spanish,English	1405-2210		contemporary cultures,cultural studies,anthropology	1986		2005-08-24T07:48:23Z	Sociology (General),Social Sciences,Ethnology. Social and cultural anthropology,Anthropology,Geography. Anthropology. Recreation	Mexico				Yes
Gida : Journal of Food		http://www.gidadernegi.org/TR/Genel/BelgeGoster.aspx?F6E10F8892433CFFAAF6AA849816B2EF2858DA18F4388CDD	Association of Food Technology, Turkey	Turkish,English	1300-3070	1309-6273	food technology,food engineering,food science,biotechnology	1976		2011-04-12T16:46:04Z	Nutrition. Foods and food supply,Home economics,Technology	Turkey				Yes
Journal of Physiotherapy & Sports Medicine		http://www.pgip.co.uk/jopsm	PGIP	English	2226-9541	2304-6058	medicine,physical therapy	2012		2013-02-28T20:35:15Z	Sports medicine,Special situations and conditions,Internal medicine,Medicine	Pakistan			by-sa	Yes
Prilozi Instituta za Arheologiju u Zagrebu	Contributions of Institute of Archaeology in Zagreb	http://hrcak.srce.hr/index.php?lang=en&show=casopis&id_casopis=45	Institut za arheologiju	Croatian,English,German	1330-0644		Croatia	2002		2007-05-21T17:39:36Z	Archaeology,Auxiliary sciences of history	Croatia				Yes
Frontiers in Heat Pipes		https://www.thermalfluidscentral.org/journals/index.php/Heat_Pipes	Global Digital Central	English	2155-658X		thermosyphons,heat transfer	2010		2011-04-07T14:49:26Z	Mechanical engineering and machinery,Technology	United States			by	Yes
Journal of Medical Physics		http://www.jmp.org.in/	Medknow Publications	English	0971-6203	1998-3913	radiotherapy,radiodiagnosis,nuclear medicine,radiation protection,radiobiology	2006		2006-05-22T15:56:43Z	Medical physics. Medical radiology. Nuclear medicine,Medicine (General),Medicine	India			by-nc-sa	Yes
Annals of Intensive Care		http://www.annalsofintensivecare.com/	Springer	English	2110-5820		critical care,intensive care	2011		2012-06-11T10:09:50Z	Medical emergencies. Critical care. Intensive care. First aid,Internal medicine,Medicine	France				Yes
Graduate Journal of Asia-Pacific Studies		http://www.arts.auckland.ac.nz/uoa/home/about/departments-and-schools/school-of-asian-studies/graduate-journal-of-asia-pacific-studies	University of Auckland	English	1176-2152		cultural studies,political studies,art history,psychology,sociology	2003		2004-10-21T11:48:24Z	General Works	New Zealand				Yes
Journal of Infrared and Millimeter Waves	JIRMW	http://journal.sitp.ac.cn/hwyhmb/hwyhmben/ch/index.aspx	Science Press	Chinese,English	1001-9014		electomagnetic wave theory,infrared technology,millimeter waves,microwaves,applications	2009		2011-01-04T14:29:28Z	Applied optics. Photonics,Engineering (General). Civil engineering (General),Technology,Electricity and magnetism,Physics,Science	China			by-nc-sa	Yes
International Journal of Chemistry and Pharmaceutical Sciences		http://www.pharmaresearchlibrary.com/ijcps/	International Journal of Chemistry and Pharmaceutical Sciences	English	2321-3132		pharmaceutical chemistry,phytochemistry,biochemistry,inorganic chemistry,green chemistry	2013		2013-06-12T18:51:56Z	Chemistry,Science,Pharmacy and materia medica,Medicine	India				Yes
International Journal of Integrative Psychotherapy	IJIP	http://www.integrative-journal.com/index.php/ijip	International Integrative Psychotherapy Association	English	2156-9703		psychotherapy,integrative psychotherapy,eclethic psychotherapy,psychology,transactional analysis,methods	2010		2010-10-20T14:39:26Z	Therapeutics. Psychotherapy,Psychiatry,Neurology. Diseases of the nervous system,Neurosciences. Biological psychiatry. Neuropsychiatry,Internal medicine,Medicine,Psychology,Philosophy. Psychology. Religion	United States				Yes
Arhiv za Higijenu Rada i Toksikologiju	Archives of Industrial Hygiene and Toxicology	http://hrcak.srce.hr/index.php?lang=en&show=casopis&id_casopis=7	Institute for Medical Research and Occupational Health, Zagreb	English,Croatian,Slovene	0004-1254	1848-6312	environmental health,occupational health,toxicology	1998		2007-04-24T15:00:36Z	Toxicology. Poisons,Public aspects of medicine,Medicine,Environmental sciences,Geography. Anthropology. Recreation	Croatia				Yes
Case Reports in Veterinary Medicine		http://www.hindawi.com/crim/vetmed/	Hindawi Publishing Corporation	English	2090-7001	2090-701X	veterinary medicine	2011		2011-12-29T16:11:41Z	Veterinary medicine,Animal culture,Agriculture	Egypt			by	Yes
William & Mary Environmental Law and Policy Review	William and Mary Environmental Law and Policy Review	http://scholarship.law.wm.edu/wmelpr/	College of William and Mary	English	1091-9724	1943-1104	energy law,land use law	1994		2013-03-27T16:43:27Z	Law in general. Comparative and uniform law. Jurisprudence,Law	United States				Yes
Journal of Research on History of Medicine		http://www.rhm.ir/	Shiraz University of Medical Sciences	English,Persian,Arabic	2251-886X		history of medicine,ancient history,medieval history	2012		2012-11-20T14:33:51Z	Medicine (General),Medicine	Iran, Islamic Republic of			by-nc	Yes
Patient Preference and Adherence		http://www.dovepress.com/articles.php?journal_id=20	Dove Medical Press	English	1177-889X		patient satisfaction,patient acceptability,quality of life,patient compliance,patient persistence	2007		2008-08-15T11:43:17Z	Therapeutics. Pharmacology,Medicine	United Kingdom				Yes
Revista Iberoamericana de Educación	RIE	http://www.rieoei.org	Organización de Estados Iberoamericanos para la Educación, la Ciencia y la Cultura	Spanish,Portuguese	1022-6508	1681-5653	Ibero-America,educational strategy,educational policy	1993		2007-01-25T16:13:55Z	Special aspects of education,Education	Spain				Yes
ISRN Physiology		http://www.hindawi.com/isrn/physiology/	Hindawi Publishing Corporation	English	2314-467X		physiology,medicine	2013		2013-10-20T18:55:27Z	Physiology,Science	Egypt			by	Yes
Geografias		http://www.cantacantos.com.br/revista/index.php/geografias	Universidade Federal de Minas Gerais	Portuguese	1808-8058	2237-549X	human geography,physical geography,cartography,geography education	2005		2013-10-02T13:23:40Z	Geography (General),Geography. Anthropology. Recreation	Brazil				Yes
International Journal of Design	IJDesign	http://www.ijdesign.org	Chinese Institute of Design	English	1991-3761	1994-036X	industrial design,product design,visual communication design,graphic design,interface design,animation,game design,architectural design,urban design	2007		2007-05-15T11:49:55Z	Visual arts,Fine Arts	Taiwan, Province of China			by-nc-nd	Yes
Archives of Public Health		http://www.archpublichealth.com	BioMed Central	English	2049-3258		epidemiological studies,health economics,health services research,inequality in health	2011		2013-08-13T16:57:24Z	Public aspects of medicine,Medicine	United Kingdom			by	Yes
Annals of Saudi Medicine		http://annsaudimed.net/	King Faisal Specialist Hospital and Research Centre	English	0256-4947	0975-4466	medicine,surgery,clinical studies	2012		2003-06-06T00:00:00Z	Medicine (General),Medicine	Saudi Arabia				Yes
Vértices		http://essentiaeditora.iff.edu.br/index.php/vertices	Instituto Federal de Educação, Ciência e Tecnologia Fluminense (IFF)	Portuguese,Spanish	1415-2843	1809-2667	social science,education,engineering,system analysis,environment,agriculture,earth science	1997		2010-07-26T09:14:32Z	General Works	Brazil				Yes
Camera Separatoria		http://dach.ich.uph.edu.pl/camera_separatoria.html	Siedlce University of Natural Sciences and Humanities	Polish,English	2083-6392		analytical chemistry,chromatography,electrophoresis‎	2011		2012-06-25T15:50:25Z	Analytical chemistry,Chemistry,Science	Poland				Yes
Turismo y Desarrollo : Revista de Investigación en Turismo y Desarrollo Local	TURyDES	http://www.eumed.net/rev/turydes/index.htm	Universidad de Málaga	Spanish,Portuguese	1988-5261		tourism,sustainable tourism	2007		2009-09-02T14:29:34Z	Geography (General),Geography. Anthropology. Recreation	Spain				Yes
Revista Cientifica		http://revistas.udistrital.edu.co/ojs/index.php/revcie/index	Universidad Distrital Francisco José de Caldas	Spanish	0124-2253	2344-8350	mathematics,technology,education,engineering,social sciences	1999		2013-07-02T22:23:02Z	General Works	Colombia			by-nc-nd	Yes
Journal of Applied Fluid Mechanics		http://www.jafmonline.net/	Regional Information Center for Science and Technology	English	1735-3572	1735-3645	theoretical,experimental,numerical,fluid mechanics	2008		2008-02-25T13:15:22Z	Materials of engineering and construction. Mechanics of materials,Electrical engineering. Electronics. Nuclear engineering,Technology,Mechanics of engineering. Applied mechanics,Engineering (General). Civil engineering (General),Technology	Iran, Islamic Republic of				Yes
Research in Business and Economics Journal	RBEJ	http://www.aabri.com/rbej.html	Academic and Business Research Institute	English	1941-3424		accounting,finance,economics,business,management,marketing,international business	2008		2009-06-09T13:52:00Z	Business,Commerce,Social Sciences	United States				Yes
Revista de Cercetare şi Intervenţie Socială	Review of Research and Social Intervention : Revue de Recherche et Intervention Sociale	http://rcis.ro/en.html	Expert Projects	English,Spanish,Romanian,French	1583-3410	1584-5397	social work,social research,research methodology,sociology	2008		2011-01-31T08:28:57Z	Sociology (General),Social Sciences	Romania			by-nc-nd	Yes
Journal of Public Administration and Governance		http://www.macrothink.org/journal/index.php/jpag/index	Macrothink Institute	English	2161-7104		public policy,administration,corporation administration,human resources management	2011		2012-03-02T15:30:08Z	Political institutions and public administration (General),Political science	United States			by-nc-nd	Yes
Mukaddimah : Jurnal Studi Islam		http://mukaddimah.kopertais3.net/index.php/muk	Kopertais Wilayah III	Indonesian,English	0853-6759		Islamic studies,anthropology,education,economics,philology	2012		2013-07-05T17:13:56Z	Islam. Bahai Faith. Theosophy, etc.,Philosophy. Psychology. Religion	Indonesia				Yes
JIPITEC : Journal of Intellectual Property, Information Technology and E-Commerce Law	Journal of Intellectual Property, Information Technology & E-Commerce Law	http://www.jipitec.eu/	Digital Peer Publishing	English	2190-3387		intellectual property,electronic commerce law,European law	2010		2010-11-30T12:43:26Z	Law of Europe,Law	Germany				Yes
Theoretical and Applied Mechanics		http://www.doiserbia.nb.rs/journal.aspx?issn=1450-5584	Serbian Society of Mechanics, Belgrade	English	1450-5584		mathematics,computer sciences,heat transfer,control theory	2002		2010-11-11T16:09:10Z	Mechanical engineering and machinery,Technology	Serbia				Yes
BMC Medical Genomics		http://www.biomedcentral.com/bmcmedgenomics/	BioMed Central	English	1755-8794		functional genomics,genome structure,genome-scale population genetics,epigenomics,proteomics,systems analysis,pharmacogenomics	2008		2008-02-08T09:15:54Z	Genetics,Biology (General),Science	United Kingdom			by	Yes
AUCO Czech Economic Review		http://auco.cuni.cz/	Charles University in Prague	English	1802-4696	1805-9406	political economy,institutional economics,public economics,game theory,mathematical methods in economics	2007		2009-03-23T15:45:36Z	Economic theory. Demography,Social Sciences	Czech Republic				Yes
Columbia Social Work Review		http://cswr.columbia.edu/	Columbia University	English	2164-1250		social work practice,sociology	2012		2013-05-29T22:01:30Z	Social pathology. Social and public welfare. Criminology,Social Sciences	United States			by-nc-nd	Yes
Flamma		http://grupo.us.es/fuegored/flamma	FuegoRed	Spanish,English	2171-665X		wildfires effects,soil ecosystem,soil management,erosion risk	2010		2013-08-28T15:48:56Z	General Works	Spain			by-nc-sa	Yes
Teoria e Prática em Administração (TPA)		http://periodicos.ufpb.br/ojs2/index.php/tpa/index	Teoria e Prática em Administração (TPA)	Portuguese	2238-104X		management,business practices	2011		2013-05-11T20:17:48Z	Business,Commerce,Social Sciences	Brazil				Yes
Statistica		http://rivista-statistica.cib.unibo.it	University of Bologna	English,Italian	0390-590X	1973-2201	statistics,statistical sciences	2002		2013-08-16T12:08:27Z	Probabilities. Mathematical statistics,Mathematics,Science	Italy			by	Yes
Yesterday and Today		http://www.scielo.org.za/scielo.php?script=sci_serial&pid=2223-0386&lng=en&nrm=iso	South African Society for History Teaching	English	2223-0386		history,history teaching	2009		2013-03-20T15:08:07Z	History of Africa,History (General) and history of Europe	South Africa			by-nc-nd	Yes
Vestnik Astrahanskogo Gosudarstvennogo Tehničeskogo Universiteta. Seriâ: Upravlenie, Vyčislitelʹnaâ Tehnika i Informatika	Vestnik of Astrakhan State Technical University. Series: Management, Computer Science and Informatics	http://astu.org/Pages/Show/578-Zhurnal-Vestnik-AGTU-Seriya-Upravlenie-vichisliteljnaya-tehnika-i-informatika	Astrakhan State Technical University	Russian,English	2072-9502	2224-9761	management,computer software,computing equipment,telecommunication systems	2009		2012-10-06T19:30:40Z	Electronic computers. Computer science,Instruments and machines,Mathematics,Science	Russian Federation				Yes
Journal of Sustainable Energy		http://www.energy-cie.ro	University of Oradea	English	2067-5534		renewable energy,energy production,energy policy,energy systems	2010		2011-06-09T08:34:09Z	Environmental sciences,Geography. Anthropology. Recreation	Romania				Yes
Gli Spazi della Musica		http://www.ojs.unito.it/index.php/spazidellamusica	Università degli Studi di Torino	Italian,English	2240-7944		musicology,instruments,history,criticism,practice of music	2012		2013-11-28T14:30:58Z	Music,Music and books on Music	Italy			by-nc-nd	Yes
International Journal of Spatial Data Infrastructures Research		http://ijsdir.jrc.it	European Commission Joint Research Centre	English	1725-0463		geographic information,interoperability,spatial data infrastructure	2006		2008-01-25T10:40:01Z	Electronic computers. Computer science,Instruments and machines,Mathematics,Science	Italy			by-nc-nd	Yes
Koşuyolu Kalp Dergisi	Koşuyolu Heart Journal	http://www.kosuyolukalpdergisi.com/	Bilimsel Tip Yayinevi	Turkish,English	1300-8706		cardiology,cardiovascular surgery,cardiovascular anesthesia	2009		2012-01-18T15:12:19Z	Diseases of the circulatory (Cardiovascular) system,Specialties of internal medicine,Internal medicine,Medicine	Turkey			by	Yes
Arctic and North	Arktika i Sever	http://narfu.ru/aan/	Northern, Arctic Federal University	Russian	2221-2698		the Arctic,Arctic biology,Arctic ecology,Arctic history,Arctic sociology,geopolitics,political science	2011		2013-08-18T17:29:06Z	General Works	Russian Federation				Yes
Nordidactica : Journal of Humanities and Social Science Education	Nordidactica : Journal of Humanities & Social Science Education	http://www.kau.se/nordidactica	Karlstads Universitet	Swedish,Danish,English	2000-9879		social science education,history education,geography education	2011		2011-09-12T14:03:38Z	Education (General),Education	Sweden				Yes
EMAJ : Electronic Melbourne Art Journal		http://emajartjournal.com/	EMAJ	English	1835-6656		fine arts,history of arts	2005		2010-12-22T11:55:20Z	History of the arts,Arts in general,Fine Arts	Australia				Yes
SocietàMutamentoPolitica : Rivista Italiana di Sociologia		http://ejour-fup.unifi.it/index.php/smp/index	Firenze University Press	English,French,Spanish,Italian	2038-3150		political culture,democracy,social change,political sociology	2010		2013-07-18T14:46:37Z	Sociology (General),Social Sciences	Italy				Yes
Molecular Systems Biology		http://www.nature.com/msb/index.html	European Molecular Biology Organization	English	1744-4292		genomics,proteomics,metabolomics,bioinformatics,microbial systems,cell signaling,regulatory networks	2005		2005-03-30T16:46:31Z	Biology (General),Science	United Kingdom				Yes
Theory of Computing		http://theoryofcomputing.org/	University of Chicago	English	1557-2862		theoretical computer science	2005		2005-08-25T11:04:45Z	Electronic computers. Computer science,Instruments and machines,Mathematics,Science	United States				Yes
International Journal of Biomedical Imaging	IJBI	http://www.hindawi.com/journals/ijbi/	Hindawi Publishing Corporation	English	1687-4188	1687-4196	data acquisition,image reconstruction,image analysis,biomedical imaging	2006		2005-06-01T17:10:42Z	Medicine (General),Medicine	Egypt			by	Yes
Revista Brasileira de Medicina do Esporte		http://www.scielo.br/scielo.php/script_sci_serial/pid_1517-8692/lng_pt/nrm_iso	Sociedade Brasileira de Medicina do Esporte	English,Portuguese	1517-8692	1806-9940	biological sciences,health sciences	1997		2004-04-23T21:31:01Z	Sports medicine,Special situations and conditions,Internal medicine,Medicine	Brazil			by-nc	Yes
Education Libraries		http://education.sla.org/education-libraries-past-issues/	SLA (Special Libraries Association) Education Division	English	0148-1061		information science,new technologies,library profession,information curriculum	1992		2013-11-16T17:35:33Z	Education (General),Education,Bibliography. Library science. Information resources	United States				Yes
Biosensors		http://www.mdpi.com/journal/biosensors	MDPI AG	English	2079-6374		biosensors,biosensing techniques	2011		2012-06-12T08:55:31Z	Medicine (General),Medicine	Switzerland			by	Yes
Acta Bioquímica Clínica Latinoamericana	ABCL	http://www.scielo.org.ar/scielo.php?script=sci_serial&pid=0325-2957&lng=en&nrm=iso	Federación Bioquímica de la Provincia de Buenos Aires	Spanish,Portuguese	0325-2957	1851-6114	health sciences,clinical biochemistry	2004		2005-09-12T13:45:45Z	Biology (General),Science,Biochemistry,Organic chemistry,Chemistry,Science	Argentina				Yes
Administração Pública e Gestão Social		http://www.apgs.ufv.br	Universidade Federal de Viçosa	Portuguese	2175-5787		public administration,public policies,public accounting,governmental planning,regional development,government,society,third sector,nonprofit organizations,social management	2009		2013-11-29T14:19:53Z	Political institutions and public administration (General),Political science	Brazil			by-nc-nd	Yes
Silva Lusitana		http://www.scielo.oces.mctes.pt/scielo.php/script_sci_serial/pid_0870-6352/lng_pt/nrm_iso	Estação Florestal Nacional	Portuguese,English,Spanish	0870-6352		forestry,environmental sciences	2001		2006-04-11T15:42:57Z	Forestry,Agriculture,Environmental sciences,Geography. Anthropology. Recreation	Portugal				Yes
Arquipélago : Life and Marine Sciences		http://www.arquipelago.info	University of the Azores	English	0873-4704		Atlantic islands,terrestrial environment,marine environment,ecology	1999		2009-05-12T13:22:10Z	Oceanography,Geography. Anthropology. Recreation	Portugal				Yes
Online Journal of Animal and Feed Research	OJAFR : Online Journal of Animal & Feed Research	http://www.ojafr.ir/main/	Science-Line Publication	English	2228-7701		animal sciences,animal feeding,animal nutrition	2011		2012-03-21T09:26:38Z	Animal culture,Agriculture	Iran, Islamic Republic of				Yes
TS·> Tijdschrift voor Tijdschrift­studies	TS : Tijdschrift voor Tijdschrift­studies	http://www.tijdschriftstudies.nl/index.php/TS	Igitur, Utrecht Publishing & Archiving Services	Dutch,English	1386-5870		press studies,magazine studies,the periodical press,media,history of the press,cultural history,literary history,digital humanities	2010		2010-10-27T11:35:09Z	Literature (General),Language and Literature,Journalism. The periodical press, etc.,Literature (General),Language and Literature	Netherlands			by	Yes
International Journal of Artificial Intelligence & Knowledge Discovery	IJAIKD : International Journal of Artificial Intelligence and Knowledge Discovery	http://rgsociety.org/journals/index.php/ijai	RG Education Society	English	2231-2021	2231-0312	artificial intelligence,data mining techniques	2011		2011-09-02T14:15:29Z	Electronic computers. Computer science,Instruments and machines,Mathematics,Science	India				Yes
Journal of NanoScience and NanoTechnology		http://indiasciencetech.com/index.php?journal=nanotechnology	India Science Tech	English	2279-0381		nanotechnology,nanoscience	2012		2013-06-02T17:35:30Z	Technology (General),Technology	India			by	Yes
Transplant Research and Risk Management	Transplant Research & Risk Management	http://www.dovepress.com/transplant-research-and-risk-management-journal	Dove Medical Press	English	1179-1616		transplantation,screening,tissue matching,rejection management,risk management	2010		2010-12-15T11:03:03Z	Surgery,Medicine	United Kingdom				Yes
Journal of Petroleum Exploration and Production Technologies		http://www.springer.com/13202	Springer	English	2190-0566		petroleum engineering,petroleum geology,exploration geophysics	2011		2013-01-15T19:10:52Z	Chemical technology,Technology,Geology,Science	Germany				Yes
International Aquatic Research	IAR	http://www.springer.com/environment/aquatic+sciences/journal/40071	Springer	English	2008-4935	2008-6970	aquaculture,aquatic ecosystems,biodiversity,conservation	2009		2011-03-08T08:49:23Z	Aquaculture. Fisheries. Angling,Agriculture	Iran, Islamic Republic of				Yes
Ibérica	Journal of the European Association of Languages for Specific Purposes	http://www.aelfe.org	AELFE (Asociación Europea de Lenguas para Fines Específicos)	English,French,Spanish,Italian,Portuguese,German	1139-7241		languages,translation,corpus linguistics	1999		2006-09-11T15:48:52Z	Philology. Linguistics,Language and Literature	Spain				Yes
Ricerche di S/Confine		http://www.ricerchedisconfine.info	Università di Parma	Italian	2038-8411		art history,theatre,performing arts,cinema	2010		2010-09-30T16:32:06Z	Arts in general,Fine Arts	Italy			by-nc-nd	Yes
Universitas Psychologica		http://revistas.javeriana.edu.co/sitio/psychologica/	Pontificia Universidad Javeriana	Spanish	1657-9267	2011-2777	psychological research	2002		2006-07-04T16:32:39Z	Psychology,Philosophy. Psychology. Religion	Colombia				Yes
Journal of Financial Therapy		http://jftonline.org/	New Prairie Press	English	1945-7774	1944-9771	financial therapy,financial counseling,financial behaviour,marriage and family therapy,financial planning,personal finance,household finance	2010		2010-11-10T08:29:09Z	Sociology (General),Social Sciences,Economic theory. Demography,Social Sciences	United States			by-nc	Yes
Diritto Penale Contemporaneo		http://www.penalecontemporaneo.it	Diritto Penale Contemporaneo	Italian,English,Spanish,French	2039-1676		criminal law,penal code,crime,criminology,penal sentences,criminal justice	2010		2013-03-17T17:41:40Z	Criminal law and procedure,Comparative law. International uniform law,Law in general. Comparative and uniform law. Jurisprudence,Law	Italy			by-nc-nd	Yes
Autopsy and Case Reports		http://www.autopsyandcasereports.org	University of São Paulo	English,Portuguese	2236-1960		pathology,radiology,internal medicine,surgery	2011		2013-04-29T19:20:06Z	Medicine (General),Medicine	Brazil			by	Yes
Geodetski Vestnik	Journal of the Association of Surveyors of Slovenia	http://www.geodetski-vestnik.com	Association of Surveyors of Slovenia	Slovenian,English	0351-0271	1581-1328	surveying,geodesy,geoinformatics,cartography,land management	2000		2006-07-25T16:03:00Z	Geodesy,Astronomy,Science,Mathematical geography. Cartography,Geography. Anthropology. Recreation	Slovenia				Yes
Estado, Gobierno, Gestión Pública	Revista Chilena de Administración Pública	http://www.revistaeggp.uchile.cl/	Departamento de Gobierno y Gestión Pública, Instituto de Asuntos Públicos, Universidad de Chile	Spanish,English	0717-6759	0717-8980	public administration,public policies,public management,administrative reforms,Latin America	2002		2009-03-13T15:15:21Z	Social sciences (General),Social Sciences	Chile				Yes
Pythagoras		http://www.pythagoras.org.za	AOSIS OpenJournals	English	1012-2346	2223-7895	mathematics education	2004		2012-05-21T09:05:45Z	Special aspects of education,Education,Mathematics,Science	South Africa			by	Yes
Studia Educatio Artis Gymnasticae		http://studia.ubbcluj.ro/serii/educatio/	Cluj University Press	English,French,Romanian	1453-4223	2065-9547	physical education,sport,physical therapy,kinetotherapy,movement science	2006		2013-09-24T13:29:46Z	Special aspects of education,Education,Sports,Recreation. Leisure,Geography. Anthropology. Recreation	Romania				Yes
Interactive Journal of Medical Research		http://www.i-jmr.org	JMIR Publications	English	1929-073X		public health,innovations,clinical informatics	2012		2013-08-30T16:02:48Z	Medicine (General),Medicine	Canada			by	Yes
BMC Psychiatry		http://www.biomedcentral.com/bmcpsychiatry/	BioMed Central	English	1471-244X		psychiatry,medicine	2001		2003-04-03T00:00:00Z	Psychiatry,Neurology. Diseases of the nervous system,Neurosciences. Biological psychiatry. Neuropsychiatry,Internal medicine,Medicine	United Kingdom			by	Yes
Historia Ambiental Latinoamericana y Caribeña	HALAC	http://www.fafich.ufmg.br/halac	Sociedad Latinoamericana y Caribeña de Historia Ambiental (SOLCHA)	Spanish,English,Portuguese	2237-2717		environmental history,Latin America,Caribbean	2011		2013-08-08T15:42:11Z	General Works	Brazil				Yes
Medicinski Glasnik		http://www.ljkzedo.com.ba/index.php/past-issues	Medical Association of Zenica-Doboj Canton	Bosnian,Croatian,Serbian,English	1840-0132	1840-2445	biomedicine,clinical medicine,basic medicine,health	2004		2007-04-19T13:44:37Z	Medicine (General),Medicine	Bosnia and Herzegovina			by-nc-nd	Yes
Case Reports in Cardiology		http://www.hindawi.com/crim/cardiology/	Hindawi Publishing Corporation	English	2090-6404	2090-6412	cardiovascular diseases	2011		2011-08-23T12:49:49Z	Diseases of the circulatory (Cardiovascular) system,Specialties of internal medicine,Internal medicine,Medicine	Egypt			by	Yes
Synergies Monde Arabe		http://gerflint.eu/publications/synergies-monde-arabe.html	GERFLINT	French,Arabic,English	1766-2796		Arabic linguistics,Arabic literature,culture studies,translation studies	2007		2011-10-31T17:46:03Z	Language and Literature	Saudi Arabia				Yes
ALTEX : Alternatives to Animal Experimentation		http://www.altex-edition.org	Springer	English	1868-596X		in vitro methods,alternatives to animal experiments,toxicology,bioethics	2011		2013-06-11T14:41:50Z	General Works	Switzerland				Yes
International Journal of Analytical, Pharmaceutical and Biomedical Sciences		http://www.ijapbs.com	International Journal of Analytical, Pharmaceutical and Biomedical Sciences	English	2278-0246		electrochemistry,nanotechnology,microbiology,cellular biochemisty,pharmacology	2012		2013-05-03T12:48:04Z	Therapeutics. Pharmacology,Medicine	India				Yes
Journal of Arthropod-Borne Diseases		http://jad.tums.ac.ir/index.php/jad	Tehran University of Medical Sciences	English	2322-1984	2322-2271	vector ecology,epidemiology,parasitology,toxicology	2012		2012-11-27T14:23:35Z	Immunologic diseases. Allergy,Specialties of internal medicine,Internal medicine,Medicine	Iran, Islamic Republic of			by-nc	Yes
International Journal of Research in Management, Science & Technology		http://www.ijrmst.org	Prannath Parnami Institute of Management & Technology, Hisar	English	2321-3264		computer science,engineering,earth sciences	2013		2013-05-29T16:57:24Z	General Works	India				Yes
Journal of Library and Information Science		http://jlis.glis.ntnu.edu.tw/	National Taiwan Normal University	Chinese,English	0363-3640	2224-1574	information literacy,information behaviour	1975		2010-11-09T14:35:09Z	Bibliography. Library science. Information resources	Taiwan, Province of China			by-nc-sa	Yes
Revista Catalana de Dret Públic	Catalan Journal of Public Law	http://www.rcdp.cat	Escola d'Administració Pública de Catalunya	Spanish,Catalan,English	1885-5709	1885-8252	public law,constitutional law,public administration,Catalonia	2005		2011-03-18T14:15:21Z	Law in general. Comparative and uniform law. Jurisprudence,Law	Spain			by-nc-nd	Yes
Frontiers in Heat and Mass Transfer		https://www.thermalfluidscentral.org/e-journals/index.php/Heat_Mass_Transfer	Global Digital Central	English	2151-8629		thermal systems,energy and power applications	2010		2011-01-31T13:28:03Z	Heat,Physics,Science	United States			by	Yes
Comunicazione Filosofica		http://www.sfi.it/index.php?option=com_content&view=article&id=60&Itemid=64	Società Filosofica Italiana	Italian	1128-9082		teaching philosophy,education,high school	1998		2006-06-27T11:55:50Z	Philosophy (General),Philosophy. Psychology. Religion	Italy				Yes
Biblionline		http://www.ies.ufpb.br/ojs2/index.php/biblio/index	Universidade Federal da Paraíba	Portuguese	1809-4775		information science,library science,museology	2005		2011-08-03T13:07:20Z	Bibliography. Library science. Information resources	Brazil			by-nc-nd	Yes
Revista de la Facultad de Medicina Veterinaria y de Zootecnia	Revista de la Facultad de Medicina Veterinaria & de Zootecnia	http://www.revistas.unal.edu.co/index.php/remevez/index	Universidad Nacional de Colombia	Spanish,English	0120-2952		animal husbandry,veterinary medicine	2005		2011-06-22T14:34:20Z	Veterinary medicine,Animal culture,Agriculture	Colombia				Yes
ReS Futurae : Revue d'Études sur la Science-fiction		http://resf.revues.org/	Université de Limoges	French	2264-6949		literature,literary theory,literary criticism,humanities,social sciences	2012		2013-05-28T14:15:46Z	General Works	France				Yes
QOG Working Paper Series		http://www.qog.pol.gu.se/	Quality of Government Institute	English,Swedish	1653-8919		quality of government,good governence,public opinion,corruption	2005		2006-10-09T09:49:58Z	Political science (General),Political science	Sweden				Yes
ISRN Orthopedics		http://www.isrn.com/journals/orthopedics/	Hindawi Publishing Corporation	English	2090-6161	2090-617X	orthopedics	2011		2011-10-03T10:35:02Z	Orthopedic surgery,Surgery,Medicine	Egypt			by	Yes
Malaria Journal		http://www.malariajournal.com/	BioMed Central	English	1475-2875		malaria,medicine	2002		2003-07-07T00:00:00Z	Internal medicine,Medicine	United Kingdom			by	Yes
Revista Quebracho		http://fcf.unse.edu.ar/rev_quebracho.htm	Universidad Nacional de Santiago del Estero	Spanish	0328-0543	1851-3026	forestry,environment,Latin America region	1994		2007-12-03T12:55:31Z	Forestry,Agriculture	Argentina				Yes
International Journal of Financial Studies		http://www.mdpi.com/journal/ijfs	MDPI AG	English	2227-7072		financial markets,corporate finance,public finance management,banking systems,financial regulation	2013		2013-07-16T16:48:43Z	Finance,Social Sciences	Switzerland			by	Yes
European Transport Research Review		http://springerlink.com/content/121289/	Springer	English	1867-0717	1866-8887	traffic science,automotive engineering,aerospace engineering	2009		2010-04-23T14:04:12Z	Transportation engineering,Engineering (General). Civil engineering (General),Technology	Germany			by-nc	Yes
European Journal of Turkish Studies	ejts	http://ejts.revues.org/	Association pour la Recherche sur le Moyen-Orient	English,French,German,Turkish	1773-0546		contemporary Turkey	2004		2005-07-25T11:37:59Z	Social sciences (General),Social Sciences	France				Yes
Scope : an Online Journal of Film Studies		http://www.scope.nottingham.ac.uk/	University of Nottingham	English	1465-9166		film	2000		2003-09-30T00:00:00Z	Drama,Literature (General),Language and Literature	United Kingdom				Yes
Peregrinations		http://peregrinations.kenyon.edu	International Society for the Study of Pilgrimage Art	English,French,German,Dutch	1554-8678		architectural history,art history,medieval history,religion	2002		2005-06-28T11:30:51Z	Christianity,Philosophy. Psychology. Religion,History of the arts,Arts in general,Fine Arts	United States				Yes
Peninsula : A Journal of Relational Politics		http://journals.uvic.ca/index.php/peninsula	University of Victoria	English	1925-525X		political theory,contemporary politics,relationality	2011		2011-10-26T11:10:24Z	Political science (General),Political science	Canada			by	Yes
International Journal of Artificial Intelligence & Applications	IJAIA	http://www.airccse.org/journal/ijaia/ijaia	Academy & Industry Research Collaboration Center (AIRCC)	English	0976-2191	0975-900X	artificial intelligence,intelligent computing,mathematics,algorithms	2010		2010-08-19T15:26:13Z	Electronic computers. Computer science,Instruments and machines,Mathematics,Science	India			by	Yes
Academia Journal of Educational Research	AJER	http://academiapublishing.org/ajer/index.htm	Academia Publishing	English	2315-7704		education theory,normative theories,educational experiences,mental health,school curriculum	2013		2013-04-25T15:58:05Z	Education (General),Education	Nigeria				Yes
Engineering, Technology & Applied Science Research	ETASR : Engineering, Technology and Applied Science Research	http://www.etasr.com/index.php/ETASR	Engineering, Technology & Applied Science Research	English	2241-4487	1792-8036	engineering,technology,science applications	2011		2011-09-01T13:48:59Z	Engineering (General). Civil engineering (General),Technology	Greece			by	Yes
Perner´s Contacts		http://pernerscontacts.upce.cz/	University Pardubice	English,Czech	1801-674X		transport technology,transport management,logistics	2006		2010-02-09T10:44:53Z	Transportation engineering,Engineering (General). Civil engineering (General),Technology	Czech Republic				Yes
Israeli Journal of Humor Research		http://www.israeli-humor-studies.org/122789/The-International-Journal-ISJHR	Israeli Society for Humor Studies	English	2304-4489		humour research	2012		2013-04-12T11:26:21Z	General Works	Israel				Yes
Identidades		https://iidentidadess.wordpress.com/	Universidad Nacional de la Patagonia San Juan Bosco	Spanish	2250-5369		sociology,political science,linguistics,literature,geography,social communication,education	2011		2013-07-01T15:44:31Z	General Works	Argentina			by-nc	Yes
Iranian Journal of Immunology		http://www.iji.ir/	Shiraz University of Medical sciences	English	1735-1383	1735-367X	immunogenetics,transplantation immunology,immunohematology,cancer immunology	2004		2012-07-08T17:07:54Z	Immunologic diseases. Allergy,Specialties of internal medicine,Internal medicine,Medicine	Iran, Islamic Republic of				Yes
Nonpartisan Education Review		http://www.nonpartisaneducation.org/	Nonpartisan Education Review	English	2150-6477		education policy,standardized testing	2005		2009-11-27T15:54:58Z	Education (General),Education	United States				Yes
Stem Cells International		http://www.hindawi.com/journals/sci/	Hindawi Publishing Corporation	English	1687-9678		stem cells	2010		2009-12-23T12:56:27Z	Internal medicine,Medicine	Egypt			by	Yes
Ergo		http://www.degruyter.com/view/j/ergo	Versita	Czech	1802-2006	1802-2170	technology policy,technology and innovation	2011		2012-08-28T12:35:24Z	Technology (General),Technology	Czech Republic			by	Yes
Necatibey Faculty of Education, Electronic Journal of Science and Mathematics Education	Necatibey Egitim Fakultesi Elektronik Fen ve Matematik Egitimi Dergisi (NEF-EFMED)	http://nef.efmed.balikesir.edu.tr	Necatibey Faculty of Education	Turkish,English	1307-6086		science education,teaching,instruction,evaluation	2007		2009-03-26T11:35:06Z	Special aspects of education,Education	Turkey			by-nc-nd	Yes
Current Gerontology and Geriatrics Research		http://www.hindawi.com/journals/cggr/	Hindawi Publishing Corporation	English	1687-7063	1687-7071	gerontological research,biological gerontology,geriatrics,aging	2008		2009-01-16T13:26:05Z	Geriatrics,Special situations and conditions,Internal medicine,Medicine	Egypt			by	Yes
Revista Engenharia na Agricultura		http://www.seer.ufv.br	Divisão Gráfica Universitária	Portuguese,English,Spanish	1414-3984	2175-6813	agricultural engineering,agricultural machinery,environmental resources,storage,rural buildings	2008		2010-04-22T16:07:15Z	Agriculture (General),Agriculture	Brazil			by-nc	Yes
Desacatos		http://www.redalyc.org/revista.oa?id=139	Centro de Investigaciones y Estudios Superiores en Antropología Social	Spanish	1405-9274		social science,sociology	1999		2005-08-24T07:48:23Z	Anthropology,Geography. Anthropology. Recreation	Mexico				Yes
Acta Biologica Malaysiana		http://www.science.upm.edu.my/biology/abm/	Universiti Putra Malaysia	English	2232-1675		ecology,pollution,zoology,nutrients	2012		2013-03-28T16:40:03Z	Biology (General),Science	Malaysia				Yes
Ethnobotany Research and Applications		http://www.ethnobotanyjournal.org/	University of Hawaii	English	1547-3465		plants,people,applied research,botany,plant biology,ethnobiology,economic botany	2003		2005-05-10T13:42:46Z	Ecology,Biology (General),Science,Botany,Science	United States				Yes
Miskolc Mathematical Notes		http://mat76.mat.uni-miskolc.hu/~mnotes/	Miskolc University Press	English	1787-2405	1787-2413	differential equations,boundary value problems,numerical analysis,algebra	2000		2006-08-28T14:16:07Z	Mathematics,Science	Hungary				Yes
Economics and Finance Review	EFR : Economics & Finance Review	http://www.efr.businessjournalz.org	Global Research Society	English	2047-0401		economics,finance,accounting	2011		2011-10-06T08:23:13Z	Economic theory. Demography,Social Sciences,Finance,Social Sciences	United Kingdom				Yes
Proceedings of the European Society for Aesthetics		http://proceedings.eurosa.org/	European Society for Aesthetics	English,French,Italian	1664-5278		aesthetic theory	2009		2011-11-07T15:51:03Z	Philosophy (General),Philosophy. Psychology. Religion	Switzerland			by-nc-nd	Yes
Pilgrimages : A Journal of Dorothy Richardson Studies		http://dorothyrichardson.org/PJDRS/	Dorothy Richardson Society	English	2050-9502		women and modernism,modernist studies,literary criticism	2008		2013-05-29T13:38:27Z	English literature,Language and Literature	United Kingdom				Yes
Materials		http://www.mdpi.com/journal/materials/	MDPI AG	English	1996-1944		materials science,materials engineering,nanoscience,nanotechnology	2008		2009-01-29T11:48:01Z	Materials of engineering and construction. Mechanics of materials,Electrical engineering. Electronics. Nuclear engineering,Technology	Switzerland			by	Yes
Prometeus : Filosofia em Revista		http://seer.ufs.br/index.php/prometeus	Universidade Federal de Sergipe	Portuguese	1807-3042	2176-5960	logic,ethics,history of science	2008		2010-06-15T09:51:55Z	Philosophy (General),Philosophy. Psychology. Religion	Brazil			by-nc-nd	Yes
Terra Nueva Etapa		http://www.redalyc.org/revista.oa?id=721	Universidad Central de Venezuela	Spanish	1012-7089		geographic theory,geographic methodology	1999		2008-03-25T14:41:09Z	Geography (General),Geography. Anthropology. Recreation	Venezuela, Bolivarian Republic of				Yes
International Journal of Research and Development of Health		http://www.ijrdh.com/index.html	International Journal of Research and Development of Health	English	2321-1431		anaesthesiology,biotechnology,cardiology,endocrinology,pharmacology	2013		2013-07-01T15:53:13Z	General Works	India				Yes
Ideas y Valores : Revista Colombiana de Filosofía		http://www.ideasyvalores.unal.edu.co	Universidad Nacional de Colombia	Spanish,English,Portuguese	0120-0062		Colombia,Latin-American philosophy,history of philosophy	1951		2007-05-03T11:18:37Z	Philosophy (General),Philosophy. Psychology. Religion	Colombia				Yes
Revista Colombiana de Química		http://www.revista.unal.edu.co/index.php/rcolquim	Universidad Nacional de Colombia	Spanish,English	0120-2804		organic chemistry,biochemistry,applied chemistry,analytical chemistry,physical chemistry,inorganic chemistry	1971		2013-01-10T20:37:09Z	Chemistry,Science	Colombia			by	Yes
Pakistan Journal of Analytical and Environmental Chemistry		http://www.ceacsu.edu.pk/Faculty/Journal.html	University of Sindh	English	1996-918X	2221-5255	analytical methods,environmental science,environmental analysis	2007		2011-09-28T13:17:02Z	Analytical chemistry,Chemistry,Science	Pakistan				Yes
MMWR : Morbidity & Mortality Weekly Report		http://www.cdc.gov/mmwr/mmwr_wk.html	Centers for Disease Control and Prevention	English	0149-2195	1545-861X	disease outbreaks,communicable diseases,epidemiology,mortality,morbidity,diseases,public health	1993		2003-09-10T14:47:04Z	Public aspects of medicine,Medicine	United States				Yes
Journal of Mathematical Analysis	JMA	http://91.187.98.171/ilirias/jma1/index.html	Ilirias Corporation	English	2217-3412		pure mathematics,mathematical analysis	2010		2011-08-02T09:38:21Z	Mathematics,Science	Kosova				Yes
Research in Pharmacy		http://www.researchinpharmacy.com	GKS Publisher	English	2231-539X		pharmacognosy,pharmacology,cosmetology	2011		2012-10-09T20:31:39Z	Pharmacy and materia medica,Medicine	India				Yes
International Journal of Chronic Diseases		http://www.hindawi.com/journals/ijcd/	Hindawi Publishing Corporation	English	2314-5749		chronic diseases,medical sciences	2013		2013-10-13T20:40:46Z	Internal medicine,Medicine	Egypt			by	Yes
Evolution of Science and Technology	Mokslo ir Technikos Raida	http://www.est.vgtu.lt	Vilnius Gediminas Technical University	Lithuanian,English,German	2029-2430	2029-2449	history of science,history of technology,scientometrics,bibliometrics	2009		2011-08-23T14:34:33Z	Bibliography. Library science. Information resources,History (General),History (General) and history of Europe	Lithuania				Yes
Journal of Power Technologies	JPT	http://papers.itc.pw.edu.pl/index.php/JPT	Warsaw University of Technology	English	2083-4187	2083-4195	power and energy sources,renewable energy,fuel cells,thermodynamics	2011		2011-06-29T11:04:06Z	Electrical engineering. Electronics. Nuclear engineering,Technology	Poland				Yes
Sri Lanka Journal of Obstetrics and Gynaecology		http://www.slcog.lk/sljog	Sri Lanka College of Obstetricians and Gynaecologists	English	1391-7536		women's healthcare,pregnancy	2009		2012-04-20T13:42:40Z	Gynecology and obstetrics,Medicine	Sri Lanka				Yes
Veritas	Revista trimestral de filosofia da PUCRS	http://revistaseletronicas.pucrs.br/ojs/index.php/veritas	Pontifícia Universidade Católica do Rio Grande do Sul	Portuguese,English,Spanish,French,Italian	0042-3955	1984-6746	religion,culture	2005		2007-10-02T17:48:38Z	Philosophy (General),Philosophy. Psychology. Religion	Brazil			by-nc-nd	Yes
Cahiers de Narratologie		http://revel.unice.fr/cnarra/	CIRCPLES	French	0993-8516	1765-307X	semiotics,narratology,aesthetics,literature theory	2004		2006-03-03T10:49:26Z	French literature - Italian literature - Spanish literature - Portuguese literature,Language and Literature	France				Yes
Revista do Instituto de Medicina Tropical de São Paulo		http://www.scielo.br/rimtsp	Instituto de Medicina Tropical	English,Portuguese,Spanish	0036-4665	1678-9946	biological sciences,health sciences	1987		2004-04-23T21:31:01Z	Medicine (General),Medicine	Brazil			by-nc	Yes
Educar		http://ddd.uab.cat/record/5029	Universitat Autònoma de Barcelona	Spanish,English,French,Catalan	0211-819X	2014-8801	pedagogy	1982		2008-10-31T11:36:04Z	Education (General),Education	Spain				Yes
Revista Mexicana de Ciencias Agrícolas		http://www.scielo.org.mx/scielo.php?script=sci_serial&pid=2007-0934&lng=es&nrm=iso	Instituto Nacional de Investigaciones Forestales, Agrícolas y Pecuarias	Spanish,English	2007-0934		agriculture,forestry,livestock	2010		2012-05-30T10:50:18Z	Agriculture (General),Agriculture	Mexico				Yes
Journal of Epithelial Biology & Pharmacology		http://www.bentham.org/open/jebp/	Bentham open	English	1875-0443		epithelial systems,cells,biochemistry	2008		2008-07-18T14:32:41Z	Biology (General),Science	United States				Yes
Duke Law Journal		http://www.law.duke.edu/journals/dlj/	Duke University School of Law	English	0012-7086		law	1997		2003-09-30T00:00:00Z	Law in general. Comparative and uniform law. Jurisprudence,Law	United States				Yes
Acta Crystallographica Section E		http://journals.iucr.org/e/journalhomepage.html	The International Union of Crystallography	English	1600-5368		inorganic,metal-organic,organic crystal structure determinations	2008		2005-07-26T10:54:18Z	Chemistry,Science	United Kingdom			by	Yes
Ingenierías USBMed		http://web.usbmed.edu.co/usbmed/fing/index.html	Universidad de San Buenaventura	Spanish	2027-5846		technology,engineering	2010		2012-01-23T13:52:39Z	Engineering (General). Civil engineering (General),Technology	Colombia			by-nc-sa	Yes
Journal of Scientific Research		http://www.banglajol.info/index.php/JSR	Rajshahi University	English	2070-0237	2070-0245	physical sciences,mathematics,chemistry,biology	2009		2009-05-12T13:43:03Z	Science (General),Science	Bangladesh			by-sa	Yes
ISRN Thermodynamics		http://www.isrn.com/journals/thermodynamics/	Hindawi Publishing Corporation	English	2090-5211		thermodynamics	2012		2012-08-21T14:01:45Z	Heat,Physics,Science	Egypt			by	Yes
Journal of American Physicians and Surgeons		http://www.jpands.org	Association of American Physicians and Surgeons	English	1543-4826		medicine	2003		2005-11-08T09:22:06Z	Medicine (General),Medicine	United States				Yes
Perfiles Latinoamericanos		http://portal.flacso.edu.mx/publicaciones/revista_perfiles	Facultad Latinoamericana de Ciencias Sociales, Sede México	Spanish	0188-7653		social science,political science,Latin America	1992		2009-06-17T11:28:25Z	Social sciences (General),Social Sciences	Mexico				Yes
Theoretical Biology and Medical Modelling		http://www.tbiomed.com/home/	BioMed Central	English	1742-4682		biology,bioinformatics	2004		2004-08-10T13:31:02Z	Biology (General),Science	United Kingdom			by	Yes
Signo		http://online.unisc.br/seer/index.php/signo/index	Universidade de Santa Cruz do Sul	Portuguese	0101-1812	1982-2014	literature,linguistics,education	2006		2011-05-24T10:04:33Z	Language and Literature	Brazil				Yes
Jundishapur Journal of Microbiology	JJM	http://jjmicrobiol.com/	Ahvaz Jundishapur University of Medical Sciences	English	2008-3645	2008-4161	infectious diseases,bacteria,fungi,applied microbiology	2008		2010-04-19T11:52:42Z	Microbiology,Science	Iran, Islamic Republic of				Yes
SMAD Revista Electrónica Salud Mental, Alcohol y Drogas		http://www.redalyc.org/revista.oa?id=803	Universidade de São Paulo	Spanish	1806-6976		mental health,alcoholism,psychoactive drugs	2005		2007-11-02T15:05:03Z	Therapeutics. Pharmacology,Medicine	Brazil				Yes
Journal of Educational and Psychological Sciences	JEPS	http://www.uob.edu.bh/english/pages.aspx?module=pages&id=1690&SID=457	University of Bahrain	Arabic,English	1726-3670	1726-5231	psychology	2000		2009-10-26T14:20:00Z	Education (General),Education	Bahrain				Yes
Etnolog	Nova vrsta (Ljubljana)	http://www.etno-muzej.si/sl/etnolog	Slovenski etnografski muzej	Slovenan,English	0354-0316		cultural anthropology,museology,conservation	1991		2010-11-24T15:35:07Z	Ethnology. Social and cultural anthropology,Anthropology,Geography. Anthropology. Recreation	Slovenia				Yes
Mariologisches Jahrbuch	Sedes Sapientiae	http://www.teol.de/pdf-texte.htm	Internationaler Mariologischer Arbeitskreis	German	1862-7013		mariology	1997		2006-03-31T11:57:00Z	Religion (General),Religions. Mythology. Rationalism,Philosophy. Psychology. Religion	Germany				Yes
Integers : Electronic Journal of Combinatorial Number Theory		http://www.integers-ejcnt.org/	State University of West Georgia, Charles University, and DIMATIA	English	1553-1732		mathematics,combinatorics,number theory	2000		2004-05-07T12:55:13Z	Mathematics,Science	United States				Yes
Oñati Socio-Legal Series		http://opo.iisj.net/	Oñati International Institute for the Sociology of Law	English,Spanish	2079-5971		law and society,sociology of law,socio-legal studies	2011		2012-03-30T12:49:32Z	Law in general. Comparative and uniform law. Jurisprudence,Law,Sociology (General),Social Sciences	Spain			by-nc-nd	Yes
Bonfring International Journal of Advances in Image Processing		http://journal.bonfring.org/journalindex.php?id=1	Bonfring	English	2250-1053	2277-503X	communication of visual data,holography,image interpretation,image retrieval,image manipulation,image sensing	2011		2013-07-19T16:21:50Z	Electronic computers. Computer science,Instruments and machines,Mathematics,Science	India				Yes
Review of International Geographical Education Online		http://www.rigeo.org	Review of International Geographical Education Online	English	2146-0353		geography education,textbooks in geography,curriculum in geography,GIS education	2011		2011-12-21T15:12:49Z	Special aspects of education,Education	Turkey				Yes
Socio-logos : Revue publiée par l'Association Française de Sociologie		http://socio-logos.revues.org/	Association Française de Sociologie	French	1950-6724		sociology,methodology	2006		2006-12-04T16:10:09Z	Sociology (General),Social Sciences	France				Yes
Revista do Instituto Florestal		http://www.iflorestal.sp.gov.br/publicacoes/revista_if/index.asp	Instituto Florestal	Portuguese,English,Spanish	0103-2674	2178-5031	ecology,conservation,forests,tropical ecosystems,environmental sciences	2004		2011-08-03T10:10:46Z	Forestry,Agriculture	Brazil				Yes
Archives of Thermodynamics		http://www.degruyter.com/view/j/aoter	Versita	English	1231-0956	2083-6023	heat transfer,thermodynamics	2010		2011-08-01T14:58:07Z	Heat,Physics,Science	Poland			by	Yes
Acta Adriatica		http://jadran.izor.hr/acta/eng/	Institute of Oceanography and Fisheries, Split	English	0001-5113	1846-0453	marine sciences,Mediterranean,Adriatic Sea	2004		2006-11-17T17:19:25Z	Oceanography,Geography. Anthropology. Recreation	Croatia				Yes
Body, Space and Technology	BST	http://people.brunel.ac.uk/bst/home.htm	Brunel University	English	1470-9120		contemporary art,performance practice	2000		2005-04-07T11:34:17Z	Arts in general,Fine Arts	United Kingdom				Yes
continent.		http://www.continentcontinent.cc/index.php/continent/index	continent.	English	2159-9920		media theory,philosophy,contemporary arts,poetry,fiction,new media	2011		2011-07-07T17:58:39Z	Communication. Mass media,Philology. Linguistics,Language and Literature	United States			by	Yes
Logistics Journal : Nicht-referierte Veröffentlichungen		https://www.logistics-journal.de/	WGTL Wissenschaftliche Gesellschaft fuer technische Logistik	German,English	1860-5923		intralogistics,technical logistics	2004		2006-02-13T13:45:21Z	Manufactures,Technology,Business,Commerce,Social Sciences	Germany				Yes
Journal of Engineering Science and Technology Review	JESTR	http://www.jestr.org	Kavala Institute of Technology	English	1791-2377		engineering science,technology,general science	2008		2008-08-18T16:35:01Z	Engineering (General). Civil engineering (General),Technology	Greece			by-nc	Yes
Revista de Estudos da Linguagem		http://relin.letras.ufmg.br/revista/	Universidade Federal de Minas Gerais	Portuguese	0104-0588		linguistics,applied linguistics	1992		2010-08-02T10:18:28Z	Philology. Linguistics,Language and Literature	Brazil				Yes
International Journal of Hematology and Oncology	Uluslararasi Hematoloji-Onkoloji Dergisi	http://www.uhod.org	Akademi Doktorlar Yayinevi	English,Turkish	1306-133X		basic and clinical oncology,hematology,radiation oncology,surgical oncology	2005		2009-03-12T09:20:04Z	Diseases of the blood and blood-forming organs,Specialties of internal medicine,Internal medicine,Medicine,Neoplasms. Tumors. Oncology. Including cancer and carcinogens,Internal medicine,Medicine	Turkey				Yes
Slavica Bruxellensia : Revue Polyphonique de Littérature, Culture et Histoire Slaves		http://slavica.revues.org/	Université Libre de Bruxelles	French	2031-7654	2034-6395	Slavic studies,Slavic culture,Slavic literature,Slavic history	2008		2012-07-04T08:12:40Z	Slavic languages. Baltic languages. Albanian languages,Language and Literature	Belgium				Yes
The Internet Journal of Surgery		http://www.ispub.com/journal/the-internet-journal-of-surgery/	Internet Scientific Publications, LLC	English	1528-8242		surgery,post operative care	2000		2003-04-08T11:42:05Z	Surgery,Medicine	United States				Yes
Leeds International Classical Studies		http://lics.leeds.ac.uk/	University of Leeds	English	1477-3643		history,classical studies,greek Antiquity,roman Antiquity	2002		2003-09-29T00:00:00Z	History of the Greco-Roman World,History (General) and history of Europe	United Kingdom				Yes
International Journal of Pharmaceutical and Biomedical Research (IJPBR)		http://www.pharmscidirect.com	PharmSciDirect Publications	English	0976-0350		pharmacy,pharmaceutical sciences,pharmaceutics,therapeutics,pharmaceutical chemistry,biomedical	2010		2010-04-19T12:23:19Z	Pharmacy and materia medica,Medicine,Therapeutics. Pharmacology,Medicine	India			by-nd	Yes
Ciência & Maçonaria		http://www.cienciaemaconaria.com.br/	Loja Maçônica Flor de Lótus	Portuguese	2318-0129		freemasonry,philosophy,humanities,social sciences	2013		2013-09-25T19:26:45Z	General Works	Brazil			by-nc	Yes
Revista Facultad de Medicina de la Universidad Nacional de Colombia		http://www.scielo.org.co/scielo.php?script=sci_serial&pid=0120-0011&lng=pt&nrm=iso	Universidad Nacional de Colombia	Spanish,English	0120-0011		medical sciences	2005		2006-09-29T11:54:57Z	Medicine (General),Medicine	Colombia			by	Yes
Revista de Biología Tropical	International Journal of Tropical Biology and Conservation	http://www.scielo.sa.cr/scielo.php?script=sci_serial&pid=0034-7744&lng=pt&nrm=iso	Universidad de Costa Rica	Spanish,English	0034-7744	2215-2075	tropical biology,tropical ecosystems,conservation,ecology,zoology	1998		2010-12-08T09:59:17Z	Biology (General),Science	Costa Rica				Yes
Voprosy Sovremennoj Èkonomiki		http://economic-journal.net/	Naučnoe Obozrenie	Russian	2308-2461		economics,finance	2013		2013-09-13T11:20:53Z	Economic theory. Demography,Social Sciences	Russian Federation				Yes
Norwegian Journal of Geology	Norsk Geologisk Tidsskrift	http://geologi.imaker.no/cgi-bin/geologi/imaker?id=3996&visdybde=1&aktiv=3996	Norwegian Geological Society (Norsk Geologisk Forening, NGF)	English	0029-196X	1502-5322	geoscience,Norway,Scandinavia,North Atlantic	2003		2002-06-21T08:43:19Z	Geology,Science	Norway				Yes
Perspectivas Online : Biológicas e Saúde	Perspectivas Online : Biológicas & Saúde	http://www.seer.perspectivasonline.com.br/index.php/CBS	Institutos Superiores de Ensino do CENSA	Portuguese,Spanish,English	2236-8868		life sciences,health sciences,biomedicine,nutrition	2011		2012-05-04T12:59:23Z	Biology (General),Science,Medicine (General),Medicine	Brazil				Yes
International Journal of Electronics, Communication and Soft Computing Science and Engineering	IJECSCSE	http://www.ijecscse.org	IJECSCSE	English	2277-9477		computer science,information technology,electrical engineering,telecommunication,mechanical engineering	2012		2013-05-10T17:45:41Z	General Works	India				Yes
Computational and Mathematical Methods in Medicine	Computational & Mathematical Methods in Medicine	http://www.hindawi.com/journals/cmmm/	Hindawi Publishing Corporation	English	1748-670X	1748-6718	methodology,applied mathematics,biomedicine	2006		2011-04-12T12:57:20Z	Computer applications to medicine. Medical informatics,Medicine (General),Medicine	Egypt			by	Yes
Biocell	Biocell (Mendoza)	http://www.scielo.org.ar/scielo.php/script_sci_serial/lng_en/pid_0327-9545/nrm_iso	Universidad Nacional de Cuyo	English	0327-9545	1667-5746	biological electron microscopy,cell biology,cell and tissue organization,molecular biology	2002		2009-11-02T10:34:11Z	Cytology,Biology (General),Science	Argentina				Yes
Études Caribeénnes		http://etudescaribeennes.revues.org/	Université Antilles-Guyane	French,English,Spanish	1779-0980	1961-859X	Caribbean,tourism,insularity,sustainable development	2005		2009-03-24T09:43:40Z	Geography (General),Geography. Anthropology. Recreation	Martinique				Yes
Strategic Assessment		http://www.inss.org.il/publications.php?cat=68&incat=&read=839	Institute for National Security Studies (INSS)	English	0793-8942		national security,strategic aspects,military situation,Israel,the Middle East	1998		2010-09-07T12:29:47Z	Military Science	Israel				Yes
Ethics & Global Politics		http://www.ethicsandglobalpolitics.net/index.php/egp/index	Co-Action Publishing	English	1654-4951	1654-6369	ethics,global politics,democratic theory,political theory,conseptualizing	2008		2008-09-01T16:07:01Z	Political science (General),Political science	Sweden			by-nc	Yes
Open International Journal of Informatics		http://publication.ais.utm.my/ojs/index.php/oiji/index	Universiti Teknologi Malaysia	English	2289-2370		software engineering,systems engineering,information systems,information security,social engineering,computer ethics,privacy,artificial intelligence	2012		2013-10-25T15:41:26Z	Electronic computers. Computer science,Instruments and machines,Mathematics,Science	Malaysia				Yes
Arabian Journal of Mathematics		http://www.springer.com/40065	Springer	English	2193-5343	2193-5351	fixed point theory,applied mathematics,pure mathematics,algebra	2012		2013-01-05T14:43:34Z	Mathematics,Science	Germany				Yes
Iranian Journal of Neonatology		http://ijn.mums.ac.ir	Mashhad University of Medical Sciences	English	2251-7510	2322-2158	neonatal medicine,newborn infants,pregnant women	2012		2013-08-11T11:18:34Z	Pediatrics,Medicine	Iran, Islamic Republic of				Yes
MalaCo		http://www.journal-malaco.fr/	Association Caracol	French,English	1778-3941		invertebrate zoology,malacology,molluscs,gastropoda,snails	2005		2012-05-11T08:30:22Z	Zoology,Science	France			by-nc	Yes
International Journal of Open Information Technologies		http://injoit.org	Lomonosov Moscow State University	English,Russian	2307-8162		computational mathematics,cybernetics	2013		2013-08-07T09:26:25Z	Information technology,Industrial engineering. Management engineering,Technology (General),Technology	Russian Federation				Yes
Revista de Historia del Derecho		http://www.scielo.org.ar/scielo.php?script=sci_serial&pid=1853-1784&lng=es&nrm=iso	Instituto de Investigaciones de Historia del Derecho	Spanish	0325-1918	1853-1784	legal history	2009		2011-09-23T14:05:02Z	Law in general. Comparative and uniform law. Jurisprudence,Law	Argentina				Yes
Arquitectura y Urbanismo		http://www.cujae.edu.cu/ediciones/RArquitectura.asp	Instituto Superior Politécnico José A. Echeverría	Spanish	0258-591X	1815-5898	urbanism,town planning,architectural history,conservation	2001		2010-09-17T09:12:09Z	Architecture,Fine Arts	Cuba				Yes
ISRN Genomics		http://www.hindawi.com/isrn/genomics/	Hindawi Publishing Corporation	English	2314-4637		DNA sequencing methods,bioinformatics,genetic mapping	2013		2013-05-08T19:41:49Z	Genetics,Biology (General),Science	Egypt			by	Yes
Journal of Laser Micro/Nanoengineering		http://www.jlps.gr.jp/jlmn/index.php?action=laser_base&content=about	Japan Laser Processing Society (JLPS)	English	1880-0688		nanotechnology,laser technology	2006		2012-12-29T10:10:33Z	Technology (General),Technology	Japan				Yes
Bryn Mawr Review of Comparative Literature		http://www.brynmawr.edu/bmrcl/	Bryn Mawr College	English	1523-5734		comparative literature,reviews	1999		2005-12-07T13:39:33Z	Literature (General),Language and Literature	United States				Yes
Avances en Odontoestomatología		http://scielo.isciii.es/scielo.php/script_sci_serial/lng_es/pid_0213-1285/nrm_iso	Ediciones Avances Médico Dentales, S.L.	Spanish	0213-1285	2340-3152	dentistry,odontology	2003		2005-11-09T14:22:17Z	Dentistry,Medicine	Spain				Yes
Media of Health Research and Development	Media Penelitian dan Pengembangan Kesehatan	http://ejournal.litbang.depkes.go.id/index.php/MPK	National Institute of Health Research and Development Press (Lembaga Penerbit Badan Litbang Kesehatan RI)	Bahasa Indonesia	0853-9987	2338-3445	health research,medicine	1991		2013-09-04T08:36:52Z	Public aspects of medicine,Medicine	Indonesia				Yes
Natural Sciences	Естественные науки	http://www.vestnik-mgou.ru/index.php/en/estestvennye-nauki	Moscow State Regional University	Russian	2072-8352		natural sciences,biology,chemistry,geography,ecology	2008		2011-10-27T14:50:02Z	General Works	Russian Federation				Yes
Journal of Craniovertebral Junction and Spine		http://www.jcvjs.com	Medknow Publications	English	0974-8237	0976-9285	musculoskeletal system,craniovertebral junction,spine,diagnosis,treatment	2010		2010-08-31T13:02:01Z	Orthopedic surgery,Surgery,Medicine	India			by-nc-sa	Yes
Utah Law Review		http://epubs.utah.edu/index.php/ulr	University of Utah	English	0042-1448	1942-8529	national law,international law	2007		2011-01-24T09:03:24Z	Law in general. Comparative and uniform law. Jurisprudence,Law	United States				Yes
Acta Geologica Slovaca		http://www.geopaleo.fns.uniba.sk/ageos/	Comenius University in Bratislava	English,Slovak,Czech	1338-0044	1338-5674	applied geology,geophysics,geochemistry,mineralogy,palaeontology,petrology,sedimentology,tectonics	2009		2010-09-16T11:11:23Z	Geology,Science	Slovakia				Yes
Environment and Pollution	EP	http://www.ccsenet.org/journal/index.php/ep/index	Canadian Center of Science and Education	English	1927-0909	1927-0917	environmental sciences	2012		2012-09-11T09:24:49Z	Environmental sciences,Geography. Anthropology. Recreation	Canada				Yes
Tate Papers		http://www.tate.org.uk/research/tateresearch/tatepapers/	Tate	English	1753-9854		arts,painting	2004		2007-03-13T16:49:40Z	Arts in general,Fine Arts	United Kingdom				Yes
Dansk Universitetspaedagogisk Tidsskrift	DUT : Dansk Universitetspædagogisk Tidsskrift	http://ojs.statsbiblioteket.dk/index.php/dut	Dansk Universitetspædagogisk Netværk	Danish,English	1901-5089	2245-1374	higher education,universities,pedagogy and didactics	2006		2011-11-04T08:28:13Z	Special aspects of education,Education	Denmark				Yes
Qualitative Research in Education		http://qre.hipatiapress.com	Hipatia Press	English,Spanish	2014-6418		methodology,pedagogy,sociology,anthropology,history,philosophy,linguistics	2012		2013-09-09T16:10:20Z	Education (General),Education	Spain				Yes
Revista de Indias		http://revistadeindias.revistas.csic.es	Consejo Superior de Investigaciones Cientificas	Spanish,Portuguese,English	0034-8341	1988-3188	Latin American history,Pre-Columbian history,Pre-Hispanic history,sociology,politics	2000		2010-10-06T15:31:09Z	Latin America. Spanish America,History America	Spain			by-nc	Yes
Advances in Anthropology		http://www.scirp.org/journal/aa/	Scientific Research Publishing	English	2163-9353	2163-9361	bioarchaeology,ethnography,paleoanthropology	2011		2011-12-20T18:32:44Z	Anthropology,Geography. Anthropology. Recreation	United States			by	Yes
Journal of Neurosciences in Rural Practice	JNRP	http://www.ruralneuropractice.com	Medknow Publications	English	0976-3147	0976-3155	nervous system diseases,rural health	2010		2011-03-10T15:11:03Z	Neurosciences. Biological psychiatry. Neuropsychiatry,Internal medicine,Medicine	India			by-nc-sa	Yes
Frontiers in Public Health		http://www.frontiersin.org/Public_Health	Frontiers Media	English	2296-2565		social policy,development,epidemiology,rehabilitation	2013		2013-05-30T15:14:17Z	Public aspects of medicine,Medicine	Switzerland			by	Yes
Journal of Teaching and Learning		http://www.uwindsor.ca/jtl	University of Windsor	English	1492-1154	1911-8279	educational policy,teacher education,educational leadership,history of education	2001		2007-05-22T09:59:13Z	Education (General),Education	Canada				Yes
University Museums and Collections Journal	UMACJ	http://edoc.hu-berlin.de/umacj	International Committee for University Museums and Collections	English	2071-7229		museum collections,the scientific heritage	2008		2011-10-06T10:20:46Z	General Works	Germany			by-nc-nd	Yes
Indian Journal of Dermatology, Venereology and Leprology		http://www.ijdvl.com/	Medknow Publications	English	0378-6323	0973-3922	dermatology,venereology,leprology,medicine	1990		2003-11-24T00:00:00Z	Dermatology,Medicine	India			by-nc-sa	Yes
Ilorin Journal of Religious Studies		http://www.unilorin.edu.ng/ejournals/index.php/ijourel/index	University of Ilorin	English	2141-7040		African religions,Christian studies,Islamic studies	2011		2013-06-26T16:33:05Z	Religion (General),Religions. Mythology. Rationalism,Philosophy. Psychology. Religion	Nigeria				Yes
Cadmus		http://www.cadmusjournal.org/	Risk Institute, Trieste- Geneva	English	2038-5242	2038-5250	economics,global governance,human capital,peaceful evolution	2010		2011-05-18T14:15:14Z	International relations,Political science	Italy				Yes
Israel Journal of Medical Sciences	IMAJ	http://www.ima.org.il/imaj/	Israel Medical Association	English	0021-2180		medicine	1999		2003-12-12T00:00:00Z	Medicine (General),Medicine	Israel				Yes
Revista de Ciências da Educação		http://200.206.4.13/ojs/	Centro Universitário Salesiano de São Paulo (UNISAL)	Portuguese,Spanish	1518-7039		sociocommunity education,social education,Salesian education	2010		2012-12-06T11:41:55Z	Special aspects of education,Education	Brazil				Yes
Prohistoria		http://www.scielo.org.ar/scielo.php?script=sci_serial&pid=1851-9504&lng=en&nrm=iso	Grupo Prohistoria	Spanish	1514-0032	1851-9504	history,historiography,Latin America,political activity and history	2009		2012-05-02T09:31:18Z	Latin America. Spanish America,History America	Argentina				Yes
Environmental Humanities		http://www.environmentalhumanities.org	University of New South Wales	English	2201-1919		ecology,management,literature,human ecology,	2012		2013-04-26T17:03:27Z	General Works	Australia			by-nc-nd	Yes
Disability, CBR & Inclusive Development	DCID : Disability, CBR and Inclusive Development	http://dcidj.org/	VU e-Publishing	English	2211-5242		disability studies,community based rehabilitation,developing countries	2011		2011-08-04T10:51:50Z	Social pathology. Social and public welfare. Criminology,Social Sciences	India			by-nd	Yes
Baltijskij Region		http://journals.kantiana.ru/baltic_region/	Immanuel Kant Baltic Federal University	Russian	2074-9848		Baltic region,international cooperation,transborder cooperation,regional development	2009		2013-08-13T15:41:37Z	International relations,Political science	Russian Federation				Yes
Techne		http://revistatechne.org	Instituto Terra e Memória	Portuguese,Spanish	2182-9985		archaeology,social sciences,humanities	2013		2013-08-24T09:31:46Z	Archaeology,Auxiliary sciences of history	Portugal			by	Yes
Studies in Learning, Evaluation, Innovation and Development		http://www.sleid.cqu.edu.au/index.php	Central Queensland University	English	1832-2050		teaching	2004		2005-02-23T10:22:01Z	Theory and practice of education,Education	Australia				Yes
Revista Intercontinental de Gestão Desportiva	Intercontinental Journal of Sport Management	http://www.revista.universo.edu.br/index.php?journal=gestaoesportiva	AIGD - Aliança Intercontinental de Gestão do Desporto	Portuguese,Spanish	2237-3373		sports management,physical education	2011		2012-11-29T09:18:52Z	Sports,Recreation. Leisure,Geography. Anthropology. Recreation	Brazil			by	Yes
International Journal of Business Research and Management	IJBRM : International Journal of Business Research & Management	http://www.cscjournals.org/csc/description.php?JCode=IJBRM	Computer Science Journals	English	2180-2165		economics,business,human resources management	2010		2011-01-28T11:26:42Z	Business,Commerce,Social Sciences	Malaysia				Yes
The International Journal of Baudrillard Studies	IJBS	http://www.ubishops.ca/baudrillardstudies/	Bishop's University	English	1705-6411		jean baudrillard,literature	2004		2004-04-22T13:02:19Z	Sociology (General),Social Sciences,Literature (General),Language and Literature	Canada				Yes
Journal of Internet Services and Applications		http://www.jisajournal.com/	Springer	English	1867-4828	1869-0238	networking,communication,content distribution,security,management	2013		2013-06-28T16:02:56Z	Information technology,Industrial engineering. Management engineering,Technology (General),Technology	Germany			by	Yes
Eurasian Journal of Physics and Chemistry Education		http://www.eurasianjournals.com/index.php/ejpce	Moment Publications	English	1306-3049		physics education,chemistry education	2009		2009-05-18T14:25:53Z	Education (General),Education	Turkey				Yes
Revista Romana de Economie	Romanian Journal of Economics	http://www.revecon.ro	Romanian Academy	English,French,Romanian	1220-5567		finance,economic analysis,Romanian economy	2008		2011-09-09T13:41:31Z	Economic theory. Demography,Social Sciences	Romania				Yes
International Food and Agribusiness Management Review	IFAMR	https://ifama.org/publications/journal/Default.aspx	International Food and Agribusiness Management Association	English	1096-7508	1559-2448	agricultural industries,food industry and trade,agribusiness	1998		2012-07-16T08:42:44Z	Agriculture (General),Agriculture	United States				Yes
Schriften des Naturwissenschaftlichen Vereins für Schleswig-Holstein		http://www.schriften.uni-kiel.de/	Naturwissenschaftlicher Verein für Schleswig-Holstein	German,English	0077-6165	1867-7428	science,natural sciences	1972		2010-11-22T12:56:42Z	Science (General),Science	Germany				Yes
Frontiers in Systems Neuroscience		http://www.frontiersin.org/systems_neuroscience	Frontiers Media	English	1662-5137		brain systems,information processing,neuronal networks	2007		2008-09-11T14:59:47Z	Neurosciences. Biological psychiatry. Neuropsychiatry,Internal medicine,Medicine	Switzerland				Yes
Revista de Metalurgia		http://revistademetalurgia.revistas.csic.es	Centro Nacional de Investigaciones Metalurgicas	Spanish,English	0034-8570	1988-4222	mechanical engineering,machine design,welding,cutting,industrial processes,materials testing	2003		2010-04-22T15:38:42Z	Mining engineering. Metallurgy,Technology	Spain			by-nc	Yes
Open Diabetes Journal		http://www.bentham.org/open/todiaj/index.htm	Bentham open	English	1876-5246		diabetes mellitus,biochemical and molecular studies,clinical care	2009		2009-05-06T15:49:44Z	Internal medicine,Medicine	United States				Yes
Innotec		http://ojs.latu.org.uy/index.php/INNOTEC/index	Laboratorio Tecnológico del Uruguay	Spanish	1688-3691	1688-6593	technology,forestry,food science,biotechnology,water,environment	2006		2013-10-16T15:39:19Z	Science (General),Science	Uruguay			by-nc	Yes
QJB : Querelles. Jahrbuch für Frauen- und Geschlechterforschung		http://www.querelles.de/	Freie Universität Berlin	English,German	2191-9127		women's studies,gender studies,humanities,social sciences	2013		2013-07-02T18:10:02Z	Women. Feminism,The family. Marriage. Woman,Social Sciences	Germany			by	Yes
Applied Sciences		http://www.mdpi.com/journal/applsci	MDPI AG	English	2076-3417		natural sciences,biology,chemistry,physics,engineering	2011		2012-11-29T14:25:14Z	Science (General),Science	Switzerland			by	Yes
Critical Studies in Improvisation	Études Critiques en Improvisation	http://www.criticalImprov.com	University of Guelph	English,French	1712-0624		music,improvisation,community,social practice	2004		2005-09-22T13:50:47Z	Music,Music and books on Music	Canada				Yes
Vestnik of Astrakhan State Technical University. Series: Marine Engineering and Technologies		http://astu.org/Pages/Show/2365	Astrakhan State Technical University	Russian	2073-1574	2225-0352	marine engineering,marine technologies,shipbuilding,ship repair,fleet	2009		2013-03-21T16:40:39Z	Naval Science	Russian Federation				Yes
Journal of Iberian Geology		http://www.ucm.es/info/estratig/journal.htm	Universidad Complutense de Madrid	English,Spanish,French,Portuguese	1698-6180	1886-7995	earth sciences,Mediterranean geology,Latin-American geology	1977		2005-09-21T13:49:59Z	Geology,Science	Spain				Yes
Advances in Acoustics and Vibration		http://www.hindawi.com/journals/aav/	Hindawi Publishing Corporation	English	1687-6261	1687-627X	sound,vibration	2008		2008-05-15T13:39:31Z	Acoustics. Sound,Physics,Science	Egypt			by	Yes
Research and Reports in Endocrine Disorders	Research & Reports in Endocrine Disorders	http://www.dovepress.com/research-and-reports-in-endocrine-disorders-journal	Dove Medical Press	English	2230-2271		endocrinology	2011		2012-11-26T15:46:06Z	Diseases of the endocrine glands. Clinical endocrinology,Specialties of internal medicine,Internal medicine,Medicine	New Zealand				Yes
Kairos : Evangelical Journal of Theology		http://hrcak.srce.hr/kairos?lang=en	Biblijski institut, Zagreb	Croatian,English	1846-4599		biblical theology,systematic theology,applied theology,ethics,church history	2007		2011-03-11T15:41:24Z	Religion (General),Religions. Mythology. Rationalism,Philosophy. Psychology. Religion	Croatia				Yes
Slovak Raptor Journal		http://www.degruyter.com/view/j/srj	Versita	English	1337-3463	1338-7227	zoology,birds of prey and owls	2008		2012-08-27T14:49:17Z	Zoology,Science	Slovakia			by	Yes
Revista Jurídica de Investigación e Innovación Educativa		http://www.eumed.net/rev/rejie/index.htm	EUMED.NET	Spanish	1989-8754		pedagogy,curriculum	2010		2013-11-07T13:45:48Z	Special aspects of education,Education,Law in general. Comparative and uniform law. Jurisprudence,Law	Spain				Yes
ARQ		http://www.scielo.cl/scielo.php?script=sci_serial&pid=0717-6996&lng=en&nrm=iso	Ediciones ARQ	Spanish,English	0716-0852	0717-6996	design,urban design	2001		2004-04-23T21:31:01Z	Architecture,Fine Arts	Chile				Yes
Croatian Review of Rehabilitation Research		http://hrcak.srce.hr/hrzri	University of Zagreb	Croatian,English	1331-3010		public health,health care,hearing impairment,motor disorders	2006		2012-10-25T14:16:35Z	Medicine (General),Medicine	Croatia				Yes
European Online Journal of Natural and Social Sciences		http://european-science.com/eojnss	Gamut s.r.o.	English	1805-3602		biology,chemistry,ecology,economics and management,culturology	2012		2013-06-13T14:58:46Z	General Works	Czech Republic				Yes
BioéthiqueOnline		http://bioethiqueonline.ca	Université de Montréal	English,French	1923-2799		bioethics,medicine,pharmacology,genetics	2012		2013-04-01T14:27:51Z	Biology (General),Science,Ethics,Philosophy. Psychology. Religion	Canada			by	Yes
JCOM : Journal of Science Communication		http://jcom.sissa.it/	SISSA, Scuola Internazionale Superiore di Studi Avanzati	English,Italian	1824-2049		scientific communication,perceptions of science,risk communication	2002		2004-01-30T00:00:00Z	Communication. Mass media,Philology. Linguistics,Language and Literature,Political science (General),Political science	Italy				Yes
Drustvena Istrazivanja		http://hrcak.srce.hr/drustvena-istrazivanja	Institute of Social Sciences Ivo Pilar	Croatian,English,German	1330-0288	1848-6096	sociology,psychology,political science,psychiatry,history	1992		2010-01-22T13:30:55Z	Sociology (General),Social Sciences	Croatia				Yes
Kairos : Journal of Philosophy & Science	Kairos : Journal of Philosophy and Science	http://kairos.fc.ul.pt/	Universidade de Lisboa	Portuguese,English,French	2182-2824	1647-659X	philosophy and science,epistemology	2010		2011-10-11T12:05:40Z	Philosophy (General),Philosophy. Psychology. Religion	Portugal				Yes
Magdeburger Journal zur Sicherheitsforschung	MJS	http://www.wissens-werk.de/index.php/mjs/index	Meine Verlag OHG	German	2192-4260		computer security,information security	2011		2012-04-27T15:31:35Z	Electronic computers. Computer science,Instruments and machines,Mathematics,Science	Germany				Yes
Enrahonar : Quaderns de Filosofia		http://ddd.uab.cat/record/17	Universitat Autònoma de Barcelona	Spanish,English,French,Catalan	0211-402X	2014-881X	humanities	1997		2008-10-31T11:22:25Z	Philosophy (General),Philosophy. Psychology. Religion	Spain				Yes
Strategic Management Review		http://www.strategicmanagementreview.com/	Business Expert Press	English	1930-4560		strategy,management,long-term management,strategy practice	2007		2013-05-02T15:51:57Z	Business,Commerce,Social Sciences	United States				Yes
Inkanyiso : Journal of Humanities and Social Sciences	Inkanyiso : Journal of Humanities & Social Sciences	http://ajol.info/index.php/ijhss/index	Forum Press	English	2077-2815		social sciences,higher education,humanities,literature,language	2009		2011-02-10T10:03:16Z	General Works	South Africa				Yes
RATE Issues		http://rate.org.ro/view_page.php?id=237	Romanian Association of Teachers of English	English	1844-6159		TEFL,English language teaching,K-12 education	2008		2013-10-01T09:33:17Z	Special aspects of education,Education	Romania				Yes
Convergencias : Revista de Investigacao e Ensino das Artes	Convergences : Journal of Research and Teaching Arts	http://convergencias.esart.ipcb.pt/main	Instituto Politécnico de Castelo Branco	Portuguese,Spanish,English,Italian,German	1646-9054		design,fine arts,music,theater,dance	2008		2010-03-04T17:00:03Z	Arts in general,Fine Arts	Portugal				Yes
Immunity & Ageing		http://www.immunityageing.com/	BioMed Central	English	1742-4933		ageing,immune system,immunology,immunosenescence,age-related diseases	2004		2004-11-17T09:06:43Z	Geriatrics,Special situations and conditions,Internal medicine,Medicine,Immunologic diseases. Allergy,Specialties of internal medicine,Internal medicine,Medicine	United Kingdom			by	Yes
Polish Journal of Sport and Tourism	Polish Journal of Sport &Tourism	http://www.degruyter.com/view/j/pjst	Versita	English	1899-1998	2082-8799	sports science,physical education	2011		2011-07-01T09:15:46Z	Sports,Recreation. Leisure,Geography. Anthropology. Recreation	Poland			by	Yes
Economy	Экономика	http://vestnik-mgou.ru/index.php/ru/ekonomika	Moscow State Regional University	Russian	2072-8549		Russian economy,national economy,economic theory,business	2007		2011-10-24T15:17:55Z	Economic theory. Demography,Social Sciences	Russian Federation				Yes
Matematički Vesnik		http://www.emis.ams.org/journals/MV/index.html	Mathematical Society of Serbia	English,French,Russian,German	0025-5165		mathematics	1993		2003-11-17T00:00:00Z	Mathematics,Science	Serbia				Yes
Historia y Comunicación Social		http://revistas.ucm.es/index.php/HICS/	Universidad Complutense de Madrid	Spanish,English	1137-0734	1988-3056	communication,journalism	1996		2005-10-11T11:55:52Z	Social sciences (General),Social Sciences	Spain				Yes
Zoosystema		http://www.mnhn.fr/museum/foffice/science/science/DocScientifique/publications/presentation/fichePublication.xsp?PUBLICATION_ID=2&idx=26&nav=publication	Museum Nationale d'Histoire Naturelle Paris	English,French	1280-9551		zoology,biology	2004		2003-07-31T00:00:00Z	Zoology,Science	France				Yes
Electronic Journal of Probability		http://www.math.washington.edu/~ejpecp/index.php	Institute of Mathematical Statistics	English	1083-6489		mathematics,probability theory	1996		2003-10-15T00:00:00Z	Probabilities. Mathematical statistics,Mathematics,Science	United States				Yes
Geología Colombiana		http://www.revistas.unal.edu.co/index.php/geocol/	Universidad Nacional de Colombia	English,Spanish	0072-0992		geosciences,geochemistry,geophysics,meteorology,mineralogy	2006		2012-12-30T15:52:14Z	Geology,Science	Colombia			by	Yes
Bioteknologi		http://biosains.mipa.uns.ac.id/C/index.htm	UNS Solo	Indonesian	0216-6887		biochemistry,biomedical sciences,environmental sciences,genetics,plant sciences	2005		2013-01-28T10:29:06Z	Biotechnology,Chemical technology,Technology	Indonesia			by-nc	Yes
Scripta : Revista Internacional de Literatura i Cultura Medieval i Moderna	International Journal of Medieval & Modern Literature & Culture	http://www.uv.es/SCRIPTA	Universitat de València	Catalan,Spanish,Italian	2340-4841		literature,culture,medieval age,early modern age,crown of Aragon,Catalan,Valencia	2013		2013-12-02T16:54:17Z	General Works	Spain			by-nc-nd	Yes
Revista Colombiana de Psicología		http://www.revistas.unal.edu.co/index.php/psicologia/index	Universidad Nacional de Colombia	Spanish	0121-5469		applied psychology	2002		2009-09-11T12:14:30Z	Psychology,Philosophy. Psychology. Religion	Colombia				Yes
Case Reports in Immunology		http://www.hindawi.com/crim/immunology/	Hindawi Publishing Corporation	English	2090-6609	2090-6617	immunology	2011		2012-11-20T15:22:39Z	Immunologic diseases. Allergy,Specialties of internal medicine,Internal medicine,Medicine	Egypt			by	Yes
Electronic Journal of Knowledge Management	EJKM	http://www.ejkm.com/	Academic Conferences International Limited	English	1479-4411		knowledge management	2003		2004-09-17T08:59:53Z	Bibliography. Library science. Information resources,Business,Commerce,Social Sciences	United Kingdom				Yes
Audiology		http://aud.tums.ac.ir	Tehran University of Medical Sciences	Persian	1735-1936	2008-2657	hearing impairment,the auditory and balance systems	2010		2011-10-05T15:16:01Z	Otorhinolaryngology,Medicine	Iran, Islamic Republic of			by-nc	Yes
Synergies Italie		http://gerflint.eu/publications/synergies-italie.html	GERFLINT	French,Italian	1724-0700		the French language,French culture,linguistics	2003		2011-09-18T10:08:03Z	Language and Literature	Italy				Yes
Transformations		http://www.transformationsjournal.org/journal/index.shtml	Central Queensland University	English	1444-3775		global culture,media,technology,theory	2000		2008-01-18T12:00:29Z	Social sciences (General),Social Sciences,Communication. Mass media,Philology. Linguistics,Language and Literature	Australia				Yes
Nouveaux Actes Sémiotiques		http://epublications.unilim.fr/revues/as/	Presses Universitaires de Limoges	French	1961-8999		semiotics	2007		2011-06-09T10:52:06Z	Philology. Linguistics,Language and Literature	France				Yes
Acta Otorhinolaryngologica Italica		http://www.actaitalica.it	Pacini Editore SpA	English,Italian	0392-100X	1827-675X	otorhinolaryngology,head surgery,neck surgery	2003		2009-05-15T09:31:33Z	Otorhinolaryngology,Medicine	Italy				Yes
Archives of Exercise in Health and Disease		http://ciafel.fade.up.pt/aehd/index.php/aehd	Research Centre in Physical Activity, Health and Leisure (CIAFEL)	English	1647-1652		exercise training,physical activity,adaptative responses,disease prevention	2010		2010-06-14T13:13:41Z	Sports medicine,Special situations and conditions,Internal medicine,Medicine	Portugal			by	Yes
Journal of Crystallography		http://www.hindawi.com/journals/jcrys/	Hindawi Publishing Corporation	English	2314-5994		inorganic crystal structure determinations,organic crystal structure determinations,crystallography	2013		2013-10-16T09:42:28Z	Chemistry,Science	Egypt			by	Yes
International Journal of Scientific Research and Reviews		http://www.ijsrr.org	International Journal of Scientific Research and Reviews	English	2279-0543		arts,commerce,management,english literature	2012		2013-07-05T16:30:33Z	General Works	India			by	Yes
Práxis Educativa		http://www.revistas2.uepg.br/index.php/praxiseducativa	Universidade Estadual de Ponta Grossa	Portuguese,Spanish	1809-4031	1809-4309	theory and practice of education,education policy	2006		2009-07-14T14:48:19Z	Education (General),Education	Brazil			by-nc-nd	Yes
Journal of Early Modern Studies		http://www.fupress.net/index.php/bsfm-jems	Firenze University Press	English	2279-7149		modern philology,literature,language,culture	2012		2013-07-04T16:18:12Z	General Works	Italy			by-nc-nd	Yes
Buletinul Institutului Politehnic din Iaşi. Secţia IV, Automatică şi Calculatoare	Bulletin of the Polytechnic Institute of Iasi	http://www.ace.tuiasi.ro/index.php?page=678&lang=en	Technical University Gheorghe Asachi of Iasi	English	1220-2169		automatic control,process control,computer engineering,information technology,applied informatics	2008		2010-08-30T10:35:22Z	Mechanical engineering and machinery,Technology,Electronic computers. Computer science,Instruments and machines,Mathematics,Science	Romania				Yes
Conexão : Comunicação e Cultura	Conexao : Comunicacao e Cultura	http://www.ucs.br/etc/revistas/index.php/conexao	Universidade de Caxias do Sul	Portuguese	1677-0943	2178-2687	culture,journalism,public relations	2004		2010-12-06T10:44:15Z	Communication. Mass media,Philology. Linguistics,Language and Literature	Brazil				Yes
Journal of Veterinary Advances		http://www.grjournals.com/Default.aspx?tabid=6536	Global Researchers Journals	English	2251-7685		parasitology,alternative veterinary medicine	2011		2012-08-07T09:21:38Z	Veterinary medicine,Animal culture,Agriculture	Iran, Islamic Republic of				Yes
Journal of Minimally Invasive Surgical Sciences		http://www.minsurgery.com	Kowsar Corporation	English	2251-7022	2251-7030	minimally invasive surgery	2012		2013-03-01T10:28:15Z	Surgery,Medicine	Iran, Islamic Republic of				Yes
Environmental Sciences		http://www.m-hikari.com/es/index.html	Hikari Ltd	English	1314-765X		environmental sciences	2013		2013-02-26T11:03:59Z	Environmental sciences,Geography. Anthropology. Recreation	Bulgaria			by	Yes
Colloquium Vitae		http://revistas.unoeste.br/revistas/ojs/index.php/cv/index	University of Western Sao Paulo, UNOESTE	Portuguese	1984-6436		health,biology	2009		2013-03-19T19:27:34Z	Medicine (General),Medicine	Brazil				Yes
Sociologija		http://www.doiserbia.nb.rs/journal.aspx?issn=0038-0318	Sociological Association of Serbia and Montenegro	Serbian	0038-0318		philosophy,political sciences,social sciences,social psychology,social anthropology	2002		2010-09-21T17:11:14Z	Sociology (General),Social Sciences	Serbia				Yes
Elektrika : Journal of Electrical Engineering		http://conf.fke.utm.my/elektrika/index.php/elektrika/index	University Teknologi Malaysia	English	0128-4428		power,electronics,telecommunications,control systems,mechatronics	2006		2008-01-24T08:35:53Z	Electrical engineering. Electronics. Nuclear engineering,Technology	Malaysia				Yes
Walailak Journal of Science and Technology	WJST : Walailak Journal of Science & Technology	http://wjst.wu.ac.th/index.php/wjst/index	Walailak University	English	1686-3933	2228-835X	engineering,natural sciences	2004		2012-01-24T16:07:00Z	Science (General),Science	Thailand			by-nc-nd	Yes
Advances in Cognitive Psychology		http://www.ac-psych.org/	Vizja Press & IT	English	1895-1171		cognitive psychology,neuropsychology,experimental psychology	2005		2006-06-16T12:12:10Z	Psychology,Philosophy. Psychology. Religion	Poland				Yes
Visual Culture & Gender		http://www.emitto.net/visualculturegender	Hyphen-UnPress	English	1936-1912		visual culture,gender,social class,art education	2006		2008-03-06T09:21:42Z	Visual arts,Fine Arts,Women. Feminism,The family. Marriage. Woman,Social Sciences	United States				Yes
The Internet Journal of Spine Surgery		http://www.ispub.com/journal/the-internet-journal-of-spine-surgery/	Internet Scientific Publications, LLC	English	1937-8270		surgery,back pain,neck pain,spinal care	2003		2004-08-16T00:00:00Z	Surgery,Medicine	United States				Yes
Open Journal of Soil Science		http://www.scirp.org/journal/ojss/	Scientific Research Publishing	English	2162-5360	2162-5379	soil biology,soil fertility,soil physics	2011		2011-10-16T19:04:07Z	Environmental engineering,Engineering (General). Civil engineering (General),Technology	United States			by	Yes
Ariadne		http://www.ariadne.ac.uk/	UKOLN. University of Bath	English	1361-3197	1361-3200	library and information science	1996		2003-11-20T00:00:00Z	Bibliography. Library science. Information resources	United Kingdom			by	Yes
International Journal of Pharmaceutical Frontier Research	IJPFR	http://www.ijpfr.com/	International Journal of Pharmaceutical Frontier Research	English	2249-1112		basic pharmacology,clinical pharmacology,pharmacokinetics,drug analysis,homoeopathy pharmacy	2011		2012-04-20T14:06:55Z	Pharmacy and materia medica,Medicine	India				Yes
Études Ricoeuriennes / Ricoeur Studies	ERRS	http://ricoeur.pitt.edu/ojs/index.php/ricoeur/index	University Library System, University of Pittsburgh		2156-7808		interdisciplinary studies,hermeneutics,Paul Ricoeur	2010		2011-05-02T11:56:39Z	Philosophy. Psychology. Religion,Philosophy (General)	United States			by-nc-nd	Yes
Indian Journal of Engineering & Materials Sciences		http://nopr.niscair.res.in/handle/123456789/36	NISCAIR	English	0971-4588	0975-1017	materials science,composites,alloys,nanotechnology,fluid mechanics,metallurgy	2007		2009-12-29T11:02:14Z	Engineering (General). Civil engineering (General),Technology	India				Yes
Revista Argentina de Anatomia Online		http://www.anatomia-argentina.com.ar/revistadeanatomia.htm	Asociacion Argentina de Anatomia	Spanish	1853-256X	1852-9348	human anatomy,physiology,morphology,medical sciences	2010		2011-01-27T15:24:50Z	Human anatomy,Science	Argentina				Yes
Computational Ecology and Software		http://www.iaees.org/publications/journals/ces/online-version.asp	International Academy of Ecology and Environmental Sciences	English	2220-721X		ecology,computer software,artificial life,technology,computational mathematics	2011		2012-08-24T12:06:32Z	Biology (General),Science,Electronic computers. Computer science,Instruments and machines,Mathematics,Science	Hong Kong			by	Yes
Studii si Cercetari Filologice : Seria Limbi Romanice		http://www.philologie-romane.eu/index.php/ro/	Universite de Pitesti	Romanian,French,Spanish,Portuguese	1843-3979		literary theory,linguistics	2007		2010-02-03T11:48:24Z	Literature (General),Language and Literature	Romania				Yes
Canadian Journal for the Scholarship of Teaching and Learning	Revue Canadienne sur l'Avancement des Connaissances en Enseignement et en Apprentissage	http://www.cjsotl-rcacea.ca/	Society for Teaching and Learning in Higher Education	English,French	1918-2902		teaching,learning,scholarship,higher education	2010		2010-07-26T09:58:19Z	Education (General),Education	Canada				Yes
Journal of Studies in Education		http://www.macrothink.org/jse	Macrothink Institute	English	2162-6952		educational administration,educational psychology,economics of education	2011		2012-12-07T09:30:24Z	Education (General),Education	United States				Yes
Iranian Journal of Medical Physics	IJMP	http://www.mums.ac.ir/physic_journal/en/index	Mashhad University of Medical Sciences	English,Persian	2252-0309		medical physics,medicine	2010		2013-02-24T11:31:37Z	Medical physics. Medical radiology. Nuclear medicine,Medicine (General),Medicine	Iran, Islamic Republic of				Yes
International Journal of Students' Research	International Journal of Students Research	http://www.ijsronline.com	International Journal of Students' Research	English	2230-7095		medicine,health sciences	2011		2011-02-08T10:59:09Z	Medicine (General),Medicine	India			by-nc-nd	Yes
Polish Botanical Journal		http://www.ib-pan.krakow.pl/ibwyd/pol-b-j/pol-b-j.htm	Polish Academy of Sciences	English	1641-8190	2084-4352	plant and fungi biodiversity,biosystematics,phytogeography,evolution,plant ecology	2005		2013-03-04T19:51:43Z	Botany,Science	Poland				Yes
Journal of the Indian Academy of Geriatrics		http://www.jiag.org	Indian Academy of Geriatrics	English	0974-2484		geriatrics,elderly patients	2005		2008-05-22T15:46:26Z	Geriatrics,Special situations and conditions,Internal medicine,Medicine	India				Yes
Biolinguistics		http://www.biolinguistics.eu/	Biolinguistics	English	1450-3417		theoretical linguistics,language acquisition,theoretical biology,genetics,cognitive psychology	2007		2009-09-08T16:20:23Z	Philology. Linguistics,Language and Literature	Cyprus				Yes
Diálogos		http://www.uem.br/dialogos	Universidade Estadual de Maringá	Portuguese,Spanish,English	1415-9945	2177-2940	politics,Latin American history,social history	1997		2010-08-31T16:40:44Z	History (General),History (General) and history of Europe	Brazil			by-nc-sa	Yes
International Journal of Bioinformatics Research		http://www.bioinfo.in/contents.php?id=21	Bioinfo Publications	English	0975-3087	0975-9115	computational biology,measuring biodiversity,information science	2009		2010-10-21T16:30:08Z	Biology (General),Science	India			by	Yes
Revista Caatinga		http://periodicos.ufersa.edu.br/revistas/index.php/sistema	Universidade Federal Rural Do Semiárido	Portuguese,English	0100-316X	1983-2125	plant culture,biology	2006		2011-02-11T15:26:15Z	Agriculture (General),Agriculture	Brazil				Yes
Extreme Life, Biospeology & Astrobiology	ELBA Bioflux	http://www.elba.bioflux.com.ro/	Bioflux Society	English	2066-7671	2067-6360	extremophilic species,cave,extreme environment	2009		2010-02-05T11:31:11Z	Animal culture,Agriculture	Romania				Yes
Mental Illness		http://www.pagepress.org/journals/index.php/mi	PAGEPress Publications	English	2036-7457	2036-7465	treatment of mental illness,mental disorder	2010		2010-05-05T14:45:33Z	Psychiatry,Neurology. Diseases of the nervous system,Neurosciences. Biological psychiatry. Neuropsychiatry,Internal medicine,Medicine	Italy			by-nc	Yes
Molecular Biology International		http://www.hindawi.com/journals/mbi/	Hindawi Publishing Corporation	English	2090-2182	2090-2190	molecular biology	2010		2010-08-18T12:54:59Z	Biochemistry,Organic chemistry,Chemistry,Science	Egypt			by	Yes
BioResources		http://www.bioresourcesjournal.com/	North Carolina State University	English	1930-2126		cellulose,lignin,paper,wood,lignocellulosics	2006		2007-05-25T14:03:53Z	Chemistry,Science	United States				Yes
Journal of Dental Materials and Techniques		http://jdmt.mums.ac.ir/	Mashhad University of Medical Sciences	English	2322-4150	2252-0317	surgery,orthodontics	2012		2013-05-19T17:42:14Z	Dentistry,Medicine	Iran, Islamic Republic of				Yes
Journal of Sustainable Development		http://www.ccsenet.org/jsd	Canadian Center of Science and Education	English	1913-9063	1913-9071	environmental science,environmental technologies,environmental economics and policy,ecology and sustainable development	2008		2009-06-26T14:54:46Z	Environmental sciences,Geography. Anthropology. Recreation	Canada			by	Yes
Revista Ciencias de la Educacion		http://servicio.bc.uc.edu.ve/educacion/revista/	Universidad de Carabobo	Spanish,English	1316-5917		social science	1990		2006-04-10T15:00:19Z	Education (General),Education	Venezuela, Bolivarian Republic of				Yes
European Journal of Remote Sensing		http://www.aitjournal.com/	Associazione Italiana di Telerilevamento (AIT)	English	2279-7254		remote sensing,aerial sensor technologies,satellites	2012		2012-03-28T08:36:18Z	Physical geography,Geography. Anthropology. Recreation	Italy				Yes
Ge-Conservación	Conservação : Conservation	http://www.ge-iic.com/revista/index.php?lang=en	Grupo Españo de Conservación del IIC (GEIIC)	Spanish,Portuguese,English	1989-8568		cultural heritage,conservation,restoration,arts,methodology	2009		2010-12-21T11:10:08Z	Arts in general,Fine Arts	Spain				Yes
Bolema : Boletim de Educação Matemática	Bolema : Mathematics Education Bulletin	http://www.periodicos.rc.biblioteca.unesp.br/index.php/bolema/index	Universidade Estadual Paulista	Portuguese,English	0103-636X	1980-4415	mathematics education	2006		2011-04-11T10:56:47Z	Special aspects of education,Education,Mathematics,Science	Brazil			by-nc-nd	Yes
International Journal on Smart Sensing and Intelligent Systems		http://www.s2is.org/	Massey University	English	1178-5608		intelligent sensors,intelligent systems,smart sensors,smart systems,smart sensing	2008		2009-09-25T11:34:02Z	Electronic computers. Computer science,Instruments and machines,Mathematics,Science	New Zealand				Yes
Journal of STEM Education : Innovations and Research		http://ojs.jstem.org/index.php?journal=JSTEM	Institute of STEM Education and Research	English	1557-5276	1557-5284	technology,engineering,mathematics,science	2000		2006-05-05T16:20:04Z	General Works	United States				Yes
Open Communication Journal		http://www.bentham.org/open/tocommj/	Bentham open	English	1874-916X		communication science,communication studies	2007		2008-04-17T14:17:38Z	Social sciences (General),Social Sciences	United States				Yes
The Internet Journal of Pathology		http://www.ispub.com/journal/the-internet-journal-of-pathology/	Internet Scientific Publications, LLC	English	1528-8307		forensic medicine,pathology	2001		2003-04-08T11:51:07Z	Pathology,Medicine	United States				Yes
Duke Environmental Law & Policy		http://www.law.duke.edu/journals/delpf/	Duke University School of Law	English	1064-3958		law,environmental law	1991		2003-09-30T00:00:00Z	Law in general. Comparative and uniform law. Jurisprudence,Law	United States				Yes
Antibiotics		http://www.mdpi.com/journal/antibiotics	MDPI AG	English	2079-6382		new antibiotics,biochemical and genetics studies,production of antibiotics,epidemiology of antimicrobial use	2012		2013-10-26T10:35:29Z	Therapeutics. Pharmacology,Medicine	Switzerland			by	Yes
Psicologia : Ciência e Profissão		http://www.scielo.br/scielo.php?script=sci_serial&pid=1414-9893&lng=en&nrm=iso	Conselho Federal de Psicologia	Portuguese	1414-9893	1982-3703	psychology,psychology as profession,education	2009		2012-05-08T10:29:52Z	Psychology,Philosophy. Psychology. Religion	Brazil				Yes
ELIA	Estudios de Lingüística Inglesa Aplicada	http://www.publius.us.es/en/node/167	Univertsity of Seville	English,Spanish	1576-5059		applied linguistics,language teaching,language learning,second language acquisition,sociolinguistics,English language	2000		2010-06-14T10:52:02Z	Philology. Linguistics,Language and Literature	Spain				Yes
ISRN Radiology		http://www.hindawi.com/isrn/radiology/	Hindawi Publishing Corporation	English	2314-4084		radiology	2013		2013-05-30T12:12:44Z	Medical physics. Medical radiology. Nuclear medicine,Medicine (General),Medicine	Egypt			by	Yes
Cybrarians Journal		http://www.cybrarians.info/journal	cybrarians, Cairo	Arabic,English	1687-2215		librarianship,information science,archives,libraries	2004		2006-05-17T12:27:49Z	Bibliography. Library science. Information resources	Egypt				Yes
Meridiano 47 : Boletim de Análise de Conjuntura em Relações Internacionais		http://www.meridiano47.info	Instituto Brasileiro de Relações Internacionais	portuguese,english,spanish	1518-1219		international relations,foreign policy,situational analysis	2000		2010-04-13T10:40:18Z	Political science (General),Political science	Brazil			by	Yes
ISRN Spectroscopy		http://www.hindawi.com/isrn/spectroscopy/	Hindawi Publishing Corporation	English	2090-8776		spectroscopy	2012		2013-05-30T14:17:01Z	Optics. Light,Physics,Science	Egypt			by	Yes
WebMosaica		http://www.seer.ufrgs.br/webmosaica	Instituto Cultural Judaico Marc Chagall	Portuguese	2175-6163		Jewish studies,Jewish literature,Jewish history,Jewish religion	2009		2010-11-10T16:59:57Z	Judaism,Philosophy. Psychology. Religion	Brazil				Yes
The Scientific World Journal	TSWJ	http://www.tswj.com/	Hindawi Publishing Corporation	English	1537-744X		life sciences,biomedical sciences,medicine,environmental sciences	2001		2012-03-27T12:08:04Z	Science (General),Science	United States			by	Yes
Economía, Sociedad y Territorio	EST : Economia, Sociedad & Territorio	http://www.redalyc.org/revista.oa?id=111	El Colegio Mexiquense	Spanish,Portuguese,English	1405-8421		human geography,social conditions,economic conditions	1997		2011-10-12T09:13:50Z	Geography (General),Geography. Anthropology. Recreation,Social sciences (General),Social Sciences	Mexico				Yes
Nanotechnology, Science and Applications		http://www.dovepress.com/nanotechnology-science-and-applications-journal	Dove Medical Press	English	1177-8903		nano-materials,particles,nano-structures and fabrication,diagnostics,analytics,drug delivery,toxicology	2008		2009-04-21T13:21:43Z	Biotechnology,Chemical technology,Technology	United Kingdom				Yes
Nueva sociedad		http://www.nuso.org	Nueva Sociedad, Friedrich Ebert Stiftung	Spanish	0251-3552		Latin America,politics,economics,social processes	1995		2006-08-24T13:42:04Z	Political science (General),Political science,Social sciences (General),Social Sciences	Argentina				Yes
Journal of Postgraduate Medicine		http://www.jpgmonline.com/	Medknow Publications	English	0022-3859	0972-2823	medicine	1990		2003-11-04T00:00:00Z	Medicine (General),Medicine	India			by-nc-sa	Yes
Genomics and Quantitative Genetics	Genomics & Quantitative Genetics	http://www.knoblauchpublishing.com/	Knoblauch Publishing	English	2157-9903		animal genetics,plant genetics	2010		2012-02-08T13:48:30Z	Genetics,Biology (General),Science	United States				Yes
Kafkas Universitesi Veteriner Fakultesi Dergisi		http://vetdergi.kafkas.edu.tr	University of Kafkas	English,Turkish	1300-6045	1309-2251	animal sciences,veterinary medicine	1995		2011-06-08T15:48:14Z	Veterinary medicine,Animal culture,Agriculture	Turkey				Yes
CPU-e : Revista de Investigación Educativa		http://www.uv.mx/cpue	Universidad Veracruzana	Spanish	1870-5308		educational research,intercultural education	2005		2010-04-20T12:56:34Z	Education (General),Education	Mexico				Yes
International Journal of Social Networking and Virtual Communities		http://www.iaesjournal.com/online/index.php/VirCom	Institute of Advanced Engineering and Science (IAES)	English	2252-8784		gaming communities,crowdsourcing,human computer interfaces,Facebook	2012		2013-04-04T20:50:39Z	Social sciences (General),Social Sciences	Indonesia			by-nc	Yes
Epidemiologia e Serviços de Saúde	Epidemiologia & Serviços de Saúde	http://portal.saude.gov.br/portal/saude/profissional/visualizar_texto.cfm?idtxt=32328	Ministério da Saúde	Portuguese	1679-4974	2237-9622	public health,epidemiology	2003		2012-05-07T13:12:36Z	Public aspects of medicine,Medicine	Brazil				Yes
Journal of Speech Sciences		http://www.journalofspeechsciences.org	Luso-Brazilian Association of Speech Sciences	English,Portuguese,Spanish	2236-9740		speech,language,linguistic communication processes,speech production	2011		2011-12-07T14:55:00Z	Philology. Linguistics,Language and Literature	Brazil				Yes
Journal of Cotton Science		http://www.cotton.org/journal/	The Cotton Foundation	English	1523-6919	1524-3303	plant science,agriculture	1997		2003-06-24T00:00:00Z	Plant culture,Agriculture	United States				Yes
Journal of Machine Learning Research	JMLR	http://www.jmlr.org/	Microtome Publishing	English	1532-4435	1533-7928	computer science	2000		2003-11-17T00:00:00Z	Electronic computers. Computer science,Instruments and machines,Mathematics,Science	United States				Yes
Journal of Pharmacognosy and Phytochemistry		http://phytojournal.com/	AkiNik Publications	English	2278-4136		natural chemistry,agricultural science,Ayurveda,botany	2012		2013-05-08T15:01:03Z	Therapeutics. Pharmacology,Medicine	India			by	Yes
Frontiers in Neuroscience		http://www.frontiersin.org/neuroscience	Frontiers Media	English	1662-4548	1662-453X	general neuroscience,brain,neural circuits	2007		2008-09-12T14:57:24Z	Neurosciences. Biological psychiatry. Neuropsychiatry,Internal medicine,Medicine	Switzerland				Yes
Open Surface Science Journal		http://www.bentham.org/open/tosursj/index.htm	Bentham open	English	1876-5319		thin films science	2009		2009-08-25T14:18:40Z	Physics,Science	United States				Yes
European Journal of Cardiovascular Medicine	EJCM	http://www.healthcare-bulletin.com/journals/cardiovascular-medicine/the-european-journal-of-cardiovascular-medicine/	Healthcare Bulletin	English	2042-4884		cardiology,cardiovascular medicine,cardiovascular diseases,heart diseases	2010		2010-12-10T14:47:07Z	Diseases of the circulatory (Cardiovascular) system,Specialties of internal medicine,Internal medicine,Medicine	United Kingdom			by-nc-sa	Yes
Journal of Cardiothoracic Surgery		http://www.cardiothoracicsurgery.org/	BioMed Central	English	1749-8090		cardiac surgery,thoracic surgery	2006		2006-03-08T09:20:17Z	Diseases of the circulatory (Cardiovascular) system,Specialties of internal medicine,Internal medicine,Medicine,Surgery,Medicine	United Kingdom			by	Yes
Magyar Nyelvőr : a Magyar Tudományos Akadémia Anyanyelvi Bizottságának Folyóirata		http://nyelvor.c3.hu/	Hungarian Academy of Sciences	Hungarian	0025-0236	1585-4515	linguistics,Hungarian,grammar,dialectology	1999		2006-05-09T09:59:32Z	Philology. Linguistics,Language and Literature	Hungary				Yes
Jordan Journal of Biological Sciences		http://jjbs.hu.edu.jo	Hashemite University	English	1995-6673		animal biology,molecular biology,genetics,immunology,plant science,virology	2008		2011-03-17T12:53:05Z	Biology (General),Science	Jordan				Yes
E-TI : E-revue en Technologies de l'Information	Revue Électronique en Technologie de l'information	http://www.revue-eti.net	Ecole Mohammadia d'Ingénieurs	French	1114-8802		IT,computer science,network	2005		2006-07-14T13:51:48Z	Information technology,Industrial engineering. Management engineering,Technology (General),Technology	Morocco				Yes
Terminàlia		http://revistes.iec.cat/index.php/terminalia	Societat Catalana de Terminologia	Catalan,English,Spanish,French	2013-6692	2013-6706	terminology,lexicology,translation,technical writing,language technology	2009		2010-11-19T16:24:34Z	Philology. Linguistics,Language and Literature	Spain			by-nc-nd	Yes
IAES International Journal of Robotics and Automation (IJRA)		http://iaesjournal.com/online/index.php/IJRA	Institute of Advanced Engineering and Science (IAES)	English	2089-4856		autonomous robots,nanobots,kinematics,robotic surgery	2012		2013-03-04T08:59:32Z	Mechanical engineering and machinery,Technology	Indonesia			by-nc-nd	Yes
Orientalia Suecana		http://www.lingfil.uu.se/inst/publikationsserier/orientalia_suecana/	Uppsala University	English,German	0078-6578		linguistics,Iranian studies,Turkic studies,Semitic studies,Indology,Sinology	2009		2011-07-28T13:21:26Z	Philology. Linguistics,Language and Literature	Sweden				Yes
Revista Fiabilitate si Durabilitate	Fiability and Durability	http://www.utgjiu.ro/rev_mec/?lang=en	Academica Brancusi	English,Romanian	1844-640X		reliability,durability,engineering,strength of materials	2008		2010-06-24T15:44:13Z	Materials of engineering and construction. Mechanics of materials,Electrical engineering. Electronics. Nuclear engineering,Technology	Romania				Yes
World Allergy Organization Journal		http://www.waojournal.org/	BioMed Central	English	1939-4551		asthma,immunology,environment,socioeconomics	2008		2013-04-26T14:59:34Z	Immunologic diseases. Allergy,Specialties of internal medicine,Internal medicine,Medicine	United States				Yes
Estudios de Cultura Maya		http://www.scielo.org.mx/scielo.php?script=sci_serial&pid=0185-2574&lng=es&nrm=iso	UNAM, Instituto de Investigaciones Filológicas	Spanish,English	0185-2574		maya studies,maya,archaeology,history,culture,linguistics	2008		2012-05-28T08:49:28Z	Latin America. Spanish America,History America	Mexico				Yes
Anales del Sistema Sanitario de Navarra		http://scielo.isciii.es/scielo.php?script=sci_serial&pid=1137-6627&lng=en&nrm=iso	Gobierno de Navarra. Departamento de Salud	Spanish,English	1137-6627		health sciences	2003		2004-04-23T21:31:01Z	Public aspects of medicine,Medicine	Spain				Yes
Gastroenterology Research		http://www.gastrores.org/index.php/Gastrores	Elmer Press	English	1918-2805	1918-2813	gastroenterology,hepatology,digestive diseases,hepatobilliary diseases,clinical medicine	2008		2010-02-09T13:36:55Z	Diseases of the digestive system. Gastroenterology,Specialties of internal medicine,Internal medicine,Medicine	Canada				Yes
Jurnal Tanah Tropika	JTS : Journal of Tropical Soils	http://journal.unila.ac.id/index.php/tropicalsoil/	University of Lampung	English,Indonesian	0852-257X	2086-6682	soil science,environmental sciences,tropical soil,biodiversity	2008		2010-10-12T11:38:16Z	Agriculture (General),Agriculture	Indonesia				Yes
Revista Facultad de Odontología Universidad de Antioquia		http://www.scielo.org.co/scielo.php?script=sci_serial&pid=0121-246X&lng=en&nrm=iso	Universidad de Antioquia	Spanish	0121-246X	2145-7670	odontology,dentistry,oral health	2008		2012-05-22T08:09:50Z	Dentistry,Medicine	Colombia				Yes
Revista Brasileira de Pesquisa em Alimentos	REBRAPA	http://cm.utfpr.edu.br/rebrapa/index.php/rebrapa/oai	Universidade Tecnológia Federal do Paraná	Portuguese	2179-3174	2236-6563	food science,food technology,food engineering	2010		2011-09-28T10:08:01Z	Nutrition. Foods and food supply,Home economics,Technology,Food processing and manufacture,Chemical technology,Technology	Brazil				Yes
Language Documentation & Conservation		http://www.nflrc.hawaii.edu/ldc/	University of Hawai‘i Press	English	1934-5275		endangered languages,language conservation	2007		2007-12-14T14:45:59Z	Philology. Linguistics,Language and Literature	United States			by-nc-sa	Yes
ProInflow		http://pro.inflow.cz	Masaryk University	Czech,Slovak	1804-2406		library and information science,librarianship,information systems,information technology	2009		2010-08-20T11:33:31Z	Bibliography. Library science. Information resources	Czech Republic			by	Yes
ETD : Educação Temática Digital		http://www.fae.unicamp.br/etd/	Universidade Estadual de Campinas	Portuguese,English	1676-2592		technology,media and communication	2004		2006-03-08T14:51:57Z	Education (General),Education,Social sciences (General),Social Sciences	Brazil			by-nc	Yes
International Archives of Otorhinolaryngology		http://www.arquivosdeorl.org.br/english/	Thieme Medical Publishers	English	1809-9777	1809-4864	medicine,otorhinolaryngology	2005		2008-08-22T14:28:15Z	Otorhinolaryngology,Medicine	Brazil				Yes
Cureus		http://www.cureus.com	Cureus, Inc.	English	2168-8184		clinical medicine,oncology,neurosurgery	2012		2013-11-29T14:30:41Z	Medicine (General),Medicine	United States			by-nc-sa	Yes
Synergies France		http://gerflint.eu/publications/synergies-france.html	GERFLINT	French	1766-3059		the French language,didactics,multilingualism	2005		2011-11-01T13:11:06Z	Language and Literature	France				Yes
Eğitim Bilimleri Araştırmaları Dergisi	Journal of Educational Sciences Research	http://ebad-jesr.com/english/index.html	Eğitim Bilimleri Araştırmaları Dergisi	Turkish,English	2146-5266		education	2011		2012-02-17T14:08:38Z	Education (General),Education	Turkey				Yes
Economia Aplicada		http://www.scielo.br/scielo.php/script_sci_serial/pid_1413-8050/lng_en/nrm_iso	Universidade de São Paulo	Portuguese,English,Spanish	1413-8050	1980-5330	applied economics	2005		2006-06-30T11:58:00Z	Economic theory. Demography,Social Sciences	Brazil			by-nc	Yes
Journal of Computational Methods in Physics		http://www.hindawi.com/journals/jcmp/	Hindawi Publishing Corporation	English	2314-6834		physics,computational methodology	2013		2013-10-18T11:27:09Z	Physics,Science	Egypt			by	Yes
International Journal of Hepatology		http://www.hindawi.com/journals/ijh/	Hindawi Publishing Corporation	English	2090-3448	2090-3456	hepatology,liver diseases	2011		2011-04-18T16:20:25Z	Diseases of the digestive system. Gastroenterology,Specialties of internal medicine,Internal medicine,Medicine	Egypt			by	Yes
Advances in Materials Science and Engineering		http://www.hindawi.com/journals/amse/	Hindawi Publishing Corporation	English	1687-8434	1687-8442	materials science,engineering	2009		2009-06-05T10:31:00Z	Physics,Science,Materials of engineering and construction. Mechanics of materials,Electrical engineering. Electronics. Nuclear engineering,Technology	Egypt			by	Yes
Global Media Journal : Slovak Edition		http://www.paneurouni.com/sk/fakulty/fakulta-masmedii/veda-vyskum/vedecky-casopis-fakulty/	Pan European University, Bratislava	English,Slovak,Czech	1339-0767		Slovak mass media research,journalism	2013		2013-08-14T17:10:51Z	Communication. Mass media,Philology. Linguistics,Language and Literature	Slovakia				Yes
Recherches Sociologiques et Anthropologiques	RS&A : Recherches Sociologiques & Anthropologiques	http://rsa.revues.org	Université Catholique de Louvain	French,English	1782-1592	2033-7485	sociology,anthropology	2006		2012-02-07T15:56:00Z	Sociology (General),Social Sciences	Belgium				Yes
Biotechnology		http://scialert.net/jindex.php?issn=1682-296x	Asian Network for Scientific Information	English	1682-296X	1682-2978	agricultural biotechnology,environmental biotechnology,applied immunology,genomics,molecular engineering,gene therapy,tissue engineering	2002		2005-02-04T16:36:01Z	Biotechnology,Chemical technology,Technology	Pakistan				Yes
Centro Azúcar		http://centroazucar.qf.uclv.edu.cu/	Universidad Central "Marta Abreu" de Las Villas	Spanish	0253-5777	2223-4861	chemical processes,sugar production,sugar industry,energy consumption,biomass	2006		2012-10-21T19:10:22Z	Agriculture (General),Agriculture	Cuba				Yes
Bulletin of the American Society for Information Science and Technology		http://www.asis.org/Bulletin/index.html	American Society for Information Science and Technology	English	1931-6550	1550-8366	library and information science	1995		2003-10-16T00:00:00Z	Bibliography. Library science. Information resources	United States				Yes
Acta Scientiarum : Biological Sciences		http://periodicos.uem.br/ojs/index.php/ActaSciBiolSci/index	Eduem - Editora da Universidade Estadual de Maringá	Portuguese,English	1679-9283	1807-863X	botany,limnology,microbiology	1998		2008-09-08T11:40:12Z	Biology (General),Science	Brazil			by-nc	Yes
Encuentro : Revista de Investigación e Innovación en la Clase de Idiomas		http://www.encuentrojournal.org	Universidad de Alcalá	English,Spanish,French,German,Portuguese	1989-0796		foreign language teaching,language learning,literature teaching,classroom research,applied linguistics	1993		2010-12-13T11:34:43Z	Education (General),Education	Spain				Yes
Lähivõrdlusi. Lähivertailuja		http://www.rakenduslingvistika.ee/index.php?view=content&id=87&subId=112	Eesti Rakenduslingvistika Ühing	Estonian,Finnish	1736-9290		Estonian language,Finnish language,comparative research,second language learning,foreign language learning	2010		2010-06-03T12:27:31Z	Ural-Altaic languages,Language and Literature	Estonia				Yes
Prolegomena		http://hrcak.srce.hr/prolegomena?lang=en	Society for the Advancement of Philosophy, Zagreb	Croatian,English,German	1333-4395	1846-0593	history of philosophy,contemporary philosophy,interdisciplinary research	2002		2006-06-07T10:26:45Z	Philosophy (General),Philosophy. Psychology. Religion	Croatia				Yes
Economics of Development	Ekonomìka Rozvitku	http://www.ed.ksue.edu.ua/ER/EER/	Kharkiv National University of Economics	Russian,Ukrainian	1683-1942	2304-6155	management,marketing,business	2010		2011-12-23T18:46:19Z	Economic theory. Demography,Social Sciences	Ukraine				Yes
Iranian Journal of Medical Education		http://ijme.mui.ac.ir	Isfahan University of Medical Sciences	Farsi	1608-9359	1735-8892	teaching,learning,medical education,educational management	2000		2013-05-31T15:42:32Z	Medicine (General),Medicine,Education (General),Education	Iran, Islamic Republic of				Yes
European Journal of Business and Social Sciences		http://www.ejbss.com	European Society of Business and Social Sciences	English	2235-767X		business administration,marketing,finance,sociology,politics	2012		2013-04-01T15:12:19Z	Business,Commerce,Social Sciences,Social sciences (General),Social Sciences	Switzerland				Yes
Biomedicine International		http://www.bmijournal.org/index.php/bmi/about/index	Biomedicine International, Inc.	English	2008-6733		biology,medicine,pharmacology,diseases	2010		2010-03-31T17:55:07Z	Medicine (General),Medicine	Iran, Islamic Republic of				Yes
ALSIC : Apprentissage des Langues et Systèmes d'Information et de Communication		http://alsic.revues.org/	ADALSIC	French	1286-4986		language learning,communication systems,didactics,applied linguistics,psycholinguistics,educational sciences,computational linguistics,computer science	1998		2004-03-03T13:16:15Z	General Works	France			by-nc-nd	Yes
Concept : The Journal of Contemporary Community Education Practice Theory		http://concept.lib.ed.ac.uk/index.php/Concept/index	Edinburgh University Library	English	1359-1983	2042-6968	community education,community work,adult education,youth work,social movements	2010		2010-11-19T11:34:27Z	Education (General),Education	United Kingdom				Yes
Iranian Journal of Catalysis		http://IJC.iaush.ac.ir	Islamic Azad University	English	2252-0236		heterogeneous catalysis,catalytic reactions,enzymatic catalysis,spectroscopic methods,computational catalysis	2011		2013-05-24T16:01:08Z	Chemistry,Science	Iran, Islamic Republic of				Yes
Journal of Toxicologic Pathology		http://www.jstage.jst.go.jp/browse/tox	Japanese Society of Toxicologic Pathology	English	0914-9198		toxicologic pathology,medicine	1998		2004-01-30T00:00:00Z	Toxicology. Poisons,Public aspects of medicine,Medicine	Japan				Yes
Revista Española de Salud Pública		http://www.msps.es/biblioPublic/publicaciones/recursos_propios/resp/home.htm	Ministerio de Sanidad y Consumo	Spanish	1135-5727		health sciences	1997		2004-04-23T21:31:01Z	Public aspects of medicine,Medicine	Spain				Yes
Global Journal of Mathematical Analysis		http://www.sciencepubco.com/index.php/GJMA	Science Publishing Corporation	English	2307-9002		topology,statistics,numerical analysis	2013		2013-07-08T13:08:39Z	Mathematics,Science	Germany				Yes
Vestnik of Astrakhan State Technical University. Series: Economics		http://astu.org/Pages/Show/2368	Astrakhan State Technical University	Russian	2073-5537		economics,regional economy,innovations,entrepreneurship,marketing	2009		2013-03-21T13:31:52Z	Economic theory. Demography,Social Sciences	Russian Federation				Yes
Avances en Ciencias e Ingeniería	ACI	http://www.exeedu.com/publishing.cl/av_cienc_ing/	Executive Business School	Spanish	0718-8706		science,engineering,technology,science education,higher education,teaching	2010		2010-10-20T10:00:11Z	Engineering (General). Civil engineering (General),Technology,Science (General),Science	Chile				Yes
Translational Psychiatry		http://www.nature.com/tp/index.html	Nature Publishing Group	English	2158-3188		neuroscience,translational psychiatry	2011		2012-06-11T13:51:36Z	Neurosciences. Biological psychiatry. Neuropsychiatry,Internal medicine,Medicine,Psychiatry,Neurology. Diseases of the nervous system,Neurosciences. Biological psychiatry. Neuropsychiatry,Internal medicine,Medicine	United States			by-nd	Yes
Revista Española de Innovación, Calidad e Ingeniería del Software	REICIS	http://www.redalyc.org/revista.oa?id=922	Asociación de Técnicos de Informática	Spanish	1885-4486		innovations,software engineering	2005		2008-07-31T16:18:21Z	Electronic computers. Computer science,Instruments and machines,Mathematics,Science	Spain				Yes
Bali Medical Journal		http://www.balimedicaljournal.com	Sanglah General Hospital, Bali, Indonesia	English	2089-1180	2302-2914	pregnancy,surgery	2012		2013-05-10T16:25:05Z	Medicine (General),Medicine	Indonesia				Yes
Environmental Research, Engineering and Management	EREM	http://www.erem.ktu.lt	Technologija, Kaunas University of Technology	English	1392-1649	2029-2139	engineering,management,sustainable development,ecology,environmental economics,pollution prevention,waste management,environmental impact	2009		2010-11-25T10:51:32Z	Environmental sciences,Geography. Anthropology. Recreation	Lithuania				Yes
Journal of Jazz studies		http://jjs.libraries.rutgers.edu/	State University of New Jersey	English	2158-1401		jazz research,technical analyses of jazz music	2011		2011-07-27T13:46:29Z	Music,Music and books on Music	United States			by-nc-nd	Yes
Türk Hijyen ve Deneysel Biyoloji Dergisi	Turkish Bulletin of Hygiene and Experimental Biology	http://www.turkhijyen.org/eng/jvi.aspx	Refik Saydam Hıfzıssıhha Merkezi Başkanlığı	Turkish,English	0377-9777	1308-2523	microbiology,toxicology,biochemistry,food safety,environmental health,hygiene,public health	2000		2010-10-20T15:53:47Z	Biology (General),Science,Public aspects of medicine,Medicine	Turkey			by-nc	Yes
The Internet Journal of Cardiology		http://www.ispub.com/journal/the-internet-journal-of-cardiology/	Internet Scientific Publications, LLC	English	1528-834X		cardiovascular,cardiology,internal medicine	2001		2003-04-08T11:42:05Z	Internal medicine,Medicine,Diseases of the circulatory (Cardiovascular) system,Specialties of internal medicine,Internal medicine,Medicine	United States				Yes
Journal of Management Research	jmr	http://www.macrothink.org/journal/index.php/jmr/index	Macrothink Institute	English	1941-899X		management,marketing,accounting,finance	2009		2010-03-08T11:59:14Z	Business,Commerce,Social Sciences	United States				Yes
Journal of Carcinogenesis		http://www.carcinogenesis.com/	Medknow Publications	English	0974-6773	1477-3163	carcinogenesis,chemoprevention,mutagenesis	2002		2009-03-30T12:03:34Z	Neoplasms. Tumors. Oncology. Including cancer and carcinogens,Internal medicine,Medicine	India			by-nc-sa	Yes
Clinical Sarcoma Research		http://www.clinicalsarcomaresearch.com/	BioMed Central	English	2045-3329		neoplasms,soft tissue,sarcoma	2011		2012-06-05T10:01:26Z	Neoplasms. Tumors. Oncology. Including cancer and carcinogens,Internal medicine,Medicine	United Kingdom			by	Yes
Koers : Bulletin for Christian Scholarship	Koers : Bulletin vir Christelike Wetenskap	http://www.koersjournal.org.za	AOSIS OpenJournals	English,Afrikaans	0023-270X	2304-8557	theology,education,ethics,practical,modernity	1934		2013-04-25T17:02:32Z	Christianity,Philosophy. Psychology. Religion,General Works	South Africa			by	Yes
Papeles de Geografía		http://www.redalyc.org/revista.oa?id=407	Universidad de Murcia	Spanish	0213-1781		geography	2000		2007-05-30T09:34:35Z	Geography (General),Geography. Anthropology. Recreation	Spain				Yes
Golden Research Thoughts		http://www.aygrt.isrj.net/	Golden Research Thoughts	English,Hindi,Marathi	2231-5063		agriculture,education,sociology	2011		2013-07-15T16:52:51Z	General Works	India				Yes
International Journal of Interactive Mobile Technologies (iJIM)		http://www.i-jim.org	Universität Kassel	English	1865-7923		mobile,interactive,technology,e-learning,wireless	2007		2008-01-21T14:37:27Z	Electronic computers. Computer science,Instruments and machines,Mathematics,Science	Germany			by	Yes
Journal of the Turkish-German Gynecological Association	ARTEMIS	http://www.jtgga.org	AVES Yayincilik	English,Turkish,German	1309-0399	1309-0380	obstetrics and gynecology	2004		2008-02-05T09:42:35Z	Gynecology and obstetrics,Medicine	Turkey				Yes
Revista de la Sociedad Entomológica Argentina		http://www.scielo.org.ar/scielo.php?script=sci_serial&pid=0373-5680&lng=en&nrm=iso	Sociedad Entomológica Argentina	Spanish,English	0373-5680	1851-7471	entomology	2003		2006-03-31T15:01:09Z	Zoology,Science	Argentina				Yes
Journal of Applied Oral Science		http://www.scielo.br/scielo.php?script=sci_serial&pid=1678-7757&nrm=iso&lng=en	University of São Paulo	English,Portuguese	1678-7757	1678-7765	dentistry	2003		2004-06-24T13:45:49Z	Dentistry,Medicine	Brazil			by-nc	Yes
Euxeinos : Governance and Culture in the Black Sea Region		http://www.euxeinos.ch	University of St.Gallen	English	2296-0708		culture,economy,Black Sea region,politics,sociology	2011		2013-03-04T17:28:03Z	Social sciences (General),Social Sciences	Switzerland				Yes
Limnological Review		http://www.degruyter.com/view/j/limre	Versita	English	1642-5952		limnology,freshwater biology,freshwater ecosystems	2010		2011-06-30T15:32:32Z	Biology (General),Science	Poland			by	Yes
Scientific Bulletin : Economic Sciences		http://economic.upit.ro/buletin	University of Pitesti	English,German,Romanian	1583-1809	2344-4908	European economic policies,management,marketing	2008		2011-07-06T16:32:18Z	Economic theory. Demography,Social Sciences	Romania			by-nc	Yes
Conference Papers in Energy		http://www.hindawi.com/cpis/energy/	Hindawi Publishing Corporation	English	2314-582X	2314-4009	renewable energy,energy production,energy policy,energy systems	2013		2013-09-14T18:48:53Z	Mechanical engineering and machinery,Technology	Egypt			by	Yes
Marburg Journal of Religion		http://web.uni-marburg.de/religionswissenschaft/journal/mjr/	University of Marburg	multiple languages	1612-2941		religions,study of religions,sociology of religion	1996		2007-05-14T18:01:09Z	Religion (General),Religions. Mythology. Rationalism,Philosophy. Psychology. Religion	Germany				Yes
Revista de Psiquiatria Clínica		http://www.scielo.br/rpc	Universidade de São Paulo	Portuguese	0101-6083	1806-938X	human sciences	2003		2004-04-23T21:31:01Z	Psychiatry,Neurology. Diseases of the nervous system,Neurosciences. Biological psychiatry. Neuropsychiatry,Internal medicine,Medicine	Brazil			by-nc	Yes
InMedia : the French Journal of Media and Media Representations in the English-Speaking World		http://inmedia.revues.org/	Center for Research on the English-Speaking World (CREW)	English	2259-4728		media studies,media representations	2012		2012-07-13T13:26:19Z	Communication. Mass media,Philology. Linguistics,Language and Literature	France				Yes
Communications in Biometry and Crop Science	CBCS	http://agrobiol.sggw.waw.pl/cbcs/	Warsaw Agricultural University	English	1896-0782		biometry,crop science,agronomy,plant breeding	2006		2006-05-22T16:47:08Z	Plant culture,Agriculture,Biology (General),Science	Poland			by-nd	Yes
Akademik Geriatri Dergisi	Journal of Academic Geriatrics	http://www.akadgeriatri.org	Bilimsel Tip Yayinevi	Turkish	1308-5115		geriatrics,elderly patients	2009		2011-01-28T13:23:00Z	Geriatrics,Special situations and conditions,Internal medicine,Medicine	Turkey				Yes
Sleep Disorders		http://www.hindawi.com/journals/sd/	Hindawi Publishing Corporation	English	2090-3545	2090-3553	sleep disorders	2011		2011-12-29T16:07:55Z	Psychiatry,Neurology. Diseases of the nervous system,Neurosciences. Biological psychiatry. Neuropsychiatry,Internal medicine,Medicine	Egypt			by	Yes
Acta Ortopédica Brasileira		http://www.scielo.br/scielo.php/script_sci_serial/pid_1413-7852/lng_en/nrm_iso	Sociedade Brasileira de Ortopedia e Traumatologia	English,Portuguese	1413-7852	1809-4406	health science	2000		2004-04-23T21:31:00Z	Surgery,Medicine	Brazil			by-nc	Yes
Revista Chilena de Cirugía		http://www.scielo.cl/scielo.php/script_sci_serial/pid_0718-4026/lng_es/nrm_iso	Sociedad de Cirujanos de Chile	Spanish	0379-3893	0718-4026	surgery,medical sciences	2006		2007-03-01T10:04:50Z	Surgery,Medicine	Chile				Yes
Ad Alta : Journal of Interdisciplinary Research		http://www.adalta.magnanimitas.cz	Magnanimitas	English	1804-7890		multidisciplinary,social sciences,informatics,natural sciences	2011		2012-07-13T13:41:22Z	General Works	Czech Republic			by-nc-sa	Yes
African Journal on Conflict Resolution	AJCR	http://www.accord.org.za/publications/ajcr	ACCORD	English	1562-6997		conflict,conflict resolution,Africa	1999		2006-03-20T11:12:02Z	History of Africa,History (General) and history of Europe,Political science (General),Political science	South Africa				Yes
Synergies Europe		http://gerflint.eu/publications/synergies-europe.html	GERFLINT	French,English,German,Spanish,Italian	1951-6088		language pedagogy,multilingualism,linguistics	2006		2011-09-21T16:36:27Z	Language and Literature	France				Yes
Archives of Electrical Engineering	Archiwum Elektrotechniki	http://www.degruyter.com/view/j/aee	Versita	English	0004-0746		electrical engineering,electromagnetics,electrical power systems and circuits	2010		2011-08-05T13:52:40Z	Electrical engineering. Electronics. Nuclear engineering,Technology	Poland			by	Yes
Ambiente Construído	Revista Ambiente Construído	http://www.seer.ufrgs.br/index.php/ambienteconstruido	Associação Nacional de Tecnologia do Ambiente Construído	Portuguese,Spanish,English	1678-8621		construction,built environment,technology	1997		2009-06-11T09:34:27Z	Building construction,Technology	Brazil				Yes
Ontology Studies	Cuadernos de Ontología	http://www.ontologia.net/studies	Universidad del País Vasco, Universitat Autònoma de Barcelona	English,Spanish,Basque,French	1576-2270	2255-5862	metaphysics	2008		2011-05-19T10:59:39Z	Philosophy (General),Philosophy. Psychology. Religion	Spain			by-nc-nd	Yes
Theory and Practice in Language Studies	TPLS : Theory & Practice in Language Studies	http://ojs.academypublisher.com/index.php/tpls/index	Academy Publisher	English	1799-2591		language education,language teaching,language learning,applied linguistics	2011		2011-04-07T11:04:33Z	Special aspects of education,Education,Language and Literature	Finland				Yes
Homology, Homotopy and Applications (HHA)		http://www.intlpress.com/HHA/	International Press of Boston, Inc.	English	1532-0073	1532-0081	algebra,topology,mathematics	1999		2003-11-17T00:00:00Z	Mathematics,Science	United States				Yes
Perspectivas en Nutrición Humana		http://revinut.udea.edu.co/	Universidad de Antioquia	Spanish	0124-4108		dietetics,food	2007		2009-11-02T17:00:02Z	Nutrition. Foods and food supply,Home economics,Technology	Colombia				Yes
Revista Monografias Ambientais		http://cascavel.ufsm.br/revistas/ojs-2.2.2/index.php/remoa/index	Universidade Federal de Santa Maria	Portuguese,Spanish	2236-1308		environmental education,environmental science	2010		2011-11-15T13:08:40Z	Special aspects of education,Education	Brazil				Yes
Electronic Journal of Biotechnology		http://www.ejbiotechnology.info/	Pontificia Universidad Católica de Valparaíso	English	0717-3458		biotechnology	1998		2003-11-20T00:00:00Z	Biotechnology,Chemical technology,Technology	Chile				Yes
International Journal of Circumpolar Health	Int J Circumpolar Health	http://www.circumpolarhealthjournal.net/index.php/ijch	Co-Action Publishing	English	1239-9736	2242-3982	health,circumpolar,Arctic,Antarctic,indigenous	2002		2010-04-20T14:45:13Z	Medicine (General),Medicine	Finland			by	Yes
Saudi Journal of Kidney Diseases and Transplantation		http://www.sjkdt.org/	Medknow Publications	English	1319-2442	2320-3838	kidney diseases,urinary tract	2000		2007-10-29T15:31:47Z	Diseases of the genitourinary system. Urology,Specialties of internal medicine,Internal medicine,Medicine	India			by-nc-sa	Yes
Alternatives : Turkish Journal of International Relations		http://www.alternativesjournal.net/	Center for International Conflict Resolution	English	2146-0809	1303-5525	international relations,foreign policy,political science,history,non-western international studies	2002		2008-01-22T12:58:09Z	Political science (General),Political science	Turkey				Yes
Journal of Medical Education Development		http://www.zums.ac.ir/edujournal/index.php?slc_lang=en&sid=1	Zanjan University of Medical Sciences and Health Services	Persian	2251-9521		educational management,curriculum development,evaluations of performance,assessment,training needs,evidence-based medicine	2009		2013-12-11T17:16:49Z	Special aspects of education,Education	Iran, Islamic Republic of				Yes
BMC Cardiovascular Disorders		http://www.biomedcentral.com/bmccardiovascdisord/	BioMed Central	English	1471-2261		medicine,cardiovascular disorders	2001		2003-04-02T00:00:00Z	Diseases of the circulatory (Cardiovascular) system,Specialties of internal medicine,Internal medicine,Medicine	United Kingdom			by	Yes
Journal of Quality and Reliability Engineering		http://www.hindawi.com/journals/jqre/	Hindawi Publishing Corporation	English	2314-8055	2314-8047	engineering principles,statistical methods,reliability fields	2013		2013-12-10T16:05:29Z	Engineering (General). Civil engineering (General),Technology,Statistics,Social Sciences	Egypt				Yes
Ingeniare : Revista Chilena de Ingeniería		http://www.scielo.cl/scielo.php/script_sci_serial/pid_0718-3305/lng_es/nrm_iso	Universidad de Tarapacá	Spanish,English,Portuguese	0718-3291	0718-3305	electronics,electricity,computing,mechanics,acoustic education,industry,engineering education	2006		2006-12-22T14:21:32Z	Mechanical engineering and machinery,Technology,Industrial engineering. Management engineering,Technology (General),Technology	Chile				Yes
Earth Science Research		http://www.ccsenet.org/journal/index.php/esr	Canadian Center of Science and Education	English	1927-0542	1927-0550	earth sciences,geology,geophysics,physical geograpy	2012		2012-09-13T08:26:17Z	Geology,Science	Canada			by	Yes
Health Scope		http://jhealthscope.com	Kowsar Publishing Company	English	2251-8959	2251-9513	health promotion,environmental health,environmental pollution,occupational health,environmental toxicology	2012		2013-04-22T16:36:50Z	Public aspects of medicine,Medicine,Environmental sciences,Geography. Anthropology. Recreation	Iran, Islamic Republic of				Yes
Princípios : Revista de Filosofia		http://www.principios.cchla.ufrn.br/	Universidade Federal do Rio Grande do Norte	Portuguese,Spanish,English	0104-8694	1983-2109	metaphysics,moral philosophy,ethics,philosophy of science	1994		2009-06-25T14:47:01Z	Philosophy (General),Philosophy. Psychology. Religion	Brazil			by-nc-nd	Yes
Journal of Animal and Veterinary Advances		http://medwelljournals.com/journalhome.php?jid=1680-5593	Medwell Online	English	1680-5593	1993-601X	animal science,veterinary science,pharmacology,dairy,husbandry	2005		2006-01-11T16:28:41Z	Animal culture,Agriculture	Pakistan				Yes
Just Labour : A Canadian Journal of Work and Society		http://www.justlabour.yorku.ca	York University	English,French	1705-1436		labour issues,new economy,work and society	2002		2005-11-01T13:51:44Z	Industries. Land use. Labor,Social Sciences	Canada				Yes
Revue Multidisciplinaire sur l'Emploi, le Syndicalisme et le Travail		http://www.remest.ca/	Université du Québec en Outaouais	French	1918-9354		employment,labor economics,labor unions,industrial relations	2005		2012-03-22T13:28:42Z	Industries. Land use. Labor,Social Sciences	Canada				Yes
EPJ Nonlinear Biomedical Physics		http://www.epjnonlinearbiomedphys.com/	Springer	English	2195-0008		biological systems,cancer,dynamical diseases,systems neurosciences	2013		2013-06-07T14:41:57Z	General Works	Germany			by	Yes
BASE : Revista de Administração e Contabilidade da Unisinos		http://revistas.unisinos.br/index.php/base/index	Unisinos (University of Vale do Rio dos Sinos)	Portuguese	1984-8196		management,accounting,business administration,finance	2004		2013-04-18T21:04:56Z	Business,Commerce,Social Sciences	Brazil			by-nc-sa	Yes
Physio-Géo	Physio-Geo	http://physio-geo.revues.org/	Physio-Géo	French,English	1958-573X		physical geography,biogeography,geomorphology,hydrology,climatology,environmental aspects	2007		2011-02-25T15:54:57Z	Geography (General),Geography. Anthropology. Recreation	France				Yes
Applied Mathematics in Engineering, Management and Technology		http://www.amiemt.riiz.ir	E.M.T	English	2322-5572		applied mathematics,algorithms,decision making,economics,management	2013		2013-07-09T20:49:20Z	Mathematics,Science	Iran, Islamic Republic of			by-nd	Yes
Journal of Laboratory Physicians	JLP	http://www.jlponline.org	Medknow Publications	English	0974-2727	0974-7826	diagnostic medicine,laboratory medicine,biomedical research	2009		2011-06-15T14:28:41Z	Medicine (General),Medicine	India			by-nc-sa	Yes
Forum		http://forum.llc.ed.ac.uk/	University of Edinburgh	English	1749-9771		arts,cultural studies,humanities	2005		2006-03-06T12:19:07Z	Arts in general,Fine Arts	United Kingdom				Yes
Comparative Cognition & Behavior Reviews		http://comparative-cognition-and-behavior-reviews.org/	Comparative Cognition Society	English	1911-4745		animal personality,animal behaviour,evolution of cognition in animals	2006		2008-01-28T13:58:32Z	Psychology,Philosophy. Psychology. Religion	Canada				Yes
TESL Canada Journal		http://journals.sfu.ca/tesl/index.php/tesl/index	TESL Canada Federation	English	0826-435X	1925-8917	language learning,second language teacher education,language maintenance,minority languages,Aboriginal languages	1984		2011-07-09T09:46:53Z	Philology. Linguistics,Language and Literature,Special aspects of education,Education	Canada				Yes
Anales de Psicología	Annals of Psychology	http://revistas.um.es/analesps	Universidad de Murcia	Spanish,English,French	0212-9728	1695-2294	applied psychology	1990		2005-05-25T14:48:17Z	Psychology,Philosophy. Psychology. Religion	Spain				Yes
Studies in Agricultural Economics		http://www.aki.gov.hu/studies	Research Institute of Agricultural Economics	English	1418-2106	2063-0476	rural development,agricultural production,agri-food supply chain management	1997		2012-08-06T19:22:32Z	Agriculture (General),Agriculture	Hungary				Yes
Jurnal Nanosains & Nanoteknologi		http://ijp.fi.itb.ac.id/index.php/nano/index	Himpunan Riset Material Indonesia (HRMI)	English,Indonesian	1979-0880		nanomaterials synthesis,nanopamaterials characterizations,nanomaterials functionalization,engineering of nanomaterials	2008		2009-08-31T11:58:04Z	Materials of engineering and construction. Mechanics of materials,Electrical engineering. Electronics. Nuclear engineering,Technology	Indonesia				Yes
World Journal of Oncology		http://www.wjon.org/index.php/wjon	Elmer Press	English	1920-4531	1920-454X	oncology,cancer pathology,cancer,clinical trials,radiobiology,radiation oncology	2010		2010-05-10T10:43:53Z	Neoplasms. Tumors. Oncology. Including cancer and carcinogens,Internal medicine,Medicine	Canada				Yes
International Journal of Zoological Research		http://scialert.net/jindex.php?issn=1811-9778	Academic Journals Inc.	English	1811-9778	1811-9786	anatomy,physiology,genetics,parasitology,morphology,behaviour,ecology,zoogeography,evolution	2005		2005-02-07T09:18:49Z	Zoology,Science	Pakistan				Yes
Research and Reports in Neonatology	Research & Reports in Neonatology	http://www.dovepress.com/research-and-reports-in-neonatology-journal	Dove Medical Press	English	1179-9935		neonatology	2011		2011-06-13T12:33:10Z	Pediatrics,Medicine	New Zealand				Yes
Atmospheric Measurement Techniques	AMT	http://www.atmos-meas-tech.net/recent_papers.html	Copernicus Publications	English	1867-1381	1867-8548	remote sensing,measurement instruments and techniques,data processing,information retrieval,gases,aerosols,clouds	2008		2009-08-26T12:59:32Z	Meteorology. Climatology,Physics,Science	Germany			by	Yes
Revista de Psicología del Trabajo y de las Organizaciones		http://www.redalyc.org/revista.oa?id=2313	Colegio Oficial de Psicólogos de Madrid	Spanish,English	1576-5962	2174-0534	occupational psychology,human resources,organizational behavior,personnel psychology,behavioral psychology	2000		2013-06-20T21:06:48Z	Psychology,Philosophy. Psychology. Religion	Spain				Yes
Journal of Search and Rescue		http://www.journalofsar.org	Massey University	English	2230-5734		search,rescue operations,emergency	2013		2013-05-13T19:02:58Z	General Works	New Zealand			by-nc-nd	Yes
Knowledge Management & E-Learning : an International Journal	KM&EL : Knowledge Management and E-Learning : an International Journal	http://www.kmel-journal.org/ojs/index.php/online-publication	Hong Kong Bao Long Accounting & Secretarial Limited	English	2073-7904		educational technology	2009		2011-03-09T13:30:44Z	Education (General),Education	Hong Kong			by	Yes
Research Revolution		http://www.researchrevolution.in	Divine Publications	English,Hindi,Sanskrit,Marathi	2319-300X		multidisciplinary	2012		2013-07-01T17:48:11Z	General Works	India			by-nc	Yes
Journal of the Geological Society of Japan	Chishitsugaku Zasshi	http://www.jstage.jst.go.jp/browse/geosoc	The Geological Society of Japan	Japanese,English	0016-7630	1349-9963	earth sciences	2004		2005-08-26T14:29:59Z	Geology,Science	Japan				Yes
Timocki Medicinski Glasnik	Timok medical journal	http://www.tmg.org.rs	Serbian Medical Association, Zajecar	Serbian,English	0350-2899		public health,cancer	2002		2008-04-21T15:50:31Z	Medicine (General),Medicine	Serbia				Yes
International Journal of Bacteriology		http://www.hindawi.com/journals/ijb/	Hindawi Publishing Corporation	English	2314-596X		bacteria	2013		2013-09-25T17:28:52Z	Microbiology,Science	Egypt			by	Yes
DistanceS		http://distances.teluq.ca/	Téluq/UQÀM	French,English,Spanish	1914-0940		distance education,distance learning,e-learning	1996		2006-09-29T14:46:56Z	Special aspects of education,Education	Canada				Yes
Caldasia : Boletín del Instituto de Ciencias Naturales, Facultad de Ciencias de la Universidad Nacional de Colombia		http://www.scielo.org.co/scielo.php?script=sci_serial&pid=0366-5232&lng=pt&nrm=iso	Universidad Nacional de Colombia	Spanish,English	0366-5232		natural history,botany,plants	2005		2006-04-03T14:50:31Z	Biology (General),Science	Colombia				Yes
Makara Seri Kesehatan	Makara Health Series	http://journal.ui.ac.id/health	Universitas Indonesia	Indonesian,English	1693-6728		health sciences	2002		2011-05-11T13:13:24Z	Public aspects of medicine,Medicine	Indonesia			by	Yes
Advances in Natural and Applied Sciences		http://www.aensiweb.com/anas.html	American-Eurasian Network for Scientific Information (AENSI)	English	1995-0772	1998-1090	biology,physics	2007		2008-02-20T16:20:48Z	Science (General),Science	Pakistan				Yes
Food and Energy Security	FES Food & Energy Security	http://onlinelibrary.wiley.com/journal/10.1002/(ISSN)2048-3694	Wiley	English	2048-3694		agricultural industries,food security,energy security	2012		2012-09-04T12:31:13Z	Agriculture (General),Agriculture	United Kingdom			by-nc	Yes
Revista Latinoamericana de Estudios Sobre Cuerpos, Emociones y Sociedad (RELACES)		http://www.relaces.com.ar	CEA Unidad Ejecutora CONICET-UNC (20730)	Spanish,Portuguese	1852-8759		social studies,cultural studies,body,emotions,Latin America,sociology,ethnology	2009		2010-01-21T14:04:56Z	General Works	Argentina			by	Yes
International Journal of Environmental and Science Education		http://www.ijese.com/index.htm	IJESE	English	1306-3065		environmental education,science education,technology education	2006		2010-03-19T16:29:05Z	Special aspects of education,Education,Environmental sciences,Geography. Anthropology. Recreation	Turkey				Yes
Urban Habitats		http://www.urbanhabitats.org/	Center for Urban Restoration Ecology	English	1541-7115		urban ecology,urban botany,conservation biology,landscape ecology,urban design,urban soils	2003		2005-08-04T09:01:35Z	Ecology,Biology (General),Science	United States				Yes
Acta Colombiana de Psicologia		http://portalweb.ucatolica.edu.co/easyWeb2/acta/	Universidad Católica de Colombia	Spanish,Portuguese	0123-9155	1909-9711	educational psychology,health psychology,experimental psychology	2003		2007-05-11T15:31:40Z	Psychology,Philosophy. Psychology. Religion	Colombia				Yes
Ornitología Colombiana		http://www.ornitologiacolombiana.org/revista.htm	Asociación Colombiana de Ornitología	Spanish,English	1794-0915		Colombia,neotropical birds,ornithology,South America	2003		2005-10-26T09:59:10Z	Zoology,Science	Colombia				Yes
SA Heart Journal	SAHJ : South Africa Heart Journal	http://www.saheart.org/journal	South African Heart Association	English	1996-6741	2071-4602	cardiology,cardiovascular diseases,cardiac surgery,thoracic surgery	2007		2010-10-26T10:03:28Z	Diseases of the circulatory (Cardiovascular) system,Specialties of internal medicine,Internal medicine,Medicine	South Africa				Yes
Journal of Community Hospital Internal Medicine Perspectives		http://www.jchimp.net/index.php/jchimp/index	Co-Action Publishing	English	2000-9666		community academic programs,community hospital leadership	2011		2011-06-10T13:47:53Z	Medicine (General),Medicine	Sweden			by-nc	Yes
Perspectivas Online : Exatas e Engenharias		http://www.seer.perspectivasonline.com.br/index.php/EE/index	Institutos Superiores de Ensino do CENSA	Portuguese	2236-885X		production engineering,mechanical engineering,education	2011		2013-04-16T22:56:54Z	Engineering (General). Civil engineering (General),Technology	Brazil				Yes
Journal of Science and Technology		http://penerbit.uthm.edu.my/ojs/index.php/JST/index	Penerbit UTHM	English	2229-8460		physics,mathematics,chemistry,biology,computer science	2009		2012-11-23T11:14:00Z	Science (General),Science	Malaysia			by	Yes
Bulletin of Emergency And Trauma	BEAT	http://www.beat-journal.com/BEATJournal/index.php/BEAT	Shiraz University of Medical Sciences	English	2322-2522	2322-3960	emergency medicine. trauma	2013		2013-06-25T09:22:10Z	Surgery,Medicine	Iran, Islamic Republic of				Yes
International Journal of Technological Exploration and Learning		http://www.ijtel.org	International Journal of Technological Exploration and Learning	English	2319-2135		computer architecture,computer network,data communications,digital electronics	2012		2013-06-13T15:45:27Z	General Works	India			by-nc-nd	Yes
Journal of Lasers in Medical Sciences	JLMS	http://www.jlms.ir/	Shahid Beheshti University of Medical Sciences	English	2008-9783	2228-6721	medical physics,laser applications	2010		2012-04-02T09:31:47Z	Medical physics. Medical radiology. Nuclear medicine,Medicine (General),Medicine	Iran, Islamic Republic of			by-nc-sa	Yes
International Journal of Contemporary Dentistry		http://www.edentj.com/ijcd	eDent Journals	English	2229-3493	2229-3507	dentistry,dental care,oral health,maxillofacial injuries	2010		2010-10-06T14:45:38Z	Dentistry,Medicine	India				Yes
Science and Technology of Advanced Materials		http://iopscience.iop.org/1468-6996/	Institute of Physics, National Institute for Materials Science	English	1468-6996	1878-5514	materials science,nanotechnology	2000		2002-05-01T20:13:04Z	Materials of engineering and construction. Mechanics of materials,Electrical engineering. Electronics. Nuclear engineering,Technology	Japan				Yes
Journal of Interaction Science		http://www.journalofinteractionscience.com/	Springer	English	2194-0827		technology,cognitive psychology,neurocognitive psychology,artificial intelligence,social sciences	2013		2013-06-04T20:24:05Z	General Works	Germany			by	Yes
Revista NUPEM		http://fecilcam.br/revista/index.php/nupem	Universidade Estadual do Paraná	Portuguese	2175-7429	2176-7912	education,gender studies,economics,psychology,sociology	2009		2013-06-06T15:36:00Z	General Works	Brazil				Yes
Frontiers in Neurorobotics		http://www.frontiersin.org/neurorobotics/	Frontiers Media	English	1662-5218		brain machine interfaces,brain-inspired algorithms,embodiment,open-ended development	2007		2008-09-12T14:22:51Z	Physiology,Science	Switzerland				Yes
Revista d'Estudis Autonòmics i Federals	REAF	http://www20.gencat.cat/portal/site/governacio/menuitem.f38655dcaeee399e8e629e30b0c0e1a0/?vgnextoid=932cb69670185310VgnVCM1000008d0c1e0aRCRD&vgnextchannel=932cb69670185310VgnVCM1000008d0c1e0aRCRD&vgnextfmt=default	Institut d'Estudis Autonòmics	Spanish,Catalan,English,French	1886-2632		federalism,constitutional law,government,public administration,political science	2005		2010-09-20T16:15:10Z	Political institutions and public administration (General),Political science	Spain				Yes
Nuclear Physics and Atomic Energy		http://jnpae.kinr.kiev.ua/	National Academy of Sciences of Ukraine	Ukrainian,Russian,English	1818-331X	2074-0565	atomic energy,radiation physics,radiobiology,radioecology,engineering	2006		2010-06-22T14:17:02Z	Nuclear and particle physics. Atomic energy. Radioactivity,Physics,Science	Ukraine			by-nc	Yes
Hallazgos		http://revistas.usta.edu.co/index.php/hallazgos/index	Universidad Santo Tomás	Spanish	1794-3841		social sciences	2012		2013-08-01T20:23:57Z	Social sciences (General),Social Sciences	Colombia				Yes
Annaly Aritmologii		http://arrhythmology.pro	Russian Academy of Medical Sciences	Russian	1814-6791	2307-6313	heart failure,sudden cardiac death,atrial fibrillation,pulmonary veins,epicardial mapping,ventricular arrhythmias	2004		2013-05-23T12:03:32Z	Diseases of the circulatory (Cardiovascular) system,Specialties of internal medicine,Internal medicine,Medicine	Russian Federation				Yes
Frankfurter Elektronische Rundschau zur Altertumskunde	FeRA	http://www.fera-journal.eu	Universität Frankfurt am Main	German,English and Italian	1862-8478		classics,Antiquity	2006		2006-10-12T13:43:38Z	Ancient history,History (General),History (General) and history of Europe,Archaeology,Auxiliary sciences of history	Germany				Yes
Bina Journal of Ophthalmology		http://bina.jo.research.ac.ir/	Eye Bank of I.R. Iran	Farsi	1026-6399		medical sciences,eye diseases	2008		2010-12-07T14:15:15Z	Ophthalmology,Medicine	Iran, Islamic Republic of				Yes
Indian Journal of Fibre & Textile Research		http://nopr.niscair.res.in/handle/123456789/61	NISCAIR	English	0971-0426	0975-1025	fibre science,textile chemistry,textile physics,garment technology,yarn production	2007		2009-12-30T14:32:31Z	Materials of engineering and construction. Mechanics of materials,Electrical engineering. Electronics. Nuclear engineering,Technology	India				Yes
Colombia Forestal		http://revistas.udistrital.edu.co/ojs/index.php/colfor	Universidad Distrital Francisco Jose de Caldas	Spanish,English	0120-0739	2256-201X	silviculture,forest ecology,biodiversity,forest health,PFNM	2000		2013-05-31T13:23:51Z	Forestry,Agriculture	Colombia			by-nc-nd	Yes
Kidney and Blood Pressure Research		http://www.karger.com/kbr	S. Karger AG	English	1420-4096	1423-0143	nephrology,cardiovascular disease,transplantation,dialysis,kidney	2013		2002-05-01T20:13:31Z	Diseases of the genitourinary system. Urology,Specialties of internal medicine,Internal medicine,Medicine	Switzerland			by-nc	Yes
International Journal of Information Science and Management		http://ijism.ricest.ac.ir/ojs/	Regional Information Center for Science and Technology	English	2008-8302	2008-8310	informatics,scientometrics,information management	2003		2013-08-06T08:16:55Z	Bibliography. Library science. Information resources	Iran, Islamic Republic of				Yes
American Journal of Animal and Veterinary Sciences		http://thescipub.com/ajavs.toc	Science publications	English	1557-4555	1557-4563	animal breeding	2006		2007-12-20T10:59:51Z	Veterinary medicine,Animal culture,Agriculture	United States				Yes
Journal of Medical Ethics and History of Medicine		http://jmehm.tums.ac.ir/index.php/jmehm	Tehran University of Medical Sciences	Persian,English	2008-0387		ethical issues in medicine,patients rights	2008		2008-10-15T12:09:07Z	Medical philosophy. Medical ethics,Medicine (General),Medicine	Iran, Islamic Republic of			by-nc	Yes
Journal of Central European Agriculture		http://jcea.agr.hr/	Journal of Central European Agriculture	multiple languages	1332-9049		agriculture	2000		2004-02-20T11:17:50Z	Agriculture (General),Agriculture	Croatia			by-nd	Yes
Asian Journal of Pharmaceutics		http://www.asiapharmaceutics.info/	Medknow Publications	English	0973-8398	1998-409X	pharmaceutics,biopharmaceutics,pharmaceutical chemistry,pharmacognosy,pharmacology,pharmaceutical analysis,pharmacy practice,clinical and hospital pharmacy	2008		2008-07-29T11:05:01Z	Therapeutics. Pharmacology,Medicine	India			by-nc-sa	Yes
Revista Contabilidade & Finanças	Revista Contabilidade e Finanças	http://www.scielo.br/scielo.php?script=sci_serial&pid=1519-7077&lng=en&nrm=iso	Universidade de São Paulo	Portuguese,English,Spanish	1519-7077	1808-057X	accountancy,controllership,actuarial science,finance	2001		2008-06-19T14:41:45Z	Business,Commerce,Social Sciences	Brazil			by-nc	Yes
Applications in Plant Sciences		http://www.bioone.org/loi/apps	Botanical Society of America	English	2168-0450		ecology,evolution,genetics,plant sciences,systematics	2013		2013-10-23T22:38:50Z	Botany,Science	United States			by-nc-sa	Yes
European Journal of Interdisciplinary Studies	EJIS	http://www.ejist.ro/	Academy of Economic Studies (ASE)	English	2067-3795		social sciences,humanities,interdisciplinary studies	2009		2012-03-20T15:59:10Z	General Works	Romania				Yes
Information and Knowledge Management		http://www.iiste.org/Journals/index.php/IKM	International Institute for Science, Technology and Education (IISTE)	English	2224-5758	2224-896X	information management,communication technology	2011		2012-11-02T12:14:37Z	Information technology,Industrial engineering. Management engineering,Technology (General),Technology	Hong Kong				Yes
Revue Flaubert		http://flaubert.univ-rouen.fr/revue/	Centre Flaubert	French	2104-3345		Gustave Flaubert	2001		2005-11-18T16:00:34Z	French literature - Italian literature - Spanish literature - Portuguese literature,Language and Literature	France				Yes
ISRN Polymer Science		http://www.isrn.com/journals/ps/	Hindawi Publishing Corporation	English	2090-8733		materials science,polymer chemistry,polymer physics	2012		2012-08-27T10:48:47Z	Chemical technology,Technology	Egypt			by	Yes
Aboriginal Policy Studies	APS	http://ejournals.library.ualberta.ca/index.php/aps/index	University of Alberta	English	1923-3299		native studies,indigenous people,indigenous policy,Canada	2011		2012-08-20T14:15:52Z	Communities. Classes. Races,Social Sciences	Canada				Yes
Comparative Population Studies	CPoS : Zeitschrift für Bevöelkerungswissenschaft	http://www.comparativepopulationstudies.de/index.php/CPoS/index	Federal Institute for Population Research	English,German	1869-8980	1869-8999	demography,family studies	2010		2012-01-16T15:32:40Z	Social sciences (General),Social Sciences,Economic theory. Demography,Social Sciences	Germany			by-nc-nd	Yes
Ethic@ : an International Journal for Moral Philosophy	Revista Internacional de Filosofia da Moral	http://www.cfh.ufsc.br/ethic@/	Universitade Federal de Santa Catarina	English,Portuguese,German,Spanish	1677-2954		philosophy	2002		2003-11-24T00:00:00Z	Ethics,Philosophy. Psychology. Religion	Brazil				Yes
Macedonian Journal of Chemistry and Chemical Engineering	Maced. J. Chem. Chem. Eng	http://www.mjcce.org.mk	Society of the Chemists and Technologists of Macedonia	English	1857-5552	1857-5625	applied chemistry,chemical engineering	2007		2008-02-12T13:21:00Z	Chemistry,Science	Macedonia, the Former Yugoslav Republic of				Yes
Acta Baltica Historiae et Philosophiae Scientiarum		http://www.bahps.org/acta-baltica	Estonian Association of the History and Philosophy of Science	English	2228-2009	2228-2017	history of science,philosophy of science,Baltic states	2013		2013-07-09T16:01:37Z	History (General),History (General) and history of Europe,Philosophy (General),Philosophy. Psychology. Religion	Estonia				Yes
Net Journal of Agricultural Science		http://www.netjournals.org/agricsci_index.html	Net Journals	English	2315-9766		agricultural genomics,tree fruit production,pesticide science,seed science,agricultural engineering	2013		2013-06-24T15:42:53Z	Agriculture (General),Agriculture	Nigeria				Yes
History Pages	Sorìnki Istorìï	http://history-pages.kpi.ua/	Nacìonalʹnij Tehnìčnij Unìversitet Ukraïni Kiïvsʹkij Polìtehnìčnij Institut	Ukrainian	2307-5244		socio-political life,socio-economic life,cultural and religious life,Ukraine	2013		2013-05-14T11:35:53Z	History of Eastern Europe,History (General) and history of Europe	Ukraine				Yes
Business Intelligence Journal		http://www.saycocorporativo.com/saycoUK/BIJ/journals.html	Business Intelligence Service	English	1918-2325		business,management,economics,strategy,intelligence	2008		2008-08-20T09:26:19Z	Business,Commerce,Social Sciences	United Kingdom			by	Yes
International Journal of Medical Science and Public Health		http://www.ijmsph.com	APPP	English	2277-338X		surgery,ophthalmology,anatomy,physiology	2012		2012-10-20T12:54:46Z	Medicine (General),Medicine	India			by-nc-nd	Yes
Revista de Gestão e Secretariado	GeSeC	http://www.revistagesec.org.br	Sindicato das Secretárias & Secretários do Estado de São Paulo	Portuguese	2178-9010		office management,administration	2010		2012-07-12T10:19:58Z	Business,Commerce,Social Sciences	Brazil			by-nc	Yes
Open Journal of Internal Medicine		http://www.scirp.org/journal/ojim/	Scientific Research Publishing	English	2162-5972	2162-5980	critical care medicine,infectious disease,medical oncology,sports medicine	2011		2011-10-16T19:22:08Z	Internal medicine,Medicine	United States			by	Yes
Journal of Community Informatics		http://ci-journal.net/index.php/ciej/index	Journal of Community Informatics	English,French,Spanish,Russian	1712-4441		information technology,communication technology,health,cultural production,civic management,e-governance	2004		2005-03-21T16:40:32Z	Information technology,Industrial engineering. Management engineering,Technology (General),Technology	United States				Yes
Materials and Technology	Materiali in tehnologije	http://mit.imt.si/Revija/	Institute of Metals and Technology with associated publishers	English,Slovenian	1580-2949		engineering mechanics and materials,metallurgy	1998		2004-01-09T00:00:00Z	Materials of engineering and construction. Mechanics of materials,Electrical engineering. Electronics. Nuclear engineering,Technology	Slovenia				Yes
World Journal of Gastrointestinal Pathophysiology	WJGP	http://www.wjgnet.com/2150-5330/index.htm	Baishideng Publishing Group Co. Limited	English	2150-5330		gastroenterology,digestive system,pathophysiology	2010		2011-03-03T10:28:12Z	Diseases of the digestive system. Gastroenterology,Specialties of internal medicine,Internal medicine,Medicine	China				Yes
Singapore Journal of Library & Information Management		http://www.las.org.sg/wp/resources/publications/sjlim1/	Library Association of Singapore	English	0085-6118		Singapore libraries,librarians,information science,information management,South East Asia libraries	2008		2013-04-02T20:10:50Z	Bibliography. Library science. Information resources	Singapore				Yes
Astrophysics and Space Sciences Transactions (ASTRA)		http://www.astrophys-space-sci-trans.net/volumes_and_issues.html	Copernicus Publications	English	1810-6528	1810-6536	cosmic rays,gamma astronomy,solar and stellar physics,asteroids,extrasolar planets	2005		2005-01-12T09:21:48Z	Physics,Science,Astronomy,Science	Germany			by	Yes
Karaelmas Science and Engineering Journal		http://fbd.beun.edu.tr	Bülent Ecevit University	English,Turkish	2146-4987	2146-7277	medicine	2011		2013-07-04T13:53:42Z	General Works	Turkey				Yes
Synergies Pays Riverains du Mékong		http://gerflint.eu/publications/synergies-vietnam.html	GERFLINT	French	2107-6758		the French language,multilingualism,linguistics	2010		2011-10-07T12:19:45Z	Language and Literature	Vietnam				Yes
Journal of Clinical Gynecology and Obstetrics		http://jcgo.elmerpress.com/index.php/jcgo	Elmer Press	English	1927-1271	1927-128X	gynecology,obstetrics	2012		2012-11-27T15:39:36Z	Gynecology and obstetrics,Medicine	Canada				Yes
Anthropological Science		http://www.jstage.jst.go.jp/browse/ase	The Anthropological Society of Nippon	English	0918-7960	1348-8570	biological anthropology	2003		2003-12-15T00:00:00Z	Anthropology,Geography. Anthropology. Recreation	Japan				Yes
Boletín de Ciencias de la Tierra		http://revistas.unal.edu.co/index.php/rbct	Universidad Nacional de Colombia	Spanish	0120-3630		geodynamics,geophysics,geomorphology,georesources,geography,mineralogy,petrography,volcanology	2006		2013-10-02T13:39:21Z	Geology,Science	Colombia			by	Yes
Per Linguam : A Journal of Language Learning		http://perlinguam.journals.ac.za	Stellenbosch University	English	0259-2312	2224-0012	language learning,applied linguistics,multilingualism,educational psychology	2011		2012-09-12T17:35:19Z	Education (General),Education	South Africa				Yes
European Integration Studies		http://www.eis.ktu.lt/	Technologija	English	1822-8402	2335-8831	Europe,integration processes,EU,policies,managerial aspects,economics,knowledge economy,law	2011		2013-09-17T13:39:30Z	Political science (General),Political science	Lithuania				Yes
ISRN Psychiatry		http://www.isrn.com/journals/psychiatry/	Hindawi Publishing Corporation	English	2090-7966		mental disorders	2012		2012-02-09T13:26:36Z	Psychiatry,Neurology. Diseases of the nervous system,Neurosciences. Biological psychiatry. Neuropsychiatry,Internal medicine,Medicine	Egypt			by	Yes
International Journal of Finance & Banking Studies		http://www.ssbfnet.com/ojs/index.php/ijfbs/index	Beykent University	English	2147-4486		banking,accounting	2012		2013-12-11T18:08:49Z	Finance,Social Sciences	Turkey			by	Yes
International Journal of Agronomy		http://www.hindawi.com/journals/ija/	Hindawi Publishing Corporation	English	1687-8159	1687-8167	agronomy	2009		2010-04-12T12:36:10Z	Agriculture (General),Agriculture	Egypt			by	Yes
Liinc em Revista		http://revista.ibict.br/liinc/index.php/liinc	Laboratório Interdisciplinar em Inofrmação e Conhecimento (LIINC)	Portuguese,Spanish,English	1808-3536		information society,knowledge society,knowledge production,public policies	2005		2010-09-22T10:21:38Z	Bibliography. Library science. Information resources	Brazil			by-nc-sa	Yes
International Journal of Industrial Chemistry	IJIC	http://www.industchem.com/	Springer	English	2228-5970	2228-5547	chemical engineering	2010		2011-08-25T10:50:52Z	Chemical engineering,Chemical technology,Technology	Iran, Islamic Republic of				Yes
Igdir University Journal of the Institute of Science and Technology	JIST	http://www.igdir.edu.tr/f_fbens/dergi/Default.aspx	Igdir University	English,Turkish	2146-0574		soil research and rehabilitation,agricultural genomics,stored products research,tree fruit production,pesticide science,post harvest biology,technology	2011		2013-08-23T16:24:01Z	Agriculture (General),Agriculture	Turkey				Yes
Journal of Tropical Medicine		http://www.hindawi.com/journals/jtm/	Hindawi Publishing Corporation	English	1687-9686	1687-9694	tropical medicine	2009		2009-10-14T15:05:49Z	Arctic medicine. Tropical medicine,Special situations and conditions,Internal medicine,Medicine	Egypt			by	Yes
Clinical and Translational Gastroenterology		http://www.nature.com/ctg/index.html	Nature Publishing Group	English	2155-384X		colon,small bowel,endoscopy,Esophagus,immunology of the GI tract	2010		2012-02-08T16:20:25Z	Diseases of the digestive system. Gastroenterology,Specialties of internal medicine,Internal medicine,Medicine	United States			by-nd	Yes
Cuadernos Kóre		http://www.uc3m.es/cuadernoskore	Universidad Carlos III de Madrid, Grupo Kóre	Spanish	1889-9285	1989-7391	gender theory,contemporary history,women history,moral philosophy	2009		2012-12-28T20:06:02Z	Women. Feminism,The family. Marriage. Woman,Social Sciences	Spain				Yes
Ecología en Bolivia		http://www.scielo.org.bo/scielo.php?script=sci_serial&lng=es&pid=1605-2528&nrm=iso	Universidad Mayor de San Andrés	Spanish,English	1605-2528	2075-5023	ecology,evolution,biogeography,botany,zoology,environmental quality	2003		2012-06-05T08:06:06Z	Ecology,Biology (General),Science	Bolivia, Plurinational State of				Yes
European Journal of Food Research & Review	European Journal of Food Research and Review	http://www.sciencedomain.org/journal-home.php?id=1	SCIENCEDOMAIN International	English	2231-0878		food policy,food safety,food chemistry,obesity research	2011		2012-05-27T16:10:26Z	Nutrition. Foods and food supply,Home economics,Technology	India			by	Yes
Semina : Ciências Biológicas e da Saúde		http://www.uel.br/revistas/uel/index.php/seminabio	Universidade Estadual de Londrina	Portuguese,English	1676-5435	1679-0367	biological sciences,physiotherapy,dentistry,nursing,psycology	2001		2010-10-20T17:01:34Z	Public aspects of medicine,Medicine,Biology (General),Science	Brazil				Yes
ISRN Civil Engineering		http://www.isrn.com/journals/ce/	Hindawi Publishing Corporation	English	2090-5106	2090-5114	civil engineering	2011		2011-06-09T09:16:27Z	Engineering (General). Civil engineering (General),Technology	Egypt			by	Yes
Issues in Informing Science and Information Technology		http://iisit.org/	Informing Science Institute	English	1547-5840	1547-5867	information science	2004		2005-09-27T12:01:57Z	Information technology,Industrial engineering. Management engineering,Technology (General),Technology,Bibliography. Library science. Information resources	United States				Yes
PHYSIS		http://www.scielo.br/scielo.php/script_sci_serial/lng_pt/pid_0103-7331/nrm_iso	Instituto de Medicina Social da UERJ	Portuguese,English,Spanish,French	0103-7331		collective health,human and social sciences,health politics	1991		2005-11-11T13:32:55Z	Social sciences (General),Social Sciences,Public aspects of medicine,Medicine	Brazil			by-nc	Yes
Pecunia : Revista de la Facultad de Ciencias Económicas y Empresariales		http://revpubli.unileon.es/ojs/index.php/Pecvnia/index	Universidad de León	Spanish,English,French,Portuguese,Italian	1699-9495		business,accounting,statistics,marketing,accounting history	2005		2010-02-03T17:26:43Z	Economic theory. Demography,Social Sciences	Spain				Yes
Brock Education : a Journal of Educational Research and Practice		http://brocked.ed.brocku.ca/	Brock University	English,French	1183-1189		practice of teaching,teacher education,teacher development	2003		2011-03-15T08:25:50Z	Education (General),Education	Canada			by	Yes
Revista da Educação Física/UEM	Revista da Educação física Universidade Estadual de Maringá	http://periodicos.uem.br/ojs/index.php/RevEducFis	Universidade Estadual de Maringá	Portuguese	0103-3948	1983-3083	physical education,sports,health sciences	1996		2010-10-25T16:11:21Z	Education (General),Education	Brazil			by-nc	Yes
Academia Journal of Environmental Sciences	AJES	http://academiapublishing.org/ajes/index.htm	Academia Publishing	English	2315-778X		chemistry,biology,soil science,geology,atmospheric science	2013		2013-04-25T15:55:38Z	Environmental sciences,Geography. Anthropology. Recreation	Nigeria				Yes
Revista Brasileira de Parasitologia Veterinária	Brazilian Journal of Veterinary Parasitology	http://www.scielo.br/scielo.php?script=sci_serial&pid=1984-2961&lng=en&nrm=iso	Colégio Brasileiro de Parasitologia Veterinaria	Portuguese,English	0103-846X	1984-2961	veterinary medicine,veterinary parasitology,animal health,helminthology,parasitic control,protozoology	2007		2010-11-11T15:40:13Z	Animal culture,Agriculture	Brazil				Yes
EdTechnology Ideas		http://edtechnologyideas.com	EdTechnology Ideas LLC	English	2331-7124		education,education technology,technology	2013		2013-11-12T20:40:52Z	Special aspects of education,Education	United States			by-nc-nd	Yes
Serbian Journal of Management		http://www.sjm06.com	University in Belgrade	English	1452-4864	2217-7159	management,business management,industrial management	2006		2010-11-04T10:51:58Z	Management. Industrial management,Industries. Land use. Labor,Social Sciences	Serbia				Yes
Vestnik Moskovskogo Universiteta. Seriâ 14, Psihologiâ	Moscow University Herald. Series 14. Psychology	http://www.psy.msu.ru/science/vestnik/index.html	M.V. Lomonosov Moscow State University	Russian	0137-0936		psychology in Russia,cultural-historical psychology,activity theory	2007		2012-01-12T13:12:13Z	Psychology,Philosophy. Psychology. Religion	Russian Federation				Yes
Linguística : Revista de Estudos Linguísticos da Universidade do Porto		http://ler.letras.up.pt/site/default.aspx?qry=id04id191&sum=sim	Universidade do Porto	Portuguese,English,French	1646-6195		translation studies,language acquisition	2006		2012-02-28T15:34:58Z	Philology. Linguistics,Language and Literature	Portugal				Yes
Socialist Studies		http://www.socialiststudies.com/index.php/sss	Society for Socialist Studies	English	1918-2821		anti-racism,feminism,political economy,decolonization	2005		2013-10-15T15:55:46Z	Socialism. Communism. Anarchism,Social Sciences	Canada				Yes
Biomolecules		http://www.mdpi.com/journal/biomolecules	MDPI AG	English	2218-273X		lipids,amino acids,polymers,peptides,proteins,DNA,cellulose	2011		2013-04-24T12:24:42Z	Biology (General),Science	Switzerland			by	Yes
Pesquisa Aplicada & Agrotecnologia	Revista Brasileira de Tecnologia Aplicada nas Ciências Agrárias : Brazilian Journal of Applied Technology for Agricultural Science	http://revistas.unicentro.br/index.php/repaa/index	Universidade Estadual do Centro-Oeste	Portuguese,English,Spanish	1983-6325	1984-7548	agriculture and technology,agricultural engineering	2008		2012-10-01T15:08:29Z	Agriculture (General),Agriculture	Brazil			by-nc-nd	Yes
Genetics and Molecular Biology		http://www.scielo.br/scielo.php?pid=1415-4757&script=sci_serial	Sociedade Brasileira de Genética	English	1415-4757	1678-4685	biological sciences	1998		2004-04-23T21:31:00Z	Genetics,Biology (General),Science	Brazil			by-nc	Yes
Translational Neurodegeneration		http://www.translationalneurodegeneration.com/	BioMed Central	English	2047-9158		neurodegenerative diseases	2012		2012-06-01T12:02:08Z	Neurology. Diseases of the nervous system,Neurosciences. Biological psychiatry. Neuropsychiatry,Internal medicine,Medicine	United Kingdom			by	Yes
Journal of Bhutan Studies		http://www.bhutanstudies.org.bt	Centre for Bhutan Studies	English	1608-411X	1608-4128	social science,history,culture,Bhutan	1999		2007-03-08T10:57:31Z	Social sciences (General),Social Sciences,History of Asia,History (General) and history of Europe	Bhutan				Yes
Revista de Ciências Farmacêuticas Básica e Aplicada	Journal of Basic and Applied Pharmaceutical Sciences	http://serv-bib.fcfar.unesp.br/seer/index.php/Cien_Farm	Universidade Estadual Paulista	Portuguese,Spanish,English	1808-4532	2179-443X	pharmaceutics,pharmaceutical technology,drug discovery,pharmaceutical chemistry	2005		2011-01-05T11:22:24Z	Pharmacy and materia medica,Medicine	Brazil			by-nc-nd	Yes
Military and Strategic Affairs		http://www.inss.org.il/publications.php?cat=68&incat=&read=3579	Institute for National Security Studies	English	2307-793X	2307-8634	military strategy,cyber war,civil military relations,intelligence,defense policy,warfare	2009		2013-06-11T10:28:27Z	Military Science	Israel			by	Yes
International Review of Research in Open and Distance Learning	IRROLD	http://www.irrodl.org/	Athabasca University Press	English	1492-3831		education,distance learning	2000		2003-09-24T00:00:00Z	Special aspects of education,Education	Canada			by	Yes
Arbutus Review		http://journals.uvic.ca/index.php/arbutus	University of Victoria	English	1923-1334		interdisciplinary,multidisciplinary,humanities	2010		2010-11-16T08:53:37Z	General Works	Canada			by-nc	Yes
Revista Jurídica do Cesuca		http://ojs.cesuca.edu.br/index.php/revistajuridica	Complexo de Ensino Superior de Cachoeirinha	Portuguese	2317-9554		fundamental rights,constitutional law,procedural law,intellectual property	2013		2013-11-27T15:50:53Z	Law in general. Comparative and uniform law. Jurisprudence,Law	Brazil			by-nc-nd	Yes
International Journal of Aerospace Engineering		http://www.hindawi.com/journals/ijae/	Hindawi Publishing Corporation	English	1687-5974	1687-5974	space vehicles,aerodynamics,fluid mechanics,aeroacoustics,aeroelasticity,propulsion,combustion,avionics,flight simulation,unmanned air vehicles	2008		2008-01-25T14:35:39Z	Motor vehicles. Aeronautics. Astronautics,Technology	Egypt			by	Yes
Algorithms for Molecular Biology		http://www.almob.org/	BioMed Central	English	1748-7188		molecular biology,genomics	2006		2006-02-20T09:11:12Z	Genetics,Biology (General),Science,Biology (General),Science	United Kingdom			by	Yes
Comuni@ccion : Revista de Investigación en Comunicación y Desarrollo		http://www.comunicacionunap.com	Universidad Nacional del Altiplano de Puno	Spanish,Portuguese	2219-7168		communication,economics,management,sociology,education	2010		2013-06-06T13:37:22Z	Social sciences (General),Social Sciences	Peru			by-nc	Yes
Galen Medical Journal	GMJ	http://www.gmj.ir/gmj/index.php/gmj/index	Shiraz and Fasa universities of medical sciences (Soheil)	English	2228-5423	2322-2379	paramedicine,pharmacy,pharmacology,surgery,epidemiology	2012		2013-05-27T17:33:37Z	Medicine (General),Medicine	Iran, Islamic Republic of			by-nc	Yes
Studies in Sociology of Science		http://www.cscanada.net/index.php/sss	Canadian Research & Development Center of Sciences and Cultures	English	1923-0176	1923-0184	sociology,science,natural science,sociology of science	2010		2010-07-13T09:29:18Z	Sociology (General),Social Sciences	Canada			by-nc	Yes
University of Pittsburgh Law Review		http://lawreview.law.pitt.edu	University Library System, University of Pittsburgh		0041-9915	1942-8405	law,legal scholarship	2003		2013-03-11T17:24:20Z	Law,Law in general. Comparative and uniform law. Jurisprudence	United States			by-nc-nd	Yes
DoisPontos		http://ojs.c3sl.ufpr.br/ojs2/index.php/doispontos/index	Universidade Federal do Paraná, Universidade Federal de São Carlos	Portuguese,English,Spanish	1807-3883	2179-7412	history of philosophy,history of ideas	2004		2006-03-31T11:17:32Z	Philosophy (General),Philosophy. Psychology. Religion	Brazil				Yes
Current Biomarker Findings		http://www.dovepress.com/current-biomarker-findings-journal	Dove Medical Press	English	2230-2492		biological factors,biological techniques,biomarkers	2011		2012-11-28T10:17:11Z	Biology (General),Science	New Zealand				Yes
Scientific Journal of Animal Science		http://www.sjournals.com/index.php/SJAs	Sjournals	English	2322-1704		animal derived food quality,reproduction,nutrition,genetics	2012		2013-04-15T13:28:04Z	Animal culture,Agriculture	Iran, Islamic Republic of				Yes
Journal of Aesthetics & Culture		http://journals.sfu.ca/coaction/index.php/jac/index	Co-Action Publishing	English	2000-4214		architecture,aesthetics,film science,art theory,literature studies,music studies,fashion studies	2009		2010-01-05T09:45:17Z	General Works	Sweden			by	Yes
International Journal of Computer Networks & Communications	IJCNC	http://airccse.org/journal/ijcnc.html	Academy & Industry Research Collaboration Center (AIRCC)	English	0975-2293	0974-9322	network protocols,wireless networks,high speed networks,routing	2009		2009-11-20T16:17:19Z	Electronic computers. Computer science,Instruments and machines,Mathematics,Science	India			by	Yes
Anthropological Review		http://www.degruyter.com/view/j/anre	Versita	English	1898-6773	2083-4594	physical anthropology,human biology,evolution and human variation	2007		2011-07-01T08:54:24Z	Anthropology,Geography. Anthropology. Recreation	Poland			by	Yes
Virology : Research and Treatment		http://la-press.com/journal.php?journal_id=50	Libertas Academica	English	1178-122X		viruses	2008		2008-09-01T17:27:05Z	Microbiology,Science	New Zealand			by	Yes
International Journal of Bioscience, Biochemistry and Bioinformatics	IJBBB	http://www.ijbbb.org/	IACSIT Press	English	2010-3638		bioscience engineering,biomedicine engineering,molecular biology of plants	2011		2013-05-20T21:34:05Z	General Works	Singapore				Yes
Contemporary Rural Social Work		http://journal.und.edu/crsw/	University of North Dakota	English	2165-4611		practice,education,social problems,welfare,health	2009		2013-04-29T18:01:57Z	Social sciences (General),Social Sciences	United States				Yes
Vedic Research International Phytomedicine		http://www.vedicjournals.com/index.php/PM	Vedic Research International	English	2330-0280		ethnopharmacology,ethnobotany,plant biotechnology	2013		2013-08-05T09:14:24Z	Medicine (General),Medicine	United States			by-nc	Yes
Open Transportation Journal		http://bentham.org/open/totj/	Bentham open	English	1874-4478		transportation planning,transportation policy	2007		2008-07-30T16:58:14Z	Transportation engineering,Engineering (General). Civil engineering (General),Technology	United States				Yes
International Journal of Pure and Applied Zoology		http://www.ijpaz.com/index.php/ijpaz	Rishan Publications	English	2320-9577	2320-9585	genetics,enzymology,toxicology	2013		2013-06-05T19:10:05Z	Zoology,Science	India				Yes
Trabalho & Educação		http://www.fae.ufmg.br/trabalhoeeducacao	Universidade Federal de Minas Gerais	Portuguese	1516-9537	2238-037X	academic labour,working conditions	1996		2012-12-13T12:56:32Z	Education (General),Education	Brazil				Yes
International Journal of Pharmacology and Clinical Sciences		http://www.ijpcs.net	Indian Siddha Medical Graduates Association	English	2278-0068		ethnobotany,ethnopharmacology,medical education,traditional medicine	2012		2013-04-01T23:24:48Z	Therapeutics. Pharmacology,Medicine	India			by-sa	Yes
ITF Coaching and Sport Science Review		http://en.coaching.itftennis.com/coaching-sport-science-review/issue-archive/issue-60-modern-teaching-methodology-monographic.aspx	International Tennis Federation	English	1812-2302	2225-4757	tennis,coaching,sports science	1993		2010-02-23T13:44:48Z	Sports,Recreation. Leisure,Geography. Anthropology. Recreation	United Kingdom				Yes
Viruses		http://www.mdpi.com/journal/viruses	MDPI AG	English	1999-4915		virology,viral infections,AIDS,genetic change,influenza	2009		2009-07-27T16:18:21Z	Microbiology,Science	Switzerland			by	Yes
Religions		http://www.mdpi.com/journal/religions/	MDPI AG	English	2077-1444		theology,comparative studies in religion,religious ethics,religion and health	2010		2011-03-01T14:41:07Z	Religion (General),Religions. Mythology. Rationalism,Philosophy. Psychology. Religion	Switzerland			by	Yes
IpoTESI di Preistoria		http://ipotesidipreistoria.unibo.it/	University of Bologna	Italian	2038-2898	1974-7985	anthropology,prehistory,protohistory	2008		2012-09-17T18:01:15Z	Archaeology,Auxiliary sciences of history	Italy			by-nc	Yes
Polímeros		http://www.scielo.br/scielo.php/script_sci_serial/pid_0104-1428/lng_pt/nrm_iso	Associação Brasileira de Polímeros	Portuguese	0104-1428	1678-5169	exact and earth sciences	1997		2004-04-23T21:31:01Z	Chemical technology,Technology	Brazil				Yes
Optics and Photonics Letters	OPL : Optics & Photonics Letters	http://www.worldscientific.com/worldscinet/opl	World Scientific Publishing	English	1793-7140		applied physics,optics and photonics	2010		2011-08-24T11:34:22Z	Optics. Light,Physics,Science	Singapore				Yes
Reflexión Política		http://www.redalyc.org/revista.oa?id=110	Universidad Autónoma de Bucaramanga	Spanish	0124-0781		politics,democratic development	1999		2005-08-24T07:48:23Z	Political science (General),Political science	Colombia				Yes
Psicología desde el Caribe		http://www.redalyc.org/revista.oa?id=213	Universidad del Norte	Spanish,English	0123-417X	2011-7485	mental health,applied psychology,psychological research	2000		2009-11-12T10:57:30Z	Psychology,Philosophy. Psychology. Religion	Colombia				Yes
Revista de Salud Ambiental		http://ojs.easyapps.es/index.php/rsa/index	Sociedad Española de Sanidad Ambiental	Spanish,English	1697-2791	1697-2791	environmental health,epidemiology,risk assessment,toxicity,ecotoxicology	2003		2013-04-19T14:25:58Z	Public aspects of medicine,Medicine,Environmental sciences,Geography. Anthropology. Recreation	Spain			by-nc	Yes
Social Work and Society		http://www.socwork.de/index.html	Social Work & Society	English	1613-8953		social work,social policy,critical social theory,social care,education	2003		2005-09-29T13:02:25Z	Social pathology. Social and public welfare. Criminology,Social Sciences	Germany				Yes
HYBRIS : Revista de Filsofía		http://revistas.cenaltes.cl/index.php/hybris	CENALTES	Spanish	0718-8382		economy,postmodernity,modernity	2009		2013-05-10T18:35:16Z	Philosophy (General),Philosophy. Psychology. Religion	Chile			by-nc-nd	Yes
Hygeia : Revista Brasileira de Geografia Médica e da Saúde		http://www.hygeia.ig.ufu.br	Universidade Federal de Uberlândia	portuguese,english,Spanish,	1980-1726		medical geography,geography of health,epidemiology,public health	2005		2013-10-30T17:04:12Z	Public aspects of medicine,Medicine	Brazil			by-nc-nd	Yes
Agricultural Engineering International : The CIGR e-journal		http://cigr-ejournal.tamu.edu/	International Commission of Agricultural and Biosystems Engineering	English	1682-1130		agricultural engineering,international	1999		2005-12-21T08:55:31Z	Agriculture (General),Agriculture	Germany				Yes
Biotechnology Research International		http://www.hindawi.com/journals/btri/	Hindawi Publishing Corporation	English	2090-3138	2090-3146	applied biology,biotechnology	2011		2011-03-22T15:52:51Z	Biotechnology,Chemical technology,Technology	Egypt			by	Yes
DHQ	Digital Humanities Quarterly	http://www.digitalhumanities.org/dhq/	Alliance of Digital Humanities	English	1938-4122		humanities,digital media	2007		2007-09-24T14:52:38Z	Communication. Mass media,Philology. Linguistics,Language and Literature	United States				Yes
ISRN Bioinformatics		http://www.isrn.com/journals/bioinformatics/	Hindawi Publishing Corporation	English	2090-7346		computational biology,bioinformatics	2012		2012-06-05T11:48:49Z	Biology (General),Science	Egypt			by	Yes
Business and Management Review	BMR : Business & Management Review	http://www.bmr.businessjournalz.org	Global Research Society	English	2047-0398		business,management	2011		2011-10-06T12:04:07Z	Business,Commerce,Social Sciences	United Kingdom				Yes
Public Relations Journal	PR Journal	http://www.prsa.org/prjournal	Public Relations Society of America	English	1942-4604		communications,public relations,media,journalism,social media	2007		2009-03-09T12:55:34Z	Communication. Mass media,Philology. Linguistics,Language and Literature	United States				Yes
Social Transformations in Contemporary Society		http://stics.mruni.eu/annual-journal/	Mykolas Romeris University	English	2345-0126		social transformations,contemporary society	2013		2013-06-17T21:55:28Z	Social sciences (General),Social Sciences	Lithuania				Yes
Bryn Mawr Classical Review	BMCR	http://bmcr.brynmawr.edu/	Bryn Mawr College	English	1055-7660		classical studies	1990		2004-11-15T09:38:39Z	History of the Greco-Roman World,History (General) and history of Europe,Archaeology,Auxiliary sciences of history	United States				Yes
ISRN Economics		http://www.isrn.com/journals/economics/	Hindawi Publishing Corporation	English	2090-8938		economics	2012		2012-09-20T14:52:42Z	Economic theory. Demography,Social Sciences	Egypt			by	Yes
Daena : International Journal of Good Conscience		http://www.daenajournal.org/	Spenta University Mexico	Spanish	1870-557X		ethics and sustainability	2006		2008-02-08T08:49:02Z	Ethics,Philosophy. Psychology. Religion	Mexico				Yes
Nano Reviews		http://www.nano-reviews.net	Co-Action Publishing	English	2000-5121		nanotechnology,nanobiology,nanoimaging,nanomedicine	2010		2010-03-12T14:42:18Z	Technology (General),Technology	Sweden			by-nc	Yes
Journal of Krishna Institute of Medical Sciences University		http://www.jkimsu.com	Krishna Institute of Medical Sciences University	English	2231-4261		medical sciences	2012		2012-08-06T18:05:47Z	Medicine (General),Medicine	India				Yes
Open Civil Engineering Journal		http://www.bentham.org/open/tociej/	Bentham open	English	1874-1495		engineering,materials	2007		2007-12-04T10:49:54Z	Engineering (General). Civil engineering (General),Technology	United States				Yes
Cuneiform Digital Library Bulletin		http://cdli.ucla.edu/pubs/cdlb.html	Cuneiform Digital Library Initiative	English	1540-8760		cuneiform studies,Assyriology	2002		2006-01-11T11:06:33Z	Oriental languages and literatures,Language and Literature	United States				Yes
Revista Brasileira de História	RBH	http://www.scielo.br/scielo.php/script_sci_serial/pid_0102-0188/lng_pt/nrm_iso	Associação Nacional de História - ANPUH	Spanish,Portuguese	0102-0188	1806-9347	human sciences	1997		2004-04-23T21:31:01Z	America,History America	Brazil			by-nc	Yes
Research & Reviews : Journal of Engineering and Technology		http://rroij.com/jet/index.php/jet/	Shastri Education Trust®	English	2319-9873		automobiles,telecommunications,computer science,information technology,electronics	2012		2013-04-01T21:08:32Z	Technology (General),Technology	India				Yes
Conexión Agropecuaria JDC		http://www.conexionagropecuaria.revistasjdc.com	Fundación Universitaria Juan de Castellanos	Spanish	2248-7735		veterinary medicine,animal husbandry,rural development	2011		2012-09-21T13:26:25Z	Agriculture (General),Agriculture	Colombia			by-nc-nd	Yes
Music Performance Research	MPR	http://mpr-online.net	Royal Northern College of Music	English	1755-9219		music and performance studies,music and identity,musicians and health,music education	2007		2011-04-21T09:09:07Z	Music,Music and books on Music	United Kingdom				Yes
Journal of Theoretical and Applied Information Technology	JATIT	http://www.jatit.org	Asian Research Publication Network	English	1992-8645	1817-3195	computer science,S/W-H/W technology	2005		2007-11-15T09:42:46Z	Information technology,Industrial engineering. Management engineering,Technology (General),Technology	Pakistan				Yes
Zootecnia Tropical		http://www.sian.inia.gob.ve/repositorio/revistas_ci/ZootecniaTropical/ztindice.htm	Instituto Nacional de Investigaciones Agrícolas Venezuela	English,Portuguese,Spanish	0798-7269		zoology,animal production,aquaculture,tropical environment	1983		2003-12-12T00:00:00Z	Animal culture,Agriculture	Venezuela, Bolivarian Republic of				Yes
Journal of Advances in Drug Research	JADR	http://www.jadr.co.in	Journal of Advances in Drug Research	English	2230-861X	2230-7761	drug development	2010		2011-02-15T14:43:28Z	Therapeutics. Pharmacology,Medicine	India				Yes
Public Health Reviews		http://www.publichealthreviews.eu	EHESP Press	English	0301-0422	2107-6952	public health	2010		2010-06-22T10:58:33Z	Medicine (General),Medicine	France				Yes
Digital Culture & Education	DCE	http://www.digitalcultureandeducation.com	Digital Culture & Education (DCE)	English	1836-8301		digital culture,education,digital games,networks,new media	2009		2010-03-31T16:56:24Z	Visual arts,Fine Arts,Electronic computers. Computer science,Instruments and machines,Mathematics,Science	United Kingdom				Yes
Molecular Autism		http://www.molecularautism.com/	BioMed Central	English	2040-2392		autism,genetics,molecular neurobiology,neuropathology	2010		2010-12-02T07:38:11Z	Internal medicine,Medicine	United Kingdom			by	Yes
Revista Argentina de Cardiología		http://www.sac.org.ar/web/es/revista-argentina-de-cardiologia	Sociedad Argentina de Cardiología	Spanish	0034-7000	1850-3748	Cardiology	1993		2006-03-07T10:56:27Z	Diseases of the circulatory (Cardiovascular) system,Specialties of internal medicine,Internal medicine,Medicine	Argentina				Yes
Acta Amazonica		http://www.scielo.br/scielo.php/script_sci_serial/pid_0044-5967/lng_en/nrm_iso/lng_en	Instituto Nacional de Pesquisas da Amazônia	Portuguese,Spanish,English	0044-5967		the Amazon,multidisciplinary	2003		2004-10-08T10:10:12Z	Biology (General),Science	Brazil			by-nc	Yes
Kasvatus & Aika		http://www.kasvatus-ja-aika.fi	Finnish Society for the History of Education	Finnish,Swedish,English	1797-2299		history of education,sociology of education	2007		2013-11-07T21:11:02Z	History of education,Education	Finland				Yes
PhaenEx : Journal of Existential and Phenomenological Theory and Culture		http://www.phaenex.uwindsor.ca	University of Windsor	English,French	1911-1576		phenomenology,existentialism,continental philosophy,social theory	2006		2008-03-10T13:55:40Z	Philosophy (General),Philosophy. Psychology. Religion	Canada				Yes
Acta Toxicológica Argentina		http://www.scielo.org.ar/scielo.php?script=sci_serial&pid=1851-3743&lng=en&nrm=iso	Asociación Toxicológica Argentina	Spanish,Portuguese,English	0327-9286	1851-3743	toxicology,clinical toxicology,epidemiology,environmental health,health risk assessment	2006		2012-04-26T10:05:36Z	Environmental engineering,Engineering (General). Civil engineering (General),Technology,Toxicology. Poisons,Public aspects of medicine,Medicine	Argentina				Yes
Issues in educational research		http://www.iier.org.au/iier.html	Australian Institutes for Educational Research	English	0313-7155	1837-6290	education	1991		2003-07-31T00:00:00Z	Theory and practice of education,Education	Australia				Yes
Journal of Gambling Issues		http://jgi.camh.net/loi/jgi	Centre for Addiction and Mental Health (Toronto)	English	1494-5185		gambling research treatment policy	2000		2006-03-03T13:46:51Z	Special situations and conditions,Internal medicine,Medicine	Canada				Yes
Oslo Studies in Language		https://www.journals.uio.no/index.php/osla/index	University of Oslo	English	1890-9639		linguistics,languages	2009		2009-07-06T14:44:20Z	Philology. Linguistics,Language and Literature	Norway				Yes
E-Spania		http://e-spania.revues.org/	Université Paris-Sorbonne	French,Spanish,English,Italian	1951-6169		Spain,history,Middle Ages	2006		2008-01-21T08:15:56Z	History of Spain,History (General) and history of Europe	France				Yes
Studia Universitatis Vasile Goldis Arad, Seria Stiinte Economice	Studia Universitatis Vasile Goldiş Arad. Economic Sciences	http://www.uvvg.ro/studiaeconomia/index.php?option=com_content&view=frontpage&Itemid=1	Vasile Goldis University Press	English,Romanian	1584-2339	2285-3065	economics,business,management	2007		2012-08-20T09:43:36Z	Economic theory. Demography,Social Sciences	Romania			by-nc-sa	Yes
Catalysts		http://www.mdpi.com/journal/catalysts	MDPI AG	English	2073-4344		chemical processes,chemical reactions,catalysis	2011		2012-11-27T11:11:32Z	Physical and theoretical chemistry,Chemistry,Science	Switzerland			by	Yes
Annals of Occupational and Environmental Medicine		http://www.aoemj.com/	BioMed Central	English	2052-4374		public health,toxicology,occupational diseases,occupational medicine	2013		2013-08-12T19:31:51Z	Medicine (General),Medicine	United Kingdom			by	Yes
Psychological Thought		http://psyct.psychopen.eu/index.php/psyct	PsychOpen	English,Bulgarian	2193-7281		psychological theory and practice	2012		2012-06-01T11:46:12Z	Psychology,Philosophy. Psychology. Religion	Germany			by	Yes
Journal of Educational, Health and Community Psychology		http://journal.uad.ac.id/index.php/Psychology/index	Universitas Ahmad Dahlan	English,Indonesian	2088-3129		psychology,health,education,community	2012		2013-04-08T18:48:24Z	Psychology,Philosophy. Psychology. Religion	Indonesia			by-nc	Yes
Energy Science and Technology	EST : Energy Science & Technology	http://www.cscanada.net/index.php/est	Canadian Research & Development Center of Sciences and Cultures	English	1923-8460	1923-8479	power and energy sources,energy conservation,sustainable technology	2011		2011-04-12T09:37:11Z	Electrical engineering. Electronics. Nuclear engineering,Technology,Mechanical engineering and machinery,Technology	Canada			by-nc	Yes
Journal of Osteoporosis		http://www.hindawi.com/journals/josteo/	Hindawi Publishing Corporation	English	2042-0064		osteoporosis	2010		2010-04-12T12:54:24Z	Medicine (General),Medicine	United States			by	Yes
Addiction Science and Clinical Practice		http://www.ascpjournal.org/	BioMed Central	English	1940-0632	1940-0640	alcohol abuse,tobacco abuse,drug abuse,addictive behaviours	2012		2013-08-12T20:47:13Z	Social pathology. Social and public welfare. Criminology,Social Sciences,Medicine (General),Medicine	United Kingdom			by	Yes
Studia Humanistyczne AGH	Contributions to Humanites	http://www.studiahumanistyczne.agh.edu.pl	Wydawnictwa AGH	Polish,English	2084-3364		humanities,cultural studies,philosophy,sociology	2010		2011-09-20T15:18:54Z	Social sciences (General),Social Sciences	Poland			by-nc	Yes
Plant Pathology Journal		http://scialert.net/jindex.php?issn=1812-5387	Asian Network for Scientific Information	English	1812-5387	1812-5425	mycology,bacteriology,virology,physiological plant pathology,plant-parasite interactions,post-harvest diseases,non infectious diseases,plant protection	2002		2005-02-07T10:07:09Z	Plant culture,Agriculture	Pakistan				Yes
Geoscientific Instrumentation, Methods and Data Systems		http://www.geoscientific-instrumentation-methods-and-data-systems.net	Copernicus Publications	English	2193-0856	2193-0864	atmospheric science,geospace science,earth science,ocean science	2012		2013-07-31T11:03:17Z	Geology,Science	Germany			by	Yes
Madagascar Conservation & Development	Journal MCD	http://www.journalmcd.com/index.php/mcd/index	Madagascar Wildlife Conservation, Jane Goodall Institute Switzerland	English,French	1662-2510		Madagascar,conservation,sustainable development,biodiversity,livelihoods	2006		2009-03-10T11:39:38Z	Ecology,Biology (General),Science	Madagascar			by	Yes
Journal of Lightning Research		http://www.bentham.org/open/jlr/index.htm	Bentham open	English	1652-8034		thunderstorms,lightning protection,lightning strikes	2009		2009-08-28T14:29:08Z	Meteorology. Climatology,Physics,Science	United States				Yes
Journal of Pharmaceutical Care		http://jpc.tums.ac.ir	Tehran University of Medical Sciences	English	2322-4630	2322-4509	drug utilization evaluation,medication safety,pharmacotherapy	2013		2013-03-12T11:12:01Z	Pharmacy and materia medica,Medicine	Iran, Islamic Republic of			by-nc	Yes
Enfoque : Reflexão Contábil	Enfoque : Reflexao Contabil	http://periodicos.uem.br/ojs/index.php/Enfoque/index	Universidade Estadual de Maringá	Portuguese	1517-9087	1984-882X	accounting	2006		2011-05-04T10:05:29Z	Business,Commerce,Social Sciences	Brazil			by	Yes
Egyptian Journal of Aquatic Biology and Fisheries		http://www.ejabf.eg.net	Egyptian Society for the Development of Fisheries and Human Health	English	1110-6131		fisheries,biology	1998		2012-10-25T11:16:53Z	Aquaculture. Fisheries. Angling,Agriculture	Egypt				Yes
World Journal of Mechanics		http://www.scirp.org/journal/wjm	Scientific Research Publishing	English	2160-049X	2160-0503	functional materials mechanics,nanomechanics,mechanism and mechanics	2011		2011-07-27T15:18:30Z	Materials of engineering and construction. Mechanics of materials,Electrical engineering. Electronics. Nuclear engineering,Technology	United States			by	Yes
Journal of Pharmaceutics		http://www.hindawi.com/journals/jph/	Hindawi Publishing Corporation	English	2090-9918	2090-7818	drugs,pharmaceutics	2013		2013-05-19T20:33:37Z	Pharmacy and materia medica,Medicine	Egypt			by	Yes
Synergies Afrique Centrale et de l'Ouest		http://gerflint.eu/publications/synergies-afrique-centrale-et-de-louest.html	GERFLINT	French	1951-6770		the French language,French culture,linguistics	2006		2011-09-19T09:33:32Z	Language and Literature	Cote d'Ivoire				Yes
ISRN Artificial Intelligence		http://www.isrn.com/journals/ai/	Hindawi Publishing Corporation	English	2090-7435	2090-7443	artificial intelligence	2012		2012-02-15T15:54:41Z	Electronic computers. Computer science,Instruments and machines,Mathematics,Science	Egypt			by	Yes
International Journal of Supply Chain Management		http://ojs.excelingtech.co.uk/index.php/IJSCM	ExcelingTech Publisher, London	English	2051-3771	2050-7399	supply chain management	2012		2013-06-08T19:25:20Z	Management. Industrial management,Industries. Land use. Labor,Social Sciences	United Kingdom				Yes
Alpha (Osorno)		http://www.scielo.cl/scielo.php?script=sci_serial&lng=en&pid=0718-2201&nrm=iso	Universidada de Los Lagos	Spanish	0716-4254	0718-2201	arts,literature,humanities,linguistics,philosophy	2004		2005-09-14T13:50:09Z	Literature (General),Language and Literature,Philology. Linguistics,Language and Literature	Chile				Yes
Anesthesiology Research and Practice		http://www.hindawi.com/journals/arp/	Hindawi Publishing Corporation	English	1687-6962	1687-6970	anesthesiology	2008		2010-04-12T12:42:38Z	Anesthesiology,Surgery,Medicine	Egypt			by	Yes
Entrever : Revista das Licenciaturas		http://www.incubadora.ufsc.br/index.php/EntreVer/index	Universidade Federal de Santa Catarina	Portuguese	2237-6674		pedagogy,teacher education	2011		2013-07-17T21:57:24Z	Education (General),Education	Brazil			by	Yes
Revista Chapingo : Serie Ciencias Forestales y del Ambiente		http://www.redalyc.org/revista.oa?id=629	Universidad Autónoma Chapingo	Spanish	2007-3828	2007-4018	forest environments,biodiversity,ecological impact,natural resources,conservation of ecosystems	2001		2013-05-22T15:34:24Z	Environmental sciences,Geography. Anthropology. Recreation,Forestry,Agriculture	Mexico				Yes
Scientific Annals of the Alexandru Ioan Cuza University of Iasi : Economic Sciences Series	Analele Ştiinţifice ale Universităţii „Alexandru Ioan Cuza” din Iaşi : Secţiunea Ştiinţe Economice	http://anale.feaa.uaic.ro/anale/en/	Alexandru Ioan Cuza University of Iasi	English,Romanian	0379-7864	2068-8717	microeconomics,macroeconomics,economic analysis,management,finance,statistics	2005		2008-10-30T17:14:26Z	Business,Commerce,Social Sciences	Romania				Yes
Reunir : Revista de Administração, Contabilidade e Sustentabilidade		http://150.165.111.246/revistaadmin/index.php/uacc/index	Universidade Federal de Campina Grande	Portuguese	2237-3667		accounting,industrial management,environmental management	2011		2012-04-24T10:05:21Z	Environmental sciences,Geography. Anthropology. Recreation,Management. Industrial management,Industries. Land use. Labor,Social Sciences	Brazil				Yes
ISRN Entomology		http://www.hindawi.com/isrn/entomology/	Hindawi Publishing Corporation	English	2314-5447		behavior,biochemistry,physiology,ecology,insects	2013		2013-05-08T19:48:55Z	Zoology,Science	Egypt			by	Yes
Annals of the University of Oradea : Economic Science	Analele Universităţii din Oradea : seria Ştiinţe Economice	http://anale.steconomiceuoradea.ro/	University of Oradea		1222-569X	1582-5450	financial accounting,banking,management,marketing,statistics	2005		2009-01-22T16:48:13Z	Social Sciences,Economic theory. Demography	Romania			by-nd	Yes
Journal of Phlebology and Lymphology		http://digitalmedicaljournals.com/revista1/home.php	Brazilian Society Phlebology and Lymphology	English	1982-9450	1983-8905	cardiovascular medicine,lymphatic system,lymphedema,phlebology	2008		2010-07-06T12:59:56Z	Diseases of the circulatory (Cardiovascular) system,Specialties of internal medicine,Internal medicine,Medicine	Brazil				Yes
Annals and Essences of Dentistry	AED	http://www.aedj.in	Dentaquest	English	0975-8798	0976-156X	dentistry,dental practice,oral medicine	2009		2010-06-07T15:37:20Z	Dentistry,Medicine	India			by-nc-nd	Yes
Journal of the ASEAN Federation of Endocrine Societies		http://www.asean-endocrinejournal.org	ASEAN Federation of Endocrine Societies (AFES)	English	0857-1074	2308-118X	health science,thyroid,diabetes	2011		2013-10-17T16:38:41Z	Diseases of the endocrine glands. Clinical endocrinology,Specialties of internal medicine,Internal medicine,Medicine	Philippines			by-nc	Yes
Park Science		http://www.nature.nps.gov/ParkScience/index.cfm	National Park Service	English	0735-9462	1090-9966	environmental science,park science	1980		2003-11-21T00:00:00Z	Environmental sciences,Geography. Anthropology. Recreation	United States				Yes
Open Allergy Journal		http://www.bentham.org/open/toallj/index.htm	Bentham open	English	1874-8384		asthma,clinical allergy,experimental allergy	2008		2008-07-24T16:02:53Z	Immunologic diseases. Allergy,Specialties of internal medicine,Internal medicine,Medicine	United States				Yes
ITB Journal of Information and Communication Technology	ITB Journal of Information & Communication Technology	http://proceedings.itb.ac.id/index.php?li=articlesandabstracts&id=161&pre=1	Institut Teknologi Bandung	English	1978-3086		information technology,communication technology	2007		2011-05-26T12:48:06Z	Information technology,Industrial engineering. Management engineering,Technology (General),Technology	Indonesia				Yes
Australian Prescriber		http://www.australianprescriber.com	National Prescribing Service	English	0312-8008		medicine,therapeutics	1994		2003-04-04T00:00:00Z	Therapeutics. Pharmacology,Medicine	Australia				Yes
Journal of Scientific Review		http://www.srbmag.org/index.php/srbmag	Scientific Review Board	English	0975-0754		science,technology	2009		2009-12-09T15:37:20Z	General Works	India			by	Yes
e-Ciencias de la Información		http://revistaebci.ucr.ac.cr/	Universidad de Costa Rica	Spanish	1659-4142		library and information science,information technology,information systems	2011		2012-09-24T13:44:40Z	Bibliography. Library science. Information resources	Costa Rica			by-nc-nd	Yes
International Journal of Motorcycle Studies		http://ijms.nova.edu/	Nova Southeastern University	English	1931-275X		motorcycling culture,motorcycle studies	2005		2006-04-27T14:37:29Z	Sociology (General),Social Sciences	United States				Yes
International Journal of Advances in Engineering and Technology	IJAET : International Journal of Advances in Engineering & Technology	http://www.ijaet.org	International Association of Engineering and Technology (IAET)	English	2231-1963		electronics,computer science,information technology,signal processing,VLSI design	2011		2011-08-09T11:16:42Z	Technology (General),Technology	India			by	Yes
Literacy and Numeracy Studies		http://utsescholarship.lib.uts.edu.au/epress/journals/index.php/lnj	UTSePress	English	1441-0559		adult literacy,adult numeracy,adult education	2009		2011-02-14T07:56:06Z	Special aspects of education,Education	Australia			by	Yes
Medycyna Paliatywna	Palliative Medicine	http://www.termedia.pl/Czasopismo/Medycyna_Paliatywna-59	Termedia Publishing House	Polish	2081-0016	2081-2833	palliative care	2009		2011-10-13T13:43:33Z	Medicine (General),Medicine	Poland				Yes
RURALS : Review of Undergraduate Research in Agricultural and Life Sciences		http://digitalcommons.unl.edu/rurals/	University of Nebraska at Lincoln	English	1559-3339		food safety,environment,plant production,animal production	2006		2007-12-17T13:53:12Z	Agriculture (General),Agriculture	United States				Yes
Andean Geology		http://www.scielo.cl/scielo.php?script=sci_serial&pid=0718-7106&lng=es&nrm=iso	Servicio Nacional de Geología y Minería (SERNAGEOMIN)	English,Spanish	0718-7092	0718-7106	earth sciences,geology,mines and mineral resources,the Andes,South America,Central America,Antarctica	2009		2010-11-12T14:14:59Z	Geology,Science	Chile				Yes
Denkströme : Journal der Sächsischen Akademie der Wissenschaften		http://www.denkstroeme.de	Pirmin Stekeler-Weithofer	Deutsch	1867-6413	1867-7061	science,history of science,history of thought,history of scholarship and learning,higher education,politics of science,Saxony,Germany	2008		2010-11-22T12:20:15Z	General Works	Germany			by-nc-nd	Yes
Journal of Business and Finance		http://escijournals.net/JBF	ESci Journals Publishing	English	2308-7714	2305-1825	e-business,financial risk management,investments	2013		2013-07-16T19:44:24Z	Business,Commerce,Social Sciences	Pakistan			by-nc	Yes
Domínios de Lingu@gem	Dominios de Linguagem	http://www.seer.ufu.br/index.php/dominiosdelinguagem	Universidade Federal de Uberlândia	Portuguese	1980-5799		theoretical linguistics,applied linguistics	2007		2011-05-20T10:31:46Z	Philology. Linguistics,Language and Literature	Brazil			by-nc-nd	Yes
Nuclear Technology and Radiation Protection		http://www.doiserbia.nb.rs/journal.aspx?issn=1451-3994	VINČA Institute of Nuclear Sciences	English	1451-3994		nuclear power,accelerators,nuclear materials,waste management,environmental problems	2002		2010-10-01T17:43:34Z	Electrical engineering. Electronics. Nuclear engineering,Technology	Serbia				Yes
Thammasat International Journal of Science and Technology		http://www.tijsat.tu.ac.th	Printing House of Thammasat University	English	0859-4074		science,technology	1996		2008-01-25T11:34:06Z	Science (General),Science,Technology (General),Technology	Thailand				Yes
Enhancing Learning in the Social Sciences		http://www.eliss.org.uk	University of Birmingham	English	1756-848X		social sciences,pedagogy,higher education	2008		2010-12-28T10:51:20Z	Education (General),Education	United Kingdom				Yes
Open Journal of Immunology		http://www.scirp.org/journal/oji/	Scientific Research Publishing	English	2162-450X	2162-4526	computational immunology,immunogenetics,immunotherapy,vaccinology	2011		2011-10-20T10:04:31Z	Immunologic diseases. Allergy,Specialties of internal medicine,Internal medicine,Medicine	United States			by	Yes
Veterinarski Glasnik		http://www.doiserbia.nb.rs/journal.aspx?issn=0350-2457	Faculty of Veterinary Medicine, Belgrade	Serbian	0350-2457		veterinary medicine	2002		2012-12-21T17:33:26Z	Veterinary medicine,Animal culture,Agriculture	Serbia				Yes
Journal of Articles in Support of the Null Hypothesis		http://www.jasnh.com/	Reysen Group	English	1539-8714		psychology,null hypothesis	2002		2003-09-16T00:00:00Z	Psychology,Philosophy. Psychology. Religion	United States				Yes
Bulletin of the World Health Organization	Bulletin de la Organization Mondiale de la Santé	http://www.who.int/bulletin/en/	World Health Organization	English	0042-9686		health sciences	1947		2004-04-23T21:31:01Z	Public aspects of medicine,Medicine	Switzerland				Yes
Química Viva		http://www.redalyc.org/revista.oa?id=863	Universidad de Buenos Aires	Spanish	1666-7948		biological chemistry,veterinary medicine,biotechnology	2002		2008-02-28T11:10:18Z	Biotechnology,Chemical technology,Technology,Biochemistry,Organic chemistry,Chemistry,Science	Argentina				Yes
Journal of Veterinary Medicine		http://www.hindawi.com/journals/jvm/	Hindawi Publishing Corporation	English	2314-6966		veterinary medicine	2013		2013-10-18T19:03:27Z	Veterinary medicine,Animal culture,Agriculture	Egypt			by	Yes
Journal of Medical Bacteriology		http://jmb.tums.ac.ir	Tehran University of Medical Sciences	English	2251-8649	2322-2581	pathogenicity,virulence,antimicrobial agents,chemotherapy,epidemiology	2012		2012-12-30T11:34:17Z	Microbiology,Science	Iran, Islamic Republic of			by-nc	Yes
Molecular Neurodegeneration		http://www.molecularneurodegeneration.com/	BioMed Central	English	1750-1326		neurodegenerative diseases,neurological disorders,prion diseases	2006		2007-01-10T16:49:13Z	Neurology. Diseases of the nervous system,Neurosciences. Biological psychiatry. Neuropsychiatry,Internal medicine,Medicine	United Kingdom			by	Yes
Open Geology Journal		http://www.bentham.org/open/togeoj/	Bentham open	English	1874-2629		geochemistry,geophysics,plate tectonics,sedimentology,palaeontology,geomorphology,volcanology	2007		2008-06-20T11:48:04Z	Geology,Science	United States				Yes
Acta Biológica Colombiana		http://www.scielo.org.co/scielo.php?script=sci_serial&lng=en&pid=0120-548X&nrm=iso	Universidad Nacional de Colombia	Spanish,English	0120-548X	1900-1649	biological sciences	2005		2006-09-29T09:47:18Z	Biology (General),Science	Colombia			by	Yes
Revista Sobre la Infancia y la Adolescencia	REINAD	http://ojs.upv.es/index.php/reinad/index	Universitat Politècnica de València	Spanish	2174-7210		children and adolescents,jurisprudence,children's rights,social work	2011		2012-08-20T14:31:54Z	Sociology (General),Social Sciences	Spain			by-nc-nd	Yes
Journal of Practical Ethics		http://www.jpe.ox.ac.uk/	Oxford Uehiro Centre for Practical Ethics	English	2051-655X		political philosophy,moral philosophy	2013		2013-10-18T16:11:40Z	Ethics,Philosophy. Psychology. Religion	United Kingdom			by-nc-nd	Yes
Podkarpackie Studia Biblioteczne		http://psb.univ.rzeszow.pl	Library of Rzeszow University	Polish	2084-9338		librarianship,information science,communication	2012		2013-04-04T16:50:56Z	Bibliography. Library science. Information resources	Poland			by	Yes
International Journal of Production Management and Engineering		http://polipapers.upv.es/index.php/IJPME	Universitat Politècnica de València	English	2340-4876		industrial engineering,operations management,logistics,supply chain,key performace indicators,information systems,decision support system	2013		2013-08-16T14:24:02Z	Manufactures,Technology	Spain			by-nc	Yes
Romanian Economic and Business Review	REBE	http://www.rebe.rau.ro	Universitatea Romano-Americana	English	1842-2497		economics	2006		2011-10-13T15:49:38Z	Economic theory. Demography,Social Sciences,Business,Commerce,Social Sciences	Romania				Yes
Management & Marketing		http://www.mnmk.ro	Universitaria Press Craiova	English	1841-2416		management theory and practice,marketing strategies and policies	2006		2009-01-13T10:42:18Z	Management. Industrial management,Industries. Land use. Labor,Social Sciences	Romania				Yes
Documenti Geografici		http://www.documentigeografici.it	Università degli Studi di Roma Tor Vergata	Italian	2281-7549		urban development,economics	2012		2013-10-09T16:28:35Z	Geography (General),Geography. Anthropology. Recreation	Italy			by-nc-nd	Yes
Journal of Quantum Information Science		http://www.scirp.org/journal/jqis/	Scientific Research Publishing	English	2162-5751	2162-576X	quantum information processing,quantum computation,dynamical maps	2011		2011-10-16T19:35:25Z	Science (General),Science	United States			by	Yes
Partnership : the Canadian Journal of Library and Information Practice and Research		http://journal.lib.uoguelph.ca//index.php/perj/	The Partnership	English,French	1911-9593		librarians,information professionals,library workers,library and information studies	2006		2007-03-23T13:31:51Z	Bibliography. Library science. Information resources	Canada			by-sa	Yes
Rigakuryoho Kagaku		http://www.jstage.jst.go.jp/browse/rika	The Society of Physical Therapy Science	Japanese	1341-1667		physical therapy,medicine	2001		2004-01-30T00:00:00Z	Therapeutics. Pharmacology,Medicine	Japan				Yes
Emerging Microbes and Infections		http://www.nature.com/emi	Nature Publishing Group	English	2222-1751		phenotype,genotype,pathogenesis,immune evasion,protection,drug efficacy,resistance,epidemiology	2012		2013-10-07T16:56:00Z	Infectious and parasitic diseases,Internal medicine,Medicine,Microbiology,Science	China			by-nc-nd	Yes
Turkish Journal of Oncology	TJ Oncol	http://www.onkder.org/archive.php3	KARE Publishing	Turkish,English	1300-7467		cancer,oncology,malignant neoplasm,chemotherapy,radiotherapy	2004		2010-03-15T16:09:49Z	Neoplasms. Tumors. Oncology. Including cancer and carcinogens,Internal medicine,Medicine	Turkey				Yes
452º F : Revista de Teoría de la Literatura y Literatura Comparada	452 F : Cuatrocientos Cincuenta y dos Grados Fahrenheit	http://www.452f.com	Asociación 452ºF	English,Spanish,Catalan,Basque	2013-3294		literature,literary theory,comparative literature,cultural studies	2009		2010-08-31T13:46:35Z	Literature (General),Language and Literature	Spain			by-nc-sa	Yes
Journal of Astrophysics		http://www.hindawi.com/journals/jas/	Hindawi Publishing Corporation	English	2314-6192		astrophysics	2013		2013-10-17T19:57:04Z	Astronomy,Science	Egypt			by	Yes
Journal of Modern Methods in Numerical Mathematics		http://www.m-sciences.com/index.php?journal=jmmnm	Modern Science Publishers	English	2090-4770		algebra,number theory,statistics,computer science	2010		2012-05-21T12:13:44Z	Mathematics,Science	Egypt			by-nc-nd	Yes
Revista Interamericana de Bibliotecología		http://aprendeenlinea.udea.edu.co/revistas/index.php/RIB	Universidad de Antioquia	Spanish,Portoguese,French	0120-0976		information science,archival science	2000		2011-09-19T16:30:20Z	Bibliography. Library science. Information resources	Colombia				Yes
The Internet Journal of Orthopedic Surgery		http://www.ispub.com/journal/the-internet-journal-of-orthopedic-surgery/	Internet Scientific Publications, LLC	English	1531-2968		musculoskeletal diseases,orthopedics,surgery	2001		2003-04-08T11:42:05Z	Internal medicine,Medicine	United States				Yes
Revista Latinoamericana de Psicopatologia Fundamental		http://www.scielo.br/scielo.php?script=sci_serial&pid=1415-4714&lng=pt&nrm=iso	Associação Universitária de Pesquisa em Psicopatologia Fundamental	Portuguese,Spanish,English,French	1415-4714	1984-0381	treatment of mental suffering,prevention of mental suffering,psychopathology	2007		2008-08-27T15:57:37Z	Psychiatry,Neurology. Diseases of the nervous system,Neurosciences. Biological psychiatry. Neuropsychiatry,Internal medicine,Medicine	Brazil			by-nc	Yes
Boletín de la Sociedad Geológica Mexicana		http://boletinsgm.igeolcu.unam.mx/	Sociedad Geológica Mexicana	Spanish,English	1405-3322		geology,earth sciences,Mexico	2005		2006-02-22T17:59:26Z	Geology,Science	Mexico				Yes
Journal of Academic and Business Ethics	JABE	http://www.aabri.com/jabe.html	Academic and Business Research Institute	English	1941-336X		academic integrity,business ethics,cheating,plagiarism	2009		2009-06-04T14:54:21Z	Business,Commerce,Social Sciences,Education (General),Education	United States				Yes
BMC Clinical Pharmacology		http://www.biomedcentral.com/bmcclinpharmacol/	BioMed Central	English	1472-6904		clinical pharmacology,pharmacology,medicine	2001		2003-04-02T00:00:00Z	Therapeutics. Pharmacology,Medicine	United Kingdom			by	Yes
Open Entomology Journal		http://www.bentham.org/open/toentoj	Bentham Open	English	1874-4079		biological sciences,pest management science	2010		2010-08-03T13:10:09Z	Zoology,Science	United States			by-nc	Yes
Revista Ártemis : Estudos de Gênero, Feminismo e Sexualidades		http://periodicos.ufpb.br/ojs2/index.php/artemis	Universidade Federal da Paraíba	Portuguese,Spanish,English	2316-5251	1807-8214	gender studies,sexualities,women´s studies	2004		2013-10-28T17:43:32Z	Women. Feminism,The family. Marriage. Woman,Social Sciences	Brazil				Yes
Internet Journal of Medical Update		http://www.akspublication.com/ijmu.htm	Dr. Arun Kumar Agnihotri	English	1694-0423		clinical studies,applied basic science	2006		2008-03-17T16:37:08Z	Medicine (General),Medicine	Mauritius				Yes
Northwestern Journal of Technology and Intellectual Property		http://www.law.northwestern.edu/journals/njtip/index.htm	Northwestern University School of Law	English	1549-8271		law,biotechnology,copyrights,Internet,media,patents,telecommunications,trademarks	2003		2004-12-20T10:10:31Z	Law in general. Comparative and uniform law. Jurisprudence,Law,Technology (General),Technology	United States				Yes
Open Journal of Modern Hydrology		http://www.scirp.org/journal/OJMH/	Scientific Research Publishing	English	2163-0461	2163-0496	hydrography,hydrological physics,limnology	2011		2012-10-03T16:30:41Z	Geology,Science	United States			by	Yes
Stochastic Systems		http://www.i-journals.org/ssy/index.php	Institute for Operations Research and the Management Sciences (INFORMS), Applied Probability Society	English	1946-5238		stochastic systems	2011		2012-08-29T08:18:56Z	Mathematics,Science	United States				Yes
Sensors		http://www.mdpi.com/journal/sensors	MDPI AG	English	1424-8220		electrochemical sensors,biosensors,sensor applications,gas sensors,fiber-optic sensors	2001		2003-11-20T00:00:00Z	Technology (General),Technology,Analytical chemistry,Chemistry,Science	Switzerland			by	Yes
Acta Pediátrica Portuguesa	APP : Acta Pediatrica Portuguesa	http://www.spp.pt/conteudos/default.asp?ID=25	Sociedade Portuguesa de Pediatria	Portuguese	0873-9781		pediatrics	2007		2011-05-04T09:44:37Z	Pediatrics,Medicine	Portugal			by-nc-sa	Yes
Colloquia Maruliana		http://hrcak.srce.hr/colloquia-maruliana	Književni krug Split	Croatian,English,French,German,Italian,Latin,Spanish	1332-3431		Marko Marulic,Croatian literature,renaissance humanism,theology	1992		2007-04-11T15:44:23Z	Religion (General),Religions. Mythology. Rationalism,Philosophy. Psychology. Religion,Literature (General),Language and Literature	Croatia				Yes
Journal of Medical Biochemistry		http://www.degruyter.com/view/j/jomb	Versita	English,Serbian	1452-8258	1452-8266	medicine,health science,biomedical science,life sciences	2007		2008-12-12T14:55:04Z	Medicine (General),Medicine	Serbia				Yes
International Free and Open Source Software Law Review	IFOSS L. Review	http://www.ifosslr.org/ifosslr/index	International Free and Open Source Software Law Review	English	1877-6922		free and open source software,open source software,law,copyright	2009		2010-08-05T10:44:45Z	Law in general. Comparative and uniform law. Jurisprudence,Law	United Kingdom				Yes
Frontiers of Biogeography		http://escholarship.org/uc/fb	International Biogeography Society	English	1948-6596		macroecology,phylogeography,climate change,evolutionary biology	2009		2013-04-04T22:21:25Z	Biology (General),Science	United States			by-nc-nd	Yes
ISRN Geriatrics		http://www.hindawi.com/isrn/geriatrics/	Hindawi Publishing Corporation	English	2314-4750		geriatrics,elderly patients	2013		2013-10-14T17:19:21Z	Geriatrics,Special situations and conditions,Internal medicine,Medicine	Egypt			by	Yes
Pertanika Journal of Science & Technology		http://www.pertanika.upm.edu.my/JST.php	Universiti Putra Malaysia	English	0128-7680	2231-8526	chemistry,engineering,medicine	1993		2012-01-19T12:41:05Z	Science (General),Science	Malaysia				Yes
Journal of Rehabilitation Research and Development		http://www.rehab.research.va.gov/jour/jourindx.html	Rehabilitation Research and Development Service, Department of Veterans Affairs	English	0748-7711		rehabilitation,prosthetics,traumatic brain injury,PTSD,assistive technologies	1983		2003-06-18T00:00:00Z	Therapeutics. Pharmacology,Medicine	United States				Yes
International Journal of Computer & Electronics Research	International Journal of Computer and Electronics Research	http://www.ijcer.org	Eoryx Publications	English	2320-9348	2278-5795	electronics research,computer science research	2012		2013-04-15T09:48:42Z	Electronic computers. Computer science,Instruments and machines,Mathematics,Science	India			by-nc	Yes
Igdir University Journal of Social Sciences		http://sosbilder.igdir.edu.tr/English/Anasayfa.aspx	Igdir University	Turkish,English	2147-5717	2147-6152	humanities,philosophy,media,religion,education	2012		2013-05-17T13:54:04Z	Social sciences (General),Social Sciences	Turkey			by-nc-nd	Yes
Interaction Design and Architecture(s)		http://www.mifav.uniroma2.it/inevent/events/idea2010/index.php	Scuola IaD : F&D	English,Italian	1826-9745	2283-2998	design for the experience,human computer interaction,interaction design,smart territories and architectures,technology enhanced education	2005		2013-07-17T17:48:27Z	Education (General),Education,Electronic computers. Computer science,Instruments and machines,Mathematics,Science,Architecture,Fine Arts	Italy			by-nc-nd	Yes
International Journal of Alzheimer's Disease		http://www.hindawi.com/journals/ijad/	Hindawi Publishing Corporation	English	2090-8024	2090-0252	Alzheimer's disease	2009		2009-10-31T09:05:29Z	Geriatrics,Special situations and conditions,Internal medicine,Medicine,Neurosciences. Biological psychiatry. Neuropsychiatry,Internal medicine,Medicine	Egypt			by	Yes
ISRN Nanomaterials		http://www.isrn.com/journals/nanomaterials/	Hindawi Publishing Corporation	English	2090-8741		materials science,nanostructured materials	2012		2012-09-19T14:59:06Z	Materials of engineering and construction. Mechanics of materials,Electrical engineering. Electronics. Nuclear engineering,Technology	Egypt			by	Yes
Acta Periodica Technologica		http://www.doiserbia.nb.rs/journal.aspx?issn=1450-7188	Faculty of Technology, Novi Sad	English	1450-7188		materials,chemical technology,engineering science	2002		2010-09-15T14:21:26Z	Technology (General),Technology	Serbia				Yes
Revista de Administratie Publica si Politici Sociale	Public Administration and Social Policies Review	http://www.uvvg.ro/revad/	Vasile Goldis Western University, Arad	Romanian,English	2067-1695		public administration,social policies,social customs,public welfare	2009		2010-11-23T16:28:08Z	Political institutions and public administration (General),Political science	Romania				Yes
Hans Journal of Biomedicine		http://www.hanspub.org/journal/hjbm/	Hans Publishers	Chinese	2161-8976	2161-8984	bioinformatics,genetic engineering,medical biochemistry	2011		2011-11-07T14:19:47Z	Medicine (General),Medicine	United States				Yes
The Arabidopsis Book		http://www.thearabidopsisbook.org/	American Society of Plant Biologists	English	1543-8120		arabidopsis,molecular biology,cell biology,evolutionary biology,genetics	2002		2012-10-23T18:54:15Z	Botany,Science	United States				Yes
Conservation Science in Cultural Heritage : Historical Technical Journal	Quaderni di Scienza della Conservazione	http://conservation-science.cib.unibo.it	University of Bologna	English,Italian	1974-4951	1973-9494	art history,archaeology,environment,restoration,conservation,valorization	2001		2009-05-15T10:58:19Z	Arts in general,Fine Arts,Architecture,Fine Arts,Environmental sciences,Geography. Anthropology. Recreation	Italy			by	Yes
Journal of Praxis in Multicultural Education		http://digitalscholarship.unlv.edu/jpme/	University of Nevada, Las Vegas	English	1931-0242	2161-2978	teacher learning,best practices in Pre-K-16 classrooms	2006		2012-11-01T13:57:01Z	Education (General),Education	United States				Yes
Journal of Social Research & Policy	JSRP : Journal of Social Research and Policy	http://www.jsrp.ro/	University of Oradea	English,French	2067-2640	2068-9861	public policy,social policies,sociology,social work,research methodologies	2010		2010-09-07T12:51:24Z	Social sciences (General),Social Sciences	Romania			by-nc-nd	Yes
Australian Studies		http://www.nla.gov.au/openpublish/index.php/australian-studies	British Australian Studies Association	English	2042-5120		area studies,cultural studies,Australian history,Australian literature	2009		2011-08-05T09:10:21Z	History of Oceania (South Seas),History (General) and history of Europe,Languages and literature of Eastern Asia, Africa, Oceania,Language and Literature	United Kingdom				Yes
Library Student Journal		http://www.librarystudentjournal.org	University at Buffalo	English	1931-6100		information science	2006		2007-03-26T18:03:56Z	Bibliography. Library science. Information resources	United States			by-nc-sa	Yes
Innovative Journal of Medical and Health Sciences		http://www.innovativejournal.in/index.php/ijmhs	Innovative Journal of Medical and Health Sciences	English	2277-4939		cardiovascular disease,dentistry,gastroenterology,medical devices,holistic medicine	2011		2013-07-16T21:13:13Z	Medicine (General),Medicine	India				Yes
American Chemical Science Journal		http://www.sciencedomain.org/journal-home.php?id=16	SCIENCEDOMAIN International	English	2249-0205		industrial chemistry,chemical engineering,medicinal chemistry,nanochemistry,environmental chemistry	2011		2012-05-26T08:47:21Z	Chemistry,Science	India			by	Yes
IETE Technical Review		http://www.tr.ietejournals.org/	Medknow Publications	English	0256-4602	0974-5971	electronics,telecommunications engineering,current and futuristic technologies	2008		2009-03-31T12:52:08Z	Engineering (General). Civil engineering (General),Technology	India			by-nc-sa	Yes
Scientific Journal of Environmental Sciences		http://sjournals.com/index.php/SJESc	Sjournals	English	2322-5017		waste-water treatment,soil contamination,wetlands,recycling,environmental toxicology	2012		2013-06-24T16:20:19Z	Environmental sciences,Geography. Anthropology. Recreation	Iran, Islamic Republic of				Yes
Software Engineering : an International Journal	SEIJ	http://www.seij.dce.edu	Delhi Technological Universiity	English	2249-9342		software engineering	2011		2012-04-24T11:48:28Z	Electronic computers. Computer science,Instruments and machines,Mathematics,Science	India				Yes
Revista Cubana de Medicina		http://scielo.sld.cu/scielo.php?script=sci_serial&pid=0034-7523&lng=en&nrm=iso	ECIMED	Spanish	0034-7523	1561-302X	health sciences	1995		2004-04-23T21:31:01Z	Medicine (General),Medicine	Cuba				Yes
Revista de Obstetricia y Ginecología de Venezuela		http://www.scielo.org.ve/scielo.php?script=sci_serial&pid=0048-7732&lng=es&nrm=iso	Sociedad de Obstetricia y Ginecología de Venezuela	Spanish	0048-7732		health sciences	2001		2004-04-23T21:31:01Z	Gynecology and obstetrics,Medicine	Venezuela, Bolivarian Republic of				Yes
Journal of Experimental Biology and Agricultural Sciences		http://www.jebas.org/	Journal of Experimental Biology and Agricultural Sciences	English	2320-8694		microbiology,parasitology,biotechnology,environmental biology,food sciences,forestry,veterinary science	2013		2013-05-05T12:07:37Z	Biology (General),Science	India			by-nc-nd	Yes
Oral & Maxillofacial Pathology Journal	OMPJ : Oral and Maxillofacial Pathology Journal	http://www.ompj.org	Kairali Society of Oral & Maxillofacial Pathologists	English	0976-1225	2322-0384	dentistry,oral pathology,maxillofacial injuries	2010		2011-01-28T15:20:34Z	Dentistry,Medicine	India				Yes
RAI : Revista de Administração e Inovação	Revista de Administracao e Inovacao	http://www.revistarai.org	Universidade de São Paulo	Portuguese,Spanish,English	1809-2039		management,administration,innovation	2004		2010-09-29T10:46:05Z	Management. Industrial management,Industries. Land use. Labor,Social Sciences	Brazil				Yes
International Journal of Public Information Systems		http://www.ijpis.net	Mid Sweden University	English	1653-4360		public information systems,e-government	2005		2006-07-24T11:43:02Z	Political science (General),Political science,Information technology,Industrial engineering. Management engineering,Technology (General),Technology	Sweden			by-nc	Yes
International Journal of Soft Computing & Engineering	IJSCE	http://www.ijsce.org	International Journal of Soft Computing & Engineering	English	2231-2307		computer science,information technology	2011		2011-10-24T12:05:30Z	Electronic computers. Computer science,Instruments and machines,Mathematics,Science	India			by	Yes
Physiological Reports		http://onlinelibrary.wiley.com/journal/10.1002/(ISSN)2051-817X	Wiley	English	2051-817X		neuroscience,cell medicine,molecular medicine	2013		2013-07-04T17:56:01Z	Physiology,Science	United Kingdom			by	Yes
Didaskalia : Ancient Theatre Today		http://www.didaskalia.net/journal.html	King’s College, London, University of London	English	1321-4853		theatre,drama,classics	1994		2003-09-30T00:00:00Z	Drama,Literature (General),Language and Literature	United Kingdom				Yes
ISRN Epidemiology		http://www.hindawi.com/isrn/epidemiology/	Hindawi Publishing Corporation	English	2090-942X		epidemiology	2013		2013-05-29T14:21:04Z	Public aspects of medicine,Medicine	Egypt			by	Yes
Case Reports in Orthopedics		http://www.hindawi.com/crim/orthopedics/	Hindawi Publishing Corporation	English	2090-6749	2090-6757	orthopedics	2011		2011-10-27T13:19:41Z	Orthopedic surgery,Surgery,Medicine	Egypt			by	Yes
Estudos Contemporâneos da Subjetividade		http://www.uff.br/periodicoshumanas/index.php/ecos/index	Universidade Federal Fluminense	Portuguese,Spanish	2237-941X		problem of subjectivity,psychoanalysis	2011		2013-03-25T19:00:15Z	Psychology,Philosophy. Psychology. Religion	Brazil				Yes
Open Journal of Acoustics		http://www.scirp.org/journal/oja/	Scientific Research Publishing	English	2162-5786	2162-5794	speech signal processing,infrasonics,noise effects,ultrasonics in medicine	2011		2011-10-16T18:51:58Z	Acoustics. Sound,Physics,Science	United States			by	Yes
Creolica		http://www.creolica.net/	Groupe européen de recherches en langues créoles	Portuguese,Spanish,English,French	1762-598X		creole languages	2003		2005-03-03T11:10:12Z	Philology. Linguistics,Language and Literature	France				Yes
Intersections : Gender and Sexuality in Asia and the Pacific		http://intersections.anu.edu.au/default.htm	Australian National University	English	1440-9151		gender studies,sexuality,women in Asia,women in the Pacific	1998		2011-08-14T16:27:05Z	Women. Feminism,The family. Marriage. Woman,Social Sciences	Australia				Yes
Journal of Curriculum and Instruction		http://www.joci.ecu.edu	East Carolina University	English	1937-3929		preK-12 education,teacher education,learning	2007		2007-09-07T10:16:44Z	Theory and practice of education,Education	United States				Yes
Multilingual Education		http://www.multilingual-education.com/	Springer	English	2191-5059		language learning,language education policy,language education,English,globalization	2011		2013-06-27T18:21:12Z	Education (General),Education,Language and Literature	Germany			by	Yes
Revista Cuerpo Médico del Hospital Nacional Almanzor Aguinaga Asenjo		http://www.cmhnaaa.org.pe/rcm-v5n2-2012.html	Cuerpo Médico del Hospital Nacional Almanzor Aguinaga Asenjo	Spanish	2225-5109	2227-4731	oncology,surgery,gynecology,public health	2007		2013-07-01T20:37:15Z	Medicine (General),Medicine	Peru				Yes
Journal of Theoretical and Applied Electronic Commerce Research		http://www.jtaer.com	Universidad de Talca	English	0718-1876		electronic commerce,e-business,e-government,e-education,mobile commerce,business models,SMEs	2006		2007-01-02T14:50:18Z	Business,Commerce,Social Sciences,Electronic computers. Computer science,Instruments and machines,Mathematics,Science	Chile				Yes
Pharmaceutics		http://www.mdpi.com/journal/pharmaceutics/	MDPI AG	English	1999-4923		pharmacokinetics,toxicokinetics,pharmacogenomics,pharmaceutical formulation,biopharmaceutics,drug design	2010		2010-05-05T16:28:54Z	Pharmacy and materia medica,Medicine	Switzerland			by	Yes
International Journal of Biochemistry and Molecular Biology		http://www.ijbmb.org	e-Century Publishing Corporation	English	2152-4114		biochemical research,biomolecules	2010		2010-07-23T15:54:51Z	Biochemistry,Organic chemistry,Chemistry,Science	United States			by-nc	Yes
Journal of Limnology		http://www.jlimnol.it/index.php/jlimnol	PAGEPress Publications	English	1129-5767	1723-8633	limnology,hydrochemistry,lake physics,bio-geography,pollution	1999		2012-07-05T13:04:31Z	Ecology,Biology (General),Science	Italy			by-nc	Yes
Journal of Biology and Earth Sciences		http://www.journals.tmkarpinski.com/index.php/jbes	Journal of Biology and Earth Sciences	English	2084-3577		earth sciences,biomedical sciences,botany,zoology,geology,geography	2011		2012-11-27T15:30:49Z	Biology (General),Science	Poland			by-nc	Yes
Biochemia Medica		http://www.biochemia-medica.com/	Medicinska naklada, Zagreb	English,Croatian	1330-0962	1846-7482	biomedicine,biochemistry,laboratory diagnostics	2006		2007-04-24T17:40:47Z	Biochemistry,Organic chemistry,Chemistry,Science,Medicine (General),Medicine	Croatia				Yes
Current Trends in Technology and Sciences		http://www.ctts.in	Current Trends in Technology and Sciences	English	2279-0535		engineering,consumer behavior,agriculture	2012		2013-05-07T14:55:49Z	General Works	India				Yes
Journal of Military Medicine		http://www.militarymedj.ir/index.php?slc_lang=en&sid=1	Baqiyatallah University of Medical Sciences	English,Persian	1735-1537	1735-7667	trauma,chemical injuries,behavioural sciences,exercise physiology,health,nutrition	2010		2013-07-23T14:49:57Z	Military Science,Medicine (General),Medicine	Iran, Islamic Republic of				Yes
Políticas Culturais em Revista		http://www.portalseer.ufba.br/index.php/pculturais/index	Universidade Federal da Bahia	Portuguese,Spanish,English,French,Italian	1983-3717		communication,anthropology,cultural politics,political science	2008		2013-04-01T10:29:23Z	Sociology (General),Social Sciences	Brazil				Yes
Graduate Journal of Social Science		http://gjss.org/	EBSCO Publishing	English	1572-3763		interdisciplinary,methodology,social science	2004		2005-01-14T16:10:09Z	Social sciences (General),Social Sciences	Netherlands			by-nd	Yes
Kritikos. Journal of postmodern cultural sound, text and image		http://intertheory.org/kritikos	Intertheory Press	English	1552-5112		critical theory,cultural studies,art theory,art criticism	2004		2006-06-07T09:56:03Z	Arts in general,Fine Arts	United States				Yes
AAUP Journal of Academic Freedom		http://www.academicfreedomjournal.org/index.html	American Association of University Professors (AAUP)	English	2153-8492		higher education,education and state,college teachers	2010		2010-08-31T11:04:33Z	Special aspects of education,Education	United States				Yes
Studi Slavistici		http://www.fupress.net/index.php/ss	Firenze University Press	Slavic languages,English,French,Italian,German	1824-761X	1824-7601	Slavic literatures,Slavic languages,Slavic-Western European contacts,Slavic philology,Slavic cultures	2004		2006-06-07T11:33:20Z	Slavic languages. Baltic languages. Albanian languages,Language and Literature	Italy				Yes
Journal of Atrial Fibrillation	JAFIB	http://www.jafib.com	CardioFront	English	1941-6911		atrial fibrillation,rhythm abnormalities,cardiology	2008		2008-08-22T16:12:20Z	Internal medicine,Medicine	United States				Yes
Animal Biology & Animal Husbandry	ABAH Bioflux	http://www.abah.bioflux.com.ro/	Bioflux Society	English	2066-7612	2067-6344	animal biology,animal husbandry	2009		2010-02-05T11:10:46Z	Animal culture,Agriculture	Romania				Yes
Annals of Clinical Microbiology and Antimicrobials		http://www.ann-clinmicrob.com/home/	BioMed Central	English	1476-0711		microbiology,biology,medical science	2002		2003-06-06T00:00:00Z	Microbiology,Science	United Kingdom			by	Yes
inTRAlinea : Online Translation Journal		http://www.intralinea.it	University of Bologna	Italian,English,French,German,Spanish,Dutch	1827-000X		translation studies,languages,cultures,translating and interpreting,intercultural studies	1998		2009-03-18T10:57:27Z	Philology. Linguistics,Language and Literature	Italy				Yes
Journal of Universal Computer Science	J.UCS	http://www.jucs.org	Graz University of Technology and Know-Center	English	0948-6968		hardware,software,theory of computation,mathematics of computing,computer systems,information systems	1994		2007-10-09T17:01:17Z	Electronic computers. Computer science,Instruments and machines,Mathematics,Science	Austria				Yes
Journal of Mycology		http://www.hindawi.com/journals/jmy/	Hindawi Publishing Corporation	English	2314-6168		mycology	2013		2013-10-17T10:59:00Z	Botany,Science	Egypt			by	Yes
Studies in Christian-Jewish Relations		http://escholarship.bc.edu/scjr/	Boston College Libraries and Center for Christian-Jewish Learning	English	1930-3777		theology,Jewish-Christian dialogue,christianity,judaism	2005		2007-06-15T11:56:10Z	Religion (General),Religions. Mythology. Rationalism,Philosophy. Psychology. Religion	United States				Yes
Latin American Journal of Content and Language Integrated Learning		http://laclil.unisabana.edu.co/index.php/LACLIL/index	Universidad de La Sabana	English,Spanish	2011-6721	2322-9721	content and language integrated learning,bilingualism,language learning,teacher training	2008		2013-01-06T15:51:41Z	Special aspects of education,Education	Colombia				Yes
ISRN Agronomy		http://www.isrn.com/journals/agronomy/	Hindawi Publishing Corporation	English	2090-7656	2090-7664	agronomy	2012		2012-02-17T13:50:22Z	Agriculture (General),Agriculture	Egypt			by	Yes
Folia Medica		http://www.degruyter.com/view/j/folmed	Versita	English	0204-8043	1314-2143	medicine	2010		2011-07-01T09:24:23Z	Medicine (General),Medicine	Bulgaria			by	Yes
International Journal of Education Policy and Leadership		http://journals.sfu.ca/ijepl/index.php/ijepl	Association for Supervision and Curriculum Development, Simon Fraser University, George Mason University	English	1555-5062		education policy,leadership research	2006		2007-02-02T09:27:36Z	Theory and practice of education,Education	United States				Yes
Indian Journal of Science and Technology		http://www.indjst.org/	Indian Society for Education and Environment	English	0974-6846	0974-5645	technology,biology	2007		2009-01-26T18:36:21Z	Science (General),Science	India				Yes
Illiesia		http://www2.pms-lj.si/illiesia	Slovenian Museum of Natural History, Mississippi College	English	1854-0392		stoneflies,plecoptera,insects	2005		2005-11-07T13:12:34Z	Zoology,Science	Slovenia				Yes
Drinking Water Engineering and Science		http://www.drink-water-eng-sci.net/recent_papers.html	Copernicus Publications on behalf of the TU Delft	English	1996-9457	1996-9465	water sources,substances,drinking water treatment processes,distribution systems,residual management	2008		2009-09-02T17:07:26Z	Hydraulic engineering,Technology	Germany			by	Yes
Sherub Doeme : The Research Journal of Sherubtse College		http://jr.sherubtse.edu.bt/index.php/sherub	Sherubtse College	English	1027-0922	2308-5452	Bhutan,Himalaya,sociology,culture,economics	2010		2013-06-17T20:30:07Z	General Works	Bhutan			by	Yes
Educational Technology & Society		http://www.ifets.info/	International Forum of Educational Technology & Society	English	1176-3647	1436-4522	education,educational technology	1998		2003-09-24T00:00:00Z	Technology (General),Technology,Special aspects of education,Education	New Zealand				Yes
Acta Iuridica Olomucensia	AIO : Scientific Legal Journal	http://acta.upol.cz/	Palacký University	Czech,Slovak,English,German	1801-0288		jurisprudence	2005		2011-02-04T10:35:54Z	Law of Europe,Law	Czech Republic				Yes
Akademeia		http://www.akademeia.ca	Akademeia Journal Ltd.	English	1923-1504		multidisciplinary,physical sciences,applied sciences,humanities	2011		2012-03-09T15:26:02Z	General Works	Canada			by	Yes
Turkish Journal of Earth Sciences		http://journals.tubitak.gov.tr/earth/index.php	Scientific and Technical Research Council of Turkey	English	1300-0985	1303-619X	geology,geophysics,geochemistry,palaeontology,oceanography,petrology,mineralogy,mineral deposits research	1998		2005-06-01T12:03:31Z	Geology,Science	Turkey				Yes
Pediatria Współczesna	Contemporary Pediatrics, Gastroenterology, Hepatology and Child Feeding	http://cornetis.pl/czasopismo/62.html	Cornetis Sp. z o. o.	Polish,English	1507-5532	2083-8425	pediatrics,nutrition,hepatology	1999		2011-12-30T17:14:34Z	Diseases of the digestive system. Gastroenterology,Specialties of internal medicine,Internal medicine,Medicine	Poland				Yes
Microbiology Insights		http://la-press.com/journal.php?journal_id=108	Libertas Academica	English	1178-6361		microorganisms,infectious disease	2008		2008-09-01T17:05:25Z	Microbiology,Science	New Zealand			by	Yes
Cuadernos de Información		http://www.cuadernos.info	Pontificia Universidad Católica de Chile	Spanish	0716-162X	0717-8697	Latin America,media studies,journalism,the periodical press	1984		2007-12-27T15:09:13Z	Communication. Mass media,Philology. Linguistics,Language and Literature	Chile				Yes
IZA : Journal of European Labor Studies		http://www.izajoels.com/	Springer	English	2193-9012		labor policy,policy problems,reforms,proposals,policy-making	2012		2013-06-28T17:15:56Z	Industries. Land use. Labor,Social Sciences	Germany			by	Yes
Translation and Interpreting : the International Journal of Translation and Interpreting Research	T&I	http://trans-int.org/index.php/transint	University of Western Sydney	English	1836-9324		translation studies,translating and interpreting	2009		2010-04-13T14:59:08Z	Philology. Linguistics,Language and Literature	Australia			by-nc	Yes
Anuario Jurídico y Económico Escurialense		http://www.rcumariacristina.net:8080/ojs/index.php/AJEE	Real Centro Universitario Escorial-María Cristina	Spanish	1133-3677		law,economy,business	2009		2013-02-25T18:11:23Z	Law in general. Comparative and uniform law. Jurisprudence,Law,Business,Commerce,Social Sciences	Spain			by-nc-sa	Yes
ISRN Rehabilitation		http://www.isrn.com/journals/rehabilitation/	Hindawi Publishing Corporation	English	2090-6137		physical medicine,therapeutics,rehabilitation	2012		2012-08-27T10:53:56Z	Therapeutics. Pharmacology,Medicine	Egypt			by	Yes
Advances in Computer Science : an International Journal		http://www.acsij.org	ACSIJ Press	English	2322-5157		information,technology,wireless,software,engineering	2012		2013-04-26T16:13:18Z	Electronic computers. Computer science,Instruments and machines,Mathematics,Science	Iran, Islamic Republic of				Yes
Child and Adolescent Psychiatry and Mental Health	CAPMH	http://www.capmh.com/home	BioMed Central	English	1753-2000		mental health conditions,children,adolescents	2007		2007-06-28T09:10:23Z	Pediatrics,Medicine,Psychiatry,Neurology. Diseases of the nervous system,Neurosciences. Biological psychiatry. Neuropsychiatry,Internal medicine,Medicine	United Kingdom			by	Yes
LIPIcs : Leibniz International Proceedings in Informatics		http://www.dagstuhl.de/lipics	Schloss Dagstuhl -- Leibniz-Zentrum fuer Informatik	English	1868-8969		informatics,software technology	2009		2010-12-10T16:48:11Z	Electronic computers. Computer science,Instruments and machines,Mathematics,Science	Germany			by-nc-nd	Yes
Foro de Educación : Pensamiento, Cultura y Sociedad		http://www.forodeeducacion.com/	Foro de Educación	Spanish	1698-7799	1698-7802	thought,culture,society,pedagogy	2003		2008-03-12T16:22:34Z	Education (General),Education	Spain				Yes
Revista de Gestão em Sistemas de Saúde	RGSS	http://www.revistargss.org.br/	Universidade Nove de Julho (UNINOVE)	Portuguese	2316-3712		healthcare management,health services administration,hospital administration	2012		2012-09-20T15:18:14Z	Public aspects of medicine,Medicine	Brazil			by	Yes
Revista Cubana de Ortopedia y Traumatología		http://scielo.sld.cu/scielo.php?script=sci_serial&pid=0864-215X&lng=en&nrm=iso	Editorial Ciencias Médicas	Spanish,Portuguese	0864-215X	1561-3100	orthopedics,traumatology	2001		2005-03-30T11:47:13Z	Surgery,Medicine	Cuba				Yes
Studier i Pædagogisk Filosofi	Studier i Paedagogisk Filosofi	http://ojs.statsbiblioteket.dk/index.php/spf	Pædagogisk Filosofisk Forening	Danish,Norwegian,Swedish	2244-9140		practical philosophy,philosophy of education,pedagogy	2012		2012-07-05T13:12:45Z	Special aspects of education,Education,Philosophy (General),Philosophy. Psychology. Religion	Denmark				Yes
European Cells and Materials (ECM)		http://www.ecmjournal.org/	European Cells & Materials Ltd	English	1473-2262		biology,biochemistry	2001		2004-03-11T12:50:11Z	Biology (General),Science,Biochemistry,Organic chemistry,Chemistry,Science	Switzerland				Yes
Nau Literaria : Crítica e Teoria de Literaturas em Língua Portuguesa		http://www.seer.ufrgs.br/index.php/NauLiteraria/	Universidade Federal do Rio Grande do Sul	Portuguese	1981-4526		literature,Portuguese literature,literary theory,Portuguese history	2005		2010-04-28T10:55:59Z	French literature - Italian literature - Spanish literature - Portuguese literature,Language and Literature	Brazil			by-nc	Yes
Canadian Journal on Computing in Mathematics, Natural Sciences, Engineering and Medicine		http://www.ampublisher.com/Canadian-Journal-Computing.html	AM Publishers Corp	English	1923-1660		physics,environment,computer networks,technology	2010		2013-05-07T16:57:57Z	General Works	Canada				Yes
Bulletin of Geosciences		http://www.geology.cz/bulletin	Czech Geological Survey	English	1214-1119	1802-8225	palaeobiology,sedimentology,palaeoclimatology,stratigraphy,palaeogeography	2002		2005-09-29T13:37:39Z	Geology,Science	Czech Republic				Yes
Meta-Carto-Semiotics		http://meta-carto-semiotics.org/	Meta-Carto-Semiotics	English,German	1868-1387		theoretical cartography,semiotics,sign systems,philosophy of cartography	2008		2011-01-24T11:28:36Z	Mathematical geography. Cartography,Geography. Anthropology. Recreation	Germany			by-nc-nd	Yes
In Situ : Revue de Patrimoines		http://insitu.revues.org/	Ministère de la Culture et de la Communication	French	1630-7305		cultural heritage,arts,architecture,historic preservation	2001		2012-07-13T10:25:34Z	Arts in general,Fine Arts	France				Yes
Journal of the Indian Society of Pedodontics and Preventive Dentistry		http://www.jisppd.com/	Medknow Publications	English	0970-4388	1998-3905	pediatric dentistry	2005		2004-10-08T13:49:39Z	Dentistry,Medicine	India			by-nc-sa	Yes
Economía Española y Protección Social		http://www.aaeess.es/economia.html	Asociación de Actuarios, Estadísticos y Economistas de la Seguridad Social	Spanish	1889-5956		social security,welfare,pension system	2009		2013-11-06T14:40:38Z	Economic growth, development, planning,Industries. Land use. Labor,Social Sciences	Spain				Yes
Open Circulation & Vascular Journal		http://www.bentham.org/open/tocvj/	Bentham open	English	1877-3826		vascular biochemistry,circulatory biochemistry	2009		2009-08-25T13:51:03Z	Diseases of the circulatory (Cardiovascular) system,Specialties of internal medicine,Internal medicine,Medicine	United States				Yes
Veterinaria Italiana		http://www.izs.it/vet_italiana/index.htm	Istituto Zooprofilattico Sperimentale dell'Abruzzo e del Molise G. Caporale	English,Italian	0505-401X	1828-1427	veterinary science,veterinary public health,medicine,agriculture,animals,animal diseases	2004		2010-07-16T14:51:01Z	Veterinary medicine,Animal culture,Agriculture	Italy				Yes
Revista Española de Documentación Científica		http://redc.revistas.csic.es	Consejo Superior de Investigaciones Científicas	Spanish,English	0210-0614	1988-4621	documentation,knowledge management,bibliometrics,scientometrics,special libraries	1998		2010-07-21T14:45:41Z	Bibliography. Library science. Information resources	Spain			by-nc	Yes
The Baltic International Yearbook of Cognition, Logic and Communication		http://thebalticyearbook.org/	New Prairie Press	English	1944-3676		philosophy,logic,cognition	2007		2009-04-07T09:13:48Z	Philosophy (General),Philosophy. Psychology. Religion	United States				Yes
BioResearch Open Access		http://www.liebertpub.com/biores	Mary Ann Liebert, Inc. publishers	English	2164-7844	2164-7860	biology,bioengineering,stem cells,systems biology,genetics,biochemistry,virology,neuroscience	2012		2013-10-10T15:28:53Z	General Works	United States			by-nc-sa	Yes
@tic : Revista d'Innovació Educativa	Atic : Revista d'Innovacio Educativa	http://ojs.uv.es/index.php/attic/index	Universitat de València	Spanish,Catalan	1989-3477		open access,innovative education,ICT	2008		2009-02-06T14:37:00Z	Education (General),Education	Spain			by-nc-nd	Yes
Journal of Diabetes & Metabolic Disorders	Journal of Diabetes and Metabolic Disorders	http://www.jdmdonline.com/	BioMed Central	English	2251-6581		metabolic diseases,metabolic syndrome,diabetes mellitus	2012		2012-09-21T11:17:10Z	Diseases of the endocrine glands. Clinical endocrinology,Specialties of internal medicine,Internal medicine,Medicine	United Kingdom			by	Yes
Tahghighat-e-Eghtesadi	Journal of Economic Research	http://jte.ut.ac.ir/	University of Tehran	Persian	0039-8969		fiscal policy,socioeconomics,finance	1987		2013-07-19T19:43:58Z	Economic theory. Demography,Social Sciences	Iran, Islamic Republic of				Yes
Futhark : International Journal of Runic Studies		http://www.futhark-journal.com/	University of Oslo & Uppsala University	English,German,Swedish	1892-0950		runology,runes,runic inscriptions	2010		2011-02-07T15:05:33Z	Germanic languages. Scandinavian languages,Language and Literature	Norway			by-nc-nd	Yes
Safety Science Monitor		http://ssmon.chb.kth.se/	I P S O Australia	English	1443-8844		public health,medicine	1997		2003-09-09T00:00:00Z	Public aspects of medicine,Medicine	Australia				Yes
Terra Brasilis : Revista da Rede Brasileira de História da Geografia e Geografia Histórica		http://terrabrasilis.revues.org/	Universidade de São Paulo	Portuguese,Spanish,French	1519-1265	2316-7793	human geography,historical geography,history of geography,history of cartography,Latin America	2000		2012-11-20T16:01:17Z	Geography (General),Geography. Anthropology. Recreation	Brazil				Yes
Journal of Mechanical Engineering and Technology		http://jmet.utem.edu.my	Universiti Teknikal Malaysia Melaka	English	2180-1053		mechanics	2009		2011-08-03T11:16:10Z	Mechanical engineering and machinery,Technology	Malaysia				Yes
Revista Internacional de Relaciones Públicas	International Journal of Public Relation	http://revistarelacionespublicas.uma.es/index.php/revrrpp/index	IIPR	Spanish,Portuguese,English,French	2174-3681		public relations,organizational communication,communication research	2011		2012-12-13T11:35:23Z	Management. Industrial management,Industries. Land use. Labor,Social Sciences	Spain			by	Yes
Communications and Network		http://www.scirp.org/journal/cn	Scientific Research Publishing	English	1949-2421	1947-3826	computer and network security,network technologies,mobile computing systems,wireless network design	2009		2011-06-29T12:49:42Z	Electronic computers. Computer science,Instruments and machines,Mathematics,Science	United States			by	Yes
Orsis : Organismes i Sistemes		http://ddd.uab.cat/record/34	Universitat Autònoma de Barcelona	Spanish,English,French,Catalan	0213-4039	2014-9727	ecology,zoology	1985		2008-10-31T12:05:52Z	Biology (General),Science	Spain				Yes
Cells		http://www.mdpi.com/journal/cells	MDPI AG	English	2073-4409		cytology,cell biology,molecular biology,biophysics	2012		2012-12-14T14:14:07Z	Cytology,Biology (General),Science	Switzerland			by	Yes
EnvironmentAsia		http://www.tshe.org/ea/	Thai Society of Higher Eduction Institutes on Environment	English	1906-1714		environmental pollution,environmental management,environmental economics,general toxicology,pollutants	2008		2009-04-20T16:35:27Z	Environmental sciences,Geography. Anthropology. Recreation	Thailand				Yes
Glasnik Srpskog Geografskog Društva		http://www.doiserbia.nb.rs/journal.aspx?issn=0350-3593	Serbian Geographical Society	Serbian,English	0350-3593		geographical sciences,tourism	2002		2010-11-03T15:37:14Z	Geography (General),Geography. Anthropology. Recreation	Serbia				Yes
Galáxia	Revista do Programa de Pós-Graduação em Comunicação e Semiótica	http://revistas.pucsp.br/galaxia	Pontíficia Universidade Católica de São Paulo	Portuguese,English	1519-311X	1982-2553	communication studies,journalism,semiotics,language	2001		2011-02-23T13:40:36Z	Communication. Mass media,Philology. Linguistics,Language and Literature	Brazil			by	Yes
Advances in Bioinformatics		http://www.hindawi.com/journals/abi/	Hindawi Publishing Corporation	English	1687-8027	1687-8035	bioinformatics	2008		2008-11-11T20:40:49Z	Biology (General),Science	Egypt			by	Yes
TOJSAT		http://www.tojsat.net/	TOJSAT	English	2146-7390		natural sciences	2011		2012-11-29T11:57:39Z	Science (General),Science	Turkey			by-nc	Yes
Journal of Reproduction and Development		http://www.jstage.jst.go.jp/browse/jrd	Society for Reproduction and Development	English	0916-8818	1348-4400	agriculture,animal science	1995		2004-06-18T13:58:25Z	Animal culture,Agriculture	Japan				Yes
Journal of Emergencies, Trauma and Shock		http://www.onlinejets.org/	Medknow Publications	English	0974-2700	0974-519X	emergency medicine,traumatolgy,shock resuscitation	2008		2008-07-29T12:03:14Z	Medical emergencies. Critical care. Intensive care. First aid,Internal medicine,Medicine	India			by-nc-sa	Yes
Computers		http://www.mdpi.com/journal/computers	MDPI AG	English	2073-431X		network architecture,computer–human interaction,artificial intelligence,cybernetics,computer security,computers in industry	2012		2013-10-30T18:47:26Z	Electronic computers. Computer science,Instruments and machines,Mathematics,Science	Switzerland			by	Yes
Novus International Journal of Pharmaceutical Technology		http://novusscientia.org/?p=44	Novus Scientia Journals	English	2278-6937		pharmacology,clinical pharmacology,pharmacokinetics,pharmacodynamics,pharmacognosy	2012		2013-06-13T15:39:56Z	Pharmacy and materia medica,Medicine	India				Yes
International Journal of MCH and AIDS		http://www.mchandaids.org	Global Health and Education Projects, Inc.	English	2161-8674	2161-864X	maternal,infant and child health,HIV/AIDS,global health,health disparities	2012		2013-05-01T17:03:47Z	Public aspects of medicine,Medicine	United States			by	Yes
Pomorstvo	Journal of Maritime Studies	http://hrcak.srce.hr/index.php?lang=hr&show=casopis&id_casopis=10	University of Rijeka	English,Croatian	1332-0718		maritime affairs	2005		2007-04-20T18:24:41Z	Transportation and communications,Social Sciences	Croatia				Yes
Czech Journal of Social Sciences, Business and Economics		http://www.cjssbe.cz	University Service Ltd.	English	1805-6830		education,pedagogy,linguistics,history,marketing	2012		2013-05-30T15:27:11Z	General Works	Czech Republic			by-nc-nd	Yes
Dementia and Geriatric Cognitive Disorders Extra		http://www.karger.com/dee	S. Karger AG	English	1664-5464		Alzheimer’s,Parkinson’s,disease,Huntington’s chorea,neurodegenerative	2011		2013-04-22T15:48:38Z	Neurology. Diseases of the nervous system,Neurosciences. Biological psychiatry. Neuropsychiatry,Internal medicine,Medicine	Switzerland			by-nc	Yes
OPSIS : Revista do Departamento de História e Ciências Sociais	OPSIS : Revista do Departamento de Historia e Ciencias Sociais	http://www.revistas.ufg.br/index.php/Opsis	Universidade Federal de Goiás	Portuguese	1519-3276	2177-5648	social sciences,humanities,arts	2001		2010-09-13T09:30:34Z	General Works	Brazil			by-nc	Yes
Hyle : International Journal for Philosophy of Chemistry		http://www.hyle.org/index.html	HYLE Publications, Karlsruhe and University of Karlsruhe	English	1433-5158		epistemology,methodology,ontology,aesthetics,ethics,environment	1997		2003-11-20T00:00:00Z	Philosophy (General),Philosophy. Psychology. Religion,Chemistry,Science	Germany				Yes
Investigaciones Regionales		http://www.investigacionesregionales.org/view/index.php	Asociación Española de Ciencia Regional (AECR)	Spanish	1695-7253		regional studies,multidisciplinary	2002		2010-07-05T11:02:20Z	Economic history and conditions,Social Sciences,Social sciences (General),Social Sciences	Spain				Yes
Global Media Journal		http://www.redalyc.org/revista.oa?id=687	Instituto Tecnológico y de Estudios Superiores de Monterrey	Spanish	2007-2031		politics,democracy,discourse analysis,television	2004		2013-05-22T16:12:11Z	Communication. Mass media,Philology. Linguistics,Language and Literature	Mexico			by-nc-nd	Yes
ISRN Oceanography		http://www.hindawi.com/isrn/oceanography/	Hindawi Publishing Corporation	English	2090-8989		oceans	2013		2013-06-02T13:56:02Z	Oceanography,Geography. Anthropology. Recreation	Egypt			by	Yes
Interdisciplinary Journal of Contemporary Research in Business (IJCRB)		http://www.ijcrb.webs.com	Cabells USA	English	2044-4621	2073-7122	business,contemporary,finance,economics,psychology	2009		2010-11-22T09:03:38Z	Business,Commerce,Social Sciences	United States				Yes
Revista Mexicana de Biodiversidad		http://www.scielo.org.mx/scielo.php?script=sci_serial&pid=1870-3453&lng=es&nrm=iso	Instituto de Biología	Spanish,English	1870-3453		biodiversity,ecology,biogeography,evolution	2005		2012-05-30T10:28:41Z	Biology (General),Science	Mexico				Yes
European Journal of Sustainable Development		http://ecsdev.org/web/index.php/publications	European Center of Sustainable Development	English	2239-5938	2239-6101	economic sustainability,water and soil conservation,healthcare,renewable energy,urban planning	2012		2013-01-27T20:19:59Z	Environmental sciences,Geography. Anthropology. Recreation	Italy			by-nc	Yes
MediAzioni : Rivista Online di Studi Interdisciplinari su Lingue e Culture		http://www.mediazioni.sitlec.unibo.it/	University of Bologna	Italian,English	1974-4382		language,literature,culture	2008		2010-01-11T14:37:09Z	General Works	Italy				Yes
Annual Review & Research in Biology	Annual Review and Research in Biology	http://www.sciencedomain.org/journal-home.php?id=9	SCIENCEDOMAIN International	English	2231-4776		botany,bioengineering,bioinformatics,biomathematics,zoology	2011		2012-05-27T16:32:40Z	Biology (General),Science	India			by	Yes
JRSM Cardiovascular Disease		http://cvd.sagepub.com/	SAGE Publications Ltd		2048-0040		cardiology,pathology,epidemiology,treatment and control of cardiovascular disease,public health policy	2012		2013-05-23T11:40:56Z	Medicine,Internal medicine,Specialties of internal medicine,Diseases of the circulatory (Cardiovascular) system	United Kingdom			by-nc	Yes
GeoScience Engineering		http://www.degruyter.com/view/j/gse	Versita	English	1802-5420		earth sciences,geology,mining engineering	2011		2012-08-29T09:59:38Z	Geology,Science,Mining engineering. Metallurgy,Technology	Czech Republic			by	Yes
International Journal of Cognitive Research in Science, Engineering and Education		http://www.ijcrsee.com	Association for the Development of Science, Engineering and Education	English	2334-847X	2334-8496	science,engineering,education	2013		2013-07-07T09:19:13Z	General Works	Serbia			by	Yes
Liber Quarterly : The Journal of European Research Libraries		http://liber.library.uu.nl/	Igitur, Utrecht Publishing & Archiving Services	English	2213-056X	2213-056X	European Research Libraries,European cultural heritage,research library networks,information services	1999		2004-09-29T14:46:44Z	Bibliography. Library science. Information resources	Netherlands			by	Yes
Cahiers d’Asie Centrale		http://asiecentrale.revues.org	revues.org	French	1270-9247	2075-5325	area studies,Central Asian studies	1996		2013-04-11T14:23:18Z	Social sciences (General),Social Sciences	France				Yes
RTejournal - Forum für Rapid Technologie		http://www.rtejournal.de/	Aachen University of Applied Sciences	German,English	1614-0923		generative manufacturing,additive manufacturing,rapid technology,RT,rapid prototyping,RP	2004		2005-04-27T09:50:14Z	Manufactures,Technology,Computer engineering. Computer hardware,Electronics,Electrical engineering. Electronics. Nuclear engineering,Technology	Germany				Yes
Temas Americanistas		http://institucional.us.es/tamericanistas/	Universidad de Sevilla	Spanish	1988-7868	0212-4408	politics,economics,society,culture,history of Latin America	1982		2013-10-11T14:44:48Z	Latin America. Spanish America,History America	Spain				Yes
Clinical and Translational Medicine		http://www.clintransmed.com/	Springer	English	2001-1326		molecular mechanisms of disease	2012		2013-02-28T09:46:59Z	Medicine (General),Medicine	Germany				Yes
Desenvolvimento em Questão		http://www.redalyc.org/revista.oa?id=752	Universidade Regional do Noroeste do Estado do Rio Grande do Sul	Portuguese,Spanish	1678-4855	2237-6453	regional planning,regional development	2003		2011-10-11T08:24:32Z	Communities. Classes. Races,Social Sciences	Brazil				Yes
Zibaldone : Estudios Italianos de La Torre del Virrey		http://www.zibaldone.es/	Ajuntament de l'Eliana	Spanish	2255-3576		italian culture,literature,art	2013		2013-12-10T18:41:08Z	General Works	Spain			by-nc-nd	Yes
Revista Latinoamericana en Ciencias Sociales, Niñez y Juventud		http://revistaumanizales.cinde.org.co/index.php/Revista-Latinoamericana	Universidad de Manizales	Spanish	1692-715X	2027-7679	children,adolescents,child welfare	2003		2010-09-01T16:10:39Z	Social sciences (General),Social Sciences	Colombia			by-nc-nd	Yes
Michigan Telecommunications and Technology Law Review		http://www.mttlr.org/	University of Michigan	English	1528-8625		law,technology law,patents,trademarks,copyright,biotechnology,pharmaceutical,internet law	1994		2003-09-19T00:00:00Z	Law in general. Comparative and uniform law. Jurisprudence,Law	United States				Yes
William and Mary Journal of Women and the Law		http://scholarship.law.wm.edu/wmjowl/	College of William and Mary	English	1081-549X	1942-6763	gender studies,feminist legal studies	1994		2013-03-27T14:54:18Z	Law in general. Comparative and uniform law. Jurisprudence,Law	United States				Yes
Moneta e Credito		http://www.monetaecredito.info	Associazione Paolo Sylos Labini	Italian	0026-9611	2037-3651	political economy,the financial crisis	2009		2010-11-12T12:41:50Z	Economic theory. Demography,Social Sciences	Italy				Yes
Frontiers in Pharmacology		http://frontiersin.org/pharmacology/	Frontiers Media	English	1663-9812		clinical pharmacology,medicinal chemistry,pharmacy,toxicology	2010		2010-12-09T16:52:59Z	Therapeutics. Pharmacology,Medicine	Switzerland				Yes
Management of Biological Invasions		http://www.reabic.net/journals/mbi	Regional Euro-Asian Biological Invasions Centre (REABIC)	English	1989-8649		invasive species,biological invasions,management	2010		2010-09-16T10:47:10Z	Biology (General),Science	Finland				Yes
Zona Próxima		http://www.redalyc.org/revista.oa?id=853	Universidad del Norte	Spanish,English,Portuguese	1657-2416	2145-9444	pedagogy,teaching	2004		2009-11-11T17:13:17Z	Education (General),Education	Colombia				Yes
Anais do Museu Paulista		http://www.redalyc.org/revista.oa?id=273	Universidade de São Paulo	Portuguese,English,French,Spanish,Italian	0101-4714	1982-0267	history,material culture	2003		2006-02-03T15:41:05Z	America,History America	Brazil				Yes
Revista Médico-Científica “Luz y Vida”		https://sites.google.com/site/revmedicocientificaluzyvida/	Fraternidad Académica Científica Social Médica "Luz y Vida”	Spanish	2219-8032	2221-7215	clinical medicine,health	2010		2013-02-28T20:49:20Z	Medicine (General),Medicine	Bolivia, Plurinational State of			by-nc-nd	Yes
Journal of Applied Computer Science & Mathematics		http://jacs.usv.ro/	Stefan cel Mare University of Suceava	English	2066-4273	2066-3129	applied mathematics,computer science,algorithms,information security,economic informatics	2007		2009-07-11T18:44:35Z	Mathematics,Science,Electronic computers. Computer science,Instruments and machines,Mathematics,Science	Romania				Yes
International Journal of Qualitative Methods		http://ejournals.library.ualberta.ca/index.php/IJQM/index	University of Alberta	English	1609-4069		qualitative research methods	2002		2003-11-25T00:00:00Z	Social sciences (General),Social Sciences	Canada				Yes
Archivos Argentinos de Pediatria		http://www.sap.org.ar/publi-archivos-arg.php?menu=item3	Sociedad Argentina de Pediatria	Spanish	0325-0075	1668-3501	pediatrics	1998		2005-09-15T11:11:52Z	Pediatrics,Medicine	Argentina				Yes
ISRN Signal Processing		http://www.isrn.com/journals/sp/	Hindawi Publishing Corporation	English	2090-5041	2090-505X	telecommunication,signal and image processing	2011		2011-03-09T11:22:33Z	Electrical engineering. Electronics. Nuclear engineering,Technology	Egypt			by	Yes
Pensamiento & Gestión		http://www.scielo.org.co/scielo.php?script=sci_serial&pid=1657-6276&lng=en&nrm=iso	Fundación Universidad del Norte	Spanish,English	1657-6276		business,management,finance,entrepreneurship,technology	2008		2012-06-05T10:50:12Z	Management. Industrial management,Industries. Land use. Labor,Social Sciences	Colombia				Yes
MLTJ : Muscles, Ligaments and Tendons Journal		http://www.mltj.org/	CIC Edizioni Internazionali	English	2240-4554		ligaments,muscular diseases,myositis,tendons	2011		2013-01-31T09:59:29Z	Sports medicine,Special situations and conditions,Internal medicine,Medicine	Italy				Yes
Indian Journal of Stomatology		http://www.indianjournalofstomatology.com	Indian Journal of Stomatology	English	2229-306X	2229-3299	dental care,odontology	2010		2010-09-16T14:31:36Z	Dentistry,Medicine	India				Yes
Journal of Information Policy		http://www.jip-online.org	Pennsylvania State University	English	2158-3897		public policy,information society,communication	2011		2011-03-01T12:01:56Z	Telecommunication,Electrical engineering. Electronics. Nuclear engineering,Technology	United States			by-sa	Yes
Journal of Agricultural Economics Research	Majallah-i Taḥqīqāt-i Iqtiṣād-i Kishāvarzī	http://journals.miau.ac.ir/jae	Islamic Azad University, Marvdasht Branch	Persian	2008-6407		agricultural economics	2009		2012-07-12T11:04:00Z	Agriculture (General),Agriculture	Iran, Islamic Republic of				Yes
Journal für Klinische Endokrinologie und Stoffwechsel		http://www.kup.at/journals/klinendokrinologie/index.html	Krause & Pachernegg GMBH	German	1998-7773	1998-7781	cardiovascular endocrinology,adrenal glands,diabetes,endocrine oncology,obesity	2009		2011-01-18T13:58:17Z	Diseases of the endocrine glands. Clinical endocrinology,Specialties of internal medicine,Internal medicine,Medicine	Austria				Yes
theHealth		http://www.thehealthj.com	LIPhealth	English	2218-3299	2219-8083	biomedical sciences,nursing,pharmaceutical sciences,dentistry	2010		2011-09-11T11:16:48Z	Public aspects of medicine,Medicine	Pakistan			by	Yes
ISRN Computational Biology		http://www.hindawi.com/isrn/comp.bio/	Hindawi Publishing Corporation	English	2314-5420		DNA sequences,protein structures,biological data,gene expression	2013		2013-05-08T19:58:35Z	Biology (General),Science	Egypt			by	Yes
TOJET - Turkish Online Journal of Educational Technology		http://www.tojet.net/	Sakarya University, Sakarya	English,Turkish	1303-6521		educational technology	2002		2004-03-11T15:01:55Z	Education (General),Education	Turkey				Yes
Baltic Journal of Health and Physical Activity	Baltic Journal of Health & Physical Activity	http://www.degruyter.com/view/j/bjha	Versita	English	2080-1297	2080-9999	sports science,health aspects of sports	2009		2010-12-22T12:58:24Z	Sports,Recreation. Leisure,Geography. Anthropology. Recreation	Poland			by	Yes
Revista Tradumàtica : Traducció i Tecnologies de la Informació i la Comunicació		http://ddd.uab.cat/record/46	Universitat Autònoma de Barcelona	Spanish,English,Catalan	1578-7559		translation,information technology,communication	2001		2008-10-31T12:41:59Z	Philology. Linguistics,Language and Literature	Spain				Yes
Apuntes Universitarios		http://apuntesuniversitarios.upeu.edu.pe/	Universidad Peruana Unión	Spanish	2225-7136	2304-0335	philosophy,theology,economics,psychology,education	2011		2013-06-18T19:52:31Z	General Works	Peru			by-nc-nd	Yes
Zeitschrift Schreiben	European Journal of Writing	http://www.zeitschrift-schreiben.eu	Pädagogische Hochschule Zürich	English,German	1662-1417		writing in schools,universities and professional education	2006		2009-02-09T16:26:06Z	Special aspects of education,Education,Philology. Linguistics,Language and Literature	Switzerland				Yes
SCRIPT-ed		http://www.law.ed.ac.uk/ahrb/script-ed/	AHRC Research Centre for Studies in Intellectual Property and Technology Law	Multilingual	1744-2567		law,technology,policy,ethics,intellectual property,information technology,medical law	2004		2004-11-22T09:26:48Z	Law in general. Comparative and uniform law. Jurisprudence,Law,Technology (General),Technology	United Kingdom			by-nc-sa	Yes
Skeletal Muscle		http://www.skeletalmusclejournal.com/	BioMed Central	English	2044-5040		skeletal muscle biology	2011		2011-06-27T10:30:44Z	Physiology,Science	United Kingdom			by	Yes
Energy, Sustainability and Society		http://energsustainsoc.com/	Springer	English	2192-0567		energy innovation,sustainable energy systems	2011		2013-01-15T18:31:48Z	Environmental sciences,Geography. Anthropology. Recreation	Germany				Yes
Journal of Low Power Electronics and Applications	JPLEA : Journal of Low Power Electronics & Applications	http://www.mdpi.com/journal/jlpea	MDPI AG	English	2079-9268		low power electronics	2011		2011-08-22T11:30:54Z	Electrical engineering. Electronics. Nuclear engineering,Technology	Switzerland			by	Yes
Minerva : an Internet Journal of Philosophy		http://www.ul.ie/~philos/index.html	University of Limerick	English	1393-614X		philosophical theory	1997		2003-09-16T00:00:00Z	Philosophy (General),Philosophy. Psychology. Religion	Ireland				Yes
Gestión y Ambiente		http://www.revistas.unal.edu.co/index.php/gestion	Universidad Nacional de Colombia	Spanish,English	0124-177X		environmental education,environmental management,urban environment,agrarian environment,ecological economics	2007		2013-01-13T16:15:54Z	Environmental sciences,Geography. Anthropology. Recreation	Colombia			by	Yes
Probability Surveys		http://www.i-journals.org/ps/	Institute of Mathematical Statistics	English	1549-5787		theoretical probability,applied probability	2004		2005-06-01T16:54:33Z	Probabilities. Mathematical statistics,Mathematics,Science	United States				Yes
El Futuro del Pasado : Revista Electrónica de Historia		http://www.elfuturodelpasado.com/elfuturodelpasado/Home.html	El Futuro del Pasado	Spanish	1989-9289		archaeology,art,interdisciplinary studies,humanities	2010		2010-06-01T08:23:13Z	History (General),History (General) and history of Europe	Spain			by-nc-nd	Yes
Journal für Neurologie, Neurochirurgie und Psychiatrie		http://www.kup.at/journals/neurologie/index.html	Krause & Pachernegg GmbH	German	1608-1587	1680-9440	neurology,neurosurgery,psychiatry	2001		2005-06-26T16:12:57Z	Neurology. Diseases of the nervous system,Neurosciences. Biological psychiatry. Neuropsychiatry,Internal medicine,Medicine,Psychiatry,Neurology. Diseases of the nervous system,Neurosciences. Biological psychiatry. Neuropsychiatry,Internal medicine,Medicine	Austria				Yes
Economics : the Open-Access, Open-Assessment e-Journal		http://www.economics-ejournal.org/	Kiel Institute for the World Economy	English	1864-6042		economics,economic theory,economic policy,econometrics	2007		2007-10-30T15:16:16Z	Economic theory. Demography,Social Sciences	Germany				Yes
MountainRise		http://mountainrise.wcu.edu/	Western Carolina University	English	1555-7200		teaching,learning,scholarship	2003		2005-04-25T10:10:42Z	Theory and practice of education,Education	United States				Yes
International Journal of Evidence Based Coaching and Mentoring		http://www.business.brookes.ac.uk/research/areas/coaching&mentoring/	Oxford Brookes University	English	1741-8305		coaching,mentoring,qualitative and quantitative research	2003		2009-02-12T08:30:32Z	Special aspects of education,Education,Psychology,Philosophy. Psychology. Religion	United Kingdom				Yes
Global Health Action		http://www.globalhealthaction.net/	Co-Action Publishing	English	1654-9880		globalization,health information,health determinants,health intervention,population health,health and environmental change,health systems,gender	2008		2008-12-18T10:45:03Z	Public aspects of medicine,Medicine	Sweden			by-nc	Yes
Sustentabilidade em Debate	Sustainability in Debate	http://seer.bce.unb.br/index.php/sust/index	Universidade de Brasília	Portuguese	2177-7675	2179-9067	environment,sustainable development	2010		2011-03-15T15:07:46Z	Environmental sciences,Geography. Anthropology. Recreation	Brazil				Yes
Retrovirology : Research and Treatment		http://www.la-press.com/journal.php?journal_id=52&issue_id=170	Libertas Academica	English	1178-1238		virology,human immunodeficiency virus (HIV),human T-cell leukaemia virus (HTLV)	2008		2009-03-30T18:12:07Z	Microbiology,Science	New Zealand			by	Yes
RECAI : Revista de Estudios en Contaduria Administracion e Informatica		http://www.revistarecai.mx/index.php/recai	Universidad Autonoma del Estado de Mexico	Spanish,English	2007-5278		business,accounting,strategy,business cases,information systems,informatics,marketing research	2012		2013-12-11T18:24:32Z	Business,Commerce,Social Sciences	Mexico			by-nc-sa	Yes
ISRN Cardiology		http://www.isrn.com/journals/cardiology/	Hindawi Publishing Corporation	English	2090-5580	2090-5599	cardiovascular diseases	2011		2011-05-23T13:00:09Z	Diseases of the circulatory (Cardiovascular) system,Specialties of internal medicine,Internal medicine,Medicine	Egypt			by	Yes
Ecozon@ : European Journal of Literature, Culture and Environment	Ecozona	http://www.ecozona.eu	EASLCE & GIECO	English,German,Spanish,French,Italian	2171-9594		ecocriticism,culture and environment,literature and environment	2010		2012-10-22T11:26:34Z	Literature (General),Language and Literature	Spain				Yes
Current Issues of Business and Law	CIBL : Verslo ir Teisės Aktualijos	http://vta.ttvam.eu/index.php/vta	International School of Law and Business	Lithuanian,English	1822-9530	2029-574X	economics,business,management,jurisprudence,law	2008		2012-07-11T08:07:04Z	Business,Commerce,Social Sciences,Law in general. Comparative and uniform law. Jurisprudence,Law	Lithuania				Yes
Magnetic Resonance Insights		http://www.la-press.com/magnetic-resonance-insights-journal-j115	Libertas Academica	English	1178-623X		medical imaging,MRI	2008		2009-03-30T17:39:11Z	Medicine (General),Medicine	New Zealand			by	Yes
Mechanical Sciences	MS	http://www.mechanical-sciences.net	Copernicus Publications in cooperation with the TU Delft	English	2191-9151	2191-916X	mechanical engineering,mechanics and machinery	2010		2011-07-26T11:42:00Z	Mechanical engineering and machinery,Technology	Germany			by	Yes
Sultan Qaboos University Medical Journal : SQUMJ		http://web.squ.edu.om/squmj/index.asp	Sultan Qaboos University	English	2075-051X	2075-0528	medicine,biomedicine,family medincine,biochemisty,community health	2000		2013-01-29T12:28:39Z	Medicine (General),Medicine	Oman				Yes
Metaphysik		http://uijs.ui.ac.ir/mph	University of Isfahan	Farsi	2008-8086		western philosophy,Islamic philosophy,logic	2009		2013-09-17T16:26:47Z	Philosophy (General),Philosophy. Psychology. Religion	Iran, Islamic Republic of				Yes
Geologia Croatica		http://www.geologia-croatica.hr/index.html	Institute of Geology Zagreb	English	1330-030X	1333-4875	earth sciences	1999		2005-02-15T15:49:36Z	Geology,Science	Croatia				Yes
The Journal of Social Work Values and Ethics		http://www.jswve.org/	Association of Social Work Boards	English	1553-6947		social work,values,ethics	2004		2008-01-29T08:21:15Z	Social sciences (General),Social Sciences	United States				Yes
Intelligent Information Management		http://www.scirp.org/journal/iim	Scientific Research Publishing	English	2160-5912	2160-5920	business intelligence,intelligent data mining,management information system	2009		2011-06-28T14:29:07Z	Information technology,Industrial engineering. Management engineering,Technology (General),Technology	United States			by	Yes
Journal of Cell and Molecular Biology		http://jcmb.halic.edu.tr/	Halic University	English	1303-3646	1306-0961	cell biology,molecular biology,genetics,microbiology,medicine,agriculture	2002		2006-09-04T12:15:32Z	Cytology,Biology (General),Science	Turkey				Yes
Journal of Pharmacology and Pharmacotherapeutics		http://www.jpharmacol.com	Medknow Publications, Media Pvt Ltd	English	0976-500X	0976-5018	toxicology,drugs	2010		2011-08-02T16:47:30Z	Therapeutics. Pharmacology,Medicine	India			by-nc-sa	Yes
Open Journal of Preventive Medicine		http://www.scirp.org/journal/ojpm/	Scientific Research Publishing	English	2162-2477	2162-2485	cancer,cardiovascular disease,stroke and hypertension	2011		2011-09-18T10:01:55Z	Public aspects of medicine,Medicine	United States			by	Yes
International Journal of Innovative Research and Development		http://www.ijird.com/index.php/ijird/index	GLOBEEDU Group	English	2278-0211		management,technology,humanities	2012		2013-06-27T17:49:35Z	General Works	India				Yes
Arquivos de Ciências do Esporte		http://www.uftm.edu.br/aces	Universidade Federal do Triângulo Mineiro	Portuguese	2317-7136		physical activity,human movement,sports training,rehabilitation,motor learning	2013		2013-05-29T16:47:30Z	Sports,Recreation. Leisure,Geography. Anthropology. Recreation	Brazil				Yes
Conexões : Revista da Faculdade de Educação Física - UNICAMP		http://polaris.bc.unicamp.br/seer/fef/index.php	Faculty of Physical Education, State University of Campinas	Portuguese,Spanish	1516-4381		physical education,sport,adapted physical education,leisure	1998		2008-09-05T11:54:58Z	Sports,Recreation. Leisure,Geography. Anthropology. Recreation	Brazil				Yes
Il Capitale Culturale : Studies on the Value of Cultural Heritage		http://www.unimc.it/riviste/cap-cult	Università di Macerata	Italian	2039-2362		archives,fine arts,conservation,public economics	2010		2011-02-07T09:42:45Z	Arts in general,Fine Arts	Italy			by-nc-nd	Yes
Revue de la Régulation : Capitalisme, Institutions, Pouvoirs		http://regulation.revues.org	Association Recherche & Régulation	French,English	1957-7796		regulation theory,heterodox economics,economic crisis	2007		2009-06-24T16:43:28Z	Economic theory. Demography,Social Sciences	France				Yes
Environmental Health Perspectives	EHP online	http://ehp.niehs.nih.gov/	The National Institute of Environmental Health Sciences (NIEHS)	English	0091-6765		public health and safety,environmental studies	1972		2004-02-23T17:25:01Z	Environmental sciences,Geography. Anthropology. Recreation,Public aspects of medicine,Medicine	United States				Yes
Annals of West University of Timişoara : Series of Biology		http://www.biologie.uvt.ro/annals.html	West University of Timisoara	English,Romanian,German,French	1582-3830	2285-7044	zoology,botany,cell biology,immunology,genetics	1999		2013-07-11T15:47:04Z	Biology (General),Science	Romania				Yes
Applied and Computational Mechanics		http://www.kme.zcu.cz/acm	University of West Bohemia, Pilsen	English	1802-680X	2336-1182	biomechanics,solid mechanics,fluid mechanics,mechanics of materials,thermodynamics	2007		2013-06-14T20:02:36Z	Mechanics of engineering. Applied mechanics,Engineering (General). Civil engineering (General),Technology	Czech Republic				Yes
Ekscentar		http://hrcak.srce.hr/ekscentar	University of Zagreb	Croatian,English	1331-4939	1848-6398	geoinformation,geophysics	1997		2013-06-29T16:46:25Z	Geodesy,Astronomy,Science	Croatia			by-nc-nd	Yes
Social Sciences		http://www.mdpi.com/journal/socsci	MDPI AG	English	2076-0760		anthropology,economics,law,linguistics,education,geography,history,political science,psychology	2012		2013-11-03T19:17:15Z	Social sciences (General),Social Sciences	Switzerland			by	Yes
International Journal of Psychology and Psychological Therapy		http://www.ijpsy.com/	Asociación de Análisis del Comportamiento	Spanish,English	1889-1780	1989-2780	psychology,psychological therapy,analysis of behavior	2001		2007-05-28T11:03:10Z	Psychology,Philosophy. Psychology. Religion	Spain				Yes
Revista Estudios Socio-Jurídicos		http://revistas.urosario.edu.co/index.php/sociojuridicos	Universidad del Rosario	Spanish	0124-0579	2145-4531	law and society,socio-legal studies	1999		2012-04-11T15:14:10Z	Law in general. Comparative and uniform law. Jurisprudence,Law	Colombia				Yes
Clinical Medicine Insights : Oncology		http://www.la-press.com/journal.php?journal_id=42&issue_id=411	Libertas Academica	English	1179-5549		cancer,tumors	2010		2012-03-23T08:24:32Z	Neoplasms. Tumors. Oncology. Including cancer and carcinogens,Internal medicine,Medicine	New Zealand			by	Yes
Slovenščina 2.0 : Empirične, Aplikativne in Interdisciplinarne Raziskave	Slovenščina 2.0 : Empirical, Applied and Interdisciplinary Research	http://www.trojina.org/slovenscina2.0/si/zadnja-stevilka/	Trojina, Institute for Applied Slovene Studies	Slovenian,English	2335-2736		corpus linguistics,computational linguistics,speech synthesis,monolingual lexicography,bilingual lexicography	2013		2013-08-21T18:57:22Z	Philology. Linguistics,Language and Literature	Slovenia			by-sa	Yes
Iranian Journal of Radiology		http://iranjradiol.com/	Tehran University of Medical Sciences	English	1735-1065	2008-2711	imaging,ultrasound	2003		2011-10-18T19:45:44Z	Medical physics. Medical radiology. Nuclear medicine,Medicine (General),Medicine	Iran, Islamic Republic of			by-nc	Yes
Archives of Trauma Research		http://www.archtrauma.com	Kowsar Corporation	English	2251-953X	2251-9599	surgery,emergency,burns,wounds and injuries,shock	2012		2013-03-26T11:49:38Z	Medical emergencies. Critical care. Intensive care. First aid,Internal medicine,Medicine	Iran, Islamic Republic of				Yes
Journal of Innovation and Entrepreneurship		http://www.innovation-entrepreneurship.com/	Springer	English	2192-5372		history,geography,law,culture,globalization	2012		2013-06-27T18:38:37Z	Business,Commerce,Social Sciences	Germany			by	Yes
SANE Journal	Sequential Art Narrative in Education Journal	http://www.sanejournal.net/index	SANE Journal	English	2153-2613		education,comic books,graphic novels	2010		2012-01-25T13:23:25Z	Education (General),Education,Literature (General),Language and Literature	United States			by	Yes
Revista Matéria		http://www.materia.coppe.ufrj.br	Rede Latino-Americana de Materiais - Latin-American Materials Network	Portuguese,Spanish,English	1517-7076		condensed matter physics,materials science,materials engineering,condensed matter chemistry	1998		2005-10-20T16:05:04Z	Materials of engineering and construction. Mechanics of materials,Electrical engineering. Electronics. Nuclear engineering,Technology	Brazil				Yes
International Journal of Systems Signal Control and Engineering Application		http://medwelljournals.com/journalhome.php?jid=1997-5422	Medwell Online	English	1997-5422		system analysis,modeling,simulation,signal processing,control synthesis	2008		2008-06-12T14:31:39Z	Mathematics,Science,Engineering (General). Civil engineering (General),Technology	Pakistan				Yes
European Journal of Life Writing		http://ejlw.eu/	VU e-Publishing	English	2211-243X		autobiography	2012		2013-04-17T12:49:09Z	Literature (General),Language and Literature	Netherlands			by-nd	Yes
Linguistics	Лингвистика	http://www.vestnik-mgou.ru/lingv/	Moscow State Regional University	Russian	2072-8379		comparative linguistics,Romance linguistics,Germanic linguistics	2007		2011-10-27T15:44:54Z	Philology. Linguistics,Language and Literature	Russian Federation				Yes
Erhvervshistorisk Årbog		http://ojs.statsbiblioteket.dk/index.php/eaa/index	Erhvervsarkivet	Danish	0071-1152		economic history,business history,Denmark	2012		2012-07-03T15:47:09Z	Economic history and conditions,Social Sciences	Denmark				Yes
Uspechi Fizičeskich Nauk		http://www.ufn.ru/russian/main_r.html	Russian Academy of Sciences	Russian	0042-1294		physics	1958		2004-01-20T00:00:00Z	Physics,Science	Russian Federation				Yes
Ars Veterinaria		http://www.arsveterinaria.org.br	UNESP	Portuguese,English	0102-6380	2175-0106	pathology,surgery,parasitology,pharmacology,animal breeding	1999		2013-06-06T16:05:36Z	Veterinary medicine,Animal culture,Agriculture,Animal culture,Agriculture	Brazil				Yes
Revista Médica Electrónica		http://scielo.sld.cu/scielo.php?script=sci_serial&pid=1684-1824&lng=es&nrm=iso	Centro Provincial de Información de Ciencias Médicas. Matanzas	Spanish	1684-1824		medicine,public health,Matanzas	2009		2012-05-25T06:56:32Z	Medicine (General),Medicine	Cuba				Yes
Marine Drugs		http://www.mdpi.com/journal/marinedrugs	MDPI AG	English	1660-3397		marine natural product,marine pharmacology,molecular biology	2003		2005-01-21T11:55:51Z	Biology (General),Science,Therapeutics. Pharmacology,Medicine	Switzerland			by	Yes
Ángulo Recto : Revista de Estudios sobre la Ciudad como Espacio Plural		http://www.ucm.es/info/angulo/	Universidad Complutense de Madrid	Spanish,English	1989-4015		the town,literature,art	2009		2009-12-28T11:06:49Z	Architecture,Fine Arts	Spain				Yes
Advances in Mechanical Engineering (IERI)		http://www.ier-institute.org/2160-0619.html	Information Engineering Research Institute, USA	English	2160-0619		solid mechanics,structural mechanics,mechanics of materials,robotics	2011		2013-02-19T15:16:58Z	Mechanical engineering and machinery,Technology	United States				Yes
International Journal of Electrical, Electronics and Data Communication		http://iraj.in/journal/IJEEDC/index.php	Institute Of Research And Journals	English	2320-2084	2321-2950	electrical engineering,electronics engineering,financial engineering,industrial engineering,networking	2013		2013-07-08T15:01:54Z	General Works	India			by-nc-nd	Yes
Contemporary Materials		http://savremenimaterijali.info/index.php?idsek=29	Academy of Sciences and Arts of Republic of Srpska	English	1986-8669	1986-8677	manufacturing,materials science	2011		2011-09-07T10:24:46Z	Science (General),Science	Bosnia and Herzegovina				Yes
The African Journal of Information Systems		http://www.ajisonline.com	Baton Rouge, LA: Southern University, AICTRG	English	1936-0282		Africa,information and communication technology (ICT),information technology (IT)	2008		2010-12-17T11:35:37Z	Information technology,Industrial engineering. Management engineering,Technology (General),Technology	United States				Yes
Contemporanea : Revista de Comunicação e Cultura	Contemporanea : Revista de Comunicacao & Cultura	http://www.portalseer.ufba.br/index.php/contemporaneaposcom/	Universidade Federal da Bahia	Portuguese,English,French,Spanish	1806-0269	1809-9386	communication studies,cultural studies,public relations	2003		2011-02-22T09:03:54Z	Communication. Mass media,Philology. Linguistics,Language and Literature	Brazil				Yes
American Journal of Experimental Agriculture	AJEA	http://www.sciencedomain.org/journal-home.php?id=2	Sciencedomain International	English	2231-0606		agriculture,agronomy,plant breeding,biology	2011		2011-04-27T10:49:01Z	Agriculture (General),Agriculture	India			by	Yes
Journal of Mathematics Education at Teachers College		http://www.tc.edu/jmetc	Teachers College	English	2156-1397	2156-1400	education in mathematics,curriculum,international education	2010		2010-08-30T15:16:48Z	Special aspects of education,Education	United States				Yes
iNFOTEZY		http://www.ujk.edu.pl/infotezy/	Uniwersytet Jana Kochanowskiego	Polish	2083-3652		information science,information management,mass media	2011		2012-08-01T08:47:34Z	Bibliography. Library science. Information resources	Poland				Yes
South African Journal of Human Resource Management		http://www.sajhrm.co.za/index.php/sajhrm/index	AOSIS OpenJournals	English	1683-7584	2071-078X	human resource management	2003		2008-04-17T15:30:07Z	Social sciences (General),Social Sciences	South Africa			by	Yes
Multiple Sclerosis International		http://www.hindawi.com/journals/msi/	Hindawi Publishing Corporation	English	2090-2654	2090-2662	nervous system diseases,multiple sclerosis	2010		2011-04-06T14:22:20Z	Neurology. Diseases of the nervous system,Neurosciences. Biological psychiatry. Neuropsychiatry,Internal medicine,Medicine	Egypt			by	Yes
Revista Bio Ciencias		http://biociencias.uan.edu.mx	Universidad Autónoma de Nayarit	Spanish,English	2007-3380		life sciences,biology,agriculture,livestock,fisheries	2010		2012-08-28T14:28:57Z	Biology (General),Science,Agriculture (General),Agriculture	Mexico				Yes
Journal of Emergency Medicine, Trauma and Acute Care		http://www.qscience.com/loi/jemtac/	Bloomsbury Qatar Foundation Journals	English	1999-7086	1999-7094	emergency medicine,trauma,acute care	2012		2013-06-13T19:52:52Z	Medical emergencies. Critical care. Intensive care. First aid,Internal medicine,Medicine	Qatar			by	Yes
Surveys in Mathematics and its Applications		http://www.utgjiu.ro/math/sma/	University Constantin Brancusi of Targu-Jiu	English,French	1843-7265	1842-6298	mathematics,mathematical applications to computer science,economics,physics and engineering,statistics	2006		2008-02-12T14:01:27Z	Mathematics,Science	Romania			by	Yes
Asian Journal of Business Management		http://www.maxwellsci.com/jp/j2p.php?jid=AJBM	Maxwell Science Publication	English	2041-8744	2041-8752	business finance,business investment,business law,accounting,project management	2009		2010-04-23T16:50:24Z	Management. Industrial management,Industries. Land use. Labor,Social Sciences	United Kingdom				Yes
Quinto Sol		http://ojs.fchst.unlpam.edu.ar/ojs//index.php/quintosol/index	Universidad Nacional de La Pampa	Spanish	0329-2665	1851-2879	social history,regional history,economic history	2007		2010-07-20T15:17:21Z	History (General),History (General) and history of Europe	Argentina				Yes
Cadernos do Logepa		http://www.geociencias.ufpb.br/cadernosdologepa	Universidade Federal da Paraíba	Portuguese	2237-7522		geography	2011		2012-05-14T16:02:11Z	Geography (General),Geography. Anthropology. Recreation	Brazil				Yes
Journal of Ophthalmic & Vision Research		http://www.jovr.ir/	Ophthalmic Research Center	English	2008-2010	2008-322X	ophthalmology,vision,medicine,life sciences,eye diseases	2008		2009-03-02T16:00:30Z	Ophthalmology,Medicine	Iran, Islamic Republic of				Yes
TELKOMNIKA		http://telkomnika.ee.uad.ac.id/n9/index.php?pilih=download&mod=yes	Ahmad Dahlan University	English,Indonesian	1693-6930		telecommunication,computer science,electronics	2008		2010-08-06T16:50:04Z	Electronic computers. Computer science,Instruments and machines,Mathematics,Science,Electrical engineering. Electronics. Nuclear engineering,Technology	Indonesia			by-nc-nd	Yes
Colombia Internacional	colomb.int.	http://colombiainternacional.uniandes.edu.co/	Universidad de los Andes (Bogotá)	English,Spanish	0121-5612	1900-6004	Political studies	1988		2007-08-15T14:56:27Z	Political science (General),Political science	Colombia				Yes
BMC Biochemistry		http://www.biomedcentral.com/bmcbiochem/	BioMed Central	English	1471-2091		biochemistry	2000		2003-06-06T00:00:00Z	Biochemistry,Organic chemistry,Chemistry,Science	United Kingdom			by	Yes
Physicians Academy		http://www.physicians-academy.com	Kashmir Academy of Private Physicians	English	0973-998X		medicine	2007		2010-12-08T13:52:06Z	Medicine (General),Medicine	India				Yes
Mires and Peat		http://www.mires-and-peat.net/	International Mire Conservation Group, International Peat Society	English	1819-754X		peatland,ecology,climate change	2006		2009-08-06T17:02:17Z	Biology (General),Science	United Kingdom				Yes
The Journal of Transdisciplinary Environmental Studies	TES	http://www.journal-tes.dk/	University Roskilde	English	1602-2297		environmental science,ecology,environmental planning,environmental regulation	2002		2004-01-26T00:00:00Z	Environmental sciences,Geography. Anthropology. Recreation	Denmark				Yes
Indian Journal of Pure & Applied Physics		http://nopr.niscair.res.in/handle/123456789/63	NISCAIR	English	0019-5596	0975-1041	relativity,gravitation,thermodynamics,nuclear physics,optics	2007		2008-01-22T12:59:32Z	Physics,Science	India				Yes
Annals of Innovation & Entrepreneurship		http://www.innovationandentrepreneurship.net/index.php/aie	Co-Action Publishing	English	2000-7396		entrepreneurship theory,knowledge management,information technologies,technology management,sustainable development	2010		2010-10-20T13:40:00Z	Management. Industrial management,Industries. Land use. Labor,Social Sciences	Sweden			by-nc	Yes
Arabian Journal of Business and Management Review		http://www.arabianjbmr.com	Sohar University, Oman and American University of Kuwait	English	2223-5833		accounting,advertising,islamic banking,marketing	2012		2012-05-15T13:15:35Z	Business,Commerce,Social Sciences	Oman				Yes
International Journal of Informatics and Communication Technology		http://www.iaesjournal.com/online/index.php/IJICT	Institute of Advanced Engineering and Science (IAES)	English	2252-8776		integrating hardware and software solutions,computing,communication technology	2012		2013-04-04T19:56:48Z	Information technology,Industrial engineering. Management engineering,Technology (General),Technology	Indonesia			by-nc	Yes
Vascular Cell		http://www.vascularcell.com/	BioMed Central	English	2045-824X		neovascularisation,pathological angiogenesis	2011		2011-11-09T13:41:45Z	Diseases of the circulatory (Cardiovascular) system,Specialties of internal medicine,Internal medicine,Medicine	United Kingdom			by	Yes
Indian Dermatology Online Journal		http://www.idoj.in	Wolters Kluwer Health and Medknow Publications	English	2229-5178	2249-5673	dermatology,venereology,leprosy	2010		2013-01-10T16:31:10Z	Dermatology,Medicine	India				Yes
International Research Journal of Pure and Applied Chemistry		http://www.sciencedomain.org/journal-home.php?id=7	SCIENCEDOMAIN International	English	2231-3443		analytical chemistry,biochemistry,medicinal chemistry,molecular biology,genetics,inorganic chemistry	2011		2012-05-25T09:14:32Z	Chemistry,Science	India			by	Yes
Literatura y Lingüística	L y L	http://www.scielo.cl/scielo.php?script=sci_serial&pid=0716-5811&lng=en&nrm=iso	Universidad Católica Silva Henríquez	Spanish	0716-5811	0717-621X	human sciences	1997		2004-04-23T21:31:01Z	Literature (General),Language and Literature,Philology. Linguistics,Language and Literature	Chile				Yes
Journal of Nepal Paediatric Society	Nepas Journal	http://www.nepjol.info/index.php/JNPS	Nepal Paediatric Society	English	1990-7974	1990-7982	children,Nepal,health,paediatrics,Nepalese children	2007		2009-02-09T12:49:55Z	Pediatrics,Medicine	Nepal				Yes
Dyna		http://www.redalyc.org/revista.oa?id=496	Universidad Nacional de Colombia	Spanish	0012-7353		mining engineering,mineral industries	2002		2006-05-22T13:41:07Z	Mining engineering. Metallurgy,Technology	Colombia				Yes
Technology and Investment		http://www.scirp.org/journal/ti	Scientific Research Publishing	English	2150-4059	2150-4067	banking and investment,technology economics,investment strategies	2010		2011-07-28T13:06:56Z	Finance,Social Sciences	United States			by	Yes
Iberoamericana de Engenharia Industrial	IJIE : Iberoamerican Journal of Industrial Engineering : Iberoamericana de Ingeniería Industrial	http://periodicos.incubadora.ufsc.br/index.php/IJIE/	Universidade Federal de Santa Catarina (UFSC)	Portuguese,Spanish,English	2175-8018		industrial engineering	2009		2011-08-31T08:10:24Z	Industrial engineering. Management engineering,Technology (General),Technology	Brazil			by	Yes
Transactions on Data Privacy		http://www.tdp.cat	IIIA-CSIC	English	1888-5063	2013-1631	data mining,database technology,data communication,cryptography	2008		2009-07-29T16:33:53Z	Electronic computers. Computer science,Instruments and machines,Mathematics,Science	Spain				Yes
Journal of Mid-Life Health		http://www.jmidlifehealth.org	Medknow Publications	English	0976-7800	0976-7819	middle aged men and women,aging,gynecology,menopause,urology,andrology,endocrinology	2010		2010-08-31T11:22:12Z	Geriatrics,Special situations and conditions,Internal medicine,Medicine	India			by-nc-sa	Yes
International Journal of Online Engineering (iJOE)	iJOE	http://www.i-joe.org	Kassel University Press	English	1861-2121		remote engineering,virtual instrumentation,simulations	2005		2006-03-01T16:30:04Z	Technology (General),Technology,Industrial engineering. Management engineering,Technology (General),Technology	Germany			by	Yes
African Technology Development Forum Journal	ATDF Journal	http://www.atdforum.org/	African Technology Development Forum	English	1817-2008		entrepreneurship,Africa,development,technological innovation,technology	2004		2012-07-25T08:42:48Z	Economic growth, development, planning,Industries. Land use. Labor,Social Sciences	Zambia				Yes
Acta Brasileira do Movimento Humano		http://revista.ulbrajp.edu.br/ojs/index.php/actabrasileira/index	Centro Universitário Luterano de Ji-Paraná	Portuguese	2238-2259		special education,sport psychology,biomechanics,sports training,physical activity,coordination skills,endocrine-metabolic physiology,exercise	2011		2013-09-18T20:55:02Z	Sports,Recreation. Leisure,Geography. Anthropology. Recreation	Brazil				Yes
International Journal of Computer Science & Technology	International Journal of Computer Science and Technology	http://www.ijcst.com	Ayushmaan Technologies	English	2229-4333	0976-8491	network protocols,wireless networks	2010		2011-07-18T10:58:32Z	Electronic computers. Computer science,Instruments and machines,Mathematics,Science	India				Yes
Upsala Journal of Medical Sciences		http://informahealthcare.com/ups	Upsala Medical Society	English	0300-9734	2000-1967	clinical medicine,experimental medicine	1973		2010-12-07T12:27:04Z	Medicine (General),Medicine	Sweden				Yes
Case Reports in Dermatology		http://www.karger.com/cde	Karger Publishers	English	1662-6567		skin diseases	2009		2009-12-14T14:37:29Z	Dermatology,Medicine	Switzerland			by-nc	Yes
Journal of Management & Public Policy		http://www.jmpp.in	Management Development Research Foundation	English	0976-013X	0976-0148	water distribution,social conditions in India	2009		2012-08-21T08:19:28Z	Personnel management. Employment management,Business,Commerce,Social Sciences	India				Yes
Journal of Information Literacy		http://ojs.lboro.ac.uk/ojs/index.php/JIL/index	Chartered Institute of Library and Information Professionals	English	1750-5968		librarianship	2007		2007-04-20T13:30:40Z	Bibliography. Library science. Information resources	United Kingdom				Yes
Paidéia (Ribeirão Preto)		http://www.scielo.br/scielo.php?script=sci_serial&pid=0103-863X&lng=en&nrm=iso	Universidade de São Paulo	Portuguese,English	0103-863X	1982-4327	behavioral science,applied psychology,sociology	1993		2008-06-23T15:31:58Z	Psychology,Philosophy. Psychology. Religion,Education (General),Education	Brazil			by-nc	Yes
Journal of Advances in Information Technology	JAIT	http://academypublisher.com/jait/index.html	Academy Publisher	English	1798-2340		information technology,computing technology,information systems,computer applications	2010		2010-04-09T15:09:39Z	Electronic computers. Computer science,Instruments and machines,Mathematics,Science	Finland				Yes
Journal of Orthopaedic Case Reports		http://www.jocr.co.in/wp/	Indian Orthopaedic Research Group	English	2250-0685		orthopaedics,arthroplasty,arthroscopy	2011		2012-11-20T14:06:11Z	Orthopedic surgery,Surgery,Medicine	India			by-nc-nd	Yes
Salutis Scientia		http://www.salutisscientia.esscvp.eu	Escola Superior de Saúde da Cruz Vermelha Portuguesa	Portuguese	1647-0788		health sciences,cardiopneumology,nursing,physiotherapy,radiology	2009		2013-05-08T14:43:07Z	Medicine (General),Medicine	Portugal				Yes
Bioscience Education Electronic Journal		http://www.bioscience.heacademy.ac.uk/journal/	The Higher Education Academy	English	1479-7860		bioscience,education	2003		2004-01-30T00:00:00Z	Special aspects of education,Education	United Kingdom				Yes
Journal of Community Positive Practices		http://www.jppc.ro	Expert Publisher & Association for Social and Economic Development and Promotion of Catalactica	English	1582-8344	2247-6571	social research,social knowledge	2012		2013-01-11T10:52:25Z	Social sciences (General),Social Sciences	Romania			by-nc	Yes
Journal of Arts and Humanities		http://www.theartsjournal.org/	Maryland Institute of Research (MIR)	English,Spanish,French	2167-9045	2167-9053	social science,literature,philosophy,the history of ideas,sociology	2012		2013-06-13T16:23:17Z	General Works	United States				Yes
Philósophos : Revista de Filosofia		http://revistas.ufg.br/index.php/philosophos	Universidade Federal de Goiás	Portuguese	1982-2928		philosophy	2001		2012-03-20T13:34:25Z	Philosophy (General),Philosophy. Psychology. Religion	Brazil			by	Yes
Global Media Journal : Australian Edition		http://www.commarts.uws.edu.au/gmjau/index.html	University of Western Sydney	English	1835-2340		journalism,global media discourse	2007		2007-12-03T11:31:11Z	Communication. Mass media,Philology. Linguistics,Language and Literature	Australia				Yes
Behavioral Sciences		http://www.mdpi.com/journal/behavsci	MDPI AG	English	2076-328X		neuroscience,behavioral biology,behavioral genetics,psychology,cognitive science	2011		2012-11-29T11:49:25Z	Neurosciences. Biological psychiatry. Neuropsychiatry,Internal medicine,Medicine,Psychology,Philosophy. Psychology. Religion	Switzerland			by	Yes
Ufahamu : a Journal of African Studies		http://escholarship.org/uc/international_asc_ufahamu	University of California (UCLA)	English	0041-5715	2150-5802	Africa,history,political science,economics,anthropology	2009		2009-12-05T00:42:57Z	Social history and conditions. Social problems. Social reform,Social Sciences	United States				Yes
TRILOGÍA : Ciencia, Tecnología y Sociedad		http://trilogia.itm.edu.co	Instituto Tecnológico Metropolitano	Spanish	2145-4426	2145-7778	technology,society,innovation,education,governance	2009		2013-05-30T15:48:02Z	General Works	Colombia				Yes
International Journal of Research Studies in Language Learning	IJRSLL	http://www.consortiacademia.org/index.php/ijrsll	Consortia Academia Publishing	English	2243-7754	2243-7762	language education,language learning,English as foreign language	2012		2012-02-20T10:20:44Z	English language,Language and Literature	Philippines			by-nc-nd	Yes
Journal of Current Research in Science		http://www.jcrs010.com	Islamic press	English	2322-5009		science	2013		2013-08-31T17:33:48Z	Science (General),Science	Iran, Islamic Republic of				Yes
Jurnal Ilmu Ternak dan Veteriner	Indonesian Journal of Animal and Veterinary Sciences	http://medpub.litbang.deptan.go.id/index.php/jitv	Pusat Penelitian dan Pengembangan Peternakan	Indonesian,English	0853-7380	2252-696X	animal sciences,veterinary medicine	2011		2012-10-25T11:46:51Z	Animal culture,Agriculture	Indonesia				Yes
International Journal of Medical Sciences and Biotechnology		http://www.oiirj.org/ijmsb	International Journal of Medical Sciences and Biotechnology	English	2321-8509		cancer	2013		2013-09-05T21:30:08Z	Biotechnology,Chemical technology,Technology,Medicine (General),Medicine	India				Yes
Geološki Anali Balkanskog Poluostrva		http://www.doiserbia.nb.rs/journal.aspx?issn=0350-0608	Faculty of Mining and Geology, Belgrade	English,Serbian	0350-0608		earth sciences	2002		2010-11-11T13:16:51Z	Geology,Science	Serbia				Yes
Intersticios de la Política y la Cultura : Intervenciones Latinoamericanas		http://revistas.unc.edu.ar/index.php/intersticios	Universidad Nacional de Córdoba	Spanish	2250-6543		philosophy,politics,history,art,education,Latin America	2012		2013-12-05T17:50:11Z	General Works	Argentina				Yes
Annals of Mechnikov's Institute	Anali Mečnikìvsʹkogo ìnstitutu	http://www.imiamn.org.ua/journal.htm	Annals of Mechnicov's Institute	Ukrainian,Russian,English	1993-4327		microbiology,immunology,epidemiology,pharmacology	2005		2011-02-23T13:41:51Z	Medicine (General),Medicine	Ukraine			by-nc-nd	Yes
Estudos Avançados		http://www.scielo.br/scielo.php?pid=0103-4014&script=sci_serial	Universidade de São Paulo	English,Portuguese,French	0103-4014	1806-9592	human sciences	1987		2004-04-23T21:31:00Z	Social sciences (General),Social Sciences	Brazil			by-nc	Yes
Research Journal of Life Sciences		http://www.worldscience.co.uk	World Science Journals	English	2052-5176		biological sciences,molecular biology,biotechnology	2013		2013-06-17T20:02:07Z	General Works	United Kingdom				Yes
Geodiversitas		http://www.geodiversitas.com	Museum National d'Histoire Naturelle Paris	English,French	1280-9659		geology,palaeontology	2004		2003-07-31T00:00:00Z	Geology,Science	France				Yes
Socioeconomica : Scientific Journal for Theory and Practice of Socio-economic Development		http://www.socioeconomica.net/	Scientific Society Akroasis	Serbian,Croatian,Bosnian,English,Russian	2217-7558		law,sociology	2012		2013-08-18T15:18:31Z	Economic theory. Demography,Social Sciences	Serbia			by-nc	Yes
PHARMANEST : An International Journal of Advances in Pharmaceutical Sciences		http://www.pharmanest.net	Pharmaceutical Education and Research Society	English	2231-0541		pharmacy,chemistry,biology	2010		2013-05-05T16:08:46Z	Pharmacy and materia medica,Medicine	India				Yes
Prisma Social		http://www.isdfundacion.org/publicaciones/revista/index.html	Fundación iS+D para la Investigación Social Avanzada	Spanish,English	1989-3469		sociology,mass media,social relations	2008		2012-07-31T15:33:16Z	Social sciences (General),Social Sciences	Spain			by-nc-nd	Yes
International Journal of Evaluation and Research in Education		http://www.iaesjournal.com/online/index.php/IJERE	Institute of Advanced Engineering and Science (IAES)	English	2252-8822		e-learning,curriculum,reading comprehension,philosophies of education	2012		2013-04-04T20:11:28Z	Education (General),Education	Indonesia			by-nc	Yes
Ingeniería Energética		http://www.cujae.edu.cu/ediciones/REnergetica.asp	Instituto Superior Politécnico José Antonio Echeverría	Spanish	0253-5645	1815-5901	electrical engineering,energy engineering,solar energy	2011		2011-04-04T16:31:56Z	Electrical engineering. Electronics. Nuclear engineering,Technology	Cuba				Yes
Noise and Health		http://www.noiseandhealth.org	Medknow Publications	English	1463-1741	1998-4030	noise pollution,noise reduction systems,hearing and health	1998		2011-07-11T08:48:21Z	Public aspects of medicine,Medicine	United Kingdom			by-nc-sa	Yes
Escola Anna Nery		http://www.scielo.br/scielo.php?script=sci_serial&pid=1414-8145&lng=en&nrm=iso	Universidade Federal do Rio de Janeiro	Portuguese,Spanish	1414-8145	2177-9465	nursing,nursery,health sciences	2005		2010-11-09T15:24:44Z	Nursing,Medicine	Brazil			by-nc	Yes
Bakhtiniana : Revista de Estudos do Discurso		http://revistas.pucsp.br/index.php/bakhtiniana/index	Pontifícia Universidade Católica de São Paulo	Portuguese,English	2176-4573		Bakhtin,discourse analysis,linguistics,literature,humanistic sciences	2009		2011-12-14T09:26:32Z	Language and Literature	Brazil			by	Yes
Form@re : Open Journal per la Formazione in Rete		http://www.fupress.net/index.php/formare	Firenze University Press	Italian,English	1825-7321		digital,literacy,teaching,learning,media	2010		2013-06-03T16:43:53Z	Education (General),Education	Italy			by-nc-nd	Yes
Mathematical Sciences		http://www.iaumath.com/	Springer	English	2251-7456		numerical analysis,optimization,operational research,signal analysis,fuzzy sets	2012		2013-06-28T15:43:02Z	Mathematics,Science	Germany			by	Yes
Journal of Animal Science and Biotechnology		http://www.jasbsci.com/	BioMed Central	English	1674-9782	2049-1891	animal science,animal genetics,feed processing,animal biotechnology,animal breeding	2012		2012-09-21T11:05:23Z	Animal culture,Agriculture	United Kingdom			by	Yes
Acción Psicológica		http://e-spacio.uned.es/revistasuned/index.php/accionpsicologica	Servicio de Psicología Aplicada (UNED)	Spanish,English	1578-908X	2255-1271	clinical psychology,educational psychology,developmental psychology,social psychology,neuropsychology	2002		2013-11-08T17:50:17Z	Psychology,Philosophy. Psychology. Religion	Spain			by	Yes
International Educational E-Journal		http://www.oiirj.org/ejournal	International Educational E-Journal	Marathi,Hindi,English	2277-2456		education	2012		2013-06-16T17:53:39Z	Education (General),Education	India			by-nc-sa	Yes
Information & Security : An International Journal	I&S : Information and Security	http://procon.bg/view-volumes	Procon Ltd.	English	0861-5160	1314-2119	information security,social security,security policies,information technology,C4ISR technologies,knowledge management	2003		2010-10-28T12:23:34Z	Information technology,Industrial engineering. Management engineering,Technology (General),Technology,Military Science	Bulgaria				Yes
Obra Digital		http://www.obradigital.com	University of Vic	Catalan,Spanish,Portuguese	2014-5039		Interactivity,Digital Communication,Education,Visual Communication and Design,Advertising	2011		2013-04-12T17:32:34Z	Communication. Mass media,Philology. Linguistics,Language and Literature	Spain			by	Yes
Global Media Journal : Turkish Edition		http://globalmediajournaltr.yeditepe.edu.tr/index.html	Yeditepe University	Turkish	1309-7601		international communication,intercultural communication,culture,new media	2010		2011-04-06T16:20:03Z	Communication. Mass media,Philology. Linguistics,Language and Literature	Turkey				Yes
EURASIP Journal on Wireless Communications and Networking		http://jwcn.eurasipjournals.com/	Springer	English	1687-1472	1687-1499	signal processing,wireless technology	2004		2004-11-19T11:00:46Z	Technology (General),Technology	Germany			by	Yes
Didáctica Geográfica		http://www.didacticageografica.es/index.php/didacticageografica	Grupo de Didáctica de la Geografía de la Asociación de Geógrafos Españoles	Spanish,English	0210-492X	2174-6451	geography education	2007		2012-05-03T09:25:54Z	Special aspects of education,Education,Geography (General),Geography. Anthropology. Recreation	Spain			by-nc-sa	Yes
Insecta Mundi		http://www.centerforsystematicentomology.org/default.asp?action=show_pubs&id=insecta	Center for Systematic Entomology	English,Spanish	0749-6737	1942-1354	entomology,insects,insects classification	2007		2010-08-05T09:28:17Z	Zoology,Science	United States			by-nc	Yes
Bone Marrow Research		http://www.hindawi.com/journals/bmr/	Hindawi Publishing Corporation	English	2090-2999	2090-3006	bone marrow	2011		2011-08-26T14:06:55Z	Diseases of the blood and blood-forming organs,Specialties of internal medicine,Internal medicine,Medicine	Egypt			by	Yes
Journal of Language and Literacy Education		http://jolle.coe.uga.edu/	The University of Georgia	English	1559-9035		multiliteracies,activist literacies,teaching,learning	2005		2013-04-12T17:47:14Z	Education (General),Education,Language and Literature	United States				Yes
Library Philosophy and Practice		http://digitalcommons.unl.edu/libphilprac/	University of Nebraska, Lincoln libraries	English	1522-0222		library and information science	1998		2003-11-20T00:00:00Z	Bibliography. Library science. Information resources	United States				Yes
The International Journal of Applied Economics and Finance		http://www.scialert.net/jindex.php?issn=1991-0886	Asian Network for Scientific Information	English	1991-0886	2077-2149	economics,applied economics,finance	2007		2009-05-07T13:25:41Z	Economic theory. Demography,Social Sciences	Pakistan				Yes
International Letters of Chemistry, Physics and Astronomy		http://www.ilcpa.pl	Scientific Publishing House „DARWIN”	English,Polish	2299-3843		chemistry,physics,astronomy	2012		2013-05-10T11:14:42Z	Science (General),Science	Poland			by	Yes
Notulae Scientia Biologicae		http://notulaebiologicae.ro/index.php/nsb	University of Agricultural Sciences and Veterinary Medicine, Cluj-Napoca	English	2067-3205	2067-3264	life sciences,agriculture,medicine	2009		2009-12-23T15:26:48Z	Biology (General),Science	Romania			by	Yes
Journal of the Chicago Colloquium on Digital Humanities and Computer Science		http://jdhcs.uchicago.edu	University of Chicago	English	2163-8284		humanities,computer science,digital humanities,electronic information resources,data processing	2009		2012-06-25T15:59:44Z	General Works	United States			by	Yes
B Sides		http://ir.uiowa.edu/bsides/	University of Iowa	English	2155-6687		library and information science,librarianship,digital libraries,Internet	2010		2010-09-02T11:01:24Z	Bibliography. Library science. Information resources	United States				Yes
Mutatis Mutandis : Revista Latinoamericana de Traducción	Mutatis Mutandis : Revista Latinoamericana de Traduccion	http://aprendeenlinea.udea.edu.co/revistas/index.php/mutatismutandis	Universidad de Antioquia	Spanish,English,French,Portuguese	2011-799X		translation studies,translation practice,translating and interpreting	2008		2011-01-04T09:47:40Z	Philology. Linguistics,Language and Literature	Colombia				Yes
Revista de História		http://revhistoria.usp.br/	Universidade de São Paulo	Portuguese,Spanish	0034-8309	2316-9141	Brazilian history,American history,historiography	1997		2010-06-21T13:18:56Z	History (General),History (General) and history of Europe	Brazil				Yes
Global Media Journal : Pakistan Edition		http://www.aiou.edu.pk/gmj/CurrentIssue.asp	Allama Iqbal Open University	English	2070-2469		media communication,media and conflict studies	2008		2011-03-18T11:52:53Z	Communication. Mass media,Philology. Linguistics,Language and Literature	Pakistan				Yes
International Journal of Infection and Microbiology		http://www.nepjol.info/index.php/IJIM/index	Genesis Laboratory and Research	English	2091-2145		infectious disease,patient safety,microbiology,health	2012		2013-07-09T20:45:18Z	Medicine (General),Medicine	Nepal				Yes
Journal of the Japan Statistical Society		https://www.jstage.jst.go.jp/browse/jjss	The Japan Statistical Society	English	1882-2754	1348-6365	statistics	2013		2013-12-10T16:35:34Z	Statistics,Social Sciences	Japan				Yes
Journal of Pedagogy	Pedagogický Časopis	http://www.degruyter.com/view/j/jped	Versita	English,Slovak	1338-1563	1338-2144	educational policy,educational practice,education theory	2010		2011-06-08T12:42:08Z	Theory and practice of education,Education	Slovakia			by	Yes
Revista Cubana de Estomatología		http://scielo.sld.cu/scielo.php?script=sci_serial&pid=0034-7507&lng=en&nrm=iso	Editorial Ciencias Médicas	Spanish,Portuguese,English	0034-7507	1561-297X	health sciences,stomatology,dentristry	1996		2004-04-23T21:31:01Z	Dentistry,Medicine	Cuba				Yes
Communication		http://communication.revues.org	Université Laval	French	1189-3788	1920-7344	communication,mass media,journalism	2005		2012-03-05T15:13:17Z	Communication. Mass media,Philology. Linguistics,Language and Literature	Canada				Yes
OncoTargets and Therapy		http://www.dovepress.com/oncotargets-and-therapy-journal	Dove Medical Press	English	1178-6930		management of cancer patients,treatment,therapy,palliative care	2008		2009-04-21T13:29:16Z	Neoplasms. Tumors. Oncology. Including cancer and carcinogens,Internal medicine,Medicine	United Kingdom				Yes
Case Reports in Otolaryngology		http://www.hindawi.com/crim/otolaryngology/	Hindawi Publishing Corporation	English	2090-6765	2090-6773	otorhinolaryngology	2011		2011-10-27T14:19:34Z	Otorhinolaryngology,Medicine	Egypt			by	Yes
Journal of Neuroinflammation	JNI	http://www.jneuroinflammation.com/home/	BioMed Central	English	1742-2094		neurological diseases,immunology,central nervous system,microglia,astrocytes,cytokines,chemokines	2004		2004-03-23T13:12:59Z	Medicine (General),Medicine,Neurology. Diseases of the nervous system,Neurosciences. Biological psychiatry. Neuropsychiatry,Internal medicine,Medicine	United Kingdom			by	Yes
RUSC : Universities and Knowledge Society Journal	Revista de Universidad y Sociedad del Conocimiento	http://www.uoc.edu/rusc	Fundació Universitat Oberta de Catalunya	Spanish,English,Catalan	1698-580X		university and knowledge society,internet,e-learning,e-university	2004		2006-08-25T10:55:59Z	Information technology,Industrial engineering. Management engineering,Technology (General),Technology,Special aspects of education,Education	Spain			by-nc-nd	Yes
International Journal of Teaching and Learning in Higher Education		http://www.isetl.org/ijtlhe/	International Society for Exploring Teaching and Learning	English	1812-9129		higher education pedagogy,teaching,learning	2005		2007-03-28T14:55:30Z	Theory and practice of education,Education	United States				Yes
International Journal of BioMedicine		http://www.ijbm.org	International Medical Research and Development Corporation	English	2158-0510	2158-0529	translational research in biology and medicine	2012		2013-04-05T19:59:38Z	Medicine (General),Medicine	United States				Yes
Management Dynamics in the Knowledge Economy		http://managementdynamics.ro	College of Management (NSPSPA), Tritonic Editorial Group	English	2286-2668		economics,marketing,human resource management,business communication	2013		2013-06-12T13:18:27Z	Business,Commerce,Social Sciences	Romania				Yes
Cris : Casopis Povijesnog Društvo Križevci	Cris : Journal of the Historical Society of Križevci	http://hrcak.srce.hr/index.php?lang=en&show=casopis&id_casopis=37	Povijesno društvo Križevci / Historical Society of Križevci	English,Croatian	1332-2567		History of Križevci,Križevci	2005		2007-05-07T14:57:24Z	History of Balkan Peninsula,History (General) and history of Europe	Croatia				Yes
Weekly Epidemiological Record	WER	http://www.who.int/wer/en/	World Health Organization	English,French	0049-8114		epidemiology,communicable diseases,public health	1926		2004-09-09T14:26:27Z	Public aspects of medicine,Medicine,Infectious and parasitic diseases,Internal medicine,Medicine	Switzerland				Yes
Chironomus Newsletter on Chironomidae Research		http://www.ub.ntnu.no/journals/chironomus/	Norwegian University of Science and Technology, Museum of Natural History and Archaeology, Trondheim	English	0172-1941		Chironomidae,non-biting midges	2000		2008-01-15T16:32:44Z	Zoology,Science	Norway				Yes
Portularia : Revista de Trabajo Social	Spanish Journal Social Work	http://www.portularia.com	Universidad de Huelva	Spanish,English	1578-0236	1989-5399	social policy,social service,social work	2001		2012-04-19T11:56:31Z	Social pathology. Social and public welfare. Criminology,Social Sciences	Spain			by-nc-nd	Yes
Information Bulletin on Variable Stars	IBVS	http://www.konkoly.hu/ibvs/	Konkoly Observatory	English	0374-0676	1587-2440	astronomy	1994		2003-10-01T00:00:00Z	Astronomy,Science	Hungary				Yes
Germinal : Marxismo e Educação em Debate	Germinal : Marxismo e Educacao em Debate	http://www.uel.br/revistas/uel/index.php/germinal	Universidade Estadual de Londrina	Portuguese,Italian,French	2175-5604		marxism,socialism,theory of education,history of education,philosophy of education	2009		2010-12-02T14:45:59Z	Socialism. Communism. Anarchism,Social Sciences,Theory and practice of education,Education	Brazil				Yes
Medicine Today		http://banglajol.info/index.php/MEDTODAY	Medicine Today	English	1810-1828		surgery,gynae,public health	2009		2013-06-29T15:55:42Z	Medicine (General),Medicine	Bangladesh				Yes
Journal of Microbiology, Biotechnology and Food Sciences	JMBFS	http://www.jmbfs.org	Slovak University of Agriculture	English	1338-5178		chemical technology,biotechnology,food sciences,microbiology	2011		2012-03-30T10:45:36Z	Biotechnology,Chemical technology,Technology,Nutrition. Foods and food supply,Home economics,Technology,Microbiology,Science	Slovakia			by-nc	Yes
Indian Journal of Medical Sciences		http://www.indianjmedsci.org/	Medknow Publications	English	0019-5359	1998-3654	medicine,medical science	2000		2003-08-08T00:00:00Z	Medicine (General),Medicine	India			by-nc-sa	Yes
Journal of Clinical and Scientific Research		http://svimstpt.ap.nic.in/jcsr/jhome.htm	Sri Venkateswara Institute of Medical Sciences, Tirupati	English	2277-5706	2277-8357	biomedicine	2012		2013-04-22T18:08:57Z	Medicine (General),Medicine	India			by-nc-nd	Yes
Interculture Journal : Online Zeitschrift für Interkulturelle Studien		http://www.interculture-journal.com	Universität Jena	German,English	2196-3363	2196-9485	intercultural research,communication studies,cultural studies,business communication,intercultural training,coaching,consulting,mediation	2006		2010-04-27T09:35:00Z	Social sciences (General),Social Sciences	Germany				Yes
Revista de Estudios Cooperativos	REVESCO	http://www.ucm.es/info/revesco/index_e.php	AECOOP Escuela de Estudios Cooperativos	Spanish	1135-6618	1885-8031	social economy,participation companies,economic democracy,industrial democracy	1963		2007-03-19T14:21:38Z	Social sciences (General),Social Sciences	Spain				Yes
Revista Corpoica : Cienca y Tecnología Agropecuaria		http://www.corpoica.org.co/SitioWeb/Revistas/Revistas.asp	Corpoica - Corporación Colombiana de Investigación Agropecuaria	Spanish,English	0122-8706		agricultural research,agronomy,veterinary,animal husbandry	1996		2009-04-20T15:34:22Z	Animal culture,Agriculture	Colombia				Yes
Journal of Artificial Societies and Social Simulation	JASSS	http://jasss.soc.surrey.ac.uk/JASSS.html	University of Surrey	English	1460-7425		social science	1998		2003-07-23T00:00:00Z	Social sciences (General),Social Sciences	United Kingdom				Yes
Plastic Surgery International		http://www.hindawi.com/journals/psi/	Hindawi Publishing Corporation	English	2090-1461	2090-147X	reconstructive surgery,aesthetic surgery,cosmetic surgery	2010		2011-01-03T14:54:08Z	Surgery,Medicine	Egypt			by	Yes
International Business and Management	IBM : International Business & Management	http://www.cscanada.net/index.php/ibm	Canadian Research & Development Center of Sciences and Cultures	English	1923-841X	1923-8428	business,commerce,trade,management	2010		2011-04-13T15:48:27Z	Business,Commerce,Social Sciences	Canada			by-nc	Yes
CLCWeb : Comparative Literature and Culture		http://docs.lib.purdue.edu/clcweb	Purdue University Press	English	1481-4374		humanities,cultural studies,diaspora studies,media studies,communication studies	1999		2003-10-01T00:00:00Z	Social sciences (General),Social Sciences,Literature (General),Language and Literature	United States			by-nc	Yes
Cirugía y cirujanos : Órgano Oficial de la Academia Mexicana de Cirugía		http://new.medigraphic.com/cgi-bin/publicaciones.cgi?IDREVISTA=10&NOMBRE=Cirug%EDa%20y%20Cirujanos	Academia Mexicana de Cirugía	Spanish	0009-7411		health sciences	2000		2004-04-23T21:31:01Z	Surgery,Medicine	Mexico				Yes
Modern Physics		http://www.hanspub.org/journal/mp/	Hans Publishers	Chinese	2161-0916	2161-0924	theoretical physics,electronic physics,nuclear physics,computational physics	2011		2011-07-26T10:49:43Z	Physics,Science	United States				Yes
Biotechnologie, Agronomie, Société et Environnement	Biotechnology, Agronomy, Society and Environment (BASE)	http://www.bib.fsagx.ac.be/base/	University of Liege	English,French	1370-6233	1780-4507	forest sciences,earth science,forestry,agronomy,rural engineering,food technologies,biotechnology,agriculture	1997		2004-02-16T11:11:00Z	General Works	Belgium			by-nc-sa	Yes
JURA : Journal of Urban and Regional Analysis	Jurareview	http://www.jurareview.ro/	University of Bucharest	English	2067-4082	2068-9969	urban geography,city planning,regions,regional planning,space in economics,sociology	2009		2010-11-26T11:51:38Z	Geography (General),Geography. Anthropology. Recreation,Social sciences (General),Social Sciences	Romania				Yes
Revista Brasileira de Medicina de Família e Comunidade	RBMFC : Brazilian Journal of Family and Community Medicine	http://www.rbmfc.org.br	Sociedade Brasileira de Medicina de Família e Comunidade (SBMFC)	Portuguese	1809-5909	2179-7994	primary health care,community medicine,family practice	2004		2012-01-27T11:10:12Z	Public aspects of medicine,Medicine	Brazil			by-nc	Yes
Revista Argentina de Microbiología		http://www.scielo.org.ar/scielo.php/script_sci_serial/pid_0325-7541/lng_en/nrm_iso	Asociación Argentina de Microbiología	Spanish,English	0325-7541	1851-7617	microbiology	2004		2007-01-19T16:31:25Z	Microbiology,Science	Argentina				Yes
Acoustical Science and Technology		http://www.jstage.jst.go.jp/browse/ast/-char/en	The Acoustical Society of Japan	English,Japanese	1346-3969	1347-5177	acoustics	2000		2004-01-07T00:00:00Z	Acoustics. Sound,Physics,Science	Japan				Yes
Agriscientia		http://www.scielo.org.ar/scielo.php/script_sci_serial/pid_1668-298X/lng_es/nrm_iso	Universidad Nacional de Córdoba	Spanish,English	0327-6244	1668-298X	agricultural sciences	2006		2008-07-24T14:00:11Z	Agriculture (General),Agriculture	Argentina				Yes
Turkish Journal of Giftedness and Education	Türk Üstün Zeka ve Eğitim Dergisi	http://www.tuzed.org/	Turkish Journal of Giftedness and Education	Turkish,English	2146-3832		educational psychology,talent development,creative development	2011		2012-08-24T08:32:57Z	Special aspects of education,Education	Turkey				Yes
Education Inquiry		http://www.education-inquiry.net/index.php/edui/index	Co-Action Publishing	English	2000-4508		teacher education,subject didactics	2010		2010-07-08T12:46:20Z	Education (General),Education	Sweden				Yes
Methodist Review	Methodist Review : A Journal of Wesleyan and Methodist Studies	http://www.methodistreview.org/index.php/mr	The Methodist Review, Inc.	English	1946-5254		wesleyan studies,wesleyan research,methodist studies,methodist research	2009		2010-02-05T11:49:43Z	Christian Denominations,Philosophy. Psychology. Religion	United States				Yes
Acta Physica Polonica B		http://th-www.if.uj.edu.pl/acta/	Jagellonian University, Cracow	English	0587-4254	1509-5770	general and mathematical physics,particle physics and field theory,nuclear physics,theory of relativity and astrophysics,statistical physics	1970		2003-12-03T00:00:00Z	Physics,Science	Poland				Yes
Administrative Sciences		http://www.mdpi.com/journal/admsci	MDPI AG	English	2076-3387		organization theory,strategic management,public administration	2011		2012-11-29T14:19:51Z	Management. Industrial management,Industries. Land use. Labor,Social Sciences	Switzerland			by	Yes
Cerâmica		http://www.scielo.br/scielo.php?script=sci_serial&pid=0366-6913&lng=en&nrm=iso	Associação Brasileira de Cerâmica	Portuguese,English	0366-6913	1678-4553	engineering	1997		2004-04-23T21:31:00Z	Engineering (General). Civil engineering (General),Technology	Brazil			by-nc	Yes
South African Journal of Sports Medicine	SAJSM	http://www.sajsm.org.za/index.php/sajsm	Health and Medical Publishing Group	English	1015-5163	2078-516X	sports medicine,exercise science,sports nutrition,sports psychology,biokinetics,physiotherapy	2006		2010-05-25T15:13:54Z	Sports medicine,Special situations and conditions,Internal medicine,Medicine	South Africa				Yes
Oil & Gas Science and Technology	Revue de l'Institut Français du Pétrole	http://ogst.ifp.fr/	Institut Français du Pétrole	English,French	1294-4475	1953-8189	petroleum,gas,alternative energies,sustainable development	1997		2006-09-27T10:27:05Z	Chemical technology,Technology	France			by	Yes
Iranian Journal of Kidney Diseases		http://www.ijkd.org/	Iranian Society of Nephrology	English	1735-8582	1735-8604	nephrology,dialysis,kidney transplantation	2007		2007-08-23T09:38:46Z	Diseases of the genitourinary system. Urology,Specialties of internal medicine,Internal medicine,Medicine	Iran, Islamic Republic of				Yes
Eutomia : Journal of Literature and Linguistics		http://www.eutomia.net	Universidade Federal de Pernambuco	Portuguese,English	1982-6850		literary theory,literary criticism,translation studies,short fiction,poetry	2008		2013-09-30T15:10:05Z	Philology. Linguistics,Language and Literature,Literature (General),Language and Literature	Brazil				Yes
Frontiers in Computational Neuroscience		http://www.frontiersin.org/computational_neuroscience	Frontiers Media	English	1662-5188		theoretical neuroscience,experimental neuroscience,neural networks,neural coding	2007		2008-09-12T11:55:23Z	Neurosciences. Biological psychiatry. Neuropsychiatry,Internal medicine,Medicine	Switzerland				Yes
Evolução e Conservação da Biodiversidade		http://simposiodabiodiversidade.com.br/ecb/ecbjournal	Universidade Federal de Viçosa, Campus de Rio Paranaíba	Portuguese	2236-3866		evolution,conservation biology,list of species	2010		2012-12-28T19:53:35Z	Biology (General),Science	Brazil			by-nc-nd	Yes
Journal of Pure and Applied Science and Technology		http://nlss.org.in/jpast	Natthan Lal Sevarth Samiti	English	2231-4202	2249-9970	technology,chemistry,engineering,biology,health care	2011		2013-01-31T16:10:24Z	Science (General),Science	India				Yes
Kaleidoscope History		http://www.kaleidoscopehistory.hu/	Semmelweis University	Hungarian,English	2062-2597		history of medicine,cultural history,medical anthropology,health and disease,epidemics	2010		2013-06-27T16:55:43Z	General Works	Hungary				Yes
Journal of Chaos		http://www.hindawi.com/journals/jcha/	Hindawi Publishing Corporation	English	2314-6605		chaos	2013		2013-10-23T18:43:06Z	Mathematics,Science	Egypt			by	Yes
Journal of the California Dental Association	CDA Journal	http://www.cda.org/publications/journal_of_the_california_dental_association	California Dental Association	English	1043-2256	1942-4396	dental clinical science	1998		2008-03-03T13:51:17Z	Dentistry,Medicine	United States				Yes
International Journal of Interactive Multimedia and Artificial Intelligence		http://www.ijimai.org/journal	ImaI-Software	English	1989-1660		artificial intelligence,interactive multimedia	2008		2008-10-02T13:29:41Z	Information technology,Industrial engineering. Management engineering,Technology (General),Technology	Spain			by	Yes
andererseits		http://andererseits.library.duke.edu/	Duke University	English,German	2162-9242		German studies,literary studies,film studies	2011		2012-05-30T10:30:20Z	Language and Literature	United States			by-nc-nd	Yes
Journal of Geography and Geology		http://ccsenet.org/jgg	Canadian Center of Science and Education	English	1916-9779	1916-9787	geography,geology,geomorphology,hydrology	2009		2009-06-24T12:57:45Z	Geography (General),Geography. Anthropology. Recreation	Canada			by	Yes
Expositions : Interdisciplinary Studies in the Humanities		http://expositions.journals.villanova.edu/index	Villanova University	English	1747-5368	1747-5376	humanities,interdisciplinary studies	2007		2010-05-31T11:11:25Z	General Works	United States				Yes
Electronic Journal of Statistics		http://projecteuclid.org/DPubS?service=UI&version=1.0&verb=Display&handle=euclid.ejs	Institute of Mathematical Statistics	English	1935-7524		statistics,probability,machine learning	2007		2007-10-31T10:55:04Z	Probabilities. Mathematical statistics,Mathematics,Science	United States				Yes
Studies in Mycology		http://www.studiesinmycology.org	Centraalbureau voor Schimmelcultures	English	0166-0616	1872-9797	mycology,phylogeny,biodiversity,genetic resources,taxonomy	2005		2007-03-07T17:16:01Z	Botany,Science,Biology (General),Science	Netherlands			by-nc-nd	Yes
BIBLOS : Revista do Instituto de Ciências Humanas e da Informação	BIBLOS : Revista do Instituto de Ciencias Humanas & da Informacao	http://www.seer.furg.br/index.php/biblos/about/index	Universidade Federal do Rio Grande	Portuguese,Spanish	0102-4388	2236-7594	library and information science	2004		2011-09-09T12:26:15Z	Bibliography. Library science. Information resources	Brazil				Yes
Poljoprivreda (Osijek)	Agriculture	http://www.pfos.hr/~poljo/	Faculty of Agriculture in Osijek	Croatian,English	1330-7142	1848-8080	plant production,animal science,soil science,ecology,agricultural economics	2000		2010-08-09T12:43:34Z	Agriculture (General),Agriculture	Croatia				Yes
Razón y Palabra		http://www.razonypalabra.org.mx	Proyecto Internet del ITESM	Spanish,English,Portuguese	1605-4806		communication,information,social sciences	1996		2005-11-01T14:08:19Z	Social sciences (General),Social Sciences	Mexico				Yes
ArDIn : Arte, Diseño e Ingeniería		http://polired.upm.es/index.php/ardin	Universidad Politecnica de Madrid	Spanish	2254-8319		art,engineering,design,human development	2012		2013-06-18T16:35:31Z	General Works	Spain				Yes
Bio-based and Applied Economics		http://www.fupress.net/index.php/bae	Firenze Unviersity Press	English	2280-6180	2280-6172	bioeconomy,biofuel,agriculture,forestry,fishery	2012		2013-07-04T16:03:26Z	Economic theory. Demography,Social Sciences	Italy				Yes
Optical Materials Express		http://www.opticsinfobase.org/ome/home.cfm	Optical Society of America	English	2159-3930		optical materials,photonics,engineering	2011		2012-08-21T10:21:17Z	Optics. Light,Physics,Science	United States				Yes
Revista Entreideias		http://www.portalseer.ufba.br/index.php/entreideias	Universidade Federal da Bahia	Portuguese,Spanish	2317-0956	2317-1219	pedagogy,teacher training	2012		2013-08-29T15:10:38Z	Education (General),Education	Brazil				Yes
Revista Cubana de Medicina Tropical		http://scielo.sld.cu/scielo.php?script=sci_serial&pid=0375-0760&lng=en&nrm=iso	Centro Nacional de Información de Ciencias Médicas	Spanish	0375-0760	1561-3054	health sciences	1995		2004-04-23T21:31:01Z	Arctic medicine. Tropical medicine,Special situations and conditions,Internal medicine,Medicine	Cuba				Yes
Physics Research International		http://www.hindawi.com/journals/phys/	Hindawi Publishing Corporation	English	2090-2220	2090-2239	physics	2009		2009-12-23T15:23:24Z	Physics,Science	Egypt			by	Yes
Letras Hispanas		http://www.modlang.txstate.edu/letrashispanas/	Texas State University	Spanish,English	1548-5633		Hispanic literature,Hispanic culture,Cultural studies	2004		2006-03-24T10:46:59Z	Literature (General),Language and Literature,Latin America. Spanish America,History America	United States				Yes
Journal of Current Pharmaceutical Research	JCPR	http://jcpronline.com/	MediPOEIA Publication	English	0976-3171		pharmacology,pharmaceutical sciences,natural product research	2010		2010-07-02T09:16:15Z	Therapeutics. Pharmacology,Medicine	India				Yes
CIRCULO de Linguistica Aplicada a la Comunicacion	CLAC	http://www.ucm.es/info/circulo	Universidad Complutense de Madrid	Spanish,English,French,German,Portuguese,Basque,Catalan,Italian	1576-4737		language	2000		2005-08-02T16:23:28Z	Communication. Mass media,Philology. Linguistics,Language and Literature,Philology. Linguistics,Language and Literature	Spain				Yes
International Journal of Energy, Information and Communications		http://www.sersc.org/journals/IJEIC/	SERSC	English	2093-9655		energy systems,intelligent and knowledge-based systems,communication networks	2010		2011-01-26T15:06:13Z	Physics,Science	South Korea				Yes
Turkish Journal of Engineering and Environmental Sciences		http://journals.tubitak.gov.tr/engineering/index.php	Scientific and Technical Research Council of Turkey	English,Turkish	1300-0160	1303-6157	engineering,environmental sciences	1998		2005-06-01T13:13:25Z	Engineering (General). Civil engineering (General),Technology,Environmental sciences,Geography. Anthropology. Recreation	Turkey				Yes
Turkish Journal of Hematology		http://www.tjh.com.tr/	Galenos Yayinevi	English	1300-7777	1308-5263	hematology,hematologic diseases,laboratory analyses,clinical research,experimental research	1999		2004-03-11T16:26:40Z	Diseases of the blood and blood-forming organs,Specialties of internal medicine,Internal medicine,Medicine	Turkey				Yes
International Practice Development Journal		http://www.fons.org/library/journal.aspx	Foundation of Nursing Studies	English	2046-9292		clinical leadership,health care	2011		2012-09-25T20:19:03Z	Nursing,Medicine	United Kingdom				Yes
Science of Dance	Επιστήμη του Χορού	http://elepex.gr/index.php/en/sience-of-dance/222-2011-08-04-09-54-12	Scientific Dance Association-Hellas (SDA-Hellas)	Greek	1790-7527		dance studies	2007		2012-04-18T13:49:37Z	Dancing,Recreation. Leisure,Geography. Anthropology. Recreation	Greece				Yes
Espiral		http://www.redalyc.org/revista.oa?id=138	Universidad de Guadalajara	Spanish	1665-0565		sociology	1994		2005-08-24T07:48:23Z	Sociology (General),Social Sciences	Mexico				Yes
Communicating Astronomy with the Public Journal	CAPjournal	http://www.capjournal.org/	International Astronomical Union	English	1996-5621	1996-563X	science communication,visualising astronomy	2007		2008-02-27T15:57:39Z	Astronomy,Science	France			by-nc-nd	Yes
Indian Journal of Medical Research		http://icmr.nic.in/ijmr/ijmr.htm	Indian Council of Medical Research	English	0971-5916		biomedical research	2003		2005-03-30T10:11:45Z	Medicine (General),Medicine	India				Yes
South Asian Journal of Management Sciences		http://iurc.edu.pk/sajms/	Iqra University	English	2074-2967		globalization,international business,business management	2007		2013-05-31T14:43:34Z	Business,Commerce,Social Sciences	Pakistan				Yes
Genetika		http://www.doiserbia.nb.rs/journal.aspx?issn=0534-0012	Serbian Genetics Society	English	0534-0012	1820-6069	biological sciences	2002		2010-09-27T18:05:00Z	Genetics,Biology (General),Science	Serbia				Yes
Totem : the University of Western Ontario Journal of Anthropology		http://ir.lib.uwo.ca/totem/	University of Western Ontario	English	1203-8830	1925-8542	physical anthropology,socio-cultural anthropology,archaeology,linguistics	1994		2011-11-03T15:21:38Z	Anthropology,Geography. Anthropology. Recreation	Canada			by-nc-nd	Yes
Istanbul University Econometrics and Statistics e-Journal		http://eidergisi.istanbul.edu.tr/	Istanbul University	Turkish,English	1308-7215		statistical programs,social sciences	2005		2011-07-21T12:22:00Z	Probabilities. Mathematical statistics,Mathematics,Science	Turkey				Yes
Terapia Psicológica		http://www.redalyc.org/revista.oa?id=785	Sociedad Chilena de Psicología Clínica	Spanish,English	0716-6184	0718-4808	clinical psychology	2003		2007-11-02T14:45:03Z	Psychology,Philosophy. Psychology. Religion	Chile				Yes
Conflict & Communication Online		http://www.cco.regener-online.de/	Berlin Regener Publishing House	German,English	1618-0747		psychology,social sciences,interdisciplinary studies,conflict studies,peace journalism	2002		2009-02-05T10:39:30Z	Psychology,Philosophy. Psychology. Religion	Germany				Yes
Webology		http://www.webology.org/	Regional Information Center for Science and Technology (RICeST)	English	1735-188X		information dissemination,communication processes,World Wide Web	2004		2005-06-09T14:23:32Z	Bibliography. Library science. Information resources	Iran, Islamic Republic of			by-nc-nd	Yes
Educacao & Linguagem	Educacao e Linguagem	https://www.metodista.br/revistas/revistas-ims/index.php/EL	Universidade Metodista de São Paulo	Portuguese,Spanish	1415-9902	2176-1043	education	2007		2012-04-19T16:46:36Z	Education (General),Education	Brazil				Yes
Gaceta Sanitaria		http://scielo.isciii.es/scielo.php?script=sci_serial&pid=0213-9111&lng=es&nrm=iso	Ediciones Doyma, S.L.	Spanish,English	0213-9111		health sciences	2002		2004-04-23T21:31:01Z	Medicine (General),Medicine	Spain				Yes
EPJ Web of Conferences		http://www.epj-conferences.org/	EDP Sciences	English	2100-014X		pure physics,applied phyics	2009		2010-01-07T14:49:28Z	Physics,Science	France			by	Yes
International Journal of Proteomics		http://www.hindawi.com/journals/ijpro/	Hindawi Publishing Corporation	English	2090-2166	2090-2174	proteins,proteomics,genomics,bioinformatics	2010		2011-01-13T09:05:49Z	Biochemistry,Organic chemistry,Chemistry,Science	Egypt			by	Yes
SociologieS		http://sociologies.revues.org	Association Internationale des Sociologues de Langue Française	French	1992-2655		sociology,social sciences,international research	2006		2008-02-05T13:37:54Z	Sociology (General),Social Sciences	France				Yes
Desarrollo y Sociedad		http://economia.uniandes.edu.co/es/investigaciones_y_publicaciones/cede/publicaciones/revista_desarrollo_y_sociedad	Universidad de los Andes	Spanish,English	0120-3584	1900-7760	Latin-American economic development	1995		2009-03-12T16:12:03Z	Economic history and conditions,Social Sciences	Colombia				Yes
Revista Latinoamericana de Investigación en Matemática Educativa	RELIME	http://www.scielo.org.mx/scielo.php?script=sci_serial&pid=1665-2436&lng=es&nrm=iso	Comité Latinoamericano de Matemática Educativa	Spanish,Portuguese,English	1665-2436		mathematics,mathematical history,mathematical education	2006		2012-05-30T09:43:24Z	Mathematics,Science	Mexico				Yes
PontodeAcesso	Ponto de Acesso	http://www.pontodeacesso.ici.ufba.br	Universidade Federal da Bahia	Portuguese	1981-6766		library and information science,information management,archival science	2007		2010-08-02T10:05:00Z	Bibliography. Library science. Information resources	Brazil				Yes
Partnerships : A Journal of Service-Learning and Civic Engagement		http://libjournal.uncg.edu/ojs/index.php/prt	University of North Carolina at Greensboro	English	1944-1061		community,education,democracy,practice,methodology	2009		2013-07-03T17:18:57Z	General Works	United States				Yes
Journal of Human Ecology		http://www.krepublishers.com/02-Journals/JHE/JHE-00-0-000-000-1990-Web/JHE-00-0-000-000-1990-1-Cover.htm	Kamla-Raj Enterprises, Delhi	English	0970-9274		anthropology,genetics,biology,man-environment relationship	2004		2006-01-31T15:35:46Z	General Works	India			by-nc	Yes
Clinical Ophthalmology		http://www.dovepress.com/clinical-ophthalmology-journal	Dove Medical Press	English	1177-5467	1177-5483	ophthalmology,eye disease,treatment,genetics	2009		2009-06-05T13:38:14Z	Ophthalmology,Medicine	United Kingdom				Yes
ISRN Chromatography		http://www.isrn.com/journals/chromatography/	Hindawi Publishing Corporation	English	2090-8636		chromatography	2012		2012-08-27T10:26:03Z	Analytical chemistry,Chemistry,Science	Egypt			by	Yes
Journal of Sensor and Actuator Networks	JSAN	http://www.mdpi.com/journal/jsan	MDPI AG	English	2224-2708		sensor networks,actuators and control systems	2012		2012-12-14T11:26:21Z	Electronic computers. Computer science,Instruments and machines,Mathematics,Science	Switzerland			by	Yes
Nordic Journal of ChildLit Aesthetics	Barnelitterært forskningstidsskrift	http://www.childlitaesthetics.net	Co-Action Publishing	English,Norwegian,Swedish	2000-7493		children's literature,art and children	2010		2011-03-14T16:55:08Z	Literature (General),Language and Literature	Sweden			by-nc	Yes
Psico		http://revistaseletronicas.pucrs.br/revistapsico/ojs/index.php/revistapsico	Pontifícia Universidade Católica do Rio Grande do Sul	Portuguese	0103-5371	1980-8623	psychology,social sciences	2005		2007-09-26T13:41:25Z	Psychology,Philosophy. Psychology. Religion	Brazil			by-nc-nd	Yes
Journal of Empirical Generalisations in Marketing Science	JEMS	http://www.empgens.com/	University of South Australia	English	1326-4443		marketing,consumption,economics,business	1996		2003-09-19T00:00:00Z	Commerce,Social Sciences	Australia				Yes
REA : Revista Eletrônica de Administração	Electronic Journal of Management	http://periodicos.unifacef.com.br/index.php/rea/index	Uni-FACEF Centro Universitário de Franca	Portuguese	1679-9127		business,administration	2002		2013-10-28T16:34:37Z	Management. Industrial management,Industries. Land use. Labor,Social Sciences	Brazil			by	Yes
Earth System Dynamics	ESD	http://www.earth-system-dynamics.net	Copernicus Publications	English	2190-4979	2190-4987	earth sciences,environment,climate changes,sustainable development	2010		2011-07-27T12:49:22Z	Geology,Science,Environmental sciences,Geography. Anthropology. Recreation	Germany			by	Yes
Implementation Science		http://www.implementationscience.com/	BioMed Central	English	1748-5908		health care	2006		2006-02-27T09:32:35Z	Public aspects of medicine,Medicine	United Kingdom			by	Yes
Progress In Electromagnetics Research Letters	PIER Letters	http://www.jpier.org/PIERL/	EMW Publishing	English	1937-6480		electromagnetic wave theory and its applications	2008		2008-11-11T14:48:50Z	Electricity and magnetism,Physics,Science	United States				Yes
Concilium Medii Aevi	CMA	http://cma.gbv.de/z/pages	Edition Ruprecht	German,English	1437-904X		art history,archaeology,history,Middle Ages	1998		2003-10-03T00:00:00Z	History of the arts,Arts in general,Fine Arts,History (General),History (General) and history of Europe	Germany				Yes
Mediations	Mediations: Journal of the Marxist Literary Group	http://www.mediationsjournal.org/	The Marxist Literary Group	English	1075-041X	1942-2458	marxism,culture,literature,history,theory,philosophy	2007		2009-03-24T11:38:49Z	General Works	United States				Yes
Life Span and Disability		http://www.lifespan.it/	Città Aperta Edizioni s.r.l.	English	2035-5963		intellectual disability,mental retardation,rehabilitation,pedagogy	2009		2010-03-01T12:40:33Z	Psychology,Philosophy. Psychology. Religion	Italy				Yes
Nordeuropaforum	Zeitschrift für Politik, Wirtschaft und Kultur	http://www.nordeuropaforum.de	Humboldt-Universität zu Berlin	German,English	0940-5585	1863-639X	Scandinavian studies,Baltic region	2006		2007-05-23T16:48:51Z	History (General),History (General) and history of Europe,Political science (General),Political science	Germany				Yes
International Journal of Social Science and Humanity	IJSSH	http://www.ijssh.org/	IACSIT Press	English	2010-3646		business,educational technology,journalism,psychology,sociology	2011		2013-07-17T17:01:46Z	General Works	Singapore				Yes
International Review of Management and Business Research	IRMBR	http://www.irmbrjournal.com	Academy of IRMBR	English	2307-5953	2306-9007	marketing,finance,human resource management,production management	2012		2013-05-10T18:16:38Z	Business,Commerce,Social Sciences	Pakistan			by-nc-nd	Yes
Archives of Civil Engineering		http://www.degruyter.com/view/j/ace	Versita	English	1230-2945		civil engineering	2010		2011-07-01T14:35:40Z	Engineering (General). Civil engineering (General),Technology	Poland			by	Yes
Interdisciplinary Political Studies	IdPS	http://www.idps.unisi.it/	University of Siena & University of Trento	English	2039-8573		political science,international relations,European union	2011		2011-03-07T15:22:03Z	Political science (General),Political science	Italy				Yes
Límite		http://www.redalyc.org/revista.oa?id=836	Universidad de Tarapacá	Spanish	0718-1361	0718-5065	psychology	2000		2008-02-22T14:33:24Z	Philosophy (General),Philosophy. Psychology. Religion	Chile				Yes
Fluoride		http://www.fluorideresearch.org/	The International Society for Fluoride Research	English	0015-4725		fluoridation,dental caries	1968		2008-01-08T14:56:47Z	Biotechnology,Chemical technology,Technology	New Zealand				Yes
Diagnostics		http://www.mdpi.com/journal/diagnostics	MDPI AG	English	2075-4418		medical diagnosis,diagnostic procedures,diagnostic techniques	2011		2012-11-28T10:07:05Z	Medicine (General),Medicine	Switzerland			by	Yes
ZooKeys		http://pensoftonline.net/zookeys/index.php/journal/index	Pensoft Publishers	English	1313-2989	1313-2970	systematic zoology,taxonomy,phylogeny,biogeography,evolution	2008		2009-06-25T09:20:29Z	Zoology,Science	Bulgaria			by	Yes
International Journal of Information Security Science		http://www.ijiss.org	Gazi University	English	2147-0030		cryptology,network security,cyber security,coding theory	2012		2013-04-29T16:09:36Z	Electronic computers. Computer science,Instruments and machines,Mathematics,Science	Turkey				Yes
International Journal of Health and Education		http://www.ijhe.webs.com	Foundation for a Drug-Free World	English	2227-2798		psychology,health sciences,nursing,sociology,environmental studies	2012		2013-06-04T22:02:22Z	Public aspects of medicine,Medicine,Education (General),Education	Pakistan				Yes
Netla : Veftímarit um Uppeldi og Menntun	Netla : Online Journal on Pedagogy and Education	http://netla.hi.is/	University of Iceland	Icelandic,English	1670-0244		pedagogy,educational sciences	2002		2013-03-21T09:36:01Z	Education (General),Education	Iceland				Yes
Anglistica AION : an Interdisciplinary Journal		http://www.anglistica.unior.it	Università degli Studi di Napoli 'L'Orientale'		2035-8504		literary studies,cultural studies,postcolonial studies of the Anglophone world,English linguistics	2007		2013-01-13T18:30:01Z	Language and Literature,English literature	Italy				Yes
Anaesthesia, Pain & Intensive Care		http://www.apicareonline.com	Anaesthesia, Pain & Intensive Care	English	1607-8322	2220-5799	anaesthesia,pain,intensive care,resuscitation	2010		2013-01-17T10:23:14Z	Anesthesiology,Surgery,Medicine	Pakistan				Yes
Acta Palaeobotanica		http://www.botany.pl/ibwyd/acta_paleo/act-p.htm	Polish Academy of Sciences	English	0001-6594	2082-0259	palaeobotany,palynology,palaeoecology,palaeophytogeography,archaeobotany	1960		2010-09-10T13:04:20Z	Botany,Science	Poland				Yes
Confluenze : Rivista di Studi Iberoamericani		http://confluenze.cib.unibo.it/index	University of Bologna	Italian,Spanish,Portuguese	2036-0967		Latin American studies,cultural studies,humanities,post colonial studies,social sciences,literature	2009		2010-07-09T12:14:05Z	French literature - Italian literature - Spanish literature - Portuguese literature,Language and Literature	Italy			by	Yes
Revista da Universidade Vale do Rio Verde		http://revistas.unincor.br/index.php/revistaunincor	Universidade Vale do Rio Verde	Portuguese	1517-0276	2236-5362	health,environmental science,law,natural sciences	2010		2011-12-08T15:18:46Z	General Works	Brazil			by	Yes
Sísifo : Educational Sciences Journal		http://sisifo.fpce.ul.pt/?lang=en	University of Lisbon	English,Portuguese	1646-6500		knowledge production,educational sciences	2006		2007-09-25T16:01:09Z	Education (General),Education	Portugal				Yes
Düşünen Adam : Journal of Psychiatry and Neurological Sciences	Dusunen Adam : Psikiyatri Nörolojik Bilimler Dergisi	http://dusunenadamdergisi.org/ing/Default.aspx	Bakırköy Psychiatry Training and Research Hospital	Turkish,English	1018-8681	1309-5749	psychiatry,neurology,neurosurgery,psychology	2000		2010-10-12T10:41:11Z	Neurology. Diseases of the nervous system,Neurosciences. Biological psychiatry. Neuropsychiatry,Internal medicine,Medicine,Psychiatry,Neurology. Diseases of the nervous system,Neurosciences. Biological psychiatry. Neuropsychiatry,Internal medicine,Medicine	Turkey				Yes
The Japanese Journal of Personality	Pasonariti kenkyuu	http://www.jstage.jst.go.jp/browse/personality	Japan Society of Personality Psychology	Japanese,English	1348-8406	1349-6174	psychology	2003		2005-08-26T14:48:22Z	Psychology,Philosophy. Psychology. Religion	Japan				Yes
e-Finanse		http://www.e-finanse.com/	Wyższa Szkoła Informatyki i Zarządzania	English	1734-039X		management,insurance,banking,accounting	2009		2011-11-01T15:35:05Z	Finance,Social Sciences	Poland				Yes
Microwave Review		http://www.mwr.medianis.net	Society for Microwave Technique, Technologies and Systems, Serbia and Montenegro IEEE MTT-S Chapter	English	1450-5835		electromagnetic fields,wireless communication systems,signal and image processing	1994		2011-07-06T13:56:35Z	Electronic computers. Computer science,Instruments and machines,Mathematics,Science,Electrical engineering. Electronics. Nuclear engineering,Technology	Serbia				Yes
Dugesiana		http://www.cucba.udg.mx/publicaciones1/page_dugesiana/	Universidad de Guadalajara	Spanish,English	1028-3420		systematics,entomology,ecology	2004		2007-02-05T16:17:48Z	Biology (General),Science	Mexico				Yes
Ratio Juris		http://www.unaula.edu.co/programas/pregrado/derecho/presentacion	Universidad Autonoma Latinoamericana	Spanish,Portuguese	1794-6638		human rights,public policy,history of law,legal psychology,legal sociology	2010		2013-07-18T16:50:34Z	Law in general. Comparative and uniform law. Jurisprudence,Law	Colombia			by-nc-sa	Yes
International Journal of Engineering and Technology	IJET	http://www.ijetch.org/	IACSIT Press	English	1793-8236		information theory,computer science,mathematical linguistics,cognitive science,biometrics	2009		2013-07-17T16:54:33Z	General Works	Singapore				Yes
Journal of Economic Structures		http://www.journalofeconomicstructures.com/	Springer	English	2193-2409		technology,sociology,trade and commerce,networks,ecology	2012		2013-06-27T18:53:49Z	Economic theory. Demography,Social Sciences	Germany			by	Yes
Hemijska Industrija		http://www.doiserbia.nb.rs/journal.aspx?issn=0367-598X	Association of Chemical Engineers, Belgrade	English,Serbian	0367-598X	2217-7426	chemical industry,chemical engineering,chemical technologies	2002		2010-09-28T15:53:42Z	Chemistry,Science	Serbia				Yes
InKoj : Interlingvistikaj Kajeroj		http://riviste.unimi.it/index.php/inkoj/	Università degli studi di Milano	Italian,Dutch,English,Esperanto	2037-4550		artificial languages,ontology,language construction	2010		2010-03-31T14:54:59Z	Philology. Linguistics,Language and Literature	Italy				Yes
Voices: A World Forum for Music Therapy		http://www.voices.no	University of Bergen. Antioch University	English	1504-1611		music,music therapy,music and healing in cultural context	2001		2003-05-20T00:00:00Z	Music and books on Music	Norway				Yes
Bulletin d'Analyse Phénoménologique		http://popups.ulg.ac.be/bap.htm	University of Liège	French	1782-2041		phenomenology,critical philosophy,metaphysics	2005		2007-03-20T11:45:10Z	Philosophy (General),Philosophy. Psychology. Religion	Belgium				Yes
HiN. Alexander von Humboldt im Netz		http://www.hin-online.de/	Universität Potsdam	English,Spanish,German,French	1617-5239		Humboldtian studies	2000		2006-04-26T11:59:33Z	Science (General),Science	Germany			by-nc-nd	Yes
Archives of Plastic Surgery		http://www.e-aps.org	The Korean Society of Plastic and Reconstructive Surgeons	English	2234-6163	2234-6171	plastic surgery,reconstructive surgery,aesthetic surgery,microsurgery,hand surgery	2012		2013-04-16T14:35:12Z	Surgery,Medicine	South Korea			by-nc	Yes
ISRN Neurology		http://www.isrn.com/journals/neurology/	Hindawi Publishing Corporation	English	2090-5505	2090-5513	nervous system diseases	2011		2011-05-23T12:36:07Z	Neurology. Diseases of the nervous system,Neurosciences. Biological psychiatry. Neuropsychiatry,Internal medicine,Medicine	Egypt			by	Yes
Mercator : Revista de Geografia da UFC		http://www.redalyc.org/revista.oa?id=2736	Universidade Federal do Ceará	Portuguese,Spanish	1984-2201		environmental issues,rural settlements,natural resources,urban issues,globalization	2005		2013-06-20T21:58:43Z	Geography (General),Geography. Anthropology. Recreation	Brazil				Yes
Iranian Journal of Clinical Infectious Diseases		http://www.journals.sbmu.ac.ir/ijcid	Shaheed Beheshti Medical University	English	1735-5109	2008-1081	infectious diseases,Iran	2006		2006-08-17T17:10:07Z	Infectious and parasitic diseases,Internal medicine,Medicine	Iran, Islamic Republic of				Yes
Revista Direitos Emergentes na Sociedade Global		http://cascavel.ufsm.br/revistas/ojs-2.2.2/index.php/REDESG	Universidade Federal de Santa Maria	Portuguese	2316-3054		environment,rights,network society,media,cyberdemocracy	2012		2013-07-05T16:11:35Z	Law in general. Comparative and uniform law. Jurisprudence,Law	Brazil			by-nc-nd	Yes
Cerrahi Sanatlar Dergisi	Journal of Surgical Arts	http://www.cerrahisanatlardergisi.com/index.php/files/index	Cerrahi Sanatlar Dergisi	Turkish,English	1308-0709		surgery,trauma,emergency surgery	2008		2011-01-20T12:59:55Z	Surgery,Medicine	Turkey				Yes
Astronomy Education Review		http://aer.aas.org/	American Astronomical Society	English	1539-1515		space science,education	2001		2003-12-01T00:00:00Z	Special aspects of education,Education,Astronomy,Science	United States				Yes
Current Botany	CB	http://currentbotany.org/	ScholarJournals	English	2220-4822		plant science	2010		2011-06-13T10:17:51Z	Botany,Science	India				Yes
Proceedings of the Latvian Academy of Sciences. Section B : Natural, Exact and Applied Sciences		http://www.degruyter.com/view/j/prolas	Versita	English	1407-009X		environmental science,mathematics,biology,geology,medicine	2008		2008-12-18T10:54:04Z	Science (General),Science	Latvia				Yes
Sociétés et Jeunesses en Difficulté	Societes et Jeunesses en Difficulte	http://sejed.revues.org/	Ecole Nationale de Protection Judiciaire de la Jeunesse	French,English	1953-8375		social sciences,social work,education,children,adolescents	2006		2010-11-18T08:51:07Z	Social pathology. Social and public welfare. Criminology,Social Sciences	France				Yes
Media Education	Mediaobrazovanie	http://edu.of.ru/medialibrary/default.asp?ob_no=34437	Russian Association for Film and Media Education	Russian	1994-4160	1994-4195	media education,information literacy,mass media	2005		2009-03-24T16:41:27Z	Special aspects of education,Education	Russian Federation				Yes
Journal of Electrophoresis		http://www.jstage.jst.go.jp/browse/jelectroph/-char/en/	Japanese Electrophoresis Society	English	1349-9394	1349-9408	electrokinetics	2005		2009-03-31T15:27:24Z	Chemistry,Science	Japan				Yes
Advances in Hematology		http://www.hindawi.com/journals/ah/	Hindawi Publishing Corporation	English	1687-9104	1687-9112	hematology	2009		2009-04-30T09:22:41Z	Diseases of the blood and blood-forming organs,Specialties of internal medicine,Internal medicine,Medicine	Egypt			by	Yes
Sessões do Imaginário		http://revistaseletronicas.pucrs.br/famecos/ojs/index.php/famecos	Pontifícia Universidade Católica do Rio Grande do Sul	Portuguese,Spanish	1516-9294	1980-3710	audiovisual communication,cinema	1996		2007-10-02T16:16:48Z	Visual arts,Fine Arts	Brazil			by-nc-nd	Yes
Condensed Matter Physics		http://www.icmp.lviv.ua/journal/	Institute for Condensed Matter Physics	English,Ukrainian	1607-324X		physics of solid,liquid and amorphous systems,phase equilibria,phase transitions,thermal,structural,electric,magnetic and optical properties of condensed matter	1993		2003-12-03T00:00:00Z	Physics,Science	Ukraine				Yes
Advances in Physical Chemistry		http://www.hindawi.com/journals/apc/	Hindawi Publishing Corporation	English	1687-7985	1687-7993	physical chemistry	2009		2009-08-17T10:21:48Z	Physical and theoretical chemistry,Chemistry,Science	Egypt			by	Yes
s u b u r b a n : zeitschrift für kritische stadtforschung		http://zeitschrift-suburban.de/sys/index.php/suburban	suburban : zeitschrift für kritische stadtforschung	German	2197-2567		urban studies,urban geography,sociology	2013		2013-08-15T17:07:41Z	Geography (General),Geography. Anthropology. Recreation	Germany			by-nc-sa	Yes
Kriterion		http://www.scielo.br/scielo.php/script_sci_serial/pid_0100-512X/lng_en/nrm_iso	Universidade Federal de Minas Gerais	Portuguese,English	0100-512X		philosophical theory	2001		2006-03-16T13:57:41Z	Philosophy (General),Philosophy. Psychology. Religion	Brazil			by-nc	Yes
Revista Teoria e Prática na Engenharia Civil		http://www.editoradunas.com.br/revistatpec/	Editora Dunas	Portuguese	1677-3047		civil engineering,design,construction	2000		2008-08-07T11:27:39Z	Engineering (General). Civil engineering (General),Technology	Brazil				Yes
Bulletin des bibliothèques de France	BBF	http://bbf.enssib.fr	French School of Librarianship and Information Science	French	0006-2006	1292-8399	library,information science,publishing,information literacy	1985		2006-11-10T17:35:01Z	Bibliography. Library science. Information resources	France				Yes
Acta Scientiarum : Animal Sciences		http://periodicos.uem.br/ojs/index.php/ActaSciAnimSci/index	Eduem - Editora da Universidade Estadual de Maringá	Portuguese,English	1806-2636	1807-8672	animal production,genetics	1998		2008-09-08T10:54:04Z	Animal culture,Agriculture	Brazil			by-nc	Yes
Case Studies in Business, Industry and Government Statistics	CSBIGS	http://www.bentley.edu/csbigs	Bentley University	English	2152-372X		business statistics,industrial statistics,government statistics,data mining,business analytics	2008		2010-01-26T10:29:35Z	Business,Commerce,Social Sciences	United States				Yes
Europhysics News		http://www.europhysicsnews.org/	EDP Sciences	English	0531-7479	1432-1092	physics	2000		2010-12-01T16:00:46Z	Physics,Science	France			by	Yes
Turkish Journal of Urology	Turk Uroloji Dergisi	http://www.turkurolojidergisi.com/	AVES Yayincilik	Turkish,English	1300-5804	1308-4631	andrology,transplantation,pediatric urology,urooncology	2000		2009-11-02T13:18:00Z	Diseases of the genitourinary system. Urology,Specialties of internal medicine,Internal medicine,Medicine	Turkey				Yes
Current Oncology		http://www.current-oncology.com	Multimed Inc.	English	1198-0052	1718-7729	oncology,cancer,therapy	2005		2007-02-14T12:05:03Z	Neoplasms. Tumors. Oncology. Including cancer and carcinogens,Internal medicine,Medicine	Canada				Yes
Journal of Business Anthropology		http://www.cbs.dk/jba	Journal of Business Anthropology	English	2245-4217		ethnography,organization,sociology,corporation	2012		2013-04-09T21:50:21Z	Anthropology,Geography. Anthropology. Recreation,Business,Commerce,Social Sciences	Denmark				Yes
Forum Historiae Iuris		http://www.forhistiur.de/	FHI	German,English,French,Italian,Spanish	1860-5605		legal history	1997		2005-05-30T09:47:27Z	Law in general. Comparative and uniform law. Jurisprudence,Law	Germany				Yes
Journal of Natural Resources and Development		http://www.jnrd.info	Center for Natural Resources and Development	English	0719-2452		water resources management,land use,biodiversity,energy efficiency,renewable resources	2011		2013-04-26T17:20:41Z	Environmental sciences,Geography. Anthropology. Recreation	Chile				Yes
Popular Musicology Online	PMO	http://www.popular-musicology-online.com/	CyberStudia academic community	English	1357-0951		music	2000		2003-09-24T00:00:00Z	Music and books on Music	United Kingdom				Yes
Encounters on Education	Encuentros sobre Educación : Rencontres sur l'Éducation	http://library.queensu.ca/ojs/index.php/encounters/index	Queen's University	English,Spanish,French	1494-4936	1925-8992	history of education,educational theory,critical pedagogy	2000		2011-05-10T09:42:42Z	Education (General),Education	Canada				Yes
International Journal of Managing Value and Supply Chains	IJMVSC	http://airccse.org/journal/mvsc/ijmvsc.html	AIRCC	English	2230-7966	0976-979X	change management,customer service,distribution channels,supplier selection	2010		2012-05-18T12:02:05Z	Business,Commerce,Social Sciences	Australia				Yes
Ido Movement for Culture : Journal of Martial Arts Anthropology		http://idokan.pl	Idokan Poland Association in Rzeszów	English,Polish	2084-3763	2082-7571	martial arts,combat sports,cultural tourism,social sciences	2007		2013-12-04T10:49:07Z	Sports,Recreation. Leisure,Geography. Anthropology. Recreation	Poland			by-nc-nd	Yes
Informe GEPEC		http://e-revista.unioeste.br/index.php/gepec	Universidade Estadual do Oeste do Paraná	Portuguese,English	1676-0670	1679-415X	regional development,urban development,agricultural development,regional economics,urban economics	2003		2010-08-05T10:10:31Z	Economic theory. Demography,Social Sciences	Brazil			by-nc-nd	Yes
Nature and Conservation		http://arvore.org.br/seer/index.php/nature	Escola Superior de Sustentabilidade	Portuguese	2318-2881		natural and protected areas,ecotourism,environmental education	2013		2013-09-05T16:07:36Z	Geography (General),Geography. Anthropology. Recreation	Brazil				Yes
Anestesia Pediatrica e Neonatale	Italian Internet Journal of Pediatric and Neonatal Anesthesia	http://www.anestesiapediatrica.it	Anestesia Pediatrica e Neonatale	Italian,English,Spanish	1723-0330		pediatrics,neonatal anesthesia,pediatric anesthesia	2003		2005-10-06T13:54:09Z	Anesthesiology,Surgery,Medicine,Pediatrics,Medicine	Italy				Yes
Ra Ximhai		http://raximhai.com.mx/Portal/	Universidad Autónoma Indígena de México	Spanish,English,French	1665-0441		sustainable development,society,culture	2005		2005-11-22T15:29:41Z	Social sciences (General),Social Sciences	Mexico				Yes
Mediators of Inflammation		http://www.hindawi.com/journals/MI	Hindawi Publishing Corporation	English	0962-9351	1466-1861	cellular mediators	1992		2002-06-21T08:43:19Z	Pathology,Medicine	United States			by	Yes
Electronic Physician		http://www.ephysician.ir	Electronic Physician	English	2008-5842		medicine,health,epidemiology,community medicine	2009		2010-03-02T09:01:13Z	Medicine (General),Medicine	Iran, Islamic Republic of				Yes
Oftalʹmohirurgiâ	Ophthalmosurgery	http://www.ophthalmosurgery.ru/eng/ref201203.aspx	Russian Society of Ophthalmologists	Russian	0235-4160		diseases of the eye,eye surgery,glaucoma	2009		2013-08-12T16:57:27Z	Ophthalmology,Medicine	Russian Federation				Yes
Afrika Focus		http://www.afrikafocus.eu/en	Gents Afrika Platform, Afrika Brug	Dutch,English,French	0772-084X	2031-356X	Africa,culture,politics,botany,health	1985		2008-11-05T16:12:10Z	General Works	Belgium				Yes
Open Ophthalmology Journal		http://www.bentham.org/open/toophtj/	Bentham open	English	1874-3641		vision science,eye diseases	2007		2007-12-18T14:39:00Z	Ophthalmology,Medicine	United States				Yes
Yeni Symposium	New Symposium	http://yenisymposium.org/	Cerrahpasa Medical Faculty, Istanbul	Turkish,English	1300-8773		psychiatry,neurology,behavioral sciences	2001		2004-03-16T13:27:23Z	Psychiatry,Neurology. Diseases of the nervous system,Neurosciences. Biological psychiatry. Neuropsychiatry,Internal medicine,Medicine,Neurology. Diseases of the nervous system,Neurosciences. Biological psychiatry. Neuropsychiatry,Internal medicine,Medicine	Turkey				Yes
World Journal of Education		http://www.sciedu.ca/wje	Sciedu Press	English	1925-0746	1925-0754	teaching and learning	2011		2011-06-16T11:03:58Z	Education (General),Education	Canada				Yes
Asian Journal of Pharmaceutical Research and Health Care		http://www.jprhc.in/	Asian Journal of Pharmaceutical Research and Health Care	English	2250-1444	2250-1460	pharmacology,health care	2011		2012-03-22T11:40:01Z	Pharmacy and materia medica,Medicine	India			by-nc-sa	Yes
Public Reason		http://publicreason.ro	University of Bucharest	English	2065-7285	2065-8958	political philosophy,moral philosophy,legal philosophy,ethics,applied ethics,political theory	2009		2009-04-21T08:46:01Z	Philosophy (General),Philosophy. Psychology. Religion	Romania				Yes
Clinical Oncology in Adolescents and Young Adults		http://www.dovepress.com/clinical-oncology-in-adolescents-and-young-adults-journal	Dove Medical Press	English	2230-2263		teenagers,pediatrics,palliative care	2013		2013-05-14T18:00:09Z	Neoplasms. Tumors. Oncology. Including cancer and carcinogens,Internal medicine,Medicine	New Zealand				Yes
Química Nova na Escola		http://qnesc.sbq.org.br/	Sociedade Brasileira de Química	Portuguese	0104-8899	2175-2699	chemistry education,science education,teacher education	1995		2011-03-04T14:40:01Z	Education (General),Education	Brazil				Yes
Scientific International Journal		http://www.nperci.org/index_files/SIJ.htm	Non-Profit Evaluation & Resource Center, Inc.	English,Spanish	1548-9639	1554-6349	evaluation research,policy,health,education,social sciences	2004		2005-06-03T09:24:41Z	Social pathology. Social and public welfare. Criminology,Social Sciences	Puerto Rico				Yes
Aquichan		http://www.redalyc.org/revista.oa?id=741	Universidad de La Sabana	Spanish,English,Portugese	1657-5997	2027-5374	infirmary	2001		2008-02-14T10:43:38Z	Social sciences (General),Social Sciences	Colombia				Yes
Distances et Médiations des Savoirs	Distance and Mediation of Knowledge	http://dms.revues.org/	Centre National d'Enseignement à Distance	French	2264-7228		social sciences,media,sociology,economy,technology	2012		2013-05-28T14:29:59Z	Special aspects of education,Education	France				Yes
Advances in Applied Science Research		http://www.pelagiaresearchlibrary.com/advances-in-applied-science/index.html	Pelagia Research Library	English	0976-8610		physics,chemistry,biology,medicine	2010		2010-11-03T11:46:39Z	Science (General),Science	India				Yes
Fishery Technology		http://epubs.icar.org.in/ejournal/index.php/FT	Society of Fisheries Technologists	English	0015-3001		fishery biology,fisheries economics,fishing gear,responsible fishing,fish preservation	2005		2012-10-12T10:38:58Z	Aquaculture. Fisheries. Angling,Agriculture	India				Yes
International Journal of Solution-Focused Practices		http://www.ijsfp.com/index.php/ijsfp	Solutionwork Institute	English	2001-5453	2001-6980	solution-focused therapy,brief therapy,coaching,therapy	2013		2013-10-29T15:30:41Z	General Works	Sweden			by-nc-nd	Yes
American Museum Novitates	AMNH Novitates	http://digitallibrary.amnh.org/dspace/handle/2246/9	American Museum of Natural History	English	0003-0082		zoology,palaeontology,geology	1921		2002-10-14T16:35:09Z	Zoology,Science	United States				Yes
Current Chemical Genomics		http://www.bentham.org/open/tochgenj/	Bentham open	English	1875-3973		biology,cellular signaling pathways,chemoinformatics	2008		2008-02-28T18:00:27Z	Chemistry,Science	United States				Yes
Sitientibus : Série Ciências Biológicas		http://hidra.uefs.br/ojs/index.php/sitientibusBiologia/index	Universidade Estadual de Feira de Santana	Portuguese,Spanish,English	1519-6097	2238-4103	botany,ecology,ethnobiology,genetics,zoology	2001		2012-04-09T09:58:06Z	Biology (General),Science	Brazil				Yes
Theoretical and Empirical Researches in Urban Management	Cercetari practice si teoretice in managementul urban	http://um.ase.ro/	Research Centre in Public Administration and Public Services, Academy of Economic Studies	English,Romanian	2065-3913	2065-3921	urban management,urban policies,local governance	2006		2009-03-16T08:43:15Z	Political science (General),Political science	Romania				Yes
Kerala Journal of Orthopaedics		http://www.kjoonline.org/	Kerala Orthopaedic Association	English	2249-233X	2249-2348	orthopedics	2011		2012-07-18T13:45:29Z	Orthopedic surgery,Surgery,Medicine	India				Yes
Morfolia		http://www.revistas.unal.edu.co/index.php/morfolia	Universidad Nacional de Colombia	Spanish	2011-9860		morphology,anatomy,histology,embryology,genetics	2008		2013-01-01T12:26:41Z	Biology (General),Science	Colombia			by	Yes
Modern Transportation		http://www.ivypub.org/mt	Ivy Publisher	English,Chinese	2327-0713	2327-1027	technology,highway transport,railway transport,management,transportation systems engineering	2012		2013-07-05T21:37:30Z	Transportation engineering,Engineering (General). Civil engineering (General),Technology	United States				Yes
Trauma Monthly		http://www.traumamon.com	Kowsar Publishing Company	English	2251-7464	2251-7472	musculoskeletal disorder,emergency medicine,oncology,dermatology	2006		2013-04-22T16:53:57Z	Medicine (General),Medicine	Iran, Islamic Republic of				Yes
Computer Science	Informatyka	http://csci.agh.edu.pl/	AGH University of Science and Technology Press	English,Polish	1508-2806		computer science	1999		2011-05-16T10:14:17Z	Electronic computers. Computer science,Instruments and machines,Mathematics,Science	Poland			by	Yes
African Journal of Paediatric Surgery		http://www.afrjpaedsurg.org/	Medknow Publications	English	0189-6725	0974-5998	surgery,newborns,infants,children	2008		2008-07-29T10:43:43Z	Pediatrics,Medicine,Surgery,Medicine	India			by-nc-sa	Yes
Econ Journal Watch		http://econjwatch.org/	Institute of Spontaneous Order Economics	English	1933-527X		academic economics,commentaries	2004		2006-09-19T14:45:36Z	Economic theory. Demography,Social Sciences	United States				Yes
International Journal of Emerging Technologies in Learning (iJET)	iJET	http://www.online-journals.org/i-jet	Universität Kassel	English	1863-0383		technology enhanced learning,e-learning,telelearning,pedagogy,learning models	2006		2006-06-29T12:01:03Z	Technology (General),Technology,Theory and practice of education,Education	Germany			by	Yes
Influenza Research and Treatment	Influenza Research & Treatment	http://www.hindawi.com/journals/irt/	Hindawi Publishing Corporatiom	English	2090-1380	2090-1399	influenza research	2010		2011-08-26T13:29:29Z	Infectious and parasitic diseases,Internal medicine,Medicine	Egypt			by	Yes
Ignaziana : Rivista di Ricerca Teologica		http://www.ignaziana.org	Centro Ignaziano di Spiritualità, Napoli	English,Italian,Spanish,Portuguese,French,German	1828-2377		spirituality,mysticism,Ignatian spirituality,Sant'Ignazio di Loyola	2006		2007-10-26T14:55:00Z	Religion (General),Religions. Mythology. Rationalism,Philosophy. Psychology. Religion	Italy				Yes
International Journal of the Commons		http://www.thecommonsjournal.org/index.php/ijc	Igitur, Utrecht Publishing and Archiving Services	English	1875-0281		commons,resource management,sustainability,self-governance,common pool goods,public goods	2007		2008-02-11T14:22:56Z	Political institutions and public administration (General),Political science	Netherlands			by	Yes
Interface : Comunicação, Saúde, Educação	Interface : Communication, Health, Education	http://www.interface.org.br/	Fundação UNI	Portuguese,English,Spanish	1414-3283	1807-5762	health,humanities,communication	1997		2004-05-17T17:09:41Z	Education (General),Education	Brazil				Yes
Visualization in Engineering		http://www.viejournal.com/	Springer	English	2213-7459		design,engineering	2013		2013-07-01T19:21:59Z	Engineering (General). Civil engineering (General),Technology	Germany			by	Yes
Indian Journal of Orthopaedics		http://www.ijoonline.com/	Medknow Publications	English	0019-5413	1998-3727	orthopaedics,trauma	2005		2007-05-02T11:15:31Z	Orthopedic surgery,Surgery,Medicine,Diseases of the musculoskeletal system,Specialties of internal medicine,Internal medicine,Medicine	India			by-nc-sa	Yes
BMC Dermatology		http://www.biomedcentral.com/bmcdermatol/	BioMed Central	English	1471-5945		medicine,dermatology	2001		2003-04-02T00:00:00Z	Dermatology,Medicine	United Kingdom			by	Yes
DLCV : Língua, Linguística & Literatura	DLCV : Lingua, Linguistica e Literatura	http://periodicos.ufpb.br/ojs2/index.php/dclv/index	Universidade Federal da Paraíba	Portuguese	1679-6101	2237-0900	language,literature,linguistics	2003		2011-09-02T08:21:09Z	Language and Literature,Philology. Linguistics,Language and Literature	Brazil			by	Yes
Ikastorratza : e-Revista de Didáctica	Didaktikarako e-aldizkaria	http://www.ehu.es/ikastorratza/	Ikastorratza	Basque,Spanish	1988-5911		web 2.0,teaching,on line learning	2007		2008-09-17T16:36:01Z	Special aspects of education,Education	Spain			by-nc-sa	Yes
Advance Journal of Food Science and Technology		http://maxwellsci.com/jp/archives.php?jid=AJFST	Maxwell Science Pubilication	English	2042-4868	2042-4876	food engineering,food storage,food chemistry,food microbiology	2009		2010-02-24T17:46:26Z	Nutrition. Foods and food supply,Home economics,Technology	United Kingdom				Yes
Issues in Language Studies		http://www.ils.unimas.my/	Universiti Malaysia Sarawak	English,Malay,Japanese,Chinese	2180-2726		language studies,applied linguistics,language teaching,language learning	2012		2013-09-02T11:12:44Z	Philology. Linguistics,Language and Literature	Malaysia			by-nc-sa	Yes
Forum of Clinical Oncology : Quarterly Official Publication of the Hellenic Society of Medical Oncology	FCO	http://www.forumclinicaloncology.org	Hellenic Society of Medical Oncology	English	1792-345X	1792-362X	oncology,neoplasms,tumors,cancer	2010		2011-07-01T15:26:47Z	Neoplasms. Tumors. Oncology. Including cancer and carcinogens,Internal medicine,Medicine	Greece				Yes
Urology Annals		http://www.urologyannals.com/	Medknow Publications	English	0974-7796	0974-7834	urology	2009		2009-03-31T13:51:37Z	Diseases of the genitourinary system. Urology,Specialties of internal medicine,Internal medicine,Medicine	India			by-nc-sa	Yes
The Italian Journal of Pediatrics		http://www.ijponline.net/home/	BioMed Central	English,Italian	1720-8424	1824-7288	medicine,pediatrics	2008		2004-07-09T10:02:44Z	Pediatrics,Medicine	United Kingdom				Yes
Economía Teoría y Práctica		http://www.scielo.org.mx/scielo.php?script=sci_serial&pid=0188-3380&lng=es&nrm=iso	UAM, Unidad Iztapalapa, Departamento de Economía	Spanish,English	0188-3380		economics,economic theory	2011		2012-05-28T06:46:44Z	Economic theory. Demography,Social Sciences	Mexico				Yes
Revista Brasileira de Anestesiologia		http://www.scielo.br/scielo.php/script_sci_serial/pid_0034-7094/lng_en/nrm_iso	Sociedade Brasileira de Anestesiologia	English,Portuguese	0034-7094	1806-907X	biological sciences,health sciences	2001		2004-04-23T21:31:01Z	Surgery,Medicine	Brazil				Yes
AR : Arhitektura, Raziskave	AR : Architecture, Research	http://www.fa.uni-lj.si/default.asp?id=2577	University of Ljubljana	Slovene,English	1580-5573	1581-6974	architecture,cultural heritage,history of architecture,vernacular architecture,urban design	2001		2012-07-05T14:23:52Z	Architecture,Fine Arts	Slovenia			by-nc-nd	Yes
Accounting and Finance Research		http://www.sciedu.ca/afr	Sciedu Press	English	1927-5986	1927-5994	investment,insurance,monetary banking,capital markets,stock exchange	2012		2013-03-22T16:40:54Z	Finance,Social Sciences	Canada				Yes
International Journal of Medical Dentistry		http://www.ijmd.ro	Academy of Romanian Scientists	English	2066-6063		oral health,oral surgery,dental science,dental surgery,maxillofacial surgery	2009		2013-08-19T21:27:19Z	Dentistry,Medicine	Romania				Yes
Archives of Biological Sciences		http://www.doiserbia.nb.rs/journal.aspx?issn=0354-4664	Serbian Biological Society	English	0354-4664	1821-4339	flora,fauna,Serbia	2002		2010-09-27T17:34:03Z	Biology (General),Science	Serbia				Yes
International Journal of Wine Research		http://www.dovepress.com/international-journal-of-wine-research-journal	Dove Medical Press	English	1179-1403		vine growing,wine elaboration,human interaction with wine,health aspects	2009		2009-04-16T13:30:07Z	Botany,Science,Medicine (General),Medicine	United Kingdom				Yes
Journal of Genomics		http://www.jgenomics.com	Ivyspring International Publisher	English	1839-9940		proteomics,gene research	2012		2012-11-19T20:38:14Z	Genetics,Biology (General),Science	Australia			by-nc-nd	Yes
Trans-pasando Fronteras		http://www.icesi.edu.co/revista_transpasando_fronteras	Universidad ICESI	Spanish	2248-7212	2322-9152	social sciences,immigration,migration policy,sociology,political science	2011		2013-07-02T16:56:21Z	General Works	Colombia			by-nc-nd	Yes
Mundo Eslavo		http://mundoeslavo.com/index.php/meslav	Universidad de Granada	Spanish,Russian,Portuguese,Czech,Polish	1579-8372	2255-517X	Slavic studies,linguistics,literature,translation,culture,comparative studies	2009		2013-09-10T13:39:41Z	General Works	Spain			by	Yes
Journal of Naval Architecture and Marine Engineering		http://www.banglajol.info/index.php/JNAME	Associaion of Naval Architects and Marine Engineers	English	1813-8535	2070-8998	naval architecture,marine,offshore and ocean engineering	2004		2009-03-26T13:04:36Z	Mechanical engineering and machinery,Technology	Bangladesh				Yes
Journal of the International Society of Swimming Coaching		http://www.isosc.org/index.php/journal/international-journal-of-swimming-coaching	International Society of Swimming Coaching	English	1839-3659		swimming,coaching,biomechanics,physiology,nutrition,sports	2011		2012-08-01T08:17:39Z	Sports,Recreation. Leisure,Geography. Anthropology. Recreation	Australia				Yes
Geographia Napocensis		http://geographianapocensis.acad-cluj.ro/	Romanian Academy	Romanian,English,French	1843-5920	1844-9840	geography,regional geography,teritorial planning,geomorphology,Romania	2007		2010-11-12T07:58:44Z	Geography (General),Geography. Anthropology. Recreation	Romania				Yes
Antropolítica : Revista Contemporânea de Antropologia		http://www.revistas.uff.br/index.php/antropolitica	Universidade Federal Fluminense	Portuguese,Spanish	2179-7331		anthropology,social sciences	2009		2012-09-24T14:46:44Z	Anthropology,Geography. Anthropology. Recreation	Brazil				Yes
Région et Développement		http://regionetdeveloppement.org/	L'Harmattan	French,English	1267-5059	2117-0843	regional development,development economics,spatial economy	1995		2011-11-16T15:59:15Z	Economic growth, development, planning,Industries. Land use. Labor,Social Sciences	France				Yes
Croatian Medical Journal	CMJ	http://www.cmj.hr/	Medicinska Naklada, Zagreb	English	0353-9504	1332-8166	medicine	1996		2003-10-21T00:00:00Z	Medicine (General),Medicine	Croatia				Yes
International Journal of Business and Management Studies	IJBMS : International Journal of Business & Management Studies	http://www.sobiad.org/eJOURNALS/journal_IJBM/index.html	Social Sciences Research Society	English	1309-8047		business,management and organization	2010		2011-08-16T12:57:33Z	Management. Industrial management,Industries. Land use. Labor,Social Sciences	Turkey				Yes
Journal of Linguistics and Language Teaching		http://sites.google.com/site/linguisticsandlanguageteaching/	Saarland University of Applied Sciences	English,Geman	2190-4677		applied linguistics,language methodology,ELT,corpus linguistics,learning techniques	2010		2011-12-02T11:18:12Z	Philology. Linguistics,Language and Literature	Germany				Yes
African Primates	AP	http://journals.sfu.ca/afrprims/index.php/AfricanPrimates	IUCN/SSC Primate Specialist Group	English	1093-8966		primates,endangered species,wildlife conservation,Africa	2010		2011-03-21T11:22:34Z	Zoology,Science	United States				Yes
Revista Educação Por Escrito		http://revistaseletronicas.pucrs.br/ojs/index.php/porescrito	Pontifícia Universidade Católica do Rio Grande do Sul	Portuguese	2179-8435	2179-8435	higer education,academic production	2010		2013-12-06T16:06:41Z	Education (General),Education	Brazil				Yes
Acta Ichthyologica et Piscatoria		http://www.aiep.pl/index.php	Akademii Rolniczej w Szczecinie	English	0137-1592	1734-1515	ichthyology,fisheries,fish diseases,parasitology,aquaculture nutrition,seafood science	1970		2005-02-01T14:59:05Z	Aquaculture. Fisheries. Angling,Agriculture	Poland				Yes
InSight : A Journal of Scholarly Teaching	InSight : A Collection of Faculty Scholarship	http://www.insightjournal.net/	Park University	English	1933-4850	1933-4869	scholarship of teaching and learning	2006		2008-01-18T09:19:12Z	Education (General),Education	United States				Yes
BMC Pharmacology		http://www.biomedcentral.com/bmcpharmacol/	BioMed Central	English	1471-2210		pharmacology,medicine	2001		2003-04-03T00:00:00Z	Therapeutics. Pharmacology,Medicine	United Kingdom			by	Yes
Journal of Physical Studies		http://www.ktf.franko.lviv.ua/JPS/index.html	West Ukrainian Physical Society	English,Ukrainian	1027-4642		physics,nuclear physics,matter physics,astrophysics	1997		2003-03-31T00:00:00Z	Physics,Science	Ukraine				Yes
Parallel & Cloud Computing	PCC	http://pcc.vkingpub.com/	American V-King Scientific Publishing, LTD	English	2304-9464	2304-9456	software tools,platform environment,algorithms,grid computing,management technology	2012		2013-06-17T20:14:04Z	Electronic computers. Computer science,Instruments and machines,Mathematics,Science	United States				Yes
International Journal of AgriScience		http://www.inacj.com/agriscience	International Academic Journals	English	2228-6322		agronomy,crop science,horticultural science,crop production	2011		2012-04-16T12:10:03Z	Agriculture (General),Agriculture	Germany				Yes
Revista Argentina de Ciencias del Comportamiento	Argentinean Journal of Behavioral Sciences	http://www.psyche.unc.edu.ar/racc/index.php/comportamiento/index	Universidad de Córdoba	Spanish,Portuguese,English	1852-4206		behaviour,neuropsychology	2009		2010-03-12T15:51:23Z	Psychology,Philosophy. Psychology. Religion	Argentina				Yes
Electronic Journal of Applied Statistical Analysis : Decision Support Systems and Services Evaluation	EJASA : DSS	http://siba-ese.unisalento.it/index.php/ejasa_dss	Università del Salento	English	2037-3627		social services,healthcare services,applied statistics	2010		2011-02-01T11:40:37Z	Statistics,Social Sciences	Italy			by-nc-nd	Yes
Breast Cancer : Targets and Therapy	Breast Cancer : Targets & Therapy	http://www.dovepress.com/breast-cancer---targets-and-therapy-journal	Dove Medical Press	English	1179-1314		breast cancer,tumors,neoplasms,treatment	2009		2010-12-21T13:40:17Z	Neoplasms. Tumors. Oncology. Including cancer and carcinogens,Internal medicine,Medicine	New Zealand				Yes
Himiâ Rastitelʹnogo Syrʹâ	Chemistry of plant raw material	http://chem.wood.ru	Altay State University	Russian,English	1029-5151	1029-5143	raw material,cellulose,lignin,paper,wood,organic acids,amino acids	1997		2010-12-10T15:56:16Z	Chemistry,Science	Russian Federation				Yes
Internet-Vestnik VolgGASU		http://www.vestnik.vgasu.ru	Volgogradskij gosudarstvennyj arhitekturno-stroitelʹnyj universitet / Volgograd State University of Architecture and Civil Engineering	Russian,English,German	1994-0351		civil engineering,architecture,construction,computational geometry,chemistry	2006		2010-10-05T14:22:32Z	General Works	Russian Federation				Yes
Humanising Language Teaching	HLT	http://www.hltmag.co.uk/	Pilgrims Language Courses	English	1755-9715		EFL,English as foreign language,creative teaching	1999		2008-12-01T11:42:01Z	Special aspects of education,Education	United Kingdom				Yes
Territorios		http://www.redalyc.org/revista.oa?id=357	Universidad del Rosario	Spanish	0123-8418	2215-7484	urban development,economic development,environment,culture,politics	1999		2013-05-21T19:52:55Z	Communities. Classes. Races,Social Sciences	Colombia				Yes
Studies and Scientific Researches : Economics Edition		http://sceco.ub.ro/index.php/SCECO	University of Bacău	English	2066-561X	2344-1321	law,accounting,finance,marketing	2008		2013-07-03T21:09:36Z	Economic theory. Demography,Social Sciences,Business,Commerce,Social Sciences	Romania			by	Yes
African Journal of Laboratory Medicine		http://www.ajlmonline.org	AOSIS OpenJournals	English	2225-2002	2225-2010	laboratory-based epidemiology,public health,Africa	2012		2013-03-16T16:02:33Z	Medicine (General),Medicine	South Africa			by	Yes
The Application of Clinical Genetics		http://www.dovepress.com/the-application-of-clinical-genetics-journal	Dove Medical Press	English	1178-704X		population genetics,natural history,management and mechanism of genetic disease	2008		2009-04-21T14:07:31Z	Genetics,Biology (General),Science	New Zealand				Yes
Revista de Geografía, Norte Grande		http://www.redalyc.org/revista.oa?id=300	Pontificia Universidad Católica de Chile	Spanish	0379-8682	0718-3402	geography	2002		2005-08-24T07:48:23Z	Geography (General),Geography. Anthropology. Recreation	Chile				Yes
Economics Research International		http://www.hindawi.com/journals/econ/	Hindawi Publishing Corporation	English	2090-2123	2090-2131	economics,economic theory,finance	2010		2011-01-03T15:03:19Z	Economic theory. Demography,Social Sciences	Egypt			by	Yes
REDIMAT : Journal of Research in Mathematics Education		http://www.hipatiapress.info/hpjournals/index.php/redimat	Hipatia Press	English,Spanish	2014-3621		pedagogy,learning,teaching	2012		2013-10-03T14:15:41Z	Special aspects of education,Education	Spain			by-nc-nd	Yes
Acta Universitatis Palackianae Olomucensis : Gymnica		http://www.gymnica.upol.cz	Palacky University	English	1212-1185	1213-8312	kinanthropology,sports,public health,biomechanics,physiotherapy	2005		2009-11-25T15:48:03Z	Sports,Recreation. Leisure,Geography. Anthropology. Recreation	Czech Republic			by	Yes
International Journal of Research In Computer Science	IJORCS	http://www.ijorcs.org	White Globe Publications	English	2249-8257	2249-8265	computer science,engineering,technology	2011		2012-09-04T09:56:32Z	Electronic computers. Computer science,Instruments and machines,Mathematics,Science	India			by-nc-nd	Yes
Journal of Diabetes Research		http://www.hindawi.com/journals/jdr/	Hindawi Publishing Corporation	English	2314-6745	2314-6753	diabetes mellitus,pathogenesis	2013		2013-04-09T16:17:09Z	Internal medicine,Medicine	Egypt				Yes
International Online Journal of Educational Sciences	Uluslararası Online Eğitim Bilimleri Dergisi	http://www.iojes.net	IOJES	Turkish,English	1309-2707		learning,teaching	2009		2010-02-25T16:39:26Z	Education (General),Education	Turkey				Yes
Financial Studies		http://fs.icfm.ro/	“Victor Slăvescu” Centre for Financial and Monetary Research	English,Romanian	2066-6071		international finance,financial microeconomics,fiscal policy,monetary policy,budgetary policy,personal finance,environmental finance	2010		2013-08-12T21:31:22Z	Finance,Social Sciences	Romania				Yes
Revista e-scrita : Revista do Curso de Letras da UNIABEU		http://www.uniabeu.edu.br/publica/index.php/re	UNIABEU	Portuguese	2177-6288		cultural studies,literature,linguistics	2010		2010-06-21T16:45:01Z	Language and Literature	Brazil			by-nc-nd	Yes
Finno-Ugric Languages and Linguistics		http://full.btk.ppke.hu	Pázmány Péter Catholic University	English	2063-8825		Urali languages,theoretical,empirical,phonology,morphology,syntax,semantics,pragmatics	2012		2013-11-18T16:57:58Z	Philology. Linguistics,Language and Literature	Hungary				Yes
Optoelectronics		http://www.hanspub.org/journal/oe/	Hans Publishers	Chinese	2164-5450	2164-5469	electro-optical engineering,optical systems,optical information processing	2011		2012-01-13T13:43:00Z	Electrical engineering. Electronics. Nuclear engineering,Technology	United States				Yes
International Journal of the Analytic Hierarchy Process	IJAHP	http://www.ijahp.org/index.php/IJAHP	Creative Decisions Foundation	English	1936-6744		multicriteria decision-making,decision making,AHP,ANP,analytic hierarchy process,analytic network process	2009		2013-09-24T13:40:22Z	General Works	United States				Yes
Journal of International and Global Studies		http://www.lindenwood.edu/jigs/	Lindenwood University	English	2158-0669		globalization,ethnicity,education,religion,politics,economics	2009		2012-09-24T13:21:10Z	General Works	United States				Yes
Inquire : Journal of Comparative Literature		http://inquire.streetmag.org/	University of Alberta	English	1923-5879		literary criticism,world literature,cultural theory	2011		2011-09-08T10:06:27Z	Language and Literature	Canada			by	Yes
Agriculture (Basel)		http://www.mdpi.com/journal/agriculture	MDPI AG	English	2077-0472		agriculture,soil science,crop science,livestock	2011		2012-12-14T12:16:02Z	Agriculture (General),Agriculture	Switzerland			by	Yes
European Journal of Law and Technology		http://ejlt.org/	Queen's University of Belfast	English	2042-115X		law,technology,intellectual property,computer crime,e-commerce,privacy,data protection,patents,copyright,trademarks,e-governance	2010		2010-04-16T12:34:48Z	Law in general. Comparative and uniform law. Jurisprudence,Law	United Kingdom				Yes
The Online Journal of New Horizons in Education	TOJNED	http://www.tojned.net	The Online Journal of New Horizons in Education	English	2146-7374		higher education	2011		2013-10-11T15:10:31Z	Education (General),Education	Turkey				Yes
ISRN Stroke		http://www.hindawi.com/isrn/stroke/	Hindawi Publishing Corporation	English	2090-9454		stroke,stroke medicine	2012		2013-10-17T19:32:48Z	Diseases of the circulatory (Cardiovascular) system,Specialties of internal medicine,Internal medicine,Medicine	Egypt			by	Yes
Boitatá		http://www.uel.br/revistas/boitata/index.php	Universidade Estadual de Londrina	Portuguese,English	1980-4504		popular culture,popular literature,folk poetry,oral poetry	2006		2012-06-05T08:24:31Z	Literature (General),Language and Literature	Brazil				Yes
Praktyka Teoretyczna		http://www.praktykateoretyczna.pl	Adam Mickiewicz University, Poznan	Polish,English	2081-8130		politics,social changes,technological changes	2010		2013-02-20T10:06:36Z	Philosophy (General),Philosophy. Psychology. Religion	Poland			by-nc-sa	Yes
Journal of Current Engineering Research		http://www.gpublication.com/jcer	Genxcellence Publication	English	2250-2637		computer science,chemical engineering,electrical engineering,materials engineering,mechanical engineering,petroleum engineering	2011		2013-08-31T13:15:58Z	Engineering (General). Civil engineering (General),Technology	India				Yes
Tellus B		http://www.tellusb.net/index.php/tellusb	Co-Action Publishing	English	0280-6509		air chemistry,aerosol science,climatic cycles,cloud physics,polar atmosphere,satellite observations	1983	2011	2012-03-22T13:03:03Z	Meteorology. Climatology,Physics,Science	Sweden			by-nc	Yes
International Journal of Nanomedicine		http://www.dovepress.com/international-journal-of-nanomedicine-journal	Dove Medical Press	English	1176-9114	1178-2013	nanotechnology,diagnostics,therapeutics,drug delivery systems,biomedicine	2009		2009-06-05T15:00:14Z	Medicine (General),Medicine	United Kingdom				Yes
Vestnik Nacionalʹnogo Tehničeskogo Universiteta "HPI" : Problemy Soveršenstvovaniâ Električeskih Mašin i Apparatov		http://pema.khpi.edu.ua/	Kharkiv Polytechnic Institute	Ukrainian,Russian	2079-3944		electromechanical engineering,energy	2012		2013-09-05T14:29:27Z	Electrical engineering. Electronics. Nuclear engineering,Technology	Ukraine				Yes
ΕΠΙΣΤΗΜΟΝΙΚΑ ΧΡΟΝΙΚΑ	Scientific Chronicles	http://www.tzaneio.gr/epistimonika.xronika.htm	Γενικό Νοσοκομείο Πειραιά Τζάνειο/Scientific Council of the General Hospital of Piraeus Tzaneion	Greek	1791-1362	2241-1666	medical sciences	2012		2012-11-28T11:54:29Z	Medicine (General),Medicine	Greece				Yes
[truncated: 8,338 more rows]
