# Supplementary material for: Usage Trends of Open Access and Local Journals: A Korean Case Study
Source: PLoS One. 2016 May 19;11(5):e0155843. doi: 10.1371/journal.pone.0155843 (PMC4873189; doi:10.1371/journal.pone.0155843)
Supplement: S7 Table — (XLSX) [file pone.0155843.s008.xlsx]

## Sheet: Journal PMC jlist All OA journa
Journal title	NLM TA	pISSN	eISSN	Publisher	Open access
3 Biotech	3 Biotech		2190-5738	Springer	All
Acta Crystallographica Section B, Structural Science, Crystal Engineering and Materials	Acta Crystallogr B Struct Sci Cryst Eng Mater	2052-5192	2052-5206	International Union of Crystallography	All
Acta Crystallographica Section E: Structure Reports Online	Acta Crystallogr Sect E Struct Rep Online		1600-5368	International Union of Crystallography	All
Acta Histochemica et Cytochemica	Acta Histochem Cytochem	0044-5991	1347-5800	Japan Society of Histochemistry and Cytochemistry	All
Acta Informatica Medica	Acta Inform Med	0353-8109	1986-5988	Avicena d.o.o. Sarajevo	All
Acta Naturae	Acta Naturae	2075-8251		Park Media	All
Acta Orthopaedica	Acta Orthop	1745-3674	1745-3682	Informa Healthcare	All
Acta Radiologica Short Reports	Acta Radiol Short Rep		2047-9816	SAGE Publications	All
Acta Veterinaria Scandinavica	Acta Vet Scand	0044-605X	1751-0147	BioMed Central	All
Addiction Science &#x0026; Clinical Practice	Addict Sci Clin Pract	1940-0632	1940-0640	BioMed Central	All
Advances and Applications in Bioinformatics and Chemistry : AABC	Adv Appl Bioinform Chem		1178-6949	Dove Press	All
Advances in Bioinformatics	Adv Bioinformatics	1687-8027	1687-8035	Hindawi Publishing Corporation	All
Advanced Biomedical Research	Adv Biomed Res		2277-9175	Medknow Publications	All
Advances in Cognitive Psychology	Adv Cogn Psychol		1895-1171	University of Finance and Management in Warsaw	All
Advances in Hematology	Adv Hematol	1687-9104	1687-9112	Hindawi Publishing Corporation	All
Advances in Medical Education and Practice	Adv Med Educ Pract		1179-7258	Dove Press	All
Advances in Orthopedics	Adv Orthop	2090-3464	2090-3472	Hindawi Publishing Corporation	All
Advances in Pharmacological Sciences	Adv Pharmacol Sci	1687-6334	1687-6342	Hindawi Publishing Corporation	All
Advances in Preventive Medicine	Adv Prev Med	2090-3480	2090-3499	Hindawi Publishing Corporation	All
Advances in Urology	Adv Urol	1687-6369	1687-6377	Hindawi Publishing Corporation	All
Advances in Virology	Adv Virol	1687-8639	1687-8647	Hindawi Publishing Corporation	All
Aging (Albany NY)	Aging (Albany NY)		1945-4589	Impact Journals, LLC	All
AIDS Research and Therapy	AIDS Res Ther		1742-6405	BioMed Central	All
AIDS Research and Treatment	AIDS Res Treat	2090-1240	2090-1259	Hindawi Publishing Corporation	All
AJP Reports	AJP Rep	2157-6998	2157-7005	Thieme Medical Publishers	All
Algorithms for Molecular Biology : AMB	Algorithms Mol Biol		1748-7188	BioMed Central	All
Allergy, Asthma, and Clinical Immunology : Official Journal of the Canadian Society of Allergy and Clinical Immunology	Allergy Asthma Clin Immunol	1710-1484	1710-1492	BioMed Central	All
Allergy, Asthma &#x0026; Immunology Research	Allergy Asthma Immunol Res	2092-7355	2092-7363	Korean Academy of Asthma, Allergy and Clinical Immunology and Korean Academy of Pediatric Allergy and Respiratory Disease	All
Allergy and Asthma Proceedings	Allergy Asthma Proc	1088-5412	1539-6304	OceanSide Publications	All
Allergy &#x0026; Rhinology	Allergy Rhinol (Providence)	2152-6575	2152-6567	OceanSide Publications	All
Alzheimer's Research &#x0026; Therapy	Alzheimers Res Ther		1758-9193	BioMed Central	All
The American Journal of Case Reports	Am J Case Rep		1941-5923	International Scientific Literature, Inc.	All
American Journal of Rhinology &#x0026; Allergy	Am J Rhinol Allergy	1945-8924	1945-8932	OceanSide Publications	All
AMB Express	AMB Express		2191-0855	Springer-Verlag	All
AMIA Summits on Translational Science Proceedings	AMIA Summits Transl Sci Proc		2153-4063	American Medical Informatics Association	All
Amphibian &#x0026; Reptile Conservation	Amphib Reptile Conserv	1083-446X	1525-9153	Amphibian and Reptile Conservation	All
Anais Brasileiros de Dermatologia	An Bras Dermatol	0365-0596	1806-4841	Sociedade Brasileira de Dermatologia	All
Analytical Chemistry Insights	Anal Chem Insights		1177-3901	Libertas Academica	All
Anatomy &#x0026; Cell Biology	Anat Cell Biol	2093-3665	2093-3673	Korean Association of Anatomists	All
Anatomy Research International	Anat Res Int	2090-2743	2090-2751	Hindawi Publishing Corporation	All
Ancient Science of Life	Anc Sci Life	0257-7941	2249-9547	Medknow Publications	All
Anemia	Anemia	2090-1267	2090-1275	Hindawi Publishing Corporation	All
Anesthesiology Research and Practice	Anesthesiol Res Pract	1687-6962	1687-6970	Hindawi Publishing Corporation	All
Annals of Clinical Microbiology and Antimicrobials	Ann Clin Microbiol Antimicrob		1476-0711	BioMed Central	All
Annals of Coloproctology	Ann Coloproctol	2287-9714	2287-9722	Korean Society of Coloproctology	All
Annals of General Hospital Psychiatry	Ann Gen Hosp Psychiatry		1475-2832	BioMed Central	All
Annals of General Psychiatry	Ann Gen Psychiatry		1744-859X	BioMed Central	All
Annales de G&#x000e9;n&#x000e9;tique et de S&#x000e9;lection Animale	Ann Genet Sel Anim	0003-4002		BioMed Central	All
Annals of Indian Academy of Neurology	Ann Indian Acad Neurol	0972-2327	1998-3549	Medknow Publications	All
Annals of Intensive Care	Ann Intensive Care		2110-5820	Springer-Verlag	All
Annals of Laboratory Medicine	Ann Lab Med	2234-3806	2234-3814	Korean Society for Laboratory Medicine	All
Annals of Maxillofacial Surgery	Ann Maxillofac Surg	2231-0746	2249-3816	Medknow Publications	All
Annals of Medical and Health Sciences Research	Ann Med Health Sci Res	2141-9248	2277-9205	Medknow Publications	All
Annals of Pediatric Cardiology	Ann Pediatr Cardiol	0974-2069	0974-5149	Medknow Publications	All
Annals of Rehabilitation Medicine	Ann Rehabil Med	2234-0645	2234-0653	Korean Academy of Rehabilitation Medicine	All
Annals of Saudi Medicine	Ann Saudi Med	0256-4947	0975-4466	Medknow Publications	All
Annals of Surgical Innovation and Research	Ann Surg Innov Res		1750-1164	BioMed Central	All
Annals of Thoracic Medicine	Ann Thorac Med	1817-1737	1998-3557	Medknow Publications	All
Antimicrobial Resistance and Infection Control	Antimicrob Resist Infect Control		2047-2994	BioMed Central	All
AoB Plants	AoB Plants		2041-2851	Oxford University Press	All
The Application of Clinical Genetics	Appl Clin Genet		1178-704X	Dove Press	All
APSP Journal of Case Reports	APSP J Case Rep		2218-8185	The Association of Paediatric Surgeons of Pakistan	All
Aquatic Biosystems	Aquat Biosyst		2046-9063	BioMed Central	All
Archives of Medical Science : AMS	Arch Med Sci	1734-1922	1896-9151	Termedia Publishing	All
Archives of Plastic Surgery	Arch Plast Surg	2234-6163	2234-6171	Korean Society of Plastic and Reconstructive Surgeons	All
Archives of Public Health	Arch Public Health	0778-7367	2049-3258	BioMed Central	All
Arthritis	Arthritis	2090-1984	2090-1992	Hindawi Publishing Corporation	All
Arthritis Research	Arthritis Res	1465-9905	1465-9913	BioMed Central	All
Arthritis Research &#x0026; Therapy	Arthritis Res Ther	1478-6354	1478-6362	BioMed Central	All
ARYA Atherosclerosis	ARYA Atheroscler	1735-3955	2251-6638	Farzanegan Radandish Co.	All
Asia Pacific Allergy	Asia Pac Allergy	2233-8276	2233-8268	Asia Pacific Association of Allergy, Asthma and Clinical Immunology	All
Asia Pacific Family Medicine	Asia Pac Fam Med	1444-1683	1447-056X	BioMed Central	All
Asian Journal of Neurosurgery	Asian J Neurosurg	1793-5482	2248-9614	Medknow Publications	All
Asian Journal of Sports Medicine	Asian J Sports Med	2008-000X	2008-7209	Tehran University of Medical Sciences	All
Asian Journal of Transfusion Science	Asian J Transfus Sci	0973-6247	1998-3565	Medknow Publications	All
Asian Spine Journal	Asian Spine J	1976-1902	1976-7846	Korean Society of Spine Surgery	All
ASN NEURO	ASN Neuro		1759-0914	American Society for Neurochemistry	All
Australia and New Zealand Health Policy	Aust New Zealand Health Policy		1743-8462	BioMed Central	All
Australasian Chiropractic &#x0026; Osteopathy	Australas Chiropr Osteopathy	1328-0384		BioMed Central	All
Autism Research and Treatment	Autism Res Treat	2090-1925	2090-1933	Hindawi Publishing Corporation	All
Autoimmune Diseases	Autoimmune Dis	2090-0422	2090-0430	Hindawi Publishing Corporation	All
Automated Experimentation	Autom Exp		1759-4499	BioMed Central	All
Avicenna Journal of Medicine	Avicenna J Med	2231-0770	2249-4464	Medknow Publications	All
Avicenna Journal of Medical Biotechnology	Avicenna J Med Biotechnol	2008-2835	2008-4625	Avicenna Research Institute	All
Ayu	Ayu	0974-8520	0976-9382	Medknow Publications	All
Balkan Journal of Medical Genetics : BJMG	Balkan J Med Genet	1311-0160		Versita	All
Behavioral and Brain Functions : BBF	Behav Brain Funct		1744-9081	BioMed Central	All
Biochemistry Research International	Biochem Res Int	2090-2247	2090-2255	Hindawi Publishing Corporation	All
BioData Mining	BioData Min		1756-0381	BioMed Central	All
Bioinformatics and Biology Insights	Bioinform Biol Insights		1177-9322	Libertas Academica	All
Bioinformation	Bioinformation		0973-2063	Biomedical Informatics Publishing Group	All
Bioinorganic Chemistry and Applications	Bioinorg Chem Appl	1565-3633	1687-479X	Hindawi Publishing Corporation	All
Biology Direct	Biol Direct		1745-6150	BioMed Central	All
Biology of Mood &#x0026; Anxiety Disorders	Biol Mood Anxiety Disord		2045-5380	BioMed Central	All
Biology Open	Biol Open		2046-6390	Company of Biologists	All
Biological Procedures Online	Biol Proced Online		1480-9222	BioMed Central	All
Biology of Sex Differences	Biol Sex Differ		2042-6410	BioMed Central	All
Biologics : Targets &#x0026; Therapy	Biologics	1177-5475	1177-5491	Dove Press	All
Biomagnetic Research and Technology	Biomagn Res Technol		1477-044X	BioMed Central	All
Biomarker Insights	Biomark Insights		1177-2719	Libertas Academica	All
Biomatter	Biomatter	2159-2527	2159-2535	Landes Bioscience	All
Biomedical Digital Libraries	Biomed Digit Libr		1742-5581	BioMed Central	All
BioMedical Engineering OnLine	Biomed Eng Online		1475-925X	BioMed Central	All
Biomedical Imaging and Intervention Journal	Biomed Imaging Interv J		1823-5530	Department of Biomedical Imaging, University of Malaya; and the University of Malaya Research Imaging Centre (UMRIC)	All
Biomedical Informatics Insights	Biomed Inform Insights		1178-2226	Libertas Academica	All
BioMed Research International	Biomed Res Int	2314-6133	2314-6141	Hindawi Publishing Corporation	All
Biomolecules &#x0026; Therapeutics	Biomol Ther (Seoul)	1976-9148	2005-4483	Korean Society of Applied Pharmacology	All
Biopsychosocial Medicine	Biopsychosoc Med		1751-0759	BioMed Central	All
BioResearch Open Access	Biores Open Access	2164-7844	2164-7860	Mary Ann Liebert, Inc.	All
Bioscience Reports	Biosci Rep	0144-8463	1573-4935	Portland Press Ltd	All
Biotechnology for Biofuels	Biotechnol Biofuels		1754-6834	BioMed Central	All
Biotechnology Research International	Biotechnol Res Int	2090-3138	2090-3146	Hindawi Publishing Corporation	All
Blood Cancer Journal	Blood Cancer J		2044-5385	Nature Publishing Group	All
Blood research	Blood Res	2287-979X	2288-0011	Korean Society of Hematology	All
BMC Anesthesiology	BMC Anesthesiol		1471-2253	BioMed Central	All
BMC Biochemistry	BMC Biochem		1471-2091	BioMed Central	All
BMC Bioinformatics	BMC Bioinformatics		1471-2105	BioMed Central	All
BMC Biology	BMC Biol		1741-7007	BioMed Central	All
BMC Biophysics	BMC Biophys		2046-1682	BioMed Central	All
BMC Biotechnology	BMC Biotechnol		1472-6750	BioMed Central	All
BMC Blood Disorders	BMC Blood Disord		1471-2326	BioMed Central	All
BMC Cancer	BMC Cancer		1471-2407	BioMed Central	All
BMC Cardiovascular Disorders	BMC Cardiovasc Disord		1471-2261	BioMed Central	All
BMC Cell Biology	BMC Cell Biol		1471-2121	BioMed Central	All
BMC Chemical Biology	BMC Chem Biol		1472-6769	BioMed Central	All
BMC Clinical Pathology	BMC Clin Pathol		1472-6890	BioMed Central	All
BMC Clinical Pharmacology	BMC Clin Pharmacol		1472-6904	BioMed Central	All
BMC Complementary and Alternative Medicine	BMC Complement Altern Med		1472-6882	BioMed Central	All
BMC Dermatology	BMC Dermatol		1471-5945	BioMed Central	All
BMC Developmental Biology	BMC Dev Biol		1471-213X	BioMed Central	All
BMC Ear, Nose, and Throat Disorders	BMC Ear Nose Throat Disord		1472-6815	BioMed Central	All
BMC Ecology	BMC Ecol		1472-6785	BioMed Central	All
BMC Emergency Medicine	BMC Emerg Med		1471-227X	BioMed Central	All
BMC Endocrine Disorders	BMC Endocr Disord		1472-6823	BioMed Central	All
BMC Evolutionary Biology	BMC Evol Biol		1471-2148	BioMed Central	All
BMC Family Practice	BMC Fam Pract		1471-2296	BioMed Central	All
BMC Gastroenterology	BMC Gastroenterol		1471-230X	BioMed Central	All
BMC Genetics	BMC Genet		1471-2156	BioMed Central	All
BMC Genomics	BMC Genomics		1471-2164	BioMed Central	All
BMC Geriatrics	BMC Geriatr		1471-2318	BioMed Central	All
BMC Health Services Research	BMC Health Serv Res		1472-6963	BioMed Central	All
BMC Immunology	BMC Immunol		1471-2172	BioMed Central	All
BMC Infectious Diseases	BMC Infect Dis		1471-2334	BioMed Central	All
BMC International Health and Human Rights	BMC Int Health Hum Rights		1472-698X	BioMed Central	All
BMC Medicine	BMC Med		1741-7015	BioMed Central	All
BMC Medical Education	BMC Med Educ		1472-6920	BioMed Central	All
BMC Medical Ethics	BMC Med Ethics		1472-6939	BioMed Central	All
BMC Medical Genetics	BMC Med Genet		1471-2350	BioMed Central	All
BMC Medical Genomics	BMC Med Genomics		1755-8794	BioMed Central	All
BMC Medical Imaging	BMC Med Imaging		1471-2342	BioMed Central	All
BMC Medical Informatics and Decision Making	BMC Med Inform Decis Mak		1472-6947	BioMed Central	All
BMC Medical Physics	BMC Med Phys		1756-6649	BioMed Central	All
BMC Medical Research Methodology	BMC Med Res Methodol		1471-2288	BioMed Central	All
BMC Microbiology	BMC Microbiol		1471-2180	BioMed Central	All
BMC Molecular Biology	BMC Mol Biol		1471-2199	BioMed Central	All
BMC Musculoskeletal Disorders	BMC Musculoskelet Disord		1471-2474	BioMed Central	All
BMC Nephrology	BMC Nephrol		1471-2369	BioMed Central	All
BMC Neurology	BMC Neurol		1471-2377	BioMed Central	All
BMC Neuroscience	BMC Neurosci		1471-2202	BioMed Central	All
BMC Nuclear Medicine	BMC Nucl Med		1471-2385	BioMed Central	All
BMC Nursing	BMC Nurs		1472-6955	BioMed Central	All
BMC Ophthalmology	BMC Ophthalmol		1471-2415	BioMed Central	All
BMC Oral Health	BMC Oral Health		1472-6831	BioMed Central	All
BMC Palliative Care	BMC Palliat Care		1472-684X	BioMed Central	All
BMC Pediatrics	BMC Pediatr		1471-2431	BioMed Central	All
BMC Pharmacology	BMC Pharmacol		1471-2210	BioMed Central	All
BMC Pharmacology &#x0026; Toxicology	BMC Pharmacol Toxicol		2050-6511	BioMed Central	All
BMC Physiology	BMC Physiol		1472-6793	BioMed Central	All
BMC Plant Biology	BMC Plant Biol		1471-2229	BioMed Central	All
BMC Pregnancy and Childbirth	BMC Pregnancy Childbirth		1471-2393	BioMed Central	All
BMC Proceedings	BMC Proc		1753-6561	BioMed Central	All
BMC Psychiatry	BMC Psychiatry		1471-244X	BioMed Central	All
BMC Public Health	BMC Public Health		1471-2458	BioMed Central	All
BMC Pulmonary Medicine	BMC Pulm Med		1471-2466	BioMed Central	All
BMC Research Notes	BMC Res Notes		1756-0500	BioMed Central	All
BMC Sports Science, Medicine and Rehabilitation	BMC Sports Sci Med Rehabil		2052-1847	BioMed Central	All
BMC Structural Biology	BMC Struct Biol		1472-6807	BioMed Central	All
BMC Surgery	BMC Surg		1471-2482	BioMed Central	All
BMC Systems Biology	BMC Syst Biol		1752-0509	BioMed Central	All
BMC Urology	BMC Urol		1471-2490	BioMed Central	All
BMC Veterinary Research	BMC Vet Res		1746-6148	BioMed Central	All
BMC Women's Health	BMC Womens Health		1472-6874	BioMed Central	All
BMJ Open	BMJ Open		2044-6055	BMJ Group	All
Bone &#x0026; Joint Research	Bone Joint Res		2046-3758	British Editorial Society of Bone and Joint Surgery	All
Bone Marrow Research	Bone Marrow Res	2090-2999	2090-3006	Hindawi Publishing Corporation	All
British Journal of Cancer	Br J Cancer	0007-0920	1532-1827	Cancer Research UK	All
Brain and Behavior	Brain Behav		2162-3279	Blackwell Publishing	All
Brazilian Journal of Microbiology	Braz J Microbiol	1517-8382	1678-4405	Brazilian Society of Microbiology	All
Breast Cancer : Basic and Clinical Research	Breast Cancer (Auckl)		1178-2234	Libertas Academica	All
Breast Cancer Research : BCR	Breast Cancer Res	1465-5411	1465-542X	BioMed Central	All
Breeding Science	Breed Sci	1344-7610	1347-3735	Japanese Society of Breeding	All
The California Journal of Emergency Medicine	Cal J Emerg Med	1948-3384	1948-3392	The University of California, Irvine	All
Canadian Geriatrics Journal	Can Geriatr J		1925-8348	Canadian Geriatrics Society	All
Cancer Biology &#x0026; Medicine	Cancer Biol Med	2095-3941		Chinese Anti-Cancer Association	All
Cancer Cell International	Cancer Cell Int		1475-2867	BioMed Central	All
Cancer Informatics	Cancer Inform		1176-9351	Libertas Academica	All
Cancer Management and Research	Cancer Manag Res		1179-1322	Dove Press	All
Cancer Medicine	Cancer Med		2045-7634	Blackwell Publishing	All
Cancers	Cancers (Basel)		2072-6694	Multidisciplinary Digital Publishing Institute (MDPI)	All
Carbon Balance and Management	Carbon Balance Manag		1750-0680	BioMed Central	All
Cardiology Research and Practice	Cardiol Res Pract	2090-8016	2090-0597	Hindawi Publishing Corporation	All
Cardiovascular Diabetology	Cardiovasc Diabetol		1475-2840	BioMed Central	All
Cardiovascular Journal of Africa	Cardiovasc J Afr	1995-1892	1680-0745	Clinics Cardive Publishing (Pty) Ltd.	All
Cardiovascular Psychiatry and Neurology	Cardiovasc Psychiatry Neurol	2090-0163	2090-0171	Hindawi Publishing Corporation	All
Cardiovascular Ultrasound	Cardiovasc Ultrasound		1476-7120	BioMed Central	All
Case Reports in Anesthesiology	Case Rep Anesthesiol	2090-6382	2090-6390	Hindawi Publishing Corporation	All
Case Reports in Dentistry	Case Rep Dent	2090-6447	2090-6455	Hindawi Publishing Corporation	All
Case Reports in Dermatology	Case Rep Dermatol		1662-6567	Karger Publishers	All
Case Reports in Dermatological Medicine	Case Rep Dermatol Med	2090-6463	2090-6471	Hindawi Publishing Corporation	All
Case Reports in Emergency Medicine	Case Rep Emerg Med	2090-648X	2090-6498	Hindawi Publishing Corporation	All
Case Reports in Endocrinology	Case Rep Endocrinol	2090-6501	2090-651X	Hindawi Publishing Corporation	All
Case Reports in Gastroenterology	Case Rep Gastroenterol		1662-0631	Karger Publishers	All
Case Reports in Gastrointestinal Medicine	Case Rep Gastrointest Med	2090-6528	2090-6536	Hindawi Publishing Corporation	All
Case Reports in Genetics	Case Rep Genet	2090-6544	2090-6552	Hindawi Publishing Corporation	All
Case Reports in Hematology	Case Rep Hematol	2090-6560	2090-6579	Hindawi Publishing Corporation	All
Case Reports in Infectious Diseases	Case Rep Infect Dis	2090-6625	2090-6633	Hindawi Publishing Corporation	All
Case Reports in Medicine	Case Rep Med	1687-9627	1687-9635	Hindawi Publishing Corporation	All
Case Reports in Nephrology and Urology	Case Rep Nephrol Urol		1664-5510	Karger Publishers	All
Case Reports in Neurology	Case Rep Neurol		1662-680X	Karger Publishers	All
Case Reports in Neurological Medicine	Case Rep Neurol Med	2090-6668	2090-6676	Hindawi Publishing Corporation	All
Case Reports in Obstetrics and Gynecology	Case Rep Obstet Gynecol	2090-6684	2090-6692	Hindawi Publishing Corporation	All
Case Reports in Oncology	Case Rep Oncol		1662-6575	Karger Publishers	All
Case Reports in Oncological Medicine	Case Rep Oncol Med	2090-6706	2090-6714	Hindawi Publishing Corporation	All
Case Reports in Ophthalmology	Case Rep Ophthalmol		1663-2699	Karger Publishers	All
Case Reports in Ophthalmological Medicine	Case Rep Ophthalmol Med	2090-6722	2090-6730	Hindawi Publishing Corporation	All
Case Reports in Orthopedics	Case Rep Orthop	2090-6749	2090-6757	Hindawi Publishing Corporation	All
Case Reports in Otolaryngology	Case Rep Otolaryngol	2090-6765	2090-6773	Hindawi Publishing Corporation	All
Case Reports in Pathology	Case Rep Pathol	2090-6781	2090-679X	Hindawi Publishing Corporation	All
Case Reports in Pediatrics	Case Rep Pediatr	2090-6803	2090-6811	Hindawi Publishing Corporation	All
Case Reports in Psychiatry	Case Rep Psychiatry	2090-682X	2090-6838	Hindawi Publishing Corporation	All
Case Reports in Pulmonology	Case Rep Pulmonol	2090-6846	2090-6854	Hindawi Publishing Corporation	All
Case Reports in Radiology	Case Rep Radiol	2090-6862	2090-6870	Hindawi Publishing Corporation	All
Case Reports in Rheumatology	Case Rep Rheumatol	2090-6889	2090-6897	Hindawi Publishing Corporation	All
Case Reports in Surgery	Case Rep Surg	2090-6900	2090-6919	Hindawi Publishing Corporation	All
Case Reports in Transplantation	Case Rep Transplant	2090-6943	2090-6951	Hindawi Publishing Corporation	All
Case Reports in Urology	Case Rep Urol	2090-696X	2090-6978	Hindawi Publishing Corporation	All
Case Reports in Vascular Medicine	Case Rep Vasc Med	2090-6986	2090-6994	Hindawi Publishing Corporation	All
Cases Journal	Cases J		1757-1626	BioMed Central	All
Cell Biology International Reports	Cell Biol Int Rep (2010)		2041-5346	Portland Press Ltd	All
Cell &#x0026; Bioscience	Cell Biosci		2045-3701	BioMed Central	All
Cell &#x0026; Chromosome	Cell Chromosome		1475-9268	BioMed Central	All
Cell Communication and Signaling : CCS	Cell Commun Signal		1478-811X	BioMed Central	All
Cell Death &#x0026; Disease	Cell Death Dis		2041-4889	Nature Publishing Group	All
Cell Division	Cell Div		1747-1028	BioMed Central	All
Cell Journal (Yakhteh)	Cell J	2228-5806	2228-5814	Royan Institute	All
Cerebrospinal Fluid Research	Cerebrospinal Fluid Res		1743-8454	BioMed Central	All
Cerebrovascular Diseases Extra	Cerebrovasc Dis Extra		1664-5456	Karger Publishers	All
Cerebrum: the Dana Forum on Brain Science	Cerebrum	1524-6205	1943-3859	Dana Foundation	All
Chemistry Central Journal	Chem Cent J		1752-153X	BioMed Central	All
Chemotherapy Research and Practice	Chemother Res Pract	2090-2107	2090-2115	Hindawi Publishing Corporation	All
Child and Adolescent Psychiatry and Mental Health	Child Adolesc Psychiatry Ment Health		1753-2000	BioMed Central	All
Chiropractic &#x0026; Manual Therapies	Chiropr Man Therap		2045-709X	BioMed Central	All
Chiropractic &#x0026; Osteopathy	Chiropr Osteopat		1746-1340	BioMed Central	All
Cholesterol	Cholesterol	2090-1283	2090-1291	Hindawi Publishing Corporation	All
Chonnam Medical Journal	Chonnam Med J	2233-7385	2233-7393	Chonnam National University Medical School and Chonnman National University Research Institute of Medical Sciences	All
Cilia	Cilia		2046-2530	BioMed Central	All
Clinical, Cosmetic and Investigational Dentistry	Clin Cosmet Investig Dent		1179-1357	Dove Press	All
Clinical, Cosmetic and Investigational Dermatology	Clin Cosmet Investig Dermatol		1178-7015	Dove Press	All
Clinical and Developmental Immunology	Clin Dev Immunol	1740-2522	1740-2530	Hindawi Publishing Corporation	All
Clinical Endoscopy	Clin Endosc	2234-2400	2234-2443	Korean Society of Gastrointestinal Endoscopy	All
Clinical Epidemiology	Clin Epidemiol		1179-1349	Dove Press	All
Clinical Epigenetics	Clin Epigenetics	1868-7075	1868-7083	BioMed Central	All
Clinical and Experimental Gastroenterology	Clin Exp Gastroenterol		1178-7023	Dove Press	All
Clinical and Experimental Otorhinolaryngology	Clin Exp Otorhinolaryngol	1976-8710	2005-0720	Korean Society of Otorhinolaryngology - Head and Neck Surgery	All
Clinical and Experimental Reproductive Medicine	Clin Exp Reprod Med	2233-8233	2233-8241	Korean Society for Reproductive Medicine	All
Clinical and Experimental Vaccine Research	Clin Exp Vaccine Res	2287-3651	2287-366X	Korean Vaccine Society	All
Clinical Interventions in Aging	Clin Interv Aging	1176-9092	1178-1998	Dove Press	All
Clinical Medicine. Cardiology	Clin Med Cardiol		1178-1165	Libertas Academica	All
Clinical Medicine. Circulatory, Respiratory and Pulmonary Medicine	Clin Med Circ Respirat Pulm Med		1178-1157	Libertas Academica	All
Clinical Medicine Insights. Arthritis and Musculoskeletal Disorders	Clin Med Insights Arthritis Musculoskelet Disord		1179-5441	Libertas Academica	All
Clinical Medicine Insights. Cardiology	Clin Med Insights Cardiol		1179-5468	Libertas Academica	All
Clinical Medicine Insights. Case Reports	Clin Med Insights Case Rep		1179-5476	Libertas Academica	All
Clinical Medicine Insights. Circulatory, Respiratory and Pulmonary Medicine	Clin Med Insights Circ Respir Pulm Med		1179-5484	Libertas Academica	All
Clinical Medicine Insights. Endocrinology and Diabetes	Clin Med Insights Endocrinol Diabetes		1179-5514	Libertas Academica	All
Clinical Medicine Insights. Oncology	Clin Med Insights Oncol		1179-5549	Libertas Academica	All
Clinical Medicine Insights. Pathology	Clin Med Insights Pathol		1179-5557	Libertas Academica	All
Clinical Medicine Insights. Pediatrics	Clin Med Insights Pediatr		1179-5565	Libertas Academica	All
Clinical Medicine. Oncology	Clin Med Oncol		1177-9314	Libertas Academica	All
Clinical Medicine. Pathology	Clin Med Pathol		1178-1181	Libertas Academica	All
Clinical Medicine. Pediatrics	Clin Med Pediatr		1178-220X	Libertas Academica	All
Clinical and Molecular Allergy : CMA	Clin Mol Allergy		1476-7961	BioMed Central	All
Clinical and molecular hepatology	Clin Mol Hepatol	2287-2728	2287-285X	Korean Association for the Study of the Liver	All
Clinical Neuropathology	Clin Neuropathol	0722-5091		Dustri-Verlag	All
Clinical Nutrition Research	Clin Nutr Res	2287-3732	2287-3740	Korean Society of Clinical Nutrition	All
Clinical Ophthalmology (Auckland, N.Z.)	Clin Ophthalmol	1177-5467	1177-5483	Dove Press	All
Clinics in Orthopedic Surgery	Clin Orthop Surg	2005-291X	2005-4408	Korean Orthopaedic Association	All
Clinical Pediatric Endocrinology	Clin Pediatr Endocrinol	0918-5739	1347-7358	IPEC, Inc.	All
Clinical Pharmacology : Advances and Applications	Clin Pharmacol		1179-1438	Dove Press	All
Clinical Practice and Epidemiology in Mental Health : CP &#x0026; EMH	Clin Pract Epidemiol Ment Health		1745-0179	Bentham Science Publishers and BioMed Central	All
Clinical proteomics	Clin Proteomics	1542-6416	1559-0275	Springer	All
Clinical Psychopharmacology and Neuroscience	Clin Psychopharmacol Neurosci	1738-1088	2093-4327	Korean College of Neuropsychopharmacology	All
Clinical Sarcoma Research	Clin Sarcoma Res		2045-3329	BioMed Central	All
Clinical and Translational Allergy	Clin Transl Allergy		2045-7022	BioMed Central	All
Clinical and Translational Gastroenterology	Clin Transl Gastroenterol		2155-384X	Nature Publishing Group	All
Clinical and Translational Medicine	Clin Transl Med		2001-1326	Springer-Verlag	All
ClinicoEconomics and Outcomes Research: CEOR	Clinicoecon Outcomes Res		1178-6981	Dove Press	All
Clinics	Clinics (Sao Paulo)	1807-5932	1980-5322	Hospital das Clinicas da Faculdade de Medicina da Universidade de Sao Paulo	All
Comparative and Functional Genomics	Comp Funct Genomics	1531-6912	1532-6268	Hindawi Publishing Corporation	All
Comparative Hepatology	Comp Hepatol		1476-5926	BioMed Central	All
Computational Intelligence and Neuroscience	Comput Intell Neurosci	1687-5265	1687-5273	Hindawi Publishing Corporation	All
Computational and Mathematical Methods in Medicine	Comput Math Methods Med	1748-670X	1748-6718	Hindawi Publishing Corporation	All
COMSIG Review	COMSIG Rev			BioMed Central	All
Conflict and Health	Confl Health		1752-1505	BioMed Central	All
Contemporary Clinical Dentistry	Contemp Clin Dent	0976-237X	0976-2361	Medknow Publications	All
Contemporary Oncology	Contemp Oncol (Pozn)	1428-2526	1897-4309	Termedia Publishing	All
Core Evidence	Core Evid	1555-1741	1555-175X	Dove Press	All
Cost Effectiveness and Resource Allocation : C/E	Cost Eff Resour Alloc		1478-7547	BioMed Central	All
Cough (London, England)	Cough		1745-9974	BioMed Central	All
CPT: Pharmacometrics &#x0026; Systems Pharmacology	CPT Pharmacometrics Syst Pharmacol		2163-8306	Nature Publishing Group	All
Critical Care	Crit Care	1364-8535	1466-609X	BioMed Central	All
Critical Care Research and Practice	Crit Care Res Pract	2090-1305	2090-1313	Hindawi Publishing Corporation	All
Critical Ultrasound Journal	Crit Ultrasound J	2036-3176	2036-7902	Springer-Verlag	All
Current Cardiology Reviews	Curr Cardiol Rev	1573-403X	1875-6557	Bentham Science Publishers	All
Current Chemical Genomics	Curr Chem Genomics		1875-3973	Bentham Science Publishers	All
Current Controlled Trials in Cardiovascular Medicine	Curr Control Trials Cardiovasc Med	1468-6708	1468-6694	BioMed Central	All
Current Gerontology and Geriatrics Research	Curr Gerontol Geriatr Res	1687-7063	1687-7071	Hindawi Publishing Corporation	All
CytoJournal	Cytojournal		1742-6413	Medknow Publications	All
DARU Journal of Pharmaceutical Sciences	Daru	1560-8115	2008-2231	BioMed Central	All
Database: The Journal of Biological Databases and Curation	Database (Oxford)		1758-0463	Oxford University Press	All
Dementia and Geriatric Cognitive Disorders EXTRA	Dement Geriatr Cogn Dis Extra		1664-5464	Karger Publishers	All
Dental Research Journal	Dent Res J (Isfahan)	1735-3327	2008-0255	Medknow Publications	All
Depression Research and Treatment	Depress Res Treat	2090-1321	2090-133X	Hindawi Publishing Corporation	All
Dermatology Practical &#x0026; Conceptual	Dermatol Pract Concept		2160-9381	Derm101	All
Dermatology Research and Practice	Dermatol Res Pract	1687-6105	1687-6113	Hindawi Publishing Corporation	All
Dermatology and Therapy	Dermatol Ther (Heidelb)	2193-8210	2190-9172	Springer	All
Developmental Immunology	Dev Immunol	1044-6672		Hindawi Publishing Corporation	All
Diabetic Foot &#x0026; Ankle	Diabet Foot Ankle		2000-625X	Co-Action Publishing	All
Diabetes	Diabetes	0012-1797	1939-327X	American Diabetes Association	All
Diabetes Care	Diabetes Care	0149-5992	1935-5548	American Diabetes Association	All
Diabetes &#x0026; Metabolism Journal	Diabetes Metab J	2233-6079	2233-6087	Korean Diabetes Association	All
Diabetes, Metabolic Syndrome and Obesity: Targets and Therapy	Diabetes Metab Syndr Obes		1178-7007	Dove Press	All
Diabetes Therapy	Diabetes Ther	1869-6953	1869-6961	Springer	All
Diabetology &#x0026; Metabolic Syndrome	Diabetol Metab Syndr		1758-5996	BioMed Central	All
Diagnostic Pathology	Diagn Pathol		1746-1596	BioMed Central	All
Diagnostic and Therapeutic Endoscopy	Diagn Ther Endosc	1070-3608	1029-0516	Hindawi Publishing Corporation	All
Dialogues in Clinical Neuroscience	Dialogues Clin Neurosci	1294-8322	1958-5969	Les Laboratoires Servier	All
DNA Research: An International Journal for Rapid Publication of Reports on Genes and Genomes	DNA Res	1340-2838	1756-1663	Oxford University Press	All
Drug Design, Development and Therapy	Drug Des Devel Ther		1177-8881	Dove Press	All
Drug, Healthcare and Patient Safety	Drug Healthc Patient Saf		1179-1365	Dove Press	All
Drug Target Insights	Drug Target Insights		1177-3928	Libertas Academica	All
Dynamic Medicine : DM	Dyn Med		1476-5918	BioMed Central	All
ecancermedicalscience	Ecancermedicalscience		1754-6605	Cancer Intelligence	All
Ecology and Evolution	Ecol Evol		2045-7758	Blackwell Publishing	All
eHealth International	eHealth Int		1476-3591	BioMed Central	All
EJNMMI Research	EJNMMI Res		2191-219X	Springer-Verlag	All
Electrolytes &#x0026; Blood Pressure : E &#x0026; BP	Electrolyte Blood Press	1738-5997	2092-9935	Korean Society of Electrolyte Metabolism	All
eLife	eLife		2050-084X	eLife Sciences Publications, Ltd	All
EMBO Molecular Medicine	EMBO Mol Med	1757-4676	1757-4684	Blackwell Publishing	All
Emerging Health Threats Journal	Emerg Health Threats J		1752-8550	Co-Action Publishing	All
Emerging Infectious Diseases	Emerg Infect Dis	1080-6040	1080-6059	Centers for Disease Control and Prevention	All
Emergency Medicine International	Emerg Med Int	2090-2840	2090-2859	Hindawi Publishing Corporation	All
Emerging Microbes &#x0026; Infections	Emerg Microbes Infect		2222-1751	Nature Publishing Group	All
Emerging Themes in Epidemiology	Emerg Themes Epidemiol		1742-7622	BioMed Central	All
Endocrine Connections	Endocr Connect		2049-3614	Bioscientifica Ltd.	All
Environmental Health	Environ Health		1476-069X	BioMed Central	All
Environmental Health Insights	Environ Health Insights		1178-6302	Libertas Academica	All
Environmental Health Perspectives	Environ Health Perspect	0091-6765	1552-9924	National Institute of Environmental Health Science	All
Environmental Health and Toxicology	Environ Health Toxicol		2233-6567	The Korean Society of Environmental Health and Toxicology	All
Enzyme Research	Enzyme Res	2090-0406	2090-0414	Hindawi Publishing Corporation	All
Epidemiology and Health	Epidemiol Health		2092-7193	Korean Society of Epidemiology	All
Epidemiologic Perspectives &#x0026; Innovations : EP+I	Epidemiol Perspect Innov		1742-5573	BioMed Central	All
Epigenetics &#x0026; Chromatin	Epigenetics Chromatin		1756-8935	BioMed Central	All
Epilepsy Research and Treatment	Epilepsy Res Treat	2090-1348	2090-1356	Hindawi Publishing Corporation	All
Eplasty	Eplasty		1937-5719	Open Science Co.	All
The EPMA Journal	EPMA J	1878-5077	1878-5085	BioMed Central	All
Ethiopian Journal of Health Sciences	Ethiop J Health Sci	1029-1857		College of Public Health and Medical Sciences of Jimma University	All
European Journal of Dentistry	Eur J Dent	1305-7456	1305-7464	Dental Investigations Society	All
European Journal of Histochemistry : EJH	Eur J Histochem	1121-760X	2038-8306	PAGEPress	All
European Journal of Medical Research	Eur J Med Res	0949-2321	2047-783X	BioMed Central	All
European Journal of Psychotraumatology	Eur J Psychotraumatol		2000-8066	Co-Action Publishing	All
EURASIP Journal on Bioinformatics and Systems Biology	EURASIP J Bioinform Syst Biol	1687-4145	1687-4153	BioMed Central	All
Evidence-based Complementary and Alternative Medicine : eCAM	Evid Based Complement Alternat Med	1741-427X	1741-4288	Hindawi Publishing Corporation	All
EvoDevo	EvoDevo		2041-9139	BioMed Central	All
Evolutionary Applications	Evol Appl		1752-4571	Blackwell Publishing	All
Evolutionary Bioinformatics Online	Evol Bioinform Online		1176-9343	Libertas Academica	All
Experimental Diabesity Research	Exp Diabesity Res	1543-8600	1543-8619	Hindawi Publishing Corporation	All
Experimental Diabetes Research	Exp Diabetes Res	1687-5214	1687-5303	Hindawi Publishing Corporation	All
Experimental Hematology &#x0026; Oncology	Exp Hematol Oncol		2162-3619	BioMed Central	All
Experimental Neurobiology	Exp Neurobiol	1226-2560	2093-8144	Korean Society for Brain and Neural Science	All
Experimental &#x0026; Translational Stroke Medicine	Exp Transl Stroke Med		2040-7378	BioMed Central	All
Extreme Physiology &#x0026; Medicine	Extrem Physiol Med		2046-7648	BioMed Central	All
F1000 Biology Reports	F1000 Biol Rep		1757-594X	Faculty of 1000 Ltd	All
F1000 Medicine Reports	F1000 Med Rep		1757-5931	Faculty of 1000 Ltd	All
F1000Prime Reports	F1000Prime Rep		2051-7599	Faculty of 1000 Ltd	All
FEBS Open Bio	FEBS Open Bio		2211-5463	Elsevier	All
Fibrogenesis &#x0026; Tissue Repair	Fibrogenesis Tissue Repair		1755-1536	BioMed Central	All
Filaria Journal	Filaria J		1475-2883	BioMed Central	All
Fluids and Barriers of the CNS	Fluids Barriers CNS		2045-8118	BioMed Central	All
Food &#x0026; Nutrition Research	Food Nutr Res		1654-661X	Co-Action Publishing	All
Frontiers in Aging Neuroscience	Front Aging Neurosci		1663-4365	Frontiers Media SA	All
Frontiers in Behavioral Neuroscience	Front Behav Neurosci		1662-5153	Frontiers Media SA	All
Frontiers in Cellular and Infection Microbiology	Front Cell Infect Microbiol		2235-2988	Frontiers Media SA	All
Frontiers in Cellular Neuroscience	Front Cell Neurosci		1662-5102	Frontiers Media SA	All
Frontiers in Computational Neuroscience	Front Comput Neurosci		1662-5188	Frontiers Media SA	All
Frontiers in Endocrinology	Front Endocrinol (Lausanne)		1664-2392	Frontiers Media SA	All
Frontiers in Evolutionary Neuroscience	Front Evol Neurosci		1663-070X	Frontiers Media SA	All
Frontiers in Genetics	Front Genet		1664-8021	Frontiers Media SA	All
Frontiers in Human Neuroscience	Front Hum Neurosci		1662-5161	Frontiers Media SA	All
Frontiers in Immunology	Front Immunol		1664-3224	Frontiers Media SA	All
Frontiers in Integrative Neuroscience	Front Integr Neurosci		1662-5145	Frontiers Media SA	All
Frontiers in Microbiology	Front Microbiol		1664-302X	Frontiers Media SA	All
Frontiers in Molecular Neuroscience	Front Mol Neurosci		1662-5099	Frontiers Media SA	All
Frontiers in Neural Circuits	Front Neural Circuits		1662-5110	Frontiers Media SA	All
Frontiers in Neuroanatomy	Front Neuroanat		1662-5129	Frontiers Media SA	All
Frontiers in Neuroenergetics	Front Neuroenergetics		1662-6427	Frontiers Media SA	All
Frontiers in Neuroengineering	Front Neuroeng		1662-6443	Frontiers Media SA	All
Frontiers in Neuroinformatics	Front Neuroinform		1662-5196	Frontiers Media SA	All
Frontiers in Neurology	Front Neurol		1664-2295	Frontiers Media SA	All
Frontiers in Neurorobotics	Front Neurorobot		1662-5218	Frontiers Media SA	All
Frontiers in Neuroscience	Front Neurosci	1662-4548	1662-453X	Frontiers Media SA	All
Frontiers in Oncology	Front Oncol		2234-943X	Frontiers Media SA	All
Frontiers in Pharmacology	Front Pharmacol		1663-9812	Frontiers Media SA	All
Frontiers in Physiology	Front Physiol		1664-042X	Frontiers Media SA	All
Frontiers in Plant Science	Front Plant Sci		1664-462X	Frontiers Media SA	All
Frontiers in Psychiatry	Front Psychiatry		1664-0640	Frontiers Media SA	All
Frontiers in Psychology	Front Psychol		1664-1078	Frontiers Media SA	All
Frontiers in Synaptic Neuroscience	Front Synaptic Neurosci		1663-3563	Frontiers Media SA	All
Frontiers in Systems Neuroscience	Front Syst Neurosci		1662-5137	Frontiers Media SA	All
Frontiers in Zoology	Front Zool		1742-9994	BioMed Central	All
G3: Genes|Genomes|Genetics	G3 (Bethesda)		2160-1836	Genetics Society of America	All
Gastroenterology Research and Practice	Gastroenterol Res Pract	1687-6121	1687-630X	Hindawi Publishing Corporation	All
Gene Regulation and Systems Biology	Gene Regul Syst Bio		1177-6250	Libertas Academica	All
Genetics and Molecular Biology	Genet Mol Biol	1415-4757	1678-4685	Sociedade Brasileira de Gen&#x000e9;tica	All
Genetics Research International	Genet Res Int	2090-3154	2090-3162	Hindawi Publishing Corporation	All
Genetics, Selection, Evolution : GSE	Genet Sel Evol	0999-193X	1297-9686	BioMed Central	All
G&#x000e9;n&#x000e9;tique, S&#x000e9;lection, &#x000c9;volution	Genet Sel Evol	0754-0264		BioMed Central	All
Genetic Vaccines and Therapy	Genet Vaccines Ther		1479-0556	BioMed Central	All
Genome Announcements	Genome Announc		2169-8287	American Society for Microbiology (ASM)	All
Genome Biology	Genome Biol	1465-6906	1465-6914	BioMed Central	All
Genome Biology and Evolution	Genome Biol Evol		1759-6653	Oxford University Press	All
Genome Integrity	Genome Integr		2041-9414	BioMed Central	All
Genome Medicine	Genome Med		1756-994X	BioMed Central	All
Genomics &#x0026; Informatics	Genomics Inform	1598-866X	2234-0742	Korea Genome Organization	All
Geochemical Transactions	Geochem Trans		1467-4866	BioMed Central	All
GMS German Medical Science	Ger Med Sci		1612-3174	German Medical Science	All
GigaScience	Gigascience		2047-217X	BioMed Central	All
Global Health Action	Glob Health Action	1654-9716	1654-9880	Co-Action Publishing	All
Globalization and Health	Global Health		1744-8603	BioMed Central	All
GMS Current Topics in Otorhinolaryngology, Head and Neck Surgery	GMS Curr Top Otorhinolaryngol Head Neck Surg		1865-1011	German Medical Science	All
GMS Health Technology Assessment	GMS Health Technol Assess		1861-8863	German Medical Science	All
GMS Hygiene and Infection Control	GMS Hyg Infect Control		2196-5226	German Medical Science	All
GMS Krankenhaushygiene interdisziplin&#x000e4;r	GMS Krankenhhyg Interdiszip		1863-5245	German Medical Science	All
GMS Zeitschrift f&#x000fc;r Medizinische Ausbildung	GMS Z Med Ausbild	1860-7446	1860-3572	German Medical Science	All
Gut Pathogens	Gut Pathog		1757-4749	BioMed Central	All
Harm Reduction Journal	Harm Reduct J		1477-7517	BioMed Central	All
Head &#x0026; Face Medicine	Head Face Med		1746-160X	BioMed Central	All
Head &#x0026; Neck Oncology	Head Neck Oncol		1758-3284	BioMed Central	All
Health Economics Review	Health Econ Rev		2191-1991	Springer-Verlag	All
Health and Quality of Life Outcomes	Health Qual Life Outcomes		1477-7525	BioMed Central	All
Health Research Policy and Systems	Health Res Policy Syst		1478-4505	BioMed Central	All
Healthcare Informatics Research	Healthc Inform Res	2093-3681	2093-369X	Korean Society of Medical Informatics	All
Heart International	Heart Int	1826-1868	2036-2579	PAGEPress	All
Heart Views : The Official Journal of the Gulf Heart Association	Heart Views	1995-705X	0976-5123	Medknow Publications	All
Hematology Reports	Hematol Rep	2038-8322	2038-8330	PAGEPress	All
Hematology Reviews	Hematol Rev		1970-6790	PAGEPress	All
Hepatitis Monthly	Hepat Mon	1735-143X	1735-3408	Kowsar Medical Institute	All
Hepatitis Research and Treatment	Hepat Res Treat	2090-1364	2090-1372	Hindawi Publishing Corporation	All
Hereditary Cancer in Clinical Practice	Hered Cancer Clin Pract	1731-2302	1897-4287	BioMed Central	All
Herpesviridae	Herpesviridae		2042-4280	BioMed Central	All
HIV/AIDS (Auckland, N.Z.)	HIV AIDS (Auckl)		1179-1373	Dove Press	All
HPB Surgery	HPB Surg	0894-8569	1607-8462	Hindawi Publishing Corporation	All
HSR Proceedings in Intensive Care &#x0026; Cardiovascular Anesthesia	HSR Proc Intensive Care Cardiovasc Anesth	2037-0504	2037-0512	Edizioni Medico Scientifiche	All
Human Genomics	Hum Genomics	1473-9542	1479-7364	BioMed Central	All
Human Genomics and Proteomics : HGP	Hum Genomics Proteomics		1757-4242	SAGE Publications	All
Human Resources for Health	Hum Resour Health		1478-4491	BioMed Central	All
IMA Fungus	IMA Fungus	2210-6340	2210-6359	The International Mycological Association	All
Images in Paediatric Cardiology	Images Paediatr Cardiol		1729-441X	Medknow Publications	All
Imaging Science in Dentistry	Imaging Sci Dent	2233-7822	2233-7830	Korean Academy of Oral and Maxillofacial Radiology	All
Immunity &#x0026; Ageing : I &#x0026; A	Immun Ageing		1742-4933	BioMed Central	All
Immune Network	Immune Netw	1598-2629	2092-6685	The Korean Association of Immunologists	All
Immunome Research	Immunome Res		1745-7580	BioMed Central	All
Implementation Science : IS	Implement Sci		1748-5908	BioMed Central	All
Industrial Psychiatry Journal	Ind Psychiatry J	0972-6748	0976-2795	Medknow Publications	All
Indian Dermatology Online Journal	Indian Dermatol Online J	2229-5178	2249-5673	Medknow Publications	All
Indian Journal of Anaesthesia	Indian J Anaesth	0019-5049	0976-2817	Medknow Publications	All
Indian Journal of Community Medicine : Official Publication of Indian Association of Preventive &#x0026; Social Medicine	Indian J Community Med	0970-0218	1998-3581	Medknow Publications	All
Indian Journal of Critical Care Medicine : Peer-reviewed, Official Publication of Indian Society of Critical Care Medicine	Indian J Crit Care Med	0972-5229	1998-359X	Medknow Publications	All
Indian Journal of Dermatology	Indian J Dermatol	0019-5154	1998-3611	Medknow Publications	All
Indian Journal of Endocrinology and Metabolism	Indian J Endocrinol Metab	2230-8210	2230-9500	Medknow Publications	All
Indian Journal of Human Genetics	Indian J Hum Genet	0971-6866	1998-362X	Medknow Publications	All
Indian Journal of Medical and Paediatric Oncology : Official Journal of Indian Society of Medical &#x0026; Paediatric Oncology	Indian J Med Paediatr Oncol	0971-5851	0975-2129	Medknow Publications	All
The Indian Journal of Medical Research	Indian J Med Res	0971-5916		Medknow Publications	All
Indian Journal of Nephrology	Indian J Nephrol	0971-4065	1998-3662	Medknow Publications	All
Indian Journal of Nuclear Medicine : IJNM : The Official Journal of the Society of Nuclear Medicine, India	Indian J Nucl Med	0972-3919	0974-0244	Medknow Publications	All
Indian Journal of Occupational and Environmental Medicine	Indian J Occup Environ Med	0973-2284	1998-3670	Medknow Publications	All
Indian Journal of Ophthalmology	Indian J Ophthalmol	0301-4738	1998-3689	Medknow Publications	All
Indian Journal of Orthopaedics	Indian J Orthop	0019-5413	1998-3727	Medknow Publications	All
Indian Journal of Palliative Care	Indian J Palliat Care	0973-1075	1998-3735	Medknow Publications	All
Indian Journal of Pharmaceutical Sciences	Indian J Pharm Sci	0250-474X	1998-3743	Medknow Publications	All
Indian Journal of Pharmacology	Indian J Pharmacol	0253-7613	1998-3751	Medknow Publications	All
Indian Journal of Plastic Surgery : Official Publication of the Association of Plastic Surgeons of India	Indian J Plast Surg	0970-0358	1998-376X	Medknow Publications	All
Indian Journal of Psychiatry	Indian J Psychiatry	0019-5545	1998-3794	Medknow Publications	All
Indian Journal of Psychological Medicine	Indian J Psychol Med	0253-7176	0975-1564	Medknow Publications	All
The Indian Journal of Radiology &#x0026; Imaging	Indian J Radiol Imaging	0971-3026	1998-3808	Medknow Publications	All
Indian Journal of Sexually Transmitted Diseases	Indian J Sex Transm Dis	0253-7184	1998-3816	Medknow Publications	All
Indian Journal of Urology : IJU : Journal of the Urological Society of India	Indian J Urol	0970-1591	1998-3824	Medknow Publications	All
Indian Pacing and Electrophysiology Journal	Indian Pacing Electrophysiol J		0972-6292	Indian Heart Rhythm Society	All
Infectious Agents and Cancer	Infect Agent Cancer		1750-9378	BioMed Central	All
Infectious Diseases in Obstetrics and Gynecology	Infect Dis Obstet Gynecol	1064-7449	1098-0997	Hindawi Publishing Corporation	All
Infectious Diseases of Poverty	Infect Dis Poverty		2049-9957	BioMed Central	All
Infection and Drug Resistance	Infect Drug Resist		1178-6973	Dove Press	All
Infection Ecology &#x0026; Epidemiology	Infect Ecol Epidemiol		2000-8686	Co-Action Publishing	All
Influenza Research and Treatment	Influenza Res Treat	2090-1380	2090-1399	Hindawi Publishing Corporation	All
Insights into Imaging	Insights Imaging		1869-4101	Springer	All
International Archives of Medicine	Int Arch Med		1755-7682	BioMed Central	All
International Breastfeeding Journal	Int Breastfeed J		1746-4358	BioMed Central	All
International Journal of Alzheimer's Disease	Int J Alzheimers Dis	2090-8024	2090-0252	Hindawi Publishing Corporation	All
International Journal of Analytical Chemistry	Int J Anal Chem	1687-8760	1687-8779	Hindawi Publishing Corporation	All
International Journal of Applied and Basic Medical Research	Int J Appl Basic Med Res	2229-516X	2248-9606	Medknow Publications	All
International Journal of Ayurveda Research	Int J Ayurveda Res	0974-7788	0974-925X	Medknow Publications	All
The International Journal of Behavioral Nutrition and Physical Activity	Int J Behav Nutr Phys Act		1479-5868	BioMed Central	All
International Journal of Biological Sciences	Int J Biol Sci		1449-2288	Ivyspring International Publisher	All
International Journal of Biomaterials	Int J Biomater	1687-8787	1687-8795	Hindawi Publishing Corporation	All
International Journal of Biomedical Imaging	Int J Biomed Imaging	1687-4188	1687-4196	Hindawi Publishing Corporation	All
International Journal of Biomedical Science : IJBS	Int J Biomed Sci	1550-9702	1555-2810	Master Publishing Group	All
International Journal of Breast Cancer	Int J Breast Cancer	2090-3170	2090-3189	Hindawi Publishing Corporation	All
International Journal of Cell Biology	Int J Cell Biol	1687-8876	1687-8884	Hindawi Publishing Corporation	All
International Journal of Chronic Obstructive Pulmonary Disease	Int J Chron Obstruct Pulmon Dis	1176-9106	1178-2005	Dove Press	All
International Journal of Circumpolar Health	Int J Circumpolar Health	1239-9736	2242-3982	Co-Action Publishing	All
International Journal of Critical Illness and Injury Science	Int J Crit Illn Inj Sci	2229-5151	2231-5004	Medknow Publications	All
International Journal of Dentistry	Int J Dent	1687-8728	1687-8736	Hindawi Publishing Corporation	All
International Journal of Diabetes in Developing Countries	Int J Diabetes Dev Ctries	0973-3930	1998-3832	Springer	All
International Journal of Emergency Medicine	Int J Emerg Med		1865-1380	Springer-Verlag	All
International Journal of Endocrinology	Int J Endocrinol	1687-8337	1687-8345	Hindawi Publishing Corporation	All
International Journal of Endocrinology and Metabolism	Int J Endocrinol Metab	1726-913X	1726-9148	Kowsar Medical Institute	All
International Journal of Environmental Research and Public Health	Int J Environ Res Public Health	1661-7827	1660-4601	Multidisciplinary Digital Publishing Institute (MDPI)	All
International Journal for Equity in Health	Int J Equity Health		1475-9276	BioMed Central	All
International Journal of Evolutionary Biology	Int J Evol Biol	2090-8032	2090-052X	Hindawi Publishing Corporation	All
International Journal of Experimental Diabesity Research	Int J Exp Diabesity Res			Hindawi Publishing Corporation	All
International Journal of Experimental Diabetes Research	Int J Exp Diabetes Res	1560-4284		Hindawi Publishing Corporation	All
International Journal of Family Medicine	Int J Family Med	2090-2042	2090-2050	Hindawi Publishing Corporation	All
International Journal of General Medicine	Int J Gen Med		1178-7074	Dove Press	All
International Journal of Genomics	Int J Genomics	2314-436X	2314-4378	Hindawi Publishing Corporation	All
International Journal of Health Geographics	Int J Health Geogr		1476-072X	BioMed Central	All
International Journal of Hepatology	Int J Hepatol	2090-3448	2090-3456	Hindawi Publishing Corporation	All
International Journal of Hypertension	Int J Hypertens	2090-0384	2090-0392	Hindawi Publishing Corporation	All
International Journal of Inflammation	Int J Inflam	2090-8040	2042-0099	Hindawi Publishing Corporation	All
International Journal of Integrated Care	Int J Integr Care		1568-4156	Igitur Publishing and Archiving Services	All
International Journal of Medical Sciences	Int J Med Sci		1449-1907	Ivyspring International Publisher	All
International Journal of Mental Health Systems	Int J Ment Health Syst		1752-4458	BioMed Central	All
International Journal of Microbiology	Int J Microbiol	1687-918X	1687-9198	Hindawi Publishing Corporation	All
International Journal of Molecular Imaging	Int J Mol Imaging	2090-1712	2090-1720	Hindawi Publishing Corporation	All
International Journal of Molecular Medicine	Int J Mol Med	1107-3756	1791-244X	Spandidos Publications	All
International Journal of Molecular Sciences	Int J Mol Sci		1422-0067	Multidisciplinary Digital Publishing Institute (MDPI)	All
International Journal of Nanomedicine	Int J Nanomedicine	1176-9114	1178-2013	Dove Press	All
International Journal of Nephrology	Int J Nephrol	2090-214X	2090-2158	Hindawi Publishing Corporation	All
International Journal of Nephrology and Renovascular Disease	Int J Nephrol Renovasc Dis		1178-7058	Dove Press	All
International Journal of Oncology	Int J Oncol	1019-6439	1791-2423	Spandidos Publications	All
International Journal of Oral Science	Int J Oral Sci	1674-2818	2049-3169	Nature Publishing Group	All
International Journal of Otolaryngology	Int J Otolaryngol	1687-9201	1687-921X	Hindawi Publishing Corporation	All
International Journal of Pediatrics	Int J Pediatr	1687-9740	1687-9759	Hindawi Publishing Corporation	All
International Journal of Pediatric Endocrinology	Int J Pediatr Endocrinol	1687-9848	1687-9856	BioMed Central	All
International Journal of Peptides	Int J Pept	1687-9767	1687-9775	Hindawi Publishing Corporation	All
International Journal of Pharmaceutical Investigation	Int J Pharm Investig	2230-973X	2230-9713	Medknow Publications	All
International Journal of Plant Genomics	Int J Plant Genomics	1687-5370	1687-5389	Hindawi Publishing Corporation	All
International Journal of Preventive Medicine	Int J Prev Med	2008-7802	2008-8213	Medknow Publications	All
International Journal of Proteomics	Int J Proteomics	2090-2166	2090-2174	Hindawi Publishing Corporation	All
International Journal of Qualitative Studies on Health and Well-being	Int J Qual Stud Health Well-being	1748-2623	1748-2631	Co-Action Publishing	All
International Journal of Rheumatology	Int J Rheumatol	1687-9260	1687-9279	Hindawi Publishing Corporation	All
International Journal of Shoulder Surgery	Int J Shoulder Surg		0973-6042	Medknow Publications	All
International Journal of Surgical Oncology	Int J Surg Oncol	2090-1402	2090-1410	Hindawi Publishing Corporation	All
International Journal of Telemedicine and Applications	Int J Telemed Appl	1687-6415	1687-6423	Hindawi Publishing Corporation	All
International Journal of Therapeutic Massage &#x0026; Bodywork	Int J Ther Massage Bodywork		1916-257X	Massage Therapy Foundation	All
International Journal of Trichology	Int J Trichology	0974-7753	0974-9241	Medknow Publications	All
International Journal of Tryptophan Research : IJTR	Int J Tryptophan Res		1178-6469	Libertas Academica	All
International Journal of Vascular Medicine	Int J Vasc Med	2090-2824	2090-2832	Hindawi Publishing Corporation	All
International Journal of Women's Health	Int J Womens Health		1179-1411	Dove Press	All
International Journal of Yoga	Int J Yoga	0973-6131	2231-2714	Medknow Publications	All
International Medical Case Reports Journal	Int Med Case Rep J		1179-142X	Dove Press	All
International Seminars in Surgical Oncology : ISSO	Int Semin Surg Oncol		1477-7800	BioMed Central	All
Integrated Blood Pressure Control	Integr Blood Press Control		1178-7104	Dove Press	All
Integrative Medicine Insights	Integr Med Insights		1177-3936	Libertas Academica	All
Interactive Journal of Medical Research	Interact J Med Res		1929-073X	JMIR Publications Inc.	All
Interdisciplinary Perspectives on Infectious Diseases	Interdiscip Perspect Infect Dis	1687-708X	1687-7098	Hindawi Publishing Corporation	All
Interdisciplinary Toxicology	Interdiscip Toxicol	1337-6853	1337-9569	Slovak Toxicology Society SETOX & Institute of Experimental Pharmacology and Toxicology, Slovak Academy of Sciences	All
Investigative Genetics	Investig Genet		2041-2223	BioMed Central	All
i-Perception	Iperception		2041-6695	Pion Publications	All
Irish Veterinary Journal	Ir Vet J	0368-0762	2046-0481	BioMed Central	All
Iranian Endodontic Journal	Iran Endod J	1735-7497	2008-2746	Iranian Center for Endodontic Research	All
Iranian Journal of Arthropod-Borne Diseases	Iran J Arthropod Borne Dis	1735-7179	2008-2517	Tehran University of Medical Sciences	All
Iranian Journal of Basic Medical Sciences	Iran J Basic Med Sci	2008-3866	2008-3874	Mashhad University of Medical Sciences	All
Iranian Journal of Medical Sciences	Iran J Med Sci	0253-0716	1735-3688	Shiraz University Medical School	All
Iranian Journal of Microbiology	Iran J Microbiol	2008-3289	2008-4447	Tehran University of Medical Sciences	All
Iranian Journal of Nursing and Midwifery Research	Iran J Nurs Midwifery Res	1735-9066	2228-5504	Medknow Publications	All
Iranian Journal of Parasitology	Iran J Parasitol	1735-7020	2008-238X	Tehran University of Medical Sciences	All
Iranian Journal of Pediatrics	Iran J Pediatr	2008-2142	2008-2150	Tehran University of Medical Sciences	All
Iranian Journal of Psychiatry	Iran J Psychiatry	1735-4587	2008-2215	Tehran University of Medical Sciences	All
Iranian Journal of Public Health	Iran J Public Health	2251-6085	2251-6093	Tehran University of Medical Sciences	All
Iranian Journal of Radiology	Iran J Radiol	1735-1065	2008-2711	Kowsar Medical Institute	All
Iranian Red Crescent Medical Journal	Iran Red Crescent Med J	2074-1804	2074-1812	Kowsar Medical Institute	All
Iranian Journal of Environmental Health Science &#x0026; Engineering	Iranian J Environ Health Sci Eng	1735-1979	1735-2746	BioMed Central	All
Israel Journal of Health Policy Research	Isr J Health Policy Res		2045-4015	BioMed Central	All
ISRN AIDS	ISRN AIDS		2090-939X	Hindawi Publishing Corporation	All
ISRN Allergy	ISRN Allergy	2090-5521	2090-553X	Hindawi Publishing Corporation	All
ISRN Cardiology	ISRN Cardiol	2090-5580	2090-5599	Hindawi Publishing Corporation	All
ISRN Dentistry	ISRN Dent	2090-4371	2090-438X	Hindawi Publishing Corporation	All
ISRN Dermatology	ISRN Dermatol	2090-4592	2090-4606	Hindawi Publishing Corporation	All
ISRN Endocrinology	ISRN Endocrinol	2090-4630	2090-4649	Hindawi Publishing Corporation	All
ISRN Gastroenterology	ISRN Gastroenterol	2090-4398	2090-4401	Hindawi Publishing Corporation	All
ISRN Hematology	ISRN Hematol	2090-441X	2090-4428	Hindawi Publishing Corporation	All
ISRN inflammation	ISRN Inflamm		2090-8695	Hindawi Publishing Corporation	All
ISRN Microbiology	ISRN Microbiol	2090-7478	2090-7486	Hindawi Publishing Corporation	All
ISRN Neurology	ISRN Neurol	2090-5505	2090-5513	Hindawi Publishing Corporation	All
ISRN Nursing	ISRN Nurs	2090-5483	2090-5491	Hindawi Publishing Corporation	All
ISRN Obstetrics and Gynecology	ISRN Obstet Gynecol	2090-4436	2090-4444	Hindawi Publishing Corporation	All
ISRN Oncology	ISRN Oncol	2090-5661	2090-567X	Hindawi Publishing Corporation	All
ISRN organic chemistry	ISRN Org Chem	2090-5149	2090-5157	Hindawi Publishing Corporation	All
ISRN Otolaryngology	ISRN Otolaryngol	2090-5742	2090-5750	Hindawi Publishing Corporation	All
ISRN Pediatrics	ISRN Pediatr	2090-469X	2090-4703	Hindawi Publishing Corporation	All
ISRN Pharmaceutics	ISRN Pharm	2090-6145	2090-6153	Hindawi Publishing Corporation	All
ISRN Pharmacology	ISRN Pharmacol	2090-5165	2090-5173	Hindawi Publishing Corporation	All
ISRN Psychiatry	ISRN Psychiatry		2090-7966	Hindawi Publishing Corporation	All
ISRN Rheumatology	ISRN Rheumatol	2090-5467	2090-5475	Hindawi Publishing Corporation	All
ISRN Surgery	ISRN Surg	2090-5785	2090-5793	Hindawi Publishing Corporation	All
ISRN Toxicology	ISRN Toxicol	2090-6188	2090-6196	Hindawi Publishing Corporation	All
ISRN Urology	ISRN Urol	2090-5807	2090-5815	Hindawi Publishing Corporation	All
ISRN Veterinary Science	ISRN Vet Sci	2090-4452	2090-4460	Hindawi Publishing Corporation	All
Italian Journal of Pediatrics	Ital J Pediatr		1824-7288	BioMed Central	All
Journal of Advanced Pharmaceutical Technology &#x0026; Research	J Adv Pharm Technol Res	2231-4040	0976-2094	Medknow Publications	All
The Journal of Advanced Prosthodontics	J Adv Prosthodont	2005-7806	2005-7814	Korean Academy of Prosthodontics	All
Journal of Aging Research	J Aging Res	2090-2204	2090-2212	Hindawi Publishing Corporation	All
Journal of Allergy	J Allergy (Cairo)	1687-9783	1687-9791	Hindawi Publishing Corporation	All
Journal of the American Heart Association: Cardiovascular and Cerebrovascular Disease	J Am Heart Assoc		2047-9980	Wiley-Blackwell	All
Journal of Amino Acids	J Amino Acids	2090-0104	2090-0112	Hindawi Publishing Corporation	All
Journal of Anaesthesiology, Clinical Pharmacology	J Anaesthesiol Clin Pharmacol	0970-9185		Medknow Publications	All
Journal of Analytical Methods in Chemistry	J Anal Methods Chem	2090-8865	2090-8873	Hindawi Publishing Corporation	All
Journal of Angiogenesis Research	J Angiogenes Res		2040-2384	BioMed Central	All
Journal of Animal Science and Biotechnology	J Anim Sci Biotechnol	1674-9782	2049-1891	BioMed Central	All
Journal of Arthropod-Borne Diseases	J Arthropod Borne Dis	2322-1984	2322-2271	Tehran University of Medical Sciences	All
Journal of Asthma and Allergy	J Asthma Allergy		1178-6965	Dove Press	All
Journal of Autoimmune Diseases	J Autoimmune Dis		1740-2557	BioMed Central	All
Journal of Automated Methods and Management in Chemistry	J Autom Methods Manag Chem	1463-9246	1464-5068	Hindawi Publishing Corporation	All
The Journal of Automatic Chemistry	J Automat Chem	0142-0453		Hindawi Publishing Corporation	All
Journal of Ayurveda and Integrative Medicine	J Ayurveda Integr Med	0975-9476	0976-2809	Medknow Publications	All
Journal of Biology	J Biol	1478-5854	1475-4924	BioMed Central	All
Journal of Biological Engineering	J Biol Eng		1754-1611	BioMed Central	All
Journal of Biomedicine and Biotechnology	J Biomed Biotechnol	1110-7243	1110-7251	Hindawi Publishing Corporation	All
Journal of Biomedical Discovery and Collaboration	J Biomed Discov Collab		1747-5333	University of Illinois at Chicago Library	All
Journal of Biomedical Research	J Biomed Res	1674-8301		Nanjing Medical University Press	All
Journal of Biomedical Science	J Biomed Sci	1021-7770	1423-0127	BioMed Central	All
Journal of Biomedical Semantics	J Biomed Semantics		2041-1480	BioMed Central	All
Journal of Biophysics	J Biophys	1687-8000	1687-8019	Hindawi Publishing Corporation	All
The Journal of Biophysical and Biochemical Cytology	J Biophys Biochem Cytol	0095-9901		The Rockefeller University Press	All
Journal of Blood Medicine	J Blood Med		1179-2736	Dove Press	All
Journal of Brachial Plexus and Peripheral Nerve Injury	J Brachial Plex Peripher Nerve Inj		1749-7221	BioMed Central	All
Journal of Brain Disease	J Brain Dis		1179-0636	Libertas Academica	All
Journal of Breast Cancer	J Breast Cancer	1738-6756	2092-9900	Korean Breast Cancer Society	All
Journal of Burns and Wounds	J Burns Wounds		1554-0766	Open Science Co.	All
Journal of Cachexia, Sarcopenia and Muscle	J Cachexia Sarcopenia Muscle	2190-5991	2190-6009	Springer	All
Journal of Cancer	J Cancer		1837-9664	Ivyspring International Publisher	All
Journal of Cancer Epidemiology	J Cancer Epidemiol	1687-8558	1687-8566	Hindawi Publishing Corporation	All
Journal of Carcinogenesis	J Carcinog		1477-3163	Medknow Publications	All
Journal of Cardiothoracic Surgery	J Cardiothorac Surg		1749-8090	BioMed Central	All
Journal of Cardiovascular Magnetic Resonance	J Cardiovasc Magn Reson	1097-6647	1532-429X	BioMed Central	All
The Journal of Cell Biology	J Cell Biol	0021-9525	1540-8140	The Rockefeller University Press	All
Journal of Central Nervous System Disease	J Cent Nerv Syst Dis		1179-5735	Libertas Academica	All
Journal of Cerebrovascular and Endovascular Neurosurgery	J Cerebrovasc Endovasc Neurosurg	2234-8565	2287-3139	Korean Society of Cerebrovascular Surgeons	All
Journal of Cheminformatics	J Cheminform		1758-2946	BioMed Central	All
Journal of Chiropractic Humanities	J Chiropr Humanit		1556-3499	National University of Health Sciences	All
Journal of Circadian Rhythms	J Circadian Rhythms		1740-3391	BioMed Central	All
Journal of Clinical Biochemistry and Nutrition	J Clin Biochem Nutr	0912-0009	1880-5086	The Society for Free Radical Research Japan	All
Journal of Clinical Bioinformatics	J Clin Bioinforma		2043-9113	BioMed Central	All
Journal of Clinical Imaging Science	J Clin Imaging Sci	2156-7514	2156-5597	Medknow Publications	All
Journal of Clinical Medicine Research	J Clin Med Res	1918-3003	1918-3011	Elmer Press	All
Journal of Clinical Neonatology	J Clin Neonatol	2249-4847	1658-6093	Medknow Publications	All
Journal of Clinical Neurology (Seoul, Korea)	J Clin Neurol	1738-6586	2005-5013	Korean Neurological Association	All
Journal of Clinical Research in Pediatric Endocrinology	J Clin Res Pediatr Endocrinol	1308-5727	1308-5735	The National Pediatric Association -Turkey	All
Journal of Community Hospital Internal Medicine Perspectives	J Community Hosp Intern Med Perspect		2000-9666	Co-Action Publishing	All
Journal of Conservative Dentistry : JCD	J Conserv Dent	0972-0707	0974-5203	Medknow Publications	All
Journal of Contemporary Brachytherapy	J Contemp Brachytherapy	1689-832X	2081-2841	Termedia Publishing	All
Journal of Craniovertebral Junction and Spine	J Craniovertebr Junction Spine	0974-8237	0976-9285	Medknow Publications	All
Journal of Cutaneous and Aesthetic Surgery	J Cutan Aesthet Surg	0974-2077	0974-5157	Medknow Publications	All
Journal of Cytology / Indian Academy of Cytologists	J Cytol	0970-9371	0974-5165	Medknow Publications	All
Journal of Dentistry (Tehran, Iran)	J Dent (Tehran)	1735-2150	2008-2185	Tehran University of Medical Sciences	All
Journal of Dental Biomechanics	J Dent Biomech		1758-7360	SAGE Publications	All
Journal of Dental Research, Dental Clinics, Dental Prospects	J Dent Res Dent Clin Dent Prospects	2008-210X	2008-2118	Tabriz University of Medical Sciences	All
Journal of Diabetes and Metabolic Disorders	J Diabetes Metab Disord		2251-6581	BioMed Central	All
Journal of Diabetes Research	J Diabetes Res	2314-6745	2314-6753	Hindawi Publishing Corporation	All
Journal of Drug Delivery	J Drug Deliv	2090-3014	2090-3022	Hindawi Publishing Corporation	All
Journal of Educational Evaluation for Health Professions	J Educ Eval Health Prof		1975-5937	National Health Personnel Licensing Examination Board of the Republic of Korea	All
Journal of Education and Health Promotion	J Educ Health Promot	2277-9531	2319-6440	Medknow Publications	All
Journal of Emergencies, Trauma, and Shock	J Emerg Trauma Shock	0974-2700	0974-519X	Medknow Publications	All
Journal of Environmental and Public Health	J Environ Public Health	1687-9805	1687-9813	Hindawi Publishing Corporation	All
Journal of Epidemiology	J Epidemiol	0917-5040	1349-9092	Japan Epidemiological Association	All
Journal of Ethnobiology and Ethnomedicine	J Ethnobiol Ethnomed		1746-4269	BioMed Central	All
Journal of Experimental &#x0026; Clinical Assisted Reproduction	J Exp Clin Assist Reprod		1743-1050	Sims Institute Press Ltd.	All
Journal of Experimental &#x0026; Clinical Cancer Research : CR	J Exp Clin Cancer Res	0392-9078	1756-9966	BioMed Central	All
The Journal of Experimental Medicine	J Exp Med	0022-1007	1540-9538	The Rockefeller University Press	All
Journal of Extracellular Vesicles	J Extracell Vesicles		2001-3078	Co-Action Publishing	All
Journal of Family &#x0026; Community Medicine	J Family Community Med	1319-1683	2229-340X	Medknow Publications	All
Journal of Foot and Ankle Research	J Foot Ankle Res		1757-1146	BioMed Central	All
Journal of Forensic Dental Sciences	J Forensic Dent Sci	0975-1475	0975-2137	Medknow Publications	All
Journal of Gastric Cancer	J Gastric Cancer	2093-582X	2093-5641	Korean Gastric Cancer Association	All
The Journal of General Physiology	J Gen Physiol	0022-1295	1540-7748	The Rockefeller University Press	All
Journal of Geriatric Cardiology : JGC	J Geriatr Cardiol	1671-5411		Institute of Geriatric Cardiology, Chinese PLA General Hospital	All
Journal of Ginseng Research	J Ginseng Res	1226-8453	2093-4947	Korean Society of Ginseng	All
Journal of Global Health	J Glob Health	2047-2978	2047-2986	Edinburgh University Global Health Society	All
Journal of Global Infectious Diseases	J Glob Infect Dis	0974-777X	0974-8245	Medknow Publications	All
Journal of Gynecological Endoscopy and Surgery	J Gynecol Endosc Surg	0974-1216	0974-7818	Medknow Publications	All
The Journal of Headache and Pain	J Headache Pain	1129-2369	1129-2377	Springer	All
Journal of Health, Population, and Nutrition	J Health Popul Nutr	1606-0997	2072-1315	International Centre for Diarrhoeal Disease Research, Bangladesh	All
Journal of Hematology &#x0026; Oncology	J Hematol Oncol		1756-8722	BioMed Central	All
Journal of Human Kinetics	J Hum Kinet	1640-5544	1899-7562	Versita	All
Journal of Human Reproductive Sciences	J Hum Reprod Sci	0974-1208	1998-4766	Medknow Publications	All
The Journal of IMA	J IMA	0899-8299	2160-9829	Islamic Medical Association of North America	All
Journal of Immune Based Therapies and Vaccines	J Immune Based Ther Vaccines		1476-8518	BioMed Central	All
Journal of Indian Association of Pediatric Surgeons	J Indian Assoc Pediatr Surg	0971-9261	1998-3891	Medknow Publications	All
Journal of Indian Society of Periodontology	J Indian Soc Periodontol	0972-124X	0975-1580	Medknow Publications	All
Journal of Inflammation (London, England)	J Inflamm (Lond)		1476-9255	BioMed Central	All
Journal of Inflammation Research	J Inflamm Res		1178-7031	Dove Press	All
Journal of Injury and Violence Research	J Inj Violence Res	2008-2053	2008-4072	Kermanshah University of Medical Sciences	All
Journal of Insect Science	J Insect Sci		1536-2442	University of Wisconsin Libraries	All
Journal of the International AIDS Society	J Int AIDS Soc		1758-2652	The International AIDS Society	All
Journal of the International Society of Sports Nutrition	J Int Soc Sports Nutr		1550-2783	BioMed Central	All
Journal of Korean Medical Science	J Korean Med Sci	1011-8934	1598-6357	Korean Academy of Medical Sciences	All
Journal of the Korean Society of Coloproctology	J Korean Soc Coloproctol	2093-7822	2093-7830	Korean Society of Coloproctology	All
Journal of the Korean Surgical Society	J Korean Surg Soc	2233-7903	2093-0488	Korean Surgical Society	All
Journal of Laboratory Physicians	J Lab Physicians	0974-2727	0974-7826	Medknow Publications	All
Journal of Lipids	J Lipids	2090-3030	2090-3049	Hindawi Publishing Corporation	All
Journal of Mathematical Neuroscience	J Math Neurosci		2190-8567	Springer-Verlag	All
Journal of Medical Case Reports	J Med Case Rep		1752-1947	BioMed Central	All
Journal of Medical Ethics and History of Medicine	J Med Ethics Hist Med		2008-0387	Tehran University of Medical Sciences	All
Journal of Medical Internet Research	J Med Internet Res	1439-4456	1438-8871	Gunther Eysenbach	All
Journal of Medicine and Life	J Med Life	1844-122X	1844-3117	Carol Davila - University Press	All
Journal of Medical Physics / Association of Medical Physicists of India	J Med Phys	0971-6203	1998-3913	Medknow Publications	All
Journal of Medical Signals and Sensors	J Med Signals Sens		2228-7477	Medknow Publications	All
Journal of Mid-Life Health	J Midlife Health	0976-7800	0976-7819	Medknow Publications	All
Journal of Minimal Access Surgery	J Minim Access Surg	0972-9941	1998-3921	Medknow Publications	All
Journal of Molecular and Genetic Medicine : An International Journal of Biomedical Research	J Mol Genet Med		1747-0862	Library Publishing Media	All
Journal of Molecular Signaling	J Mol Signal		1750-2187	BioMed Central	All
Journal of Multidisciplinary Healthcare	J Multidiscip Healthc		1178-2390	Dove Press	All
Journal of Nanobiotechnology	J Nanobiotechnology		1477-3155	BioMed Central	All
Journal of Natural Science, Biology, and Medicine	J Nat Sci Biol Med	0976-9668	2229-7707	Medknow Publications	All
Journal of Negative Results in Biomedicine	J Negat Results Biomed		1477-5751	BioMed Central	All
Journal of Neural Transplantation	J Neural Transplant	1352-237X		Hindawi Publishing Corporation	All
Journal of Neural Transplantation &#x0026; Plasticity	J Neural Transplant Plast	0792-8483		Hindawi Publishing Corporation	All
Journal of Neurodevelopmental Disorders	J Neurodev Disord	1866-1947	1866-1955	BioMed Central	All
Journal of NeuroEngineering and Rehabilitation	J Neuroeng Rehabil		1743-0003	BioMed Central	All
Journal of Neurogastroenterology and Motility	J Neurogastroenterol Motil	2093-0879	2093-0887	The Korean Society of Neurogastroenterology and Motility	All
Journal of Neuroinflammation	J Neuroinflammation		1742-2094	BioMed Central	All
Journal of Neurological Surgery Reports	J Neurol Surg Rep	2193-6358	2193-6366	Thieme Medical Publishers	All
Journal of Neurosciences in Rural Practice	J Neurosci Rural Pract	0976-3147	0976-3155	Medknow Publications	All
Journal of Nucleic Acids	J Nucleic Acids	2090-0201	2090-021X	Hindawi Publishing Corporation	All
Journal of Nutrition and Metabolism	J Nutr Metab	2090-0724	2090-0732	Hindawi Publishing Corporation	All
Journal of Obesity	J Obes	2090-0708	2090-0716	Hindawi Publishing Corporation	All
Journal of Occupational Medicine and Toxicology (London, England)	J Occup Med Toxicol		1745-6673	BioMed Central	All
Journal of Oncology	J Oncol	1687-8450	1687-8469	Hindawi Publishing Corporation	All
Journal of Ophthalmic Inflammation and Infection	J Ophthalmic Inflamm Infect		1869-5760	Springer-Verlag	All
Journal of Ophthalmic &#x0026; Vision Research	J Ophthalmic Vis Res	2008-2010	2008-322X	Farzanegan Radandish Co.	All
Journal of Ophthalmology	J Ophthalmol	2090-004X	2090-0058	Hindawi Publishing Corporation	All
Journal of Oral and Maxillofacial Pathology : JOMFP	J Oral Maxillofac Pathol	0973-029X	1998-393X	Medknow Publications	All
Journal of Oral Microbiology	J Oral Microbiol		2000-2297	Co-Action Publishing	All
Journal of Orthopaedic Surgery and Research	J Orthop Surg Res		1749-799X	BioMed Central	All
Journal of Osteoporosis	J Osteoporos	2090-8059	2042-0064	Hindawi Publishing Corporation	All
Journal of Otolaryngology - Head &#x0026; Neck Surgery	J Otolaryngol Head Neck Surg	1916-0208	1916-0216	BioMed Central	All
Journal of Ovarian Research	J Ovarian Res		1757-2215	BioMed Central	All
Journal of Pain Research	J Pain Res		1178-7090	Dove Press	All
Journal of Parasitology Research	J Parasitol Res	2090-0023	2090-0031	Hindawi Publishing Corporation	All
Journal of Pathogens	J Pathog	2090-3057	2090-3065	Hindawi Publishing Corporation	All
Journal of Pathology Informatics	J Pathol Inform	2229-5089	2153-3539	Medknow Publications	All
Journal of Pediatric Neurosciences	J Pediatr Neurosci	1817-1745	1998-3948	Medknow Publications	All
Journal of Periodontal &#x0026; Implant Science	J Periodontal Implant Sci	2093-2278	2093-2286	Korean Academy of Periodontology	All
Journal of Pharmacy &#x0026; Bioallied Sciences	J Pharm Bioallied Sci	0976-4879	0975-7406	Medknow Publications	All
Journal of Pharmacology &#x0026; Pharmacotherapeutics	J Pharmacol Pharmacother	0976-500X	0976-5018	Medknow Publications	All
Journal of Physiological Anthropology	J Physiol Anthropol	1880-6791	1880-6805	BioMed Central	All
Journal of Pregnancy	J Pregnancy	2090-2727	2090-2735	Hindawi Publishing Corporation	All
Journal of Preventive Medicine and Public Health	J Prev Med Public Health	1975-8375	2233-4521	Korean Society for Preventive Medicine	All
Journal of Reproduction &#x0026; Infertility	J Reprod Infertil	2228-5482	2251-676X	Avicenna Research Institute	All
Journal of Research in Medical Sciences : The Official Journal of Isfahan University of Medical Sciences	J Res Med Sci	1735-1995	1735-7136	Medknow Publications	All
Journal of RNAi and Gene Silencing : An International Journal of RNA and Gene Targeting Research	J RNAi Gene Silencing		1747-0854	Library Publishing Media	All
Journal of Signal Transduction	J Signal Transduct	2090-1739	2090-1747	Hindawi Publishing Corporation	All
Journal of Skin Cancer	J Skin Cancer	2090-2905	2090-2913	Hindawi Publishing Corporation	All
Journal of Surgical Case Reports	J Surg Case Rep		2042-8812	Oxford University Press	All
Journal of Surgical Technique and Case Report	J Surg Tech Case Rep	2006-8808	0976-2825	Medknow Publications	All
The Journal of Tehran University Heart Center	J Tehran Heart Cent	1735-5370	2008-2371	Tehran University of Medical Sciences	All
Journal of Thyroid Research	J Thyroid Res	2090-8067	2042-0072	Hindawi Publishing Corporation	All
Journal of Tissue Engineering	J Tissue Eng		2041-7314	SAGE Publications	All
Journal of Toxicology	J Toxicol	1687-8191	1687-8205	Hindawi Publishing Corporation	All
Journal of Toxicologic Pathology	J Toxicol Pathol	0914-9198	1881-915X	The Japanese Society of Toxicologic Pathology	All
Journal of Translational Medicine	J Transl Med		1479-5876	BioMed Central	All
Journal of Transplantation	J Transplant	2090-0007	2090-0015	Hindawi Publishing Corporation	All
Journal of Trauma Management &#x0026; Outcomes	J Trauma Manag Outcomes		1752-2897	BioMed Central	All
Journal of Tropical Medicine	J Trop Med	1687-9686	1687-9694	Hindawi Publishing Corporation	All
The Journal of Venomous Animals and Toxins Including Tropical Diseases	J Venom Anim Toxins Incl Trop Dis		1678-9199	BioMed Central	All
Journal of Venom Research	J Venom Res		2044-0324	Library Publishing Media	All
Journal of Veterinary Science	J Vet Sci	1229-845X	1976-555X	The Korean Society of Veterinary Science	All
JAK-STAT	JAKSTAT	2162-3988	2162-3996	Landes Bioscience	All
JMIR Research Protocols	JMIR Res Protoc		1929-0748	JMIR Publications Inc.	All
Japanese Clinical Medicine	Jpn Clin Med		1179-6707	Libertas Academica	All
JRSM Short Reports	JRSM Short Rep		2042-5333	Royal Society of Medicine Press	All
JSLS : Journal of the Society of Laparoendoscopic Surgeons	JSLS	1086-8089	1938-3797	Society of Laparoendoscopic Surgeons	All
Kinetoplastid Biology and Disease	Kinetoplastid Biol Dis		1475-9292	BioMed Central	All
Knee Surgery &#x0026; Related Research	Knee Surg Relat Res	2234-0726	2234-2451	Korean Knee Society	All
Korean Circulation Journal	Korean Circ J	1738-5520	1738-5555	The Korean Society of Cardiology	All
Korean Diabetes Journal	Korean Diabetes J	1976-9180	2093-2650	Korean Diabetes Association	All
Korean Journal of Anesthesiology	Korean J Anesthesiol	2005-6419	2005-7563	Korean Society of Anesthesiologists	All
Korean Journal of Family Medicine	Korean J Fam Med	2005-6443	2092-6715	Korean Academy of Family Medicine	All
The Korean Journal of Hematology	Korean J Hematol	1738-7949	2092-9129	Korean Society of Hematology	All
The Korean Journal of Hepatology	Korean J Hepatol	1738-222X	2093-8047	Korean Association for the Study of the Liver	All
The Korean Journal of Internal Medicine	Korean J Intern Med	1226-3303	2005-6648	Korean Association of Internal Medicine	All
The Korean Journal of Laboratory Medicine	Korean J Lab Med	1598-6535		Korean Society for Laboratory Medicine	All
Korean Journal of Ophthalmology : KJO	Korean J Ophthalmol	1011-8942		The Korean Ophthalmological Society	All
Korean Journal of Orthodontics	Korean J Orthod	2234-7518	2005-372X	Korean Association of Orthodontists	All
The Korean Journal of Pain	Korean J Pain	2005-9159	2093-0569	Korean Pain Society	All
Korean Journal of Pathology	Korean J Pathol	1738-1843	2092-8920	Korean Society of Pathologists and Korean Society for Cytopathology	All
Korean Journal of Pediatrics	Korean J Pediatr	1738-1061	2092-7258	Korean Pediatric Society	All
Korean Journal of Radiology	Korean J Radiol	1229-6929	2005-8330	Korean Society of Radiology	All
The Korean Journal of Thoracic and Cardiovascular Surgery	Korean J Thorac Cardiovasc Surg	2233-601X	2093-6516	Korean Society for Thoracic and Cardiovascular Surgery	All
Korean Journal of Urology	Korean J Urol	2005-6737	2005-6745	Korean Urological Association	All
Laboratory Animal Research	Lab Anim Res	1738-6055	2233-7660	Korean Association for Laboratory Animal Science	All
Leukemia Research and Treatment	Leuk Res Treatment	2090-3219	2090-3227	Hindawi Publishing Corporation	All
The Libyan Journal of Medicine	Libyan J Med	1993-2820	1819-6357	Co-Action Publishing	All
Lipids in Health and Disease	Lipids Health Dis		1476-511X	BioMed Central	All
Local and Regional Anesthesia	Local Reg Anesth		1178-7112	Dove Press	All
Lung India : Official Organ of Indian Chest Society	Lung India	0970-2113	0974-598X	Medknow Publications	All
Malaria Journal	Malar J		1475-2875	BioMed Central	All
Malaria Research and Treatment	Malar Res Treat	2090-8075	2044-4362	Hindawi Publishing Corporation	All
Marine Drugs	Mar Drugs		1660-3397	Multidisciplinary Digital Publishing Institute (MDPI)	All
Materia Socio-Medica	Mater Sociomed	1512-7680	1986-597X	Academy of the Medical Sciences of Bosnia and Herzegovina	All
mBio	mBio		2150-7511	American Society for Microbiology (ASM)	All
McGill Journal of Medicine : MJM	Mcgill J Med	1201-026X		McGill University	All
Medical Devices (Auckland, N.Z.)	Med Devices (Auckl)		1179-1470	Dove Press	All
Medical Education Online	Med Educ Online		1087-2981	The Editors and Co-Action Publishing	All
Medical Gas Research	Med Gas Res		2045-9912	BioMed Central	All
Medical History. Supplement	Med Hist Suppl	0950-5571		Cambridge University Press	All
Medical Immunology	Med Immunol		1476-9433	BioMed Central	All
Medical Journal of the Islamic Republic of Iran	Med J Islam Repub Iran	1016-1430	2251-6840	Tehran University of Medical Sciences	All
Medical Law Review	Med Law Rev	0967-0742	1464-3790	Oxford University Press	All
Medicina Oral, Patolog&#x000ed;a Oral y Cirug&#x000ed;a Bucal	Med Oral Patol Oral Cir Bucal	1698-4447	1698-6946	Medicina Oral S.L	All
Medical Science Monitor : International Medical Journal of Experimental and Clinical Research	Med Sci Monit	1234-1010	1643-3750	International Scientific Literature, Inc.	All
Medical Science Monitor Basic Research	Med Sci Monit Basic Res	2325-4394	2325-4416	International Scientific Literature, Inc.	All
Mediators of Inflammation	Mediators Inflamm	0962-9351	1466-1861	Hindawi Publishing Corporation	All
Mediterranean Journal of Hematology and Infectious Diseases	Mediterr J Hematol Infect Dis		2035-3006	Catholic University in Rome	All
Mens Sana Monographs	Mens Sana Monogr	0973-1229	1998-4014	Medknow Publications	All
Metal-Based Drugs	Met Based Drugs	0793-0291	1687-5486	Hindawi Publishing Corporation	All
Microbial Cell Factories	Microb Cell Fact		1475-2859	BioMed Central	All
Microbial Ecology in Health and Disease	Microb Ecol Health Dis	0891-060X	1651-2235	Co-Action Publishing	All
Microbial Informatics and Experimentation	Microb Inform Exp		2042-5783	BioMed Central	All
MicrobiologyOpen	Microbiologyopen		2045-8827	Blackwell Publishing	All
Middle East African Journal of Ophthalmology	Middle East Afr J Ophthalmol	0974-9233	0975-1599	Medknow Publications	All
Minimally Invasive Surgery	Minim Invasive Surg	2090-1445	2090-1453	Hindawi Publishing Corporation	All
Mobile DNA	Mob DNA		1759-8753	BioMed Central	All
Molecular Autism	Mol Autism		2040-2392	BioMed Central	All
Molecular Biology International	Mol Biol Int	2090-2182	2090-2190	Hindawi Publishing Corporation	All
Molecular Brain	Mol Brain		1756-6606	BioMed Central	All
Molecular Cancer	Mol Cancer		1476-4598	BioMed Central	All
Molecular Cytogenetics	Mol Cytogenet		1755-8166	BioMed Central	All
Molecular Imaging and Radionuclide Therapy	Mol Imaging Radionucl Ther		2146-1414	Galenos Yayinevi	All
Molecular Medicine Reports	Mol Med Rep	1791-2997	1791-3004	Spandidos Publications	All
Molecular Neurodegeneration	Mol Neurodegener		1750-1326	BioMed Central	All
Molecular Pain	Mol Pain		1744-8069	BioMed Central	All
Molecular Systems Biology	Mol Syst Biol		1744-4292	The European Molecular Biology Organization and Nature Publishing Group	All
Molecular Therapy. Nucleic Acids	Mol Ther Nucleic Acids		2162-2531	The American Society of Gene & Cell Therapy	All
Molecular Vision	Mol Vis		1090-0535	Emory University and the Zhongshan Ophthalmic Center, Sun Yat-sen University, P.R. China	All
Multiple Sclerosis International	Mult Scler Int	2090-2654	2090-2662	Hindawi Publishing Corporation	All
Multidisciplinary Respiratory Medicine	Multidiscip Respir Med	1828-695X	2049-6958	BioMed Central	All
Mycobiology	Mycobiology	1229-8093	2092-9323	Korean Society of Mycology	All
North American Journal of Medical Sciences	N Am J Med Sci	2250-1541	1947-2714	Medknow Publications	All
Nano Reviews	Nano Rev		2000-5121	Co-Action Publishing	All
Nanoscale Research Letters	Nanoscale Res Lett	1931-7573	1556-276X	Springer	All
Nature and Science of Sleep	Nat Sci Sleep		1179-1608	Dove Press	All
National Journal of Maxillofacial Surgery	Natl J Maxillofac Surg	0975-5950	2229-3418	Medknow Publications	All
Nephron Extra	Nephron Extra		1664-5529	Karger Publishers	All
Nephro-urology Monthly	Nephrourol Mon	2251-7006	2251-7014	Kowsar Medical Institute	All
Neural Development	Neural Dev		1749-8104	BioMed Central	All
Neural Plasticity	Neural Plast	2090-5904	1687-5443	Hindawi Publishing Corporation	All
Neural Systems &#x0026; Circuits	Neural Syst Circuits		2042-1001	BioMed Central	All
Neurointervention	Neurointervention	2093-9043	2233-6273	Korean Society of Interventional Neuroradiolgy	All
Neurology International	Neurol Int	2035-8385	2035-8377	PAGEPress	All
Neurology Research International	Neurol Res Int	2090-1852	2090-1860	Hindawi Publishing Corporation	All
Neuropsychiatric Disease and Treatment	Neuropsychiatr Dis Treat	1176-6328	1178-2021	Dove Press	All
Nigerian Journal of Surgery : Official Publication of the Nigerian Surgical Research Society	Niger J Surg	1117-6806	2278-7100	Medknow Publications	All
Nigerian Medical Journal : Journal of the Nigeria Medical Association	Niger Med J	0300-1652	2229-774X	Medknow Publications	All
Nonlinear Biomedical Physics	Nonlinear Biomed Phys		1753-4631	BioMed Central	All
Nuclear Receptor	Nucl Recept		1478-1336	BioMed Central	All
Nuclear Receptor Signaling	Nucl Recept Signal		1550-7629	Nuclear Receptor Signaling Atlas (NURSA)	All
Nursing Research and Practice	Nurs Res Pract	2090-1429	2090-1437	Hindawi Publishing Corporation	All
Nutrition &#x0026; Diabetes	Nutr Diabetes		2044-4052	Nature Publishing Group	All
Nutrition Journal	Nutr J		1475-2891	BioMed Central	All
Nutrition &#x0026; Metabolism	Nutr Metab (Lond)		1743-7075	BioMed Central	All
Nutrition and Metabolic Insights	Nutr Metab Insights		1178-6388	Libertas Academica	All
Nutrition Research and Practice	Nutr Res Pract	1976-1457	2005-6168	Korean Society of Community Nutrition and the Korean Nutrition Society	All
Nutrients	Nutrients		2072-6643	Multidisciplinary Digital Publishing Institute (MDPI)	All
Obstetrics and Gynecology International	Obstet Gynecol Int	1687-9589	1687-9597	Hindawi Publishing Corporation	All
Oman Journal of Ophthalmology	Oman J Ophthalmol	0974-620X	0974-7842	Medknow Publications	All
OncoTargets and therapy	Onco Targets Ther		1178-6930	Dove Press	All
Oncogenesis	Oncogenesis		2157-9024	Nature Publishing Group	All
Oncology Reports	Oncol Rep	1021-335X	1791-2431	Spandidos Publications	All
Oncotarget	Oncotarget		1949-2553	Impact Journals, LLC	All
Online Journal of Public Health Informatics	Online J Public Health Inform		1947-2579	University of Illinois at Chicago Library	All
The Open AIDS Journal	Open AIDS J		1874-6136	Bentham Science Publishers	All
The Open Biochemistry Journal	Open Biochem J		1874-091X	Bentham Science Publishers	All
Open Biology	Open Biol		2046-2441	The Royal Society	All
The Open Biomedical Engineering Journal	Open Biomed Eng J		1874-1207	Bentham Science Publishers	All
The Open Cardiovascular Medicine Journal	Open Cardiovasc Med J		1874-1924	Bentham Science Publishers	All
The Open Dentistry Journal	Open Dent J		1874-2106	Bentham Science Publishers	All
Open Medicine	Open Med		1911-2092	Open Medicine	All
The Open Medicinal Chemistry Journal	Open Med Chem J		1874-1045	Bentham Science Publishers	All
The Open Medical Informatics Journal	Open Med Inform J		1874-4311	Bentham Science Publishers	All
The Open Microbiology Journal	Open Microbiol J		1874-2858	Bentham Science Publishers	All
The Open Neuroimaging Journal	Open Neuroimag J		1874-4400	Bentham Science Publishers	All
The Open Neurology Journal	Open Neurol J		1874-205X	Bentham Science Publishers	All
The Open Nursing Journal	Open Nurs J		1874-4346	Bentham Science Publishers	All
The Open Ophthalmology Journal	Open Ophthalmol J		1874-3641	Bentham Science Publishers	All
The Open Orthopaedics Journal	Open Orthop J		1874-3250	Bentham Science Publishers	All
The Open Respiratory Medicine Journal	Open Respir Med J		1874-3064	Bentham Science Publishers	All
The Open Rheumatology Journal	Open Rheumatol J		1874-3129	Bentham Science Publishers	All
The Open Virology Journal	Open Virol J		1874-3579	Bentham Science Publishers	All
Ophthalmology and Eye Diseases	Ophthalmol Eye Dis		1179-1721	Libertas Academica	All
Organic and Medicinal Chemistry Letters	Org Med Chem Lett		2191-2858	Springer-Verlag	All
Orphanet Journal of Rare Diseases	Orphanet J Rare Dis		1750-1172	BioMed Central	All
Orthopedic Reviews	Orthop Rev (Pavia)	2035-8237	2035-8164	PAGEPress	All
Osteopathic Medicine and Primary Care	Osteopath Med Prim Care		1750-4732	BioMed Central	All
Oxford Journal of Legal Studies	Oxf J Leg Stud	0143-6503		Oxford University Press	All
Oxidative Medicine and Cellular Longevity	Oxid Med Cell Longev	1942-0900	1942-0994	Hindawi Publishing Corporation	All
Pain Research and Treatment	Pain Res Treat	2090-1542	2090-1550	Hindawi Publishing Corporation	All
The Pan African Medical Journal	Pan Afr Med J		1937-8688	African Field Epidemiology Network	All
Parasites &#x0026; Vectors	Parasit Vectors		1756-3305	BioMed Central	All
Parasite	Parasite	1252-607X	1776-1042	EDP Sciences	All
Parkinson's Disease	Parkinsons Dis	2090-8083	2042-0080	Hindawi Publishing Corporation	All
Particle and Fibre Toxicology	Part Fibre Toxicol		1743-8977	BioMed Central	All
Pathobiology of Aging &#x0026; Age Related Diseases	Pathobiol Aging Age Relat Dis		2001-0001	Co-Action Publishing	All
PathoGenetics	Pathogenetics		1755-8417	BioMed Central	All
Pathology Research International	Patholog Res Int	2090-8091	2042-003X	Hindawi Publishing Corporation	All
Patient preference and adherence	Patient Prefer Adherence		1177-889X	Dove Press	All
Patient Related Outcome Measures	Patient Relat Outcome Meas		1179-271X	Dove Press	All
Patient Safety in Surgery	Patient Saf Surg		1754-9493	BioMed Central	All
Pediatric Gastroenterology, Hepatology &#x0026; Nutrition	Pediatr Gastroenterol Hepatol Nutr	2234-8646	2234-8840	Korean Society of Pediatric Gastroenterology, Hepatology and Nutrition	All
Pediatric Reports	Pediatr Rep	2036-749X	2036-7503	PAGEPress	All
Pediatric Rheumatology Online Journal	Pediatr Rheumatol Online J		1546-0096	BioMed Central	All
PeerJ	PeerJ		2167-8359	PeerJ, Inc	All
Persoonia : Molecular Phylogeny and Evolution of Fungi	Persoonia	0031-5850	1878-9080	Naturalis Biodiversity Center & Centraalbureau voor Schimmelcultures	All
Perspectives in Clinical Research	Perspect Clin Res	2229-3485	2229-5488	Medknow Publications	All
Perspectives on Medical Education	Perspect Med Educ	2212-2761	2212-277X	Springer	All
Perspectives in Medicinal Chemistry	Perspect Medicin Chem		1177-391X	Libertas Academica	All
Pharmaceutical Methods	Pharm Methods	2229-4708	2229-4716	Medknow Publications	All
Pharmacognosy Magazine	Pharmacogn Mag	0973-1296	0976-4062	Medknow Publications	All
Pharmacognosy Reviews	Pharmacogn Rev	0973-7847	0976-2787	Medknow Publications	All
Pharmacognosy Research	Pharmacognosy Res	0976-4836	0974-8490	Medknow Publications	All
Pharmacogenomics and Personalized Medicine	Pharmgenomics Pers Med		1178-7066	Dove Press	All
Philosophy, Ethics, and Humanities in Medicine : PEHM	Philos Ethics Humanit Med		1747-5341	BioMed Central	All
PhytoKeys	PhytoKeys	1314-2011	1314-2003	Pensoft Publishers	All
Plant Methods	Plant Methods		1746-4811	BioMed Central	All
Plastic Surgery International	Plast Surg Int	2090-1461	2090-147X	Hindawi Publishing Corporation	All
PLoS Biology	PLoS Biol	1544-9173	1545-7885	Public Library of Science	All
PLoS Clinical Trials	PLoS Clin Trials		1555-5887	Public Library of Science	All
PLoS Computational Biology	PLoS Comput Biol	1553-734X	1553-7358	Public Library of Science	All
PLoS Currents	PLoS Curr		2157-3999	Public Library of Science	All
PLoS Genetics	PLoS Genet	1553-7390	1553-7404	Public Library of Science	All
PLoS Medicine	PLoS Med	1549-1277	1549-1676	Public Library of Science	All
PLoS Neglected Tropical Diseases	PLoS Negl Trop Dis	1935-2727	1935-2735	Public Library of Science	All
PLoS ONE	PLoS One		1932-6203	Public Library of Science	All
PLoS Pathogens	PLoS Pathog	1553-7366	1553-7374	Public Library of Science	All
PMC Biophysics	PMC Biophys		1757-5036	BioMed Central	All
Polish Journal of Radiology	Pol J Radiol	1733-134X	1899-0967	International Scientific Literature, Inc.	All
Population Health Metrics	Popul Health Metr		1478-7954	BioMed Central	All
PPAR Research	PPAR Res	1687-4757	1687-4765	Hindawi Publishing Corporation	All
Preventing Chronic Disease	Prev Chronic Dis		1545-1151	Centers for Disease Control and Prevention	All
Proceedings of the Japan Academy. Series B, Physical and Biological Sciences	Proc Jpn Acad Ser B Phys Biol Sci	0386-2208	1349-2896	The Japan Academy	All
Prostate Cancer	Prostate Cancer	2090-3111	2090-312X	Hindawi Publishing Corporation	All
Proteome Science	Proteome Sci		1477-5956	BioMed Central	All
Psychiatry Investigation	Psychiatry Investig	1738-3684	1976-3026	Korean Neuropsychiatric Association	All
Psychology Research and Behavior Management	Psychol Res Behav Manag		1179-1578	Dove Press	All
GMS Psycho-Social-Medicine	Psychosoc Med		1860-5214	German Medical Science	All
Pulmonary Circulation	Pulm Circ	2045-8932	2045-8940	Medknow Publications	All
Pulmonary Medicine	Pulm Med	2090-1836	2090-1844	Hindawi Publishing Corporation	All
Radiation Oncology (London, England)	Radiat Oncol		1748-717X	BioMed Central	All
Radiation Oncology Journal	Radiat Oncol J	2234-1900	2234-3164	Korean Society for Therapeutic Radiology and Oncology	All
Radiology and Oncology	Radiol Oncol	1318-2099	1581-3207	Versita	All
Radiology Research and Practice	Radiol Res Pract	2090-1941	2090-195X	Hindawi Publishing Corporation	All
Rambam Maimonides Medical Journal	Rambam Maimonides Med J		2076-9172	Rambam Health Care Campus	All
Rare Tumors	Rare Tumors	2036-3605	2036-3613	PAGEPress	All
Rehabilitation Research and Practice	Rehabil Res Pract	2090-2867	2090-2875	Hindawi Publishing Corporation	All
Reproductive Biology and Endocrinology : RB&#x0026;E	Reprod Biol Endocrinol		1477-7827	BioMed Central	All
Reproductive Health	Reprod Health		1742-4755	BioMed Central	All
Research Letters in Biochemistry	Res Lett Biochem	1687-6709	1687-6717	Hindawi Publishing Corporation	All
Research in Pharmaceutical Sciences	Res Pharm Sci	1735-5362	1735-9414	Medknow Publications	All
Respiratory Research	Respir Res	1465-9921	1465-993X	BioMed Central	All
Restorative Dentistry &#x0026; Endodontics	Restor Dent Endod	2234-7658	2234-7666	Korean Academy of Conservative Dentistry	All
Retrovirology	Retrovirology		1742-4690	BioMed Central	All
Revista Brasileira de Hematologia e Hemoterapia	Rev Bras Hematol Hemoter	1516-8484	1806-0870	Sociedade Brasileira de Hematologia e Hemoterapia	All
Risk Management and Healthcare Policy	Risk Manag Healthc Policy		1179-1594	Dove Press	All
Safety and Health at Work	Saf Health Work	2093-7911	2093-7997	Occupational Safety and Health Research Institute	All
Saline Systems	Saline Systems		1746-1448	BioMed Central	All
Sarcoma	Sarcoma	1357-714X	1369-1643	Hindawi Publishing Corporation	All
Saudi Journal of Anaesthesia	Saudi J Anaesth	1658-354X	0975-3125	Medknow Publications	All
Saudi Journal of Gastroenterology : Official Journal of the Saudi Gastroenterology Association	Saudi J Gastroenterol	1319-3767	1998-4049	Medknow Publications	All
Scandinavian Journal of Food &#x0026; Nutrition	Scand J Food Nutr	1748-2976	1748-2984	Co-Action Publishing	All
Scandinavian Journal of Trauma, Resuscitation and Emergency Medicine	Scand J Trauma Resusc Emerg Med		1757-7241	BioMed Central	All
Schizophrenia Research and Treatment	Schizophr Res Treatment	2090-2085	2090-2093	Hindawi Publishing Corporation	All
Scientia Pharmaceutica	Sci Pharm	0036-8709	2218-0532	&#xD6;sterreichische Apotheker-Verlagsgesellschaft, m. b. H.	All
Science &#x0026; Practice Perspectives	Sci Pract Perspect	1930-4307	1930-4315	National Institute on Drug Abuse	All
Scientific Reports	Sci Rep		2045-2322	Nature Publishing Group	All
The Scientific World Journal	ScientificWorldJournal		1537-744X	Hindawi Publishing Corporation	All
Scoliosis	Scoliosis		1748-7161	BioMed Central	All
Sensors (Basel, Switzerland)	Sensors (Basel)		1424-8220	Multidisciplinary Digital Publishing Institute (MDPI)	All
Silence	Silence		1758-907X	BioMed Central	All
Skeletal Muscle	Skelet Muscle		2044-5040	BioMed Central	All
Skull Base Reports	Skull Base Rep	2157-6971	2157-698X	Thieme Medical Publishers	All
Sleep Disorders	Sleep Disord	2090-3545	2090-3553	Hindawi Publishing Corporation	All
Social History of Medicine	Soc Hist Med	0951-631X	1477-4666	Oxford University Press	All
Source Code for Biology and Medicine	Source Code Biol Med		1751-0473	BioMed Central	All
Southern Med Review	South Med Rev		1174-2704	Southern Med Review	All
Sports Health	Sports Health	1941-7381	1941-0921	SAGE Publications	All
Sports Medicine, Arthroscopy, Rehabilitation, Therapy &#x0026; Technology: SMARTT	Sports Med Arthrosc Rehabil Ther Technol		1758-2555	BioMed Central	All
SpringerPlus	Springerplus		2193-1801	Springer-Verlag	All
Standards in Genomic Sciences	Stand Genomic Sci		1944-3277	Genomic Standards Consortium	All
Stem Cell Research &#x0026; Therapy	Stem Cell Res Ther		1757-6512	BioMed Central	All
Stem Cells International	Stem Cells Int	1687-966X	1687-9678	Hindawi Publishing Corporation	All
Stroke Research and Treatment	Stroke Res Treat	2090-8105	2042-0056	Hindawi Publishing Corporation	All
Studies in Mycology	Stud Mycol	0166-0616	1872-9797	CBS Fungal Biodiversity Centre	All
Substance Abuse: Research and Treatment	Subst Abuse		1178-2218	Libertas Academica	All
Substance Abuse Treatment, Prevention, and Policy	Subst Abuse Treat Prev Policy		1747-597X	BioMed Central	All
Summit on Translational Bioinformatics	Summit on Translat Bioinforma		2153-6430	American Medical Informatics Association	All
Surgical Neurology International	Surg Neurol Int		2152-7806	Medknow Publications	All
Systematic Reviews	Syst Rev		2046-4053	BioMed Central	All
Theoretical Biology &#x0026; Medical Modelling	Theor Biol Med Model		1742-4682	BioMed Central	All
Therapeutics and Clinical Risk Management	Ther Clin Risk Manag	1176-6336	1178-203X	Dove Press	All
Theranostics	Theranostics		1838-7640	Ivyspring International Publisher	All
GMS Thoracic Surgical Science	Thorac Surg Sci		1862-4006	German Medical Science	All
Thrombosis Journal	Thromb J		1477-9560	BioMed Central	All
Thrombosis	Thrombosis	2090-1488	2090-1496	Hindawi Publishing Corporation	All
Thyroid Research	Thyroid Res		1756-6614	BioMed Central	All
Tobacco Induced Diseases	Tob Induc Dis	2070-7266	1617-9625	BioMed Central	All
Toxicology International	Toxicol Int	0971-6580	0976-5131	Medknow Publications	All
Toxins	Toxins (Basel)		2072-6651	Multidisciplinary Digital Publishing Institute (MDPI)	All
Translational Medicine @ UniSa	Transl Med UniSa		2239-9747	Universit&#x00e0; Degli Studi di Salerno	All
Translational Neurodegeneration	Transl Neurodegener		2047-9158	BioMed Central	All
Translational Oncogenomics	Transl Oncogenomics		1177-2727	Libertas Academica	All
Translational Psychiatry	Transl Psychiatry		2158-3188	Nature Publishing Group	All
Transplantation Research	Transplant Res		2047-1440	BioMed Central	All
Tremor and Other Hyperkinetic Movements	Tremor Other Hyperkinet Mov (N Y)		2160-8288	Center for Digital Research and Scholarship at Columbia University Libraries/Information Services	All
Trials	Trials		1745-6215	BioMed Central	All
Tropical Medicine and Health	Trop Med Health	1348-8945	1349-4147	Japanese Society of Tropical Medicine	All
Tropical Parasitology	Trop Parasitol	2229-5070	2229-7758	Medknow Publications	All
Tuberculosis Research and Treatment	Tuberc Res Treat	2090-150X	2090-1518	Hindawi Publishing Corporation	All
Tuberculosis and Respiratory Diseases	Tuberc Respir Dis (Seoul)	1738-3536	2005-6184	The Korean Academy of Tuberculosis and Respiratory Diseases	All
The Ulster Medical Journal	Ulster Med J	0041-6193		Ulster Medical Society	All
Upsala Journal of Medical Sciences	Ups J Med Sci	0300-9734	2000-1967	Informa Healthcare	All
Urology Annals	Urol Ann	0974-7796	0974-7834	Medknow Publications	All
Vascular Cell	Vasc Cell		2045-824X	BioMed Central	All
Vascular Health and Risk Management	Vasc Health Risk Manag	1176-6344	1178-2048	Dove Press	All
Veterinary Medicine International	Vet Med Int	2090-8113	2042-0048	Hindawi Publishing Corporation	All
Veterinary Research	Vet Res	0928-4249	1297-9716	BioMed Central	All
Virology Journal	Virol J		1743-422X	BioMed Central	All
Viruses	Viruses		1999-4915	Multidisciplinary Digital Publishing Institute (MDPI)	All
Western Journal of Emergency Medicine	West J Emerg Med	1936-900X	1936-9018	The University of California, Irvine	All
Videosurgery and other Miniinvasive Techniques	Wideochir Inne Tech Malo Inwazyjne	1895-4588	2299-0054	Termedia Publishing	All
The World Allergy Organization Journal	World Allergy Organ J		1939-4551	World Allergy Organization	All
World Journal of Emergency Surgery : WJES	World J Emerg Surg		1749-7922	BioMed Central	All
The World Journal of Men's Health	World J Mens Health	2287-4208	2287-4690	Korean Society for Sexual Medicine and Andrology	All
World Journal of Nuclear Medicine	World J Nucl Med	1450-1147	1607-3312	Medknow Publications	All
World Journal of Surgical Oncology	World J Surg Oncol		1477-7819	BioMed Central	All
Worm	Worm	2162-4046	2162-4054	Landes Bioscience	All
The Yale Journal of Biology and Medicine	Yale J Biol Med	0044-0086	1551-4056	Yale Journal of Biology and Medicine	All
Yeast (Chichester, England)	Yeast	0749-503X	1097-0061	Hindawi Publishing Corporation	All
Yonago Acta medica	Yonago Acta Med	0513-5710	1346-8049	Yonago Acta medica	All
Yonsei Medical Journal	Yonsei Med J	0513-5796	1976-2437	Yonsei University College of Medicine	All
ZooKeys	Zookeys	1313-2989	1313-2970	Pensoft Publishers	All
