# Supplementary material for: Usage Trends of Open Access and Local Journals: A Korean Case Study
Source: PLoS One. 2016 May 19;11(5):e0155843. doi: 10.1371/journal.pone.0155843 (PMC4873189; doi:10.1371/journal.pone.0155843)
Supplement: S8 Table — (XLSX) [file pone.0155843.s009.xlsx]

## Sheet: BioMed Central
Journal Name	ISSN
Acta Neuropathologica Communications	2051-5960
Acta Veterinaria Scandinavica	1751-0147
Addiction Science & Clinical Practice	1940-0640
Agriculture & Food Security	2048-7010
AIDS Research and Therapy	1742-6405
Algorithms for Molecular Biology	1748-7188
Allergy, Asthma & Clinical Immunology	1710-1492
Alzheimer's Research & Therapy	1758-9193
Animal Biotelemetry	2050-3385
Annals of Clinical Microbiology and Antimicrobials	1476-0711
Annals of General Psychiatry	1744-859X
Annals of Occupational and Environmental Medicine	2052-4374
Annals of Surgical Innovation and Research	1750-1164
Antimicrobial Resistance and Infection Control	2047-2994
Aquatic Biosystems	2046-9063
Archives of Public Health	2049-3258
Arthritis Research & Therapy	1478-6354
Asia Pacific Family Medicine	1447-056X
Basic and Clinical Andrology	2051-4190
Behavioral and Brain Functions	1744-9081
BioData Mining	1756-0381
Biological Procedures Online	1480-9222
Biological Research	0717-6287
Biology Direct	1745-6150
Biology of Mood & Anxiety Disorders	2045-5380
Biology of Sex Differences	2042-6410
Biomarker Research	2050-7771
BioMedical Engineering Online	1475-925X
BioPsychoSocial Medicine	1751-0759
Biotechnology for Biofuels	1754-6834
BMC Anesthesiology	1471-2253
BMC Biochemistry	1471-2091
BMC Bioinformatics	1471-2105
BMC Biology	1741-7007
BMC Biophysics	2046-1682
BMC Biotechnology	1472-6750
BMC Cancer	1471-2407
BMC Cardiovascular Disorders	1471-2261
BMC Cell Biology	1471-2121
BMC Clinical Pathology	1472-6890
BMC Complementary and Alternative Medicine	1472-6882
BMC Dermatology	1471-5945
BMC Developmental Biology	1471-213X
BMC Ear, Nose and Throat Disorders	1472-6815
BMC Ecology	1472-6785
BMC Emergency Medicine	1471-227X
BMC Endocrine Disorders	1472-6823
BMC Evolutionary Biology	1471-2148
BMC Family Practice	1471-2296
BMC Gastroenterology	1471-230X
BMC Genetics	1471-2156
BMC Genomics	1471-2164
BMC Geriatrics	1471-2318
BMC Health Services Research	1472-6963
BMC Hematology	2052-1839
BMC Immunology	1471-2172
BMC Infectious Diseases	1471-2334
BMC International Health and Human Rights	1472-698X
BMC Medical Education	1472-6920
BMC Medical Ethics	1472-6939
BMC Medical Genetics	1471-2350
BMC Medical Genomics	1755-8794
BMC Medical Imaging	1471-2342
BMC Medical Informatics and Decision Making	1472-6947
BMC Medical Physics	1756-6649
BMC Medical Research Methodology	1471-2288
BMC Medicine	1741-7015
BMC Microbiology	1471-2180
BMC Molecular Biology	1471-2199
BMC Musculoskeletal Disorders	1471-2474
BMC Nephrology	1471-2369
BMC Neurology	1471-2377
BMC Neuroscience	1471-2202
BMC Nursing	1472-6955
BMC Obesity	2052-9538
BMC Ophthalmology	1471-2415
BMC Oral Health	1472-6831
BMC Palliative Care	1472-684X
BMC Pediatrics	1471-2431
BMC Pharmacology and Toxicology	2050-6511
BMC Physiology	1472-6793
BMC Plant Biology	1471-2229
BMC Pregnancy and Childbirth	1471-2393
BMC Proceedings	1753-6561
BMC Psychiatry	1471-244X
BMC Psychology	2050-7283
BMC Public Health	1471-2458
BMC Pulmonary Medicine	1471-2466
BMC Research Notes	1756-0500
BMC Sports Science, Medicine and Rehabilitation	2052-1847
BMC Structural Biology	1472-6807
BMC Surgery	1471-2482
BMC Systems Biology	1752-0509
BMC Urology	1471-2490
BMC Veterinary Research	1746-6148
BMC Women’s Health	1472-6874
Borderline Personality Disorder and Emotion Dysregulation	2051-6673
Breast Cancer Research	1465-5411
Canadian Journal of Kidney Health and Disease	2054-3581
Cancer & Metabolism	2049-3002
Cancer Cell International	1475-2867
Cancer Imaging	1470-7330
Canine Genetics and Epidemiology	2052-6687
Cardiovascular Diabetology	1475-2840
Cardiovascular Ultrasound	1476-7120
Cell & Bioscience	2045-3701
Cell Communication and Signaling	1478-811X
Cell Division	1747-1028
Cell Regeneration	2045-9769
Cerebellum & Ataxias	2053-8871
Child and Adolescent Psychiatry and Mental Health	1753-2000
Chinese Medicine	1749-8546
Chiropractic & Manual Therapies	2045-709X
Cilia	2046-2530
Climate Change Responses	2053-7565
Clinical and Molecular Allergy	1476-7961
Clinical and Translational Allergy	2045-7022
Clinical Epigenetics	1868-7083
Clinical Proteomics	1559-0275
Clinical Sarcoma Research	2045-3329
Conflict and Health	1752-1505
Cost Effectiveness and Resource Allocation	1478-7547
Cough	1745-9974
Critical Care	1364-8535
DARU Journal of Pharmaceutical Sciences	2008-2231
Diabetology & Metabolic Syndrome	1758-5996
Diagnostic Pathology	1746-1596
Disaster and Military Medicine	2054-314X
Emerging Themes in Epidemiology	1742-7622
Environmental Evidence	2047-2382
Environmental Health	1476-069X
Epigenetics & Chromatin	1756-8935
EPMA Journal	1878-5085
European Journal of Medical Research	2047-783X
EvoDevo	2041-9139
Experimental & Translational Stroke Medicine	2040-7378
Experimental Hematology & Oncology	2162-3619
Extreme Physiology & Medicine	2046-7648
Eye and Vision	2326-0254
Fibrogenesis & Tissue Repair	1755-1536
Flavour	2044-7248
Fluids and Barriers of the CNS	2045-8118
Frontiers in Zoology	1742-9994
Fungal Biology and Biotechnology	2054-3085
Genetics Selection Evolution	1297-9686
Genome Biology	1465-6906
Genome Integrity	2041-9414
Genome Medicine	1756-994X
GigaScience	2047-217X
Globalization and Health	1744-8603
Gut Pathogens	1757-4749
Gynecologic Oncology Research and Practice	2053-6844
Harm Reduction Journal	1477-7517
Head & Face Medicine	1746-160X
Health and Quality of Life Outcomes	1477-7525
Health Information Science and Systems	2047-2501
Health Research Policy and Systems	1478-4505
Hereditary Cancer in Clinical Practice	1897-4287
Herpesviridae	2042-4280
Human Genomics	1479-7364
Human Resources for Health	1478-4491
Immunity & Ageing	1742-4933
Implementation Science	1748-5908
Infectious Agents and Cancer	1750-9378
Infectious Diseases of Poverty	2049-9957
International Archives of Medicine	1755-7682
International Breastfeeding Journal	1746-4358
International Journal for Equity in Health	1475-9276
International Journal of Behavioral Nutrition and Physical Activity	1479-5868
International Journal of Health Geographics	1476-072X
International Journal of Mental Health Systems	1752-4458
International Journal of Pediatric Endocrinology	1687-9856
Investigative Genetics	2041-2223
Irish Veterinary Journal	2046-0481
Israel Journal of Health Policy Research	2045-4015
Italian Journal of Pediatrics	1824-7288
Journal for ImmunoTherapy of Cancer	2051-1426
Journal of Animal Science and Biotechnology	2049-1891
Journal of Animal Science and Technology	2055-0391
Journal of Biological Engineering	1754-1611
Journal of Biological Research-Thessaloniki	2241-5793
Journal of Biomedical Science	1423-0127
Journal of Biomedical Semantics	2041-1480
Journal of Brachial Plexus and Peripheral Nerve Injury	1749-7221
Journal of Cardiothoracic Surgery	1749-8090
Journal of Cardiovascular Magnetic Resonance	1532-429X
Journal of Clinical Bioinformatics	2043-9113
Journal of Compassionate Health Care	2053-2393
Journal of Diabetes & Metabolic Disorders	2251-6581
Journal of Eating Disorders	2050-2974
Journal of Environmental Health Science and Engineering	2052-336X
Journal of Ethnobiology and Ethnomedicine	1746-4269
Journal of Experimental & Clinical Cancer Research	1756-9966
Journal of Foot and Ankle Research	1757-1146
Journal of Hematology & Oncology	1756-8722
Journal of Inflammation	1476-9255
Journal of Intensive Care	2052-0492
Journal of Invasive and Interventional Cardiology	2054-1783
Journal of Medical Case Reports	1752-1947
Journal of Molecular Psychiatry	2049-9256
Journal of Molecular Signaling	1750-2187
Journal of Nanobiotechnology	1477-3155
Journal of Negative Results in BioMedicine	1477-5751
Journal of Neurodevelopmental Disorders	1866-1955
Journal of NeuroEngineering and Rehabilitation	1743-0003
Journal of Neuroinflammation	1742-2094
Journal of Occupational Medicine and Toxicology	1745-6673
Journal of Orthopaedic Surgery and Research	1749-799X
Journal of Otolaryngology - Head and Neck Surgery	1916-0216
Journal of Ovarian Research	1757-2215
Journal of Pharmaceutical Policy and Practice	2052-3211
Journal of Physiological Anthropology	1880-6805
Journal of the International Society of Sports Nutrition	1550-2783
Journal of Therapeutic Ultrasound	2050-5736
Journal of Translational Medicine	1479-5876
Journal of Trauma Management & Outcomes	1752-2897
Journal of Venomous Animals and Toxins including Tropical Diseases	1678-9199
Lipids in Health and Disease	1476-511X
Longevity & Healthspan	2046-2395
Malaria Journal	1475-2875
Medical Gas Research	2045-9912
Microbial Cell Factories	1475-2859
Microbial Informatics and Experimentation	2042-5783
Microbiome	2049-2618
Mobile DNA	1759-8753
Molecular and Cellular Therapies	2052-8426
Molecular Autism	2040-2392
Molecular Brain	1756-6606
Molecular Cancer	1476-4598
Molecular Cytogenetics	1755-8166
Molecular Neurodegeneration	1750-1326
Molecular Pain	1744-8069
Movement Ecology	2051-3933
Multidisciplinary Respiratory Medicine	2049-6958
Neural Development	1749-8104
Nuclear Receptor Signaling	1550-7629
Nutrition & Metabolism	1743-7075
Nutrition Journal	1475-2891
Orphanet Journal of Rare Diseases	1750-1172
Parasites & Vectors	1756-3305
Particle and Fibre Toxicology	1743-8977
Patient Safety in Surgery	1754-9493
Pediatric Rheumatology	1546-0096
Perioperative Medicine	2047-0525
Philosophy, Ethics, and Humanities in Medicine	1747-5341
Plant Methods	1746-4811
Population Health Metrics	1478-7954
Proteome Science	1477-5956
Radiation Oncology	1748-717X
Regenerative Medicine Research	2050-490X
Reproductive Biology and Endocrinology	1477-7827
Reproductive Health	1742-4755
Respiratory Research	1465-9921
Retrovirology	1742-4690
Scandinavian Journal of Trauma, Resuscitation and Emergency Medicine	1757-7241
Scoliosis	1748-7161
Skeletal Muscle	2044-5040
Source Code for Biology and Medicine	1751-0473
Stem Cell Research & Therapy	1757-6512
Substance Abuse Treatment, Prevention, and Policy	1747-597X
Systematic Reviews	2046-4053
Theoretical Biology and Medical Modelling	1742-4682
Thrombosis Journal	1477-9560
Thyroid Research	1756-6614
Tobacco Induced Diseases	1617-9625
Translational Neurodegeneration	2047-9158
Transplantation Research	2047-1440
Trials	1745-6215
Vascular Cell	2045-824X
Veterinary Research	1297-9716
Video Journal of Endoscopic Surgery and Interventional Techniques	2050-7410
Virology Journal	1743-422X
Women’s Midlife Health	2054-2690
World Allergy Organization Journal	1939-4551
World Journal of Emergency Surgery	1749-7922
World Journal of Surgical Oncology	1477-7819
Chemistry Central Journal	1752-153X
Geochemical Transactions	1467-4866
Heritage Science	2050-7445
Journal of Cheminformatics	1758-2946
Journal of Systems Chemistry	1759-2208
Sustainable Chemical Processes	2043-7129
3 Biotech	2190-572X
Advanced Modeling and Simulation in Engineering Sciences	2213-7467
Advanced Structural and Chemical Imaging	2198-0926
Advances in Difference Equations	1687-1847
Agricultural and Food Economics	2193-7532
AMB Express	2191-0855
Annals of Intensive Care	2110-5820
Applied Adhesion Science	2196-4351
Applied Informatics	2196-0089
Applied Nanoscience	2190-5509
Applied Petrochemical Research	2190-5525
Applied Water Science	2190-5527
Arabian Journal of Mathematics	2190-5528
Asia Pacific Journal on Computational Engineering	2196-1166
Asian Journal of Gambling Issues and Public Health	2195-3007
Bioresources and Bioprocessing	2197-4365
Botanical Studies	1999-3110
Boundary Value Problems	2190-5529
Brazilian Journal of Science and Technology	2196-288X
Bulletin of Mathematical Sciences	1664-3607
Cancer Nanotechnology	1868-6966
Carbon Balance and Management	1750-0680
Chemical and Biological Technologies in Agriculture	2196-5641
China Finance and Economic Review	2095-4638
City, Territory and Architecture	2195-2701
Clinical and Translational Medicine	2001-1326
Communications in Mobile Computing	2192-1121
Complex Adaptive Systems Modeling	2194-3206
Complex Analysis and its Synergies	2197-120X
Computational Astrophysics and Cosmology	2197-7909
Computational Cognitive Science	2195-3961
Computational Social Networks	2197-4314
Crime Science	2193-7680
Crisis Communications	2194-9794
Critical Ultrasound Journal	2036-7902
Decision Analytics	2193-8636
Earth Perspectives	2194-6434
Earth, Planets and Space	1880-5981
Ecological Processes	2192-1709
EJNMMI Physics	2197-7364
EJNMMI Research	2191-219X
Empirical Research in Vocational Education and Training	1877-6345
Energy, Sustainability and Society	2192-0567
Environmental Sciences Europe	2190-4715
Environmental Systems Research	2193-2697
EPJ Data Science	2193-1127
EPJ Nonlinear Biomedical Physics	2195-0008
EPJ Quantum Technology	2196-0763
EPJ Techniques and Instrumentation	2195-7045
EURASIP Journal on Advances in Signal Processing	1687-6180
EURASIP Journal on Audio, Speech, and Music Processing	1687-4722
EURASIP Journal on Bioinformatics and Systems Biology	1687-4153
EURASIP Journal on Embedded Systems	1687-3963
EURASIP Journal on Image and Video Processing	1687-5281
EURASIP Journal on Information Security	1687-417X
EURASIP Journal on Wireless Communications and Networking	1687-1499
European Journal of Futures Research	2195-2248
European Transport Research Review	1867-0717
Evolution: Education and Outreach	1936-6434
Fashion and Textiles	2198-0802
Fire Science Reviews	2193-0414
Fixed Point Theory and Applications	1687-1812
Forest Ecosystems	2197-5620
Friction	2223-7704
Functional Linguistics	2196-419X
Geoscience Letters	2196-4092
Geothermal Energy	2195-9706
Gold Bulletin	0017-1557
Health & Justice	2190-5526
Health Economics Review	2191-1991
Human-centric Computing and Information Sciences	2192-1962
In Silico Cell and Tissue Science	2196-050X
International Journal of STEM Education	2196-7822
In Silico Pharmacology	2193-9616
Infrastructure Complexity	2196-3258
Injury Epidemiology	2197-1714
Insights into Imaging	1869-4101
Integrating Materials and Manufacturing Innovation	2193-9772
International Journal of Mechanical and Materials Engineering	2198-2791
Intensive Care Medicine Experimental	2197-425X
International Aquatic Research	2008-6970
International Journal of Advanced Structural Engineering	2008-6695
International Journal of Bipolar Disorders	2194-7511
International Journal of Concrete Structures and Materials	2234-1315
International Journal of Dharma Studies	2196-8802
International Journal of Disaster Risk Science	2192-6395
International Journal of Emergency Medicine	1865-1380
International Journal of Energy and Environmental Engineering	2251-6832
International Journal of Industrial Chemistry	2228-5547
Geoenvironmental Disasters	2197-8670
International Journal of Recycling of Organic Waste in Agriculture	2251-7715
International Nano Letters	2228-5326
International Transactions on Systems Science and Applications	2051-5642
IZA Journal of European Labor Studies	2193-9012
IZA Journal of Labor & Development	2193-9020
IZA Journal of Labor Economics	2193-8997
IZA Journal of Labor Policy	2193-9004
IZA Journal of Migration	2193-9039
Journal of Advanced Ceramics	2227-8508
Journal of Analytical Science and Technology	2093-3371
Journal of Applied Volcanology	2191-5040
Journal of Big Data	2196-1115
Journal of Chinese Management	2195-9897
Journal of Cloud Computing: Advances, Systems and Applications	2192-113X
Journal of Children's Orthopaedics	1863-2521
Journal of Computational Surgery	2194-3990
Journal of Economic Structures	2193-2409
Journal of Experimental Orthopaedics	2197-1153
Journal of Frugal Innovation	2197-7917
Journal of Global Entrepreneurship Research	2251-7316
Journal of Industrial Engineering International	2251-712X
Journal of Inequalities and Applications	1029-242X
Journal of Innovation and Entrepreneurship	2192-5372
Journal of Interaction Science	2194-0827
Journal of Internet Services and Applications	1869-0238
Journal of Mathematics in Industry	2190-5983
Journal of Modern Power Systems and Clean Energy	2196-5420
Journal of Modern Transportation	2196-0577
Journal of Nanostructure in Chemistry	2193-8865
Journal of Ophthalmic Inflammation and Infection	1869-5760
Logistics Research	1865-035X
Journal of Orthopaedics and Traumatology	1590-9921
Journal of Petroleum Exploration and Production Technologies	2190-0566
Journal of Remanufacturing	2210-4690
Journal of Software Engineering Research and Development	2195-1721
Journal of Solid State Lighting	2196-1107
Journal of Statistical Distributions and Applications	2195-5832
Journal of the Brazilian Computer Society	1678-4804
Journal of Theoretical and Applied Physics	2251-7235
Journal of Trust Management	2196-064X
Journal of Uncertainty Analysis and Applications	2195-5468
Language Testing in Asia	2229-0443
Large-scale Assessments in Education	2196-0739
Latin American Economic Review	2196-436X
Life Sciences, Society and Policy	2195-7819
Maritime Studies	2212-9790
Materials for Renewable and Sustainable Energy	2194-1467
Mathematical Sciences	2251-7456
Micro and Nano Systems Letters	2213-9621
Molecular and Cellular Pediatrics	2194-7791
Multilingual Education	2191-5059
Nano Convergence	2196-5404
Nanoscale Research Letters	1931-7573
Natural Products and Bioprospecting	2192-2209
New Zealand Journal of Forestry Science	1179-5395
NRL Advances	2197-375X
Optical Nanoscopy	2192-2853
Organic and Medicinal Chemistry Letters	2191-2858
Protein & Cell	1674-8018
Pastoralism	2041-7136
Photonic Sensors	1674-9251
Planetary Science	2191-2521
Progress in Biomaterials	2194-0517
Progress in Earth and Planetary Science	2197-4284
Progress in Orthodontics	2196-1042
Psychology of Well-Being: Theory, Research and Practice	2211-1522
Research in the Mathematical Sciences	2197-9847
Revista Chilena de Historia Natural	0717-6317
Rice	1939-8433
ROBOMECH Journal	2197-4225
Robotics and Biomimetics	2197-3768
Scalable Computing	2194-6876
Science China Life Sciences	1674-7305
Security Informatics	2190-8532
SERIEs	2193-1801
Smart Learning Environments	2196-7091
SpringerPlus	2193-1801
Strategies in Trauma and Limb Reconstruction	1828-8936
Textiles and Clothing Sustainability	2197-9936
The HUGO Journal	1877-6566
The Journal of Headache and Pain	1129-2377
Triple Helix	2197-1927
The Journal of Mathematical Neuroscience	2190-8567
Translational Respiratory Medicine	2213-0802
Vietnam Journal of Computer Science	2196-8896
Visualization in Engineering	2213-7459
Zoological Studies	1810-522X
