# Supplementary material for: Usage Trends of Open Access and Local Journals: A Korean Case Study
Source: PLoS One. 2016 May 19;11(5):e0155843. doi: 10.1371/journal.pone.0155843 (PMC4873189; doi:10.1371/journal.pone.0155843)
Supplement: S9 Table — (XLS) [file pone.0155843.s010.xls]

## Sheet: 등재학술지 목록(4월)
등재 구분	등재후보 선정연도	등재연도	대분야	중분야	학술지명	학술지 외국어명	발행기관명	ISSN	비고
등재	2007	2010년 등재	인문학	역사학	한국인물사연구	The Research for Korean Historical Figures	(사)한국인물사연구회	1738-3307
등재	2007	2010년 등재	인문학	기독교신학	성경원문연구	Journal of Biblical Text Research	(재)대한성서공회	1226-5926
등재	2006	2009년 등재	인문학	가톨릭신학	교회사연구	Research journal of Korean Church History	(재)한국교회사연구소	1226-7104
등재	2003	2006년 등재	인문학	영어와문학	19세기 영어권 문학	Nineteenth Century Literature in English	19세기영어권문학회	1598-3269
등재	2007	2010년 등재	인문학	영어와문학	영어영문학21	English21	21세기영어영문학회	1738-4052
등재	2008	2011년 등재	인문학	기타인문학	아시아문화연구		가천대학교 아시아문화연구소	1975-9150
등재	2005	2008년 등재	인문학	철학	인간연구		가톨릭대학교 인간학연구소	1229-6740
등재	2008	2011년 등재	인문학	기타인문학	인문과학연구		강원대학교 인문과학연구소	2005-1263
등재	2005	2008년 등재	인문학	문학	동화와 번역		건국대학교 GLOCAL(글로컬)캠퍼스 동화와번역연구소	2093-1700
등재	2010	2013년 등재	인문학	기타인문학	통일인문학논총	The Studies of International Affairs	건국대학교 인문학연구원	1225-8342
등재	2006	2011년 등재	인문학	한국어와문학	겨레어문학	Journal of Korean National Language and Literature	겨레어문학회	1226-8100
등재	2009	2012년 등재	인문학	기타인문학	인문논총		경남대학교 인문과학연구소	2005-6222
등재	2007	2010년 등재	인문학	기타인문학	영남학	YOUNGNAMHAK	경북대학교 영남문화연구원	1738-7760
등재	2003	2005년 등재	인문학	유교학	퇴계학과 유교문화		경북대학교 퇴계연구소	2233-7032
등재	2003	2005년 등재	인문학	철학	南冥學硏究(남명학연구)		경상대학교 경남문화연구원	1226-8925
등재	2008	2011년 등재	인문학	기타인문학	인문학논총		경성대학교 인문과학연구소	1976-6009
등재	2007	2010년 등재	인문학	언어학	언어연구	Linguistic Research	경희대학교 언어정보연구소	1229-1374
등재	2007	2010년 등재	인문학	기타인문학	비교문화연구	Cross-Cultural Studies	경희대학교(국제캠퍼스) 비교문화연구소	1598-0685
등재	2007	2010년 등재	인문학	기타인문학	Acta Koreana		계명대학교 한국학연구원	1520-7412	A&HCI(2012), SCOPUS(2012)
등재	2006	2009년 등재	인문학	기타인문학	한국학논집		계명대학교 한국학연구원	1738-8902
등재	2003	2009년 등재	인문학	역사학	고구려발해연구	The KoguryoBalhae Yonku	고구려발해학회	1226-1394
등재	2002	2005년 등재	인문학	한국어와문학	민족문화연구		고려대학교 민족문화연구원	1229-7925
등재	2010	2013년 등재	인문학	언어학	언어정보	Journal of Communication Research	고려대학교 언어정보연구소	1226-8011
등재	2006	2009년 등재	인문학	역사학	史叢(사총)		고려대학교 역사연구소	1229-4446
등재	2007	2010년 등재	인문학	일본어와문학	일본연구		고려대학교 일본연구센터	1598-4990
등재	2008	2011년 등재	인문학	중국어와문학	중국학논총	JOURNAL OF CHINESE STUDIES	고려대학교 중국학연구소	1229-3806
등재	2003	2005년 등재	인문학	철학	철학연구	Philosophical Studies	고려대학교 철학연구소	1229-4470
등재	2005	2008년 등재	인문학	기타인문학	한국학연구	Journal of Korean Studies	고려대학교(조치원캠퍼스) 한국학연구소	1225-195x
등재	2001	2004년 등재	인문학	역사학	韓國史學報(한국사학보)	The Journal for the Studies of Korean History	고려사학회	1229-6252
등재	2003	2008년 등재	인문학	역사학	고조선단군학	The Journal of Gojoseon & Dangun Studies	고조선단군학회	1229-893X
등재	2009	2012년 등재	인문학	역사학	백제문화	The Journal of Paekche Culture	공주대학교 백제문화연구소	1598-2963
등재	2009	2012년 등재	인문학	가톨릭신학	신학전망	Theological Perspective	광주가톨릭대학교 신학연구소	1229-0297
등재	2001	2004년 등재	인문학	한국어와문학	구결연구	Journal of Kugyol Studies	구결학회	1226-6019
등재	2008	2011년 등재	인문학	역사학	문화재	MUN HWA JAE - Annual Review in Cultural Heritage Studies	국립문화재연구소	1226-0800
등재	2008	2008년 등재	인문학	역사학	International Journal of Intangible Heritage	International Journal of Intangible Heritage	국립민속박물관	1975-3586	A&HCI(2008)
등재	2003	2006년 등재	인문학	역사학	민속학연구	Korean Journal of Folk Studies	국립민속박물관	1229-8662
등재	2005	2008년 등재	인문학	한국어와문학	국문학연구	Journal of Korean Literature	국문학회	1598-2076
등재	2008	2013년 등재	인문학	역사학	한국학논총		국민대학교 한국학연구소	1225-9977
등재	2004	2008년 등재	인문학	역사학	군사	military history	국방부군사편찬연구소	1598-317X
등재	2007	2010년 등재	인문학	한국어와문학	국어교육연구	The Journal of Korean Language and Literature Education	국어교육학회(since1969)	1225-3014
등재	1998	2004년 등재	인문학	한국어와문학	국어국문학	The Korean Language and Literature	국어국문학회	0451-0097
등재	2009	2012년 등재	인문학	한국어와문학	국어사연구	The Society of Korean Distorical Linguistics	국어사학회	1738-477X
등재	1998	2006년 등재	인문학	한국어와문학	國語學(국어학)	Journal of Korean Linguistics	국어학회	1225-1933
등재	2009	2012년 등재	인문학	철학	仙道文化(선도문화)		국제뇌교육종합대학원대학교 국학연구원	1975-5813
등재	2007	2010년 등재	인문학	불교학	International Journal of Buddhist Thought and Culture	International Journal of Buddhist Thought and Culture	국제불교문화사상사학회	1598-7914
등재	2001	2006년 등재	인문학	기타인문학	Comparative Korean Studies	Comparative Korean Studies	국제비교한국학회	1226-2250
등재	2001	2004년 등재	인문학	한국어와문학	국제어문	Korean Language and Literature in International Context	국제어문학회	1225-1216
등재	2005	2008년 등재	인문학	기타인문학	인문언어	Lingua Humanitatis	국제언어인문학회	1598-2130
등재	2009	2012년 등재	인문학	한국어와문학	사이間SAI	사이間SAI	국제한국문학문화학회	1975-7743
등재	2001	2004년 등재	인문학	한국어와문학	한국어교육	Journal of Korean Language Education	국제한국어교육학회	1225-6137
등재	2009	2013년 등재	인문학	인문학	한문학논집(漢文學論集)	HANMUNHAKRONCHIP: Journal of Korean Literature in Chinese	근역한문학회	1225-1313
등재	2007	2010년 등재	인문학	역사학	남도민속연구		남도민속학회	1975-4728
등재	2001	2004년 등재	인문학	기타인문학	동양학	The Oriental Studies	단국대학교 동양학연구원	1229-3199
등재	2004	2007년 등재	인문학	일본어와문학	日本學硏究(일본학연구)		단국대학교 일본연구소	1598-737X
등재	2000	2004년 등재	인문학	언어학	담화와 인지		담화·인지언어학회	1226-5691
등재	2007	2011년 등재	인문학	불교학	대각사상	Maha Bodhi Thought	대각사상연구원	1229-1080
등재	2002	2005년 등재	인문학	역사학	대구사학	DAEGUSAHAK	대구사학회	1225-9039
등재	2002	2005년 등재	인문학	철학	대동철학	Journal of the Daedong Philosophical Association	대동철학회	1229-0750
등재	2004	2007년 등재	인문학	한국어와문학	대동한문학(大東漢文學)		대동한문학회 (구.교남한문학회)	1229-4411
등재	2001	2004년 등재	인문학	언어학	언어학	The Linguistic Association of Korea Journal	대한언어학회	1225-7141
등재	2003	2005년 등재	인문학	영어와문학	영어영문학연구	Studies in English Language & Literature	대한영어영문학회	1226-8682
등재	2003	2006년 등재	인문학	역사학	의사학	Korean Journal of Medical History	대한의사학회	1225-505X	A&HCI(2008)
등재	2003	2006년 등재	인문학	일본어와문학	일어일문학	The Japanese Language and Literature Association of Daehan	대한일어일문학회	1226-4660
등재	2001	2004년 등재	인문학	철학	철학연구	Philosophia , Journal of Korean Philosophical Society	대한철학회	1226-9727
등재	2004	2009년 등재	인문학	불교학	불교학보		동국대학교 불교문화연구원	1226-1386
등재	2010	2013년 등재	인문학	기타인문학	日本學(일본학)	The Ilbon-Hak(Journal of Japanology)	동국대학교 일본학연구소	1598-1134
등재	2006	2009년 등재	인문학	한국어와문학	한국문학연구		동국대학교 한국문학연구소	1229-4373
등재	2003	2005년 등재	인문학	역사학	신라문화		동국대학교(경주캠퍼스) 신라문화연구소	1225-1682
등재	2008	2011년 등재	인문학	역사학	동국사학	The Dongguk Historical Society	동국사학회	1225-0376
등재	2009	2012년 등재	인문학	한국어와문학	동남어문논집	Dongnam Journal of Korean Language ＆ Literature	동남어문학회	1226-9131
등재	2002	2005년 등재	인문학	한국어와문학	동방한문학	DONG-BANG KOREAN CHINESE LIEARATURE	동방한문학회	1226-668X
등재	2007	2010년 등재	인문학	역사학	동북아역사논총	Dongbuga Yeoksa Nonchong	동북아역사재단	1975-7840
등재	2006	2009년 등재	인문학	기타인문학	석당논총		동아대학교 석당학술원	1738-6578
등재	2003	2006년 등재	인문학	기타인문학	동아시아고대학	DONG ASIA KODAEHAK(The East Asian Ancient Studies)	동아시아고대학회	1229-8298
등재	2007	2010년 등재	인문학	역사학	문물연구	Journal of Cultural Relics	동아시아문물연구학술재단	1975-6852
등재	2010	2013년 등재	인문학	불교학	동아시아불교문화	journal of eastern-asia buddhism and culture	동아시아불교문화학회	1976-0604
등재	2003	2006년 등재	인문학	일본어와문학	일본문화연구	Japanese Cultural Studies	동아시아일본학회	1229-4918
등재	2005	2013년 등재	인문학	기타인문학	동아인문학	DONGAINMUNHAK	동아인문학회	1598-6888
등재	2006	2010년 등재	인문학	역사학	동악미술사학	Dongak Art History	동악미술사학회	1598-1851
등재	2005	2008년 등재	인문학	기타인문학	동양고전연구		동양고전학회	1226-7910
등재	1999	2002년 등재	인문학	역사학	동양사학연구	Journal of Asian Historical Studies	동양사학회	1226-1270
등재	2003	2005년 등재	인문학	철학	동양철학연구	Journal of Eastern Philosophy	동양철학연구회	1229-5965
등재	2005	2008년 등재	인문학	한국어와문학	동양한문학연구	Dongyang studies in Korean Classics	동양한문학회	2005-7520
등재	2004	2010년 등재	인문학	기타인문학	동학학보	The Korea Journal of Donghak Studies	동학학회	1598-7566
등재	2001	2004년 등재	인문학	역사학	명청사연구	Journal of Ming-Qing Historical Studies	명청사학회	1598-2017
등재	2007	2010년 등재	인문학	기타인문학	『도서문화』	Journal of the Island Culture	목포대학교 도서문화연구원	1598-4893
등재	2003	2005년 등재	인문학	문학	문학과 영상	The Journal of Literature and Film	문학과영상학회	1229-9847
등재	2007	2010년 등재	인문학	문학	문학과환경	Literature and Environment	문학과환경학회	1599-7650
등재	2003	2006년 등재	인문학	영어와문학	미국소설	The American Fiction Association of Korea	미국소설학회	1738-5784
등재	2010	2013년 등재	인문학	영어와문학	영어영문학	The Journal of Mirae English Language and Literature	미래영어영문학회	1229-5736
등재	2000	2004년 등재	인문학	한국어와문학	민족문학사연구	Journal of Korean Literary History	민족문학사학회	1227-0962
등재	2002	2006년 등재	인문학	한국어와문학	어문논집	Journal of The Society of Korean Language and Literature	민족어문학회	1226-6388
등재	2005	2008년 등재	인문학	한국어와문학	반교어문연구	Journal of Bangyo Language and Literature	반교어문학회	1598-2734
등재	2001	2006년 등재	인문학	한국어와문학	배달말	Korean Language	배달말학회	1229-1447
등재	2003	2008년 등재	인문학	역사학	백산학보	The Paek-San Hakpo	백산학회	1225-7109
등재	2003	2005년 등재	인문학	철학	범한철학	PAN-KOREAN PHILOSOPHY	범한철학회	1225-1410
등재	2003	2006년 등재	인문학	종교학	보조사상	Journal of Bojo Jinul's Thought	보조사상연구원	1229-7968
등재	2003	2010년 등재	인문학	역사학	지역과 역사	CHIYEOK KWA YEOKSA	부경역사연구소	1229-6600
등재	2003	2006년 등재	인문학	역사학	역사와경계	History & the Boundaries	부산경남사학회	1598-625X
등재	2004	2007년 등재	인문학	기타인문학	한국민족문화		부산대학교 한국민족문화연구소	1226-7562
등재	2003	2006년 등재	인문학	불교학	불교학연구	BUL GYO HAK YEONGU-Journal of Buddhist Studies	불교학연구회	1598-0642
등재	2001	2004년 등재	인문학	역사학	비교민속학	Asian Comparative Folklore	비교민속학회	1598-1010
등재	1999	2004년 등재	인문학	언어학	언어학	EONEOHAG	사단법인 한국언어학회	1225-7494
등재	2001	2004년 등재	인문학	한국어와문학	상허학보	The Leaned Society of sanghur`s Literature	상허학회	2005-7261
등재	2003	2005년 등재	인문학	영어와문학	새한영어영문학	The New Korean Journal of English Lnaguage & Literature	새한영어영문학회	1598-7124
등재	2001	2005년 등재	인문학	철학	철학논총	CHULHAK-RONCHONG, Journal of the New Korean Philosophical Association	새한철학회	1226-9379
등재	2010	2013년 등재	인문학	언어학	언어와 정보 사회	Language & Information Society	서강대학교 언어정보연구소	1598-1886
등재	2009	2012년 등재	인문학	기타인문학	서강인문논총		서강대학교 인문과학연구소	1226-8178
등재	2008	2011년 등재	인문학	철학	철학논집	Sogang Journal of Philosophy	서강대학교 철학연구소	1738-8104
등재	2013	2013년 등재	인문학	역사학	Seoul Journal of Korean Studies	Seoul Journal of Korean Studies	서울대학교 규장각한국학연구원	1225-0201	SCOPUS(2013)
등재	2003	2006년 등재	인문학	기타인문학	한국문화		서울대학교 규장각한국학연구원	1226-8356
등재	2006	2009년 등재	인문학	기타인문학	독일어문화권연구	Zeitschrift fur deutschsprachige Kultur & Literatur	서울대학교 독일어문화권연구소	1229-7135
등재	2005	2008년 등재	인문학	스페인어와문학	이베로아메리카 연구		서울대학교 라틴아메리카연구소	1598-7779
등재	2000	2003년 등재	인문학	러시아어와문학	러시아연구		서울대학교 러시아연구소	1229-1056
등재	2008	2011년 등재	인문학	프랑스어와문학	불어문화권연구		서울대학교 불어문화권연구소	1975-3284
등재	2000	2002년 등재	인문학	언어학	어학연구	LANGUAGE RESEARCH	서울대학교 언어교육원	0254-4474
등재	2004	2007년 등재	인문학	기타인문학	인문논총	Seoul National University the Journal of Humanites	서울대학교 인문학연구원	1598-3021
등재	2003	2005년 등재	인문학	철학	철학사상		서울대학교 철학사상연구소	1226-7007
등재	2003	2006년 등재	인문학	기타인문학	서울학연구		서울시립대학교 서울학연구소	1225-746x
등재	2007	2010년 등재	인문학	역사학	鄕土서울(향토서울)	The Hyangto Seoul	서울특별시사편찬위원회	1975-7069
등재	2007	2010년 등재	인문학	기독교신학	Madang: Journal of Contextual Theology		성공회대학교 신학연구소	1738-3196
등재	2002	2005년 등재	인문학	기타인문학	대동문화연구		성균관대학교 대동문화연구원	1225-3820
등재	2008	2011년 등재	인문학	유교학	國際版<儒敎文化硏究>(국제판<유교문화연구>)		성균관대학교 유교문화연구소	1598-267X
등재	2005	2008년 등재	인문학	문학	세계문학비교연구	The Comparative Study of World Literature	세계문학비교학회	1226-6175
등재	2005	2008년 등재	인문학	언어학	Journal of Universal Language		세종대학교 언어연구소	1598-6381
등재	2004	2007년 등재	인문학	역사학	사림	SARIM, The Historical Journal	수선사학회	1229-9545
등재	2009	2012년 등재	인문학	기타인문학	순천향 인문과학논총		순천향대학교 인문과학연구소	1738-2173
등재	2009	2012년 등재	인문학	역사학	숭실사학	The Historical Association for Soong-Sil	숭실사학회	2005-9701
등재	2007	2010년 등재	인문학	역사학	신라사학보	SILLASAHAKPO	신라사학회	1738-2742
등재	2001	2004년 등재	인문학	영어와문학	신영어영문학	The New Studies of English Language & Literature	신영어영문학회	1226-9670
등재	2008	2011년 등재	인문학	가톨릭신학	가톨릭신학과사상	CATHOLIC THEOLOGY AND THOUGHT	신학과사상학회	1225-4924
등재	2007	2011년 등재	인문학	역사학	실천민속학 연구		실천민속학회	1975-5740
등재	2010	2013년 등재	인문학	영어와문학	Journal of Asia TEFL	Journal of Asia TEFL	아시아영어교육학회	1738-3102	SCOPUS(2010)
등재	2000	2003년 등재	인문학	한국어와문학	어문연구	EOMUNYEONGU	어문연구학회	1225-0783
등재	2002	2005년 등재	인문학	언어학	언어과학연구	The Journal of Linguistics Science	언어과학회	1229-0343
등재	1999	2001년 등재	인문학	역사학	역사교육	The Korean History Education Review	역사교육연구회	1225-0570
등재	2007	2010년 등재	인문학	역사학	역사교육논집	History Education Review	역사교육학회	1225-0775
등재	2008	2011년 등재	인문학	역사학	역사문제연구	Critical Studies on Modern Korean History	역사문제연구소	1226-4199
등재	1999	2005년 등재	인문학	역사학	역사비평	Critical Review of History	역사문제연구소	1227-3627
등재	2003	2006년 등재	인문학	역사학	지방사와 지방문화	Journal of Local History and Culture	역사문화학회	1229-9286
등재	1999	2004년 등재	인문학	역사학	역사학보	YOKSA HAKBO	역사학회	1225-1615
등재	2003	2005년 등재	인문학	기타인문학	동방학지	THE DONG BANG HAK CHI	연세대학교 국학연구원	1226-6728
등재	2009	2012년 등재	인문학	기독교신학	신학논단	Theological Forum	연세대학교 신과대학 연합신학대학원	1226-5314
등재	2006	2009년 등재	인문학	한국어와문학	열상고전연구	Yeol-sang Journal of Classical Studies	열상고전연구회	1738-2734
등재	2002	2005년 등재	인문학	역사학	영국연구	The Korean Journal of British Studies	영국사학회	1226-8135
등재	2003	2006년 등재	인문학	역사학	영남고고학	Yongnam Archaeological Review YONGNAM KOGOHAK	영남고고학회	1226-4547
등재	2005	2009년 등재	인문학	역사학	민족문화논총		영남대학교 민족문화연구소	1229-8697
등재	2006	2009년 등재	인문학	기타인문학	인문연구		영남대학교 인문과학연구소	1598-2211
등재	1999	2004년 등재	인문학	중국어와문학	중국어문학	Journal of Chinese Language and Literature	영남중국어문학회	1225-083x
등재	2001	2006년 등재	인문학	영어와문학	안과밖:영미문학연구	In/Outside: English Studies in Korea	영미문학연구회	1226-3761
등재	2004	2007년 등재	인문학	영어와문학	영미문학연구	Journal of English Studies in Korea	영미문학연구회	1976-197X
등재	2005	2008년 등재	인문학	영어와문학	영상영어교육(STEM Journal)	STEM Journal	영상영어교육학회	1598-1002
등재	2005	2008년 등재	인문학	기타인문학	온지논총		온지학회	1598-1444
등재	2003	2005년 등재	인문학	한국어와문학	우리말글	Urimalgeul: The Korean Language and Literature	우리말글학회	1229-9200
등재	2003	2008년 등재	인문학	한국어와문학	우리말연구	Urimal	우리말학회	1226-7139
등재	2004	2007년 등재	인문학	한국어와문학	우리문학연구	The Studies of Korean Literature	우리문학회	1229-7429
등재	2003	2006년 등재	인문학	한국어와문학	우리어문연구	The Studies of Korean Language and Literature	우리어문학회	1226-7341
등재	2007	2013년 등재	인문학	종교학	원불교사상과 종교문화	Won-Buddhist Thought & Religious Culture	원광대학교 원불교사상연구원	1738-1975
등재	2010	2013년 등재	인문학	기타인문학	열린정신 인문학 연구	Wonkwang Journal of Humanities	원광대학교 인문학연구소	1738-7701
등재	2000	2004년 등재	인문학	한국어와문학	Korea Journal	Korea Journal	유네스코한국위원회	0023-3900	A&HCI(2007)
등재	2001	2004년 등재	인문학	언어학	이중언어학	Bilingual Research	이중언어학회	1229-1757
등재	2003	2009년 등재	인문학	역사학	이화사학연구	EWHA SAHAK YEONGU	이화여자대학교 이화사학연구소	1229-4683
등재	2004	2008년 등재	인문학	철학	인도철학	The Journal of Indian Philosophy	인도철학회	1226-3230
등재	2006	2009년 등재	인문학	기타인문학	인문콘텐츠	Humanities Contents	인문콘텐츠학회	1975-4469
등재	2008	2011년 등재	인문학	기타인문학	한국학연구		인하대학교 한국학연구소	1225-469X
등재	2005	2008년 등재	인문학	역사학	일본역사연구	Journal of Japanese History	일본사학회	1229-5264
등재	2002	2005년 등재	인문학	일본어와문학	일본어문학	Journal of the society of Japanese Language and Literature, Japanology	일본어문학회	1226-9301
등재	2009	2012년 등재	인문학	기독교신학	장신논단	Korea Presbyterian Journal of Theology	장로회신학대학교 기독교사상과문화연구원	1229-1390
등재	2002	2008년 등재	인문학	기독교신학	선교와신학		장로회신학대학교 세계선교연구원	1229-2133
등재	2005	2010년 등재	인문학	철학	다산학	Journal of TASAN Studies	재단법인다산학술문화재단	1598-8856
등재	2007	2010년 등재	인문학	역사학	전북사학	JEONBUK SAHAK	전북사학회	1229-2001
등재	2007	2012년 등재	인문학	기타인문학	탐라문화		제주대학교 탐라문화연구소	1226-5306
등재	1999	2004년 등재	인문학	역사학	조선시대사학보	THE CHOSON DYNASTY HISTORY ASSOCIATION	조선시대사학회	1226-5705
등재	2006	2010년 등재	인문학	종교학	종교문화비평	The Critical Review of Religion and Culture	종교문화비평학회	1739-0540
등재	2005	2008년 등재	인문학	역사학	중국고중세사연구	Historical Studies of Ancient and Medieval China	중국고중세사학회	1229-7860
등재	2003	2006년 등재	인문학	역사학	중국근현대사연구	Korean Studies of Modern Chinese History	중국근현대사학회	1598-8287
등재	2005	2013년 등재	인문학	중국어와문학	중국문화연구	The Journal of Chinese Cultural Research	중국문화연구학회	1598-8503
등재	2000	2003년 등재	인문학	역사학	중국사연구	CHUNGGUKSA YONGU; The Journal of Chinese Historical Rsearches	중국사학회	1226-4571
등재	2003	2005년 등재	인문학	중국어와문학	중국어문논역총간	中國語文論譯叢刊	중국어문논역학회	1226-8100
등재	1999	2002년 등재	인문학	중국어와문학	중국어문논총	Journal of Chinese Language and Literature	중국어문연구회	1226-4555
등재	2000	2003년 등재	인문학	중국어와문학	중국어문학논집	The Journal of Chinese Languaue and Literature	중국어문학연구회	1225-973X
등재	2000	2004년 등재	인문학	중국어와문학	중국어문학지	中國語文學誌	중국어문학회	1226-735X
등재	2003	2005년 등재	인문학	중국어와문학	중국인문과학	JOURNAL OF CHINESE HUMANITIES	중국인문학회	1225-3499
등재	2000	2003년 등재	인문학	중국어와문학	중국학연구		중국학연구회	1229-3458
등재	2007	2011년 등재	인문학	역사학	고고학	archaeology	중부고고학회	1598-9852
등재	2007	2010년 등재	인문학	일본어와문학	일본연구	日本硏究	중앙대학교 일본연구소	1229-6309
등재	2008	2011년 등재	인문학	역사학	중앙사론		중앙대학교 중앙사학연구소	1229-3652
등재	2004	2007년 등재	인문학	철학	철학탐구	Philosophical Investigation	중앙대학교 중앙철학연구소	1598-7213
등재	2009	2012년 등재	인문학	기타인문학	외국학연구	The Journal of Foreign Studies	중앙대학교(안성캠퍼스) 외국학연구소	2288-4599
등재	2003	2006년 등재	인문학	역사학	중앙아시아연구	CENTRAL ASIAN STUDIES	중앙아시아학회	1738-0200
등재	2008	2011년 등재	인문학	한국어와문학	어문론집	The Journal of Lang. & Lit.	중앙어문학회	1229-6406
등재	1999	2006년 등재	인문학	역사학	진단학보	The Chin-Tan Society	진단학회	1013-4719
등재	2007	2012년 등재	인문학	가톨릭신학	교회사학	Research journal of Catholic Church History	천주교 수원교구 유지재단 소속 수원교회사연구소	1739-0133
등재	1999	2001년 등재	인문학	철학	철학연구	Journal of The Society of philosophical studies	철학연구회	1229-022X
등재	2004	2007년 등재	인문학	한국어와문학	청람어문교육	Journal of CheongRam Korean Language Educatiln	청람어문교육학회	1598-1967
등재	2002	2007년 등재	인문학	역사학	백제연구		충남대학교 백제연구소	1226-6906
등재	2008	2011년 등재	인문학	철학	유학연구		충남대학교 유학연구소	1229-5035
등재	2005	2010년 등재	인문학	문학	인문학연구	The Journal of Humanities Studies	충남대학교 인문과학연구소	1229-9340
등재	2003	2005년 등재	인문학	철학	퇴계학보	The T'oegye Hakbo(The Journal of T'oegye Studies)	퇴계학연구원	1225-4398
등재	2003	2005년 등재	인문학	한국어와문학	판소리연구	Journal of Pansori	판소리학회	1598-3552
등재	2002	2005년 등재	인문학	프랑스어와문학	프랑스문화예술연구	Etudes de la Culture Francaise et de Arts en France	프랑스문화예술학회	1229-5574
등재	2001	2003년 등재	인문학	프랑스어와문학	프랑스학연구	REVUE D`ETUDES FRANCO-COREENNES	프랑스학회	1226-5128
등재	2003	2006년 등재	인문학	영어와문학	고전 르네상스 영문학	Journal of Classic and English Renaissance Literature	한국 고전 르네상스 영문학회	1226-8798
등재	2007	2010년 등재	인문학	영어와문학	18세기영문학	The Journal of Eighteenth-Century English LIterature	한국18세기영문학회	1976-0930
등재	2003	2005년 등재	인문학	영어와문학	T. S. 엘리엇연구	Journal of the T. S. Eliot Society of Korea	한국T.S.엘리엇학회	1225-5912
등재	2007	2010년 등재	인문학	가톨릭신학	가톨릭신학		한국가톨릭신학학회	1598-9232
등재	2004	2007년 등재	인문학	철학	가톨릭철학	The Catholic Philosophy	한국가톨릭철학회	1229-2915
등재	2009	2012년 등재	인문학	기독교신학	한국개혁신학	Korea Reformed Theology	한국개혁신학회	1229-1099
등재	2001	2004년 등재	인문학	역사학	한국고고학보	Hanguk Kogo-Hakbo	한국고고학회	1015-373X
등재	2002	2005년 등재	인문학	역사학	한국고대사연구	The Journal of Korean Ancient History	한국고대사학회	1226-6213
등재	2005	2008년 등재	인문학	역사학	선사와 고대	Prehistory and Ancient History	한국고대학회	1229-0432
등재	2001	2004년 등재	인문학	역사학	古文書硏究(고문서연구)		한국고문서학회	1598-3218
등재	2000	2003년 등재	인문학	한국어와문학	고소설연구	The Research of Old Korean Novel	한국고소설학회	1229-4896
등재	2003	2006년 등재	인문학	한국어와문학	고시가연구	The Society Korean Classic Poetry	한국고시가문학회	1229-6007
등재	2004	2007년 등재	인문학	한국어와문학	고전문학과 교육	The Classical Literature and Education	한국고전문학교육학회	1598-7108
등재	1999	2004년 등재	인문학	한국어와문학	고전문학연구		한국고전문학회	1225-1445
등재	2006	2009년 등재	인문학	기타인문학	민족문화	The Journal of Korean Classics	한국고전번역원	1738-4648
등재	2004	2007년 등재	인문학	한국어와문학	한국고전여성문학연구		한국고전여성문학회	1229-9316
등재	2006	2009년 등재	인문학	한국어와문학	韓國古典硏究(한국고전연구)	The Research of the Korean Classic	한국고전연구학회	1226-3850
등재	2003	2005년 등재	인문학	철학	과학철학	KOREAN JOURNAL FOR THE PHILOSOPHY OF SCIENCE	한국과학철학회	1598-754X
등재	2000	2004년 등재	인문학	독일어와문학	괴테연구	Goethe-Yongu, Goethe-Studien	한국괴테학회	1229-7127
등재	2002	2010년 등재	인문학	기독교신학	한국교회사학회지	JCHSK	한국교회사학회	1598-5229
등재	1999	2004년 등재	인문학	한국어와문학	구비문학연구	Journal of Korean Oral Literature	한국구비문학회	1229-019X
등재	2008	2011년 등재	인문학	역사학	한국구석기학보	Journal of Korean Palaeolithic Society	한국구석기학회	1229-8794
등재	2007	2010년 등재	인문학	기독교신학	구약논단	Journal of Korean Old Testament Society	한국구약학회	1229-0521
등재	2003	2006년 등재	인문학	한국어와문학	새국어교육	The Association of Korean Education	한국국어교육학회	1226-6736
등재	2006	2009년 등재	인문학	기타인문학	국학연구	Korean Studies	한국국학진흥원	1598-8082
등재	2004	2007년 등재	인문학	한국어와문학	한국근대문학연구	Journal of Modern Korean Literature	한국근대문학회	1229-8131
등재	2000	2005년 등재	인문학	영어와문학	근대영미소설	British and American Fiction	한국근대영미소설학회	1229-3644
등재	2003	2005년 등재	인문학	역사학	한국근현대사연구	JOURNAL OF KOREAN MODERN AND CONTEMPORARY HISTORY	한국근현대사학회	1227-8203
등재	2003	2006년 등재	인문학	기독교신학	Journal of Christian Education & Information Technology	Journal of Christian Education & Information Technology	한국기독교교육정보학회	1229-9871
등재	2003	2006년 등재	인문학	기독교신학	기독교교육정보	Christian Education and Information Technology	한국기독교교육정보학회	1229-8360
등재	2006	2009년 등재	인문학	기독교신학	기독교교육 논총	A Journal of Christian Education in Korea	한국기독교교육학회	1229-781X
등재	2003	2007년 등재	인문학	기독교신학	기독교사회윤리	The Korean Journal of Chiristian Social Ethics	한국기독교사회윤리학회	1229-8387
등재	2006	2009년 등재	인문학	기독교신학	한국기독교상담학회지	Korean Journal of Christian Counseling	한국기독교상담심리치료학회	1738-2785
등재	2003	2005년 등재	인문학	역사학	한국기독교와 역사	Christianity and History in Korea	한국기독교역사학회	1598-7256
등재	2002	2005년 등재	인문학	기독교신학	한국기독교신학논총		한국기독교학회	1226-9522
등재	2003	2006년 등재	인문학	언어학	기호학 연구	Semiotic Inquiry	한국기호학회	1229-3172
등재	1999	2002년 등재	인문학	러시아어와문학	노어노문학		한국노어노문학회	1225-0414
등재	2003	2007년 등재	인문학	철학	논리연구	Korean Journal of Logic	한국논리학회	1598-7493
등재	2003	2006년 등재	인문학	철학	니체연구	The Journal of Korean Nietzsche-Society	한국니체학회	1598-9364
등재	2003	2006년 등재	인문학	역사학	고문화	KOMUNHWA (Korea Antiquity)	한국대학박물관협회/한국박물관협회	1229-5302
등재	2003	2006년 등재	인문학	종교학	도교문화연구	Journal of The Studies of Taoism and Culture	한국도교문화학회	1598-7906
등재	2003	2008년 등재	인문학	역사학	한국독립운동사연구	JOURNAL OF KOREAN INDEPENDENCE MOVEMENT STUDIES	한국독립운동사연구소	1225-7028
등재	1999	2004년 등재	인문학	독일어와문학	독어교육	Koreanische Zeitschrift fuer Deutschunterricht	한국독어독문학교육학회	1226-2749
등재	1999	2001년 등재	인문학	독일어와문학	독일문학	DOKIL MUNHAK	한국독어독문학회	1226-8577
등재	2003	2006년 등재	인문학	독일어와문학	독어학	Dokohak(Zeitschrift der Koreanischen Gesellschaft fuer Deutsche Sprachwissenschaft)	한국독어학회	1229-6333
등재	2005	2008년 등재	인문학	역사학	독일연구 - 역사·사회·문화	Korean Journal of German Studies - History, Society, Culture	한국독일사학회	1598-4184
등재	2001	2004년 등재	인문학	독일어와문학	외국어로서의 독일어	Deutsch als Fremdsprache in Korea	한국독일어교육학회	1229-0122
등재	1999	2004년 등재	인문학	독일어와문학	독일어문학	Deutsche Sprach- und Literaturwissenschaft	한국독일어문학회	1229-1560
등재	2000	2004년 등재	인문학	독일어와문학	독일언어문학	Zeitschrift f？r Deutsche Sprache und Literatur	한국독일언어문학회	1229-0106
등재	2003	2006년 등재	인문학	문학	동서비교문학저널	The Journal of East-West Comparative Literature	한국동서비교문학학회	1229-2745
등재	2003	2005년 등재	인문학	철학	동서철학연구	Studies in Philosophy East-West	한국동서철학회	1225-1968
등재	2003	2006년 등재	인문학	철학	동양철학	THE JOURNAL OF ASIAN PHILOSOPHY IN KOREA	한국동양철학회	1598-6780
등재	2001	2004년 등재	인문학	러시아어와문학	러시아어문학연구논집	Russian Language and Literature	한국러시아문학회	1229-1188
등재	1998	2005년 등재	인문학	영어와문학	D.H. 로렌스 연구	D.H.Lawrence Studies	한국로렌스학회	1226-4318
등재	2001	2004년 등재	인문학	영어와문학	멀티미디어 언어교육	Multimedia-Assisted Language Learning	한국멀티미디어언어교육학회	1229-8017
등재	2002	2005년 등재	인문학	기타동양어문학	몽골학	Mongolian Studies	한국몽골학회	1229-7097
등재	2004	2007년 등재	인문학	역사학	한국무속학	Korean Shamanism	한국무속학회	1738-1614
등재	2008	2013년 등재	인문학	한국어와문학	문법 교육	Grammar Education	한국문법교육학회	1738-5296
등재	2006	2011년 등재	인문학	문학	한국문예창작	The Journal of Literary Creative Writing	한국문예창작학회	1598-9267
등재	2003	2006년 등재	인문학	기타인문학	문학과 종교	Literature and Religion	한국문학과종교학회	1229-5620
등재	1999	2002년 등재	인문학	한국어와문학	문학교육학		한국문학교육학회	1229-487X
등재	2004	2007년 등재	인문학	한국어와문학	어문론총	Eo-Mun-Lon-Chong	한국문학언어학회	1225-3928
등재	2002	2005년 등재	인문학	한국어와문학	현대문학의 연구	Journal of Korean Modern Literature	한국문학연구학회	1229-9030
등재	2001	2004년 등재	인문학	한국어와문학	한국문학이론과 비평	Korean Literary Theory and Criticism	한국문학이론과비평학회	1598-3501
등재	2008	2012년 등재	인문학	문학	문학치료연구	Journal of Literary Therapy	한국문학치료학회	1738-3854
등재	2001	2004년 등재	인문학	한국어와문학	한국문학논총	Theses on Korean Literature	한국문학회	1226-9913
등재	1999	2004년 등재	인문학	역사학	한국문화인류학	Korean Cultural Anthropology	한국문화인류학회	1226-055X
등재	2009	2012년 등재	인문학	역사학	야외고고학	The Journal of Korean Field Archaeology	한국문화재조사연구기관협회	1975-8731
등재	2000	2003년 등재	인문학	역사학	미국사연구	The Korean Journal of American History	한국미국사학회	1229-0238
등재	1999	2006년 등재	인문학	철학	美學(미학)	Mihak -The Korean Journal of Aesthetics	한국미학회	1225-0732
등재	2002	2005년 등재	인문학	역사학	한국민속학		한국민속학회	1229-6953
등재	2002	2005년 등재	인문학	역사학	한국민족운동사연구	Journal of Studies on Korean National Movement	한국민족운동사학회	1226-9980
등재	1999	2004년 등재	인문학	영어와문학	밀턴과 근세영문학	Journal of Milton Studies in Korea	한국밀턴과근세영문학회	1738-2556
등재	2008	2011년 등재	인문학	한국어와문학	방언학	The Journal of Korean Dialectology	한국방언학회	1738-8686
등재	2004	2007년 등재	인문학	통역번역학	번역학연구	The Journal of Translation Studies	한국번역학회	1229-795X
등재	2009	2013년 등재	인문학	기독교신학	복음과 선교	EVANGELICAL MISSIOLOGY	한국복음주의선교신학회	2005-1875
등재	2009	2012년 등재	인문학	기독교신학	신약연구	Korean Evangelical New Testament Sudies	한국복음주의신약학회	1975-8448
등재	2007	2010년 등재	인문학	기독교신학	성경과 신학	Bible and Theology	한국복음주의신학회	1229-330X
등재	2008	2012년 등재	인문학	기독교신학	복음과 실천신학	Journal of Evangelical Practical Theology	한국복음주의실천신학회	1976-5614
등재	2003	2005년 등재	인문학	철학	철학적 분석	Philosophical Analysis	한국분석철학회	1598-9275
등재	2009	2012년 등재	인문학	불교학	禪文化硏究(선문화연구)		한국불교선리연구원	1975-857X
등재	2006	2011년 등재	인문학	불교학	불교연구	Bulgyo-Yongu	한국불교연구원	1225-3154
등재	2003	2007년 등재	인문학	불교학	한국불교학	The Journal of the Korean Association for Buddhist Studies	한국불교학회	1225-0945
등재	1999	2002년 등재	인문학	프랑스어와문학	불어불문학연구	Etudes de Langues et Litterature Francaises	한국불어불문학회	1226-4350
등재	2000	2004년 등재	인문학	독일어와문학	뷔히너와 현대문학	Buechner und Moderne Literatur	한국뷔히너학회	1229-6465
등재	2001	2006년 등재	인문학	독일어와문학	브레히트와 현대연극	Bertolt Brecht und das moderne Theater	한국브레히트학회	1229-6716
등재	2002	2005년 등재	인문학	문학	비교문학	COMPARATIVE LITERATURE	한국비교문학회	1225-0910
등재	2003	2006년 등재	인문학	영어와문학	비평과이론	The Journal of Criticism and Theory	한국비평이론학회	1598-9089
등재	2001	2005년 등재	인문학	역사학	한국사상과 문화	KOREAN THOUGHT AND CULTURE	한국사상문화학회	1229-1749
등재	2002	2007년 등재	인문학	역사학	한국사상사학	The Society for Study of Korean History of Thoughts	한국사상사학회	1226-9441
등재	1999	2004년 등재	인문학	역사학	한국사연구	The Journal of Korean History	한국사연구회	1226-296X
등재	2009	2012년 등재	인문학	사전학	한국사전학	Journal of Korealex	한국사전학회	1598-8694
등재	2004	2007년 등재	인문학	역사학	韓國史學史學報(한국사학사학보)	The Korean Journal of History of Historiography	한국사학사학회	1229-7488
등재	2003	2006년 등재	인문학	역사학	사학연구	The Review of Korean History	한국사학회	1225-133X
등재	2003	2006년 등재	인문학	언어학	사회언어학	The Sociolinguistic Journal of Korea	한국사회언어학회	1226-4822
등재	2004	2007년 등재	인문학	철학	사회와 철학		한국사회와철학연구회	1738-6519
등재	2001	2004년 등재	인문학	역사학	한국상고사학보	Hanguk Sanggosa Hakbo	한국상고사학회	1229-0084
등재	2000	2004년 등재	인문학	언어학	생성문법연구	Studies in Generative Grammar	한국생성문법학회	1225-6048
등재	2005	2008년 등재	인문학	역사학	서양고대사연구	The Journal of Classical Studies	한국서양고대역사문화학회	1229-4837
등재	2003	2006년 등재	인문학	서양고전어와문학	서양고전학연구	The Journal of Greco-Roman Studies	한국서양고전학회	1225-1828
등재	2007	2010년 등재	인문학	역사학	서양사학연구	Journal of Western History	한국서양문화사학회	1598-2823
등재	1998	2001년 등재	인문학	역사학	서양사론	The Western History Review	한국서양사학회	1229-0289
등재	2004	2007년 등재	인문학	역사학	서양중세사연구	Journal of Western Medieval History	한국서양중세사학회	1229-4454
등재	2005	2008년 등재	인문학	기독교신학	선교신학	Theology of Mission	한국선교신학회	1738-3447
등재	2005	2009년 등재	인문학	불교학	韓國禪學(한국선학)	Journal of Korean Seon Studies	한국선학회	1598-0588
등재	1999	2004년 등재	인문학	영어와문학	Shakespeare Review	Shakespeare Review	한국셰익스피어학회	1226-2668
등재	2007	2010년 등재	인문학	언어학	수사학	Korean Journal of Rhetoric	한국수사학회	1738-415X
등재	2000	2003년 등재	인문학	스페인어와문학	스페인어문학	Estudios hispanicos	한국스페인어문학회	1738-2130
등재	2004	2007년 등재	인문학	러시아어와문학	슬라브어 연구	Issledovanija po slavjanskim jazykam	한국슬라브어학회	1226-2323
등재	1999	2005년 등재	인문학	기타인문학	슬라브학보		한국슬라브학회	1229-0548
등재	2000	2004년 등재	인문학	한국어와문학	한국시가연구	Korean Classical Poetry Studies	한국시가학회	1226-5578
등재	2003	2005년 등재	인문학	한국어와문학	시조학논총		한국시조학회	1226-2838
등재	2003	2006년 등재	인문학	한국어와문학	한국시학연구	The Korean Poetics Studies	한국시학회	1229-1943
등재	2008	2011년 등재	인문학	역사학	한국신석기연구	Journal of the Korean Neolithic Society	한국신석기학회	1975-7387
등재	2005	2008년 등재	인문학	기독교신학	신약논단	Korean New Testament Studies	한국신약학회	1228-7326
등재	2007	2010년 등재	인문학	종교학	신종교연구	Journal of New Religions	한국신종교학회	1738-7035
등재	2001	2004년 등재	인문학	기독교신학	신학사상	THE KOREA THEOLOGICAL STUDY INSTITUTE	한국신학연구소	1227-4879
등재	2007	2010년 등재	인문학	기독교신학	신학과 실천	Theology and Praxis	한국실천신학회	1229-7917
등재	2004	2007년 등재	인문학	역사학	한국실학연구	Korean Silhak Review	한국실학학회	1598-0928
등재	2010	2013년 등재	인문학	문학	한국아동문학연구	KOREA CHILDREN'S LITERATURE	한국아동문학학회	2005-002X
등재	2010	2013년 등재	인문학	문학	아동청소년문학연구	The Korea Association of Literature for Children and Young Adlult	한국아동청소년문학학회	1976-8036
등재	2004	2007년 등재	인문학	기타동양어문학	아랍어와 아랍문학	Arabic Language&Literature	한국아랍어아랍문학회	1229-0882
등재	2000	2005년 등재	인문학	영어와문학	미국학 논집	Journal of American Studies	한국아메리카학회	1226-3753
등재	2001	2004년 등재	인문학	기타인문학	알타이학보	ALTAI HAKPO	한국알타이학회	1226-6582
등재	2003	2006년 등재	인문학	철학	양명학	YANG-MING STUDIES	한국양명학회	1229-5957
등재	1999	2002년 등재	인문학	한국어와문학	국어교육	Korean Language Education	한국어교육학회	1226-3958
등재	2000	2002년 등재	인문학	한국어와문학	어문연구(語文硏究)	The Society for Korean Language & Literary Research	한국어문교육연구회	1229-1617
등재	2007	2010년 등재	인문학	한국어와문학	한국어문학연구	The Research on Korean Language and Literature	한국어문학연구학회	1229-4306
등재	1999	2001년 등재	인문학	한국어와문학	어문학	EOMUNHAK-The Korean Language and Literature	한국어문학회	1225-3774
등재	2003	2006년 등재	인문학	한국어와문학	한국어 의미학	Korean Semantics	한국어의미학회	1226-7198
등재	2001	2003년 등재	인문학	한국어와문학	한국어학	Korean Linguistics	한국어학회	1226-9123
등재	2003	2006년 등재	인문학	언어학	언어과학	Journal of Language Sciences	한국언어과학회	1225-2522
등재	1999	2002년 등재	인문학	한국어와문학	한국언어문학	Korean Language & Literature	한국언어문학회	1229-1730
등재	2003	2008년 등재	인문학	한국어와문학	한국언어문화	Journal of Korean Language and Culture	한국언어문화학회	1598-1576
등재	2000	2004년 등재	인문학	언어학	언어와 정보	LANGUAGE AND INFORMATION	한국언어정보학회	1226-7430
등재	1999	2001년 등재	인문학	언어학	언어	Korean Journal of Linguistics	한국언어학회	1229-4039
등재	2003	2006년 등재	인문학	한국어와문학	여성문학연구	Feminism and Korean Literature	한국여성문학학회	1229-4632
등재	2006	2010년 등재	인문학	철학	한국여성철학	Korean Feminist Philosophy	한국여성철학회	1975-0013
등재	2008	2013년 등재	인문학	역사학	역사교육연구	Studies on History Education	한국역사교육학회	1738-7639
등재	2002	2005년 등재	인문학	역사학	역사민속학	The Journal of Korean Historical-forklife	한국역사민속학회	1229-8921
등재	1998	2001년 등재	인문학	역사학	역사와 현실	Y？KSA WA HY？NSIL	한국역사연구회	1225-6919
등재	2003	2005년 등재	인문학	영어와문학	영미문학교육	The Journal of Teaching English Literature	한국영미문학교육학회	1229-2249
등재	1999	2001년 등재	인문학	영어와문학	영미문학페미니즘	Feminist Studies in English Literature	한국영미문학페미니즘학회	1226-9689
등재	2005	2008년 등재	인문학	영어와문학	영미문화	English & American Cultural Studies	한국영미문화학회	1598-5431
등재	2002	2005년 등재	인문학	영어와문학	영미어문학	Studies in British and American Language and Literature	한국영미어문학회	1229-0580
등재	2009	2012년 등재	인문학	영어와문학	영어교과교육	Journal of the Korea English Education Society	한국영어교과교육학회	1598-513X
등재	1999	2001년 등재	인문학	영어와문학	영어교육	English Teaching	한국영어교육학회	1017-7108
등재	2002	2005년 등재	인문학	영어와문학	영어어문교육	English Language & Literature Teaching	한국영어어문교육학회	1226-2889
등재	1998	2001년 등재	인문학	영어와문학	영어영문학	The Journal of English Language and Literature	한국영어영문학회	1016-2283
등재	2002	2005년 등재	인문학	영어와문학	영어학연구	English Language and Linguistics	한국영어학학회	1598-9453
등재	2004	2007년 등재	인문학	영어와문학	영어학	Korean Journal of English Language and Linguistics	한국영어학회	1598-1398
등재	2006	2009년 등재	인문학	기타인문학	영재교육연구	Journal of Gifted/Talented Education	한국영재학회	1598-8333
등재	2003	2006년 등재	인문학	영어와문학	한국 예이츠 저널		한국예이츠학회	1226-4946
등재	1999	2002년 등재	인문학	언어학	Foreign Languages Education	Foreign Languages Education	한국외국어교육학회	1226-4628
등재	2004	2007년 등재	인문학	언어학	언어와언어학		한국외국어대학교 언어연구소	1225-4967
등재	2001	2004년 등재	인문학	문학	외국문학연구		한국외국어대학교 외국문학연구소	1226-444X
등재	2003	2006년 등재	인문학	일본어와문학	일본연구	Japanese Studies	한국외국어대학교 일본연구소	1225-6277
등재	2003	2006년 등재	인문학	중국어와문학	중국연구		한국외국어대학교 중국연구소	1225-8695
등재	2007	2010년 등재	인문학	언어학	통번역학연구	journal of interpretation & translation institute.	한국외국어대학교 통번역연구소	1975-6321
등재	2002	2005년 등재	인문학	역사학	역사문화연구		한국외국어대학교(용인캠퍼스) 역사문화연구소	1598-6454
등재	2003	2006년 등재	인문학	유교학	유교사상문화연구	THE STUDY OF CONFUCIAN PHILOSOPHY AND CULTURE	한국유교학회/성균관대학교 유교문화연구소	1226-7082
등재	2002	2005년 등재	인문학	기타인문학	윤리연구	Journal of Korean Ethics Studies	한국윤리학회	1225-0511
등재	2000	2004년 등재	인문학	언어학	음성음운형태론연구	Studies in Phonetics, Phonology, and Morphology	한국음운론학회	1226-8690
등재	2000	2004년 등재	인문학	언어학	응용언어학	Korean Journal of Applied Linguistics	한국응용언어학회	1225-3871
등재	2009	2012년 등재	인문학	철학	의철학연구	Philosophy of Medicine	한국의철학회	1975-5503
등재	2004	2007년 등재	인문학	종교학	한국이슬람학회논총	Annals of Korean Association of the Islamic Studies	한국이슬람학회	1226-2811
등재	2005	2009년 등재	인문학	일본어와문학	일본근대학연구	The Japanese Modern Association of Korea	한국일본근대학회	1229-9456
등재	2001	2004년 등재	인문학	일본어와문학	日本文化學報(일본문화학보)	Journal of Japanese Culture	한국일본문화학회	1226-3605
등재	2005	2008년 등재	인문학	철학	日本思想(일본사상)	Journal of Japanese Thought	한국일본사상사학회	1229-9235
등재	2004	2007년 등재	인문학	일본어와문학	日本語敎育(일본어교육)	Journal of Japanese Language Education Association	한국일본어교육학회	2005-7016
등재	2000	2003년 등재	인문학	일본어와문학	日本語文學(일본어문학)	Korean Japanese of Japanese Language and Literature	한국일본어문학회	1226-0576
등재	2003	2006년 등재	인문학	일본어와문학	일본어학연구	The Japanese Language Association of Korea	한국일본어학회	1229-7275
등재	2005	2009년 등재	인문학	일본어와문학	일본언어문화	Journal of japanese Language and Culture	한국일본언어문화학회	1598-9585
등재	1999	2002년 등재	인문학	일본어와문학	일본학보	The Korean Journal of Japanology	한국일본학회	1225-1453
등재	2008	2013년 등재	인문학	일본어와문학	일본어교육연구	The Korea Journal Japanese Education	한국일어교육학회	1598-4311
등재	2000	2004년 등재	인문학	일본어와문학	일어일문학연구	Journal of Japanese Language and Literature	한국일어일문학회	1226-2552
등재	2008	2011년 등재	인문학	한국어와문학	작문연구		한국작문학회	1738-883X
등재	2003	2005년 등재	인문학	영어와문학	제임스조이스저널	James Joyce Journal	한국제임스조이스학회	1229-5604
등재	2009	2012년 등재	인문학	기독교신학	한국조직신학논총	Korean Jounal of Systematic Theology	한국조직신학회	1229-0521
등재	2001	2005년 등재	인문학	종교학	종교연구	Studies in Religion(The Journal of the Korean Association for the History of Religions)	한국종교학회	1226-3516
등재	2008	2012년 등재	인문학	중국어와문학	중국학논총	The Journal of Sinology	한국중국문화학회	1229-2540
등재	2001	2006년 등재	인문학	중국어와문학	중국소설논총	The journal of the research of chinese novels	한국중국소설학회	1225-9624
등재	2008	2011년 등재	인문학	중국어와문학	중국어교육과 연구	Chinese Language Education and Research	한국중국어교육학회	1738-7892
등재	1999	2001년 등재	인문학	중국어와문학	중국문학	CHINESE LITERATURE	한국중국어문학회	1226-2943
등재	2006	2012년 등재	인문학	중국어와문학	한중언어문화연구	The Journal of Study on Language and Culture of Korea and China	한국중국언어문화연구회	1738-0502
등재	2001	2003년 등재	인문학	중국어와문학	중국언어연구	Journal of Chinese Linguistics in Korea	한국중국언어학회	1229-554X
등재	2003	2005년 등재	인문학	중국어와문학	국제중국학연구	國際中國學硏究	한국중국학회	1229-4888
등재	1999	2001년 등재	인문학	중국어와문학	중국학보	the CHUNG KUK HAK PO	한국중국학회	1226-850x
등재	1999	2002년 등재	인문학	중국어와문학	중국현대문학	The Journal of Modern Chinese Literature	한국중국현대문학학회	1225-0716
등재	2000	2003년 등재	인문학	중국어와문학	중국문학연구		한국중문학회	1226-6698
등재	2003	2005년 등재	인문학	영어와문학	중세르네상스영문학	Medieval and Early Modern English Studies	한국중세르네상스영문학회	1229-0394
등재	2003	2006년 등재	인문학	역사학	한국중세사연구	The Journal of Korean Medieval History	한국중세사학회	1225-8970
등재	2003	2006년 등재	인문학	철학	중세철학	Philosophia Medii Aevi	한국중세철학회	1598-9216
등재	2004	2007년 등재	인문학	기타서양어문학	영어영문학연구	The Jungang Journal of English Language and Literature	한국중앙영어영문학회	1598-3293
등재	1999	2002년 등재	인문학	중국어와문학	중어중문학	Korea Journal of Chinese Language and Literature	한국중어중문학회	1226-2900
등재	2009	2013년 등재	인문학	언어학	언어학 연구	The Joongwon Linguistic Society of Korea	한국중원언어학회	1975-8251
등재	2000	2005년 등재	인문학	철학	시대와 철학	A semiannually Journal of Philosophical Thought in Korea	한국철학사상연구회	1227-2809
등재	2004	2009년 등재	인문학	철학	한국철학논집	THE JOURNAL OF KOREAN PHILOSOPHICAL HISTORY	한국철학사연구회	1598-5024
등재	1999	2001년 등재	인문학	철학	철학	CHEOLHAK:Korean Journal of Philosophy	한국철학회	1225-1518
등재	2003	2006년 등재	인문학	독일어와문학	카프카 연구	Franz Kafka	한국카프카학회	1229-618X
등재	2003	2006년 등재	인문학	철학	칸트연구	Kant Studien	한국칸트학회	1598-9372
등재	2002	2005년 등재	인문학	언어학	텍스트언어학		한국텍스트언어학회	1229-0203
등재	2008	2013년 등재	인문학	통역번역학	통번역교육연구	The Journal of Interpretation and Translation Education	한국통번역교육학회	1738-1223
등재	2003	2006년 등재	인문학	통역번역학	통역과 번역	Interpretation and Translation	한국통역번역학회	1229-6074
등재	2003	2006년 등재	인문학	역사학	프랑스사 연구	HISTORY JOURNAL	한국프랑스사학회	1229-702X
등재	2002	2005년 등재	인문학	프랑스어와문학	프랑스어문교육	Societe Coreenne d＇Enseignement de Langue et Litterature Francaises	한국프랑스어문교육학회	1226-3400
등재	2001	2004년 등재	인문학	프랑스어와문학	한국프랑스학논집	Revue d`Etudes francaises	한국프랑스학회	1229-568X
등재	2003	2009년 등재	인문학	철학	존재론 연구	Heidegger Studien	한국하이데거학회	1598-9321
등재	2001	2004년 등재	인문학	한국어와문학	The Review of Korean Studies	The Review of Korean Studies	한국학중앙연구원	1229-0076
등재	2001	2004년 등재	인문학	기타인문학	정신문화연구	Korean Studies Quarterly	한국학중앙연구원	1225-4576
등재	2007	2011년 등재	인문학	한국어와문학	漢文古典硏究(한문고전연구)	Journal of Korean Classical Chinese Literature	한국한문고전학회	1975-521X
등재	2001	2004년 등재	인문학	한국어와문학	漢文敎育硏究(한문교육연구)	Journal of Korean Classical Chinese Education	한국한문교육학회	1225-1321
등재	1999	2004년 등재	인문학	한국어와문학	한국한문학연구	Journal of Korean literature in Hanmun	한국한문학회	1228-128X
등재	2001	2004년 등재	인문학	한국어와문학	한국한시연구	Journal of Cino-Korean Poetry	한국한시학회	1598-0545
등재	2005	2009년 등재	인문학	한국어와문학	漢字漢文敎育(한자한문교육)		한국한자한문교육학회	1598-1363
등재	2003	2006년 등재	인문학	철학	해석학연구	Hermeneutik Studien	한국해석학회	1226-1874
등재	2003	2006년 등재	인문학	철학	헤겔연구	Hegel-Studien (Hegel-Yeongu)	한국헤겔학회	1598-9410
등재	2004	2007년 등재	인문학	독일어와문학	헤세연구	Hesse-Forschung	한국헤세학회	1598-3668
등재	2003	2007년 등재	인문학	한국어와문학	한국문예비평연구		한국현대문예비평학회	1226-7627
등재	2004	2007년 등재	인문학	한국어와문학	한국현대문학연구	The Journal of Modern Korean Literature	한국현대문학회	1229-2052
등재	2000	2003년 등재	인문학	한국어와문학	현대소설연구	The Journal of Korean Fiction Research	한국현대소설학회	1229-3830
등재	2002	2005년 등재	인문학	언어학	언어연구	The Journal of Studies in Language	한국현대언어학회	1225-4770
등재	2001	2004년 등재	인문학	영어와문학	현대영미드라마	Modern British & American Drama Society of Korea	한국현대영미드라마학회	1226-3397
등재	2003	2005년 등재	인문학	영어와문학	현대영미소설	Studies in Modern Fiction	한국현대영미소설학회	1229-7232
등재	2004	2007년 등재	인문학	영어와문학	현대영미시연구	Studies in Modern British and American Poetry	한국현대영미시학회	1598-138X
등재	2003	2005년 등재	인문학	영어와문학	현대영어영문학	Modern Studies in English Language and Literature	한국현대영어영문학회	1738-7620
등재	2003	2005년 등재	인문학	철학	철학과 현상학 연구		한국현상학회	1598-7434
등재	2007	2010년 등재	인문학	한국어와문학	화법연구	Speech Research	한국화법학회	1598-9542
등재	2006	2009년 등재	인문학	철학	환경철학	Environmental Philosophy	한국환경철학회	1738-8988
등재	1998	2004년 등재	인문학	한국어와문학	한글	HAN-GEUL	한글학회	1225-0449
등재	2009	2012년 등재	인문학	일본어와문학	한림일본학 (구 한림일본학연구)	THE HALLYM JOURNAL OF JAPANESE STUDIES	한림대학교 일본학연구소	1738-5334
등재	2009	2013년 등재	인문학	기타인문학	태동고전연구	TAE-DONG YEARLY REVIEW OF CLASSICS	한림대학교 태동고전연구소	1225-9152
등재	2004	2007년 등재	인문학	한국어와문학	한말연구	Korean Language Research	한말연구학회	1229-4500
등재	2005	2008년 등재	인문학	한국어와문학	한민족문화연구	The Review of Korean Cultural Studies	한민족문화학회	1598-9836
등재	2003	2006년 등재	인문학	한국어와문학	한민족어문학(구 영남어문학)	Hanminjok Emunhak	한민족어문학회	1229-0742
등재	2007	2010년 등재	인문학	기타인문학	동방학		한서대학교 동양고전연구소	1598-1452
등재	2010	2013년 등재	인문학	기독교신학	영산신학저널	Journal of Youngsan Theology	한세대학교 영산신학연구소	1738-1509
등재	2009	2012년 등재	인문학	종교학	종교문화연구	Journal of Religion and Culture	한신대학교 종교와문화연구소	2005-095X
등재	2008	2011년 등재	인문학	기타인문학	동아시아문화연구	Journal of East Aisan Cultures	한양대학교 동아시아문화연구소	1738-933X
등재	2009	2012년 등재	인문학	일본어와문학	비교일본학		한양대학교 일본학국제비교연구소	2092-5328
등재	2003	2006년 등재	인문학	역사학	한일관계사연구	The Korea-Japan Historical Review	한일관계사학회	1229-3687
등재	1999	2004년 등재	인문학	한국어와문학	한중인문학연구	Studies of Chinese & Korean Humanities	한중인문학회	1598-0383
등재	1999	2002년 등재	인문학	영어와문학	현대문법연구	Studies in Modern Grammar	현대문법학회	1226-3206
등재	2002	2009년 등재	인문학	문학	현대문학이론연구	THE JOUNAL OF LITERARY THEORY	현대문학이론학회	1598-124X
등재	2002	2005년 등재	인문학	영어와문학	현대영미어문학	The Journal of Modern British & American Language & Literature	현대영미어문학회	1229-3814
등재	2006	2009년 등재	인문학	영어와문학	현대영어교육	Modern English Education	현대영어교육학회	1598-0782
등재	2002	2005년 등재	인문학	언어학	형태론	Morphology	형태론	1229-2567
등재	2001	2004년 등재	인문학	역사학	호남고고학보		호남고고학회	1229-1994
등재	2003	2005년 등재	인문학	역사학	역사학연구	Chonnam Historical Review	호남사학회	1975-2431
등재	2006	2009년 등재	인문학	역사학	호서고고학	HOSEO KOKOHAK	호서고고학회	1738-7787
등재	2004	2007년 등재	인문학	역사학	역사와 담론	HISTORY AND DISCOURSE(Journal of Historycal Review)	호서사학회	1226-8089
등재	2009	2009년 등재	사회과학	법학	Journal of East Asia and International Law	Journal of East Asia and International Law	(사) 이준국제법연구원	1976-9229	SSCI(2009)
등재	2002	2005년 등재	사회과학	관광학	관광레저연구	Journal of Tourism and Leisure Research	(사)한국관광레저학회	1229-0424
등재	2007	2010년 등재	사회과학	신문방송학	언론과 법	Journal of Media Law, Ethics and Policy	(사)한국언론법학회	1976-1996
등재	2006	2009년 등재	사회과학	신문방송학	미디어 경제와 문화	Journal of Media Economics & Culture	(재)에스비에스문화재단	1599-8258
등재	2002	2005년 등재	사회과학	정치외교학	21세기정치학회보	21st centry Political Science Review	21세기정치학회	1229-5167
등재	2009	2013년 등재	사회과학	법학	강원법학		강원대학교 비교법학연구소	1229-4578
등재	2009	2012년 등재	사회과학	지리학	기후연구	Journal of Climate Research	건국대학교 기후연구소	1975-6151
등재	2010	2013년 등재	사회과학	법학	일감법학	Ilkam Law Review	건국대학교 법학연구소	1975-9789
등재	2009	2013년 등재	사회과학	지역개발	GRI연구논총		경기개발연구원	2005-8349
등재	1999	2002년 등재	사회과학	정치외교학	Asian Perspective		경남대학교 극동문제연구소	0258-9184	SSCI(2008), SCOPUS(2005)
등재	1999	2004년 등재	사회과학	정치외교학	한국과 국제정치	Korea and World Politics	경남대학교 극동문제연구소	1225-3006
등재	2010	2013년 등재	사회과학	사회과학	IT와 법연구	IT&LAW REVIEW	경북대학교 IT와 법연구소	1975-8766
등재	2008	2011년 등재	사회과학	법학	법학논고		경북대학교 법학연구원	1738-5903
등재	2004	2007년 등재	사회과학	교육학	중등교육연구	SECONDARY EDUCATION RESEARCH	경북대학교 중등교육연구소	1598-5202
등재	2009	2012년 등재	사회과학	법학	법학연구	The Journal of Legal Studies	경상대학교 법학연구소	1975-2784
등재	2007	2010년 등재	사회과학	사회과학일반	마르크스주의 연구	MARXISM 21	경상대학교 사회과학연구원	1738-2998
등재	2005	2009년 등재	사회과학	기타사회과학	사회과학연구		경성대학교 사회과학연구소	1225-4096
등재	2007	2010년 등재	사회과학	경영학	산업혁신연구		경성대학교 산업개발연구소	2005-2936
등재	1999	2004년 등재	사회과학	경제학	경제사학	Review of Economic History	경제사학회	1226-3575
등재	2007	2010년 등재	사회과학	행정학	경찰학연구	The Journal of Police Science	경찰대학	1598-3714
등재	2006	2009년 등재	사회과학	법학	경희법학	Kyung Hee Law Journal	경희대학교 법학연구소	1229-2478
등재	2008	2011년 등재	사회과학	사회과학일반	사회과학연구	Journal of Social Science	경희대학교 사회과학연구원	1226-7546
등재	2008	2013년 등재	사회과학	정치외교학	Oughtopia (오토피아)		경희대학교 인류사회재건연구원	1229-2680
등재	2007	2010년 등재	사회과학	지역학	아태연구		경희대학교(국제캠퍼스) 국제지역연구원	1225-8539
등재	2003	2007년 등재	사회과학	사회과학일반	교육문제연구		고려대학교 교육문제연구소	1226-7864
등재	2006	2010년 등재	사회과학	법학	고려법학	Korea Law Review	고려대학교 법학연구원	1598-1584
등재	2001	2004년 등재	사회과학	지역학	아세아연구	The Journal of Asiatic Studies	고려대학교 아세아문제연구소	1226-4385
등재	2006	2010년 등재	사회과학	정치외교학	국제관계연구		고려대학교 일민국제관계연구원	1738-0154
등재	2001	2005년 등재	사회과학	행정학	정부학연구		고려대학교 정부학연구소	1229-4241
등재	2006	2009년 등재	사회과학	사회과학일반	평화연구	Peace Studies	고려대학교 평화와 민주주의연구소	1229-4543
등재	2010	2013년 등재	사회과학	사회학	한국사회		고려대학교 한국사회연구소	1229-036X
등재	2008	2012년 등재	사회과학	관광학	관광경영연구	Journal of Tourism Management Research	관광경영학회	2092-528X
등재	2006	2009년 등재	사회과학	교육학	교육사학연구	History or Education	교육사학회	1598-9151
등재	2008	2011년 등재	사회과학	교육학	교육종합연구	The Journal of Educational Research	교육종합연구소	1738-351X
등재	2008	2011년 등재	사회과학	정치외교학	국제문제연구		국가안보전략연구소	1598-7531
등재	2004	2010년 등재	사회과학	교육학	특수교육연구	Jouenal of Special Education	국립특수교육원	1229-2400
등재	2007	2010년 등재	사회과학	정책학	The Korean Journal of Security Affairs	The Korean Journal of Security Affairs	국방대학교 국가안전보장문제연구소	1229-3601
등재	2005	2008년 등재	사회과학	정책학	국방연구		국방대학교 국가안전보장문제연구소	1229-3598
등재	2003	2005년 등재	사회과학	교육학	국어교육학연구	korean language education research	국어교육학회	1225-8571
등재	2004	2007년 등재	사회과학	무역학	e-비즈니스연구	The e-Business Studies	국제e-비즈니스학회	1229-9936
등재	2005	2008년 등재	사회과학	법학	국제거래법연구	Korean Forum on International Trade and Business Law	국제거래법학회	1229-3822
등재	2007	2013년 등재	사회과학	사회과학	국제법평론	Korea International Law Review	국제법평론회	1226-7880
등재	2001	2004년 등재	사회과학	경제학	국제지역연구	International Area Studies Review	국제지역학회	1226-6000
등재	2001	2004년 등재	사회과학	지리학	국토연구	The Korea Spatial Planning Review	국토연구원	1229-8638
등재	2003	2005년 등재	사회과학	지리학	국토지리학회지	The Geographical Journal of Korea	국토지리학회	1225-3766
등재	2007	2010년 등재	사회과학	교육학	Studies in English Education	Studies in English Education	글로벌영어교육학회	1226-3451
등재	2008	2011년 등재	사회과학	법학	법학논총		단국대학교 법학연구소	1738-3242
등재	2009	2012년 등재	사회과학	사회과학일반	분쟁해결연구		단국대학교 분쟁해결연구센터	1738-365X
등재	2004	2007년 등재	사회과학	기타사회과학	특수교육재활과학연구		대구대학교 특수교육재활과학연구소	1738-7205
등재	2003	2006년 등재	사회과학	경제학	Journal of East Asian Economic Integration	Journal of East Asian Economic Integration	대외경제정책연구원	2234-8867
등재	2007	2011년 등재	사회과학	경영학	경영과 정보연구	Management & Information Systems Review	대한경영정보학회	1598-2459
등재	2002	2005년 등재	사회과학	경영학	대한경영학회지	Korean journal of Business Administration	대한경영학회	1226-2234
등재	2002	2006년 등재	사회과학	관광학	관광연구	Korean Journal of Tourism Research	대한관광경영학회	1226-2501
등재	2003	2007년 등재	사회과학	교육학	교육법학연구	The Journal of Law of Education	대한교육법학회	1226-301X
등재	1999	2004년 등재	사회과학	법학	국제법학회논총	The Korean Journal of International Law	대한국제법학회	1226-2994
등재	2010	2013년 등재	사회과학	사회과학	한국범죄학	Journal of Korean Criminological Association	대한범죄학회	1976-0523
등재	2003	2010년 등재	사회과학	법학	인권과 정의	Human Right and Justice	대한변호사협회	1225-6854
등재	2002	2005년 등재	사회과학	교육학	수학교육학연구	The Journal of Educational Research in Mathematics	대한수학교육학회	1226-2528
등재	2002	2005년 등재	사회과학	교육학	학교수학	School Mathematics	대한수학교육학회	1229-4322
등재	2008	2011년 등재	사회과학	법학	의료법학	THE KOREAN SOCIETY OF LAW AND MEDICINE	대한의료법학회	1229-8069
등재	2000	2003년 등재	사회과학	지리학	대한지리학회지	Journal of the Korean Geographic Society	대한지리학회	1225-6633
등재	2005	2009년 등재	사회과학	회계학	회계연구	Korean Academic Society of Accounting	대한회계학회	1229-3342
등재	2007	2010년 등재	사회과학	법학	동아법학		동아대학교 법학연구소	1225-3405
등재	2005	2010년 등재	사회과학	정치외교학	국제정치연구	THE JOURNAL OF INTERNATIONAL RELATIONS	동아시아국제정치학회	2092-0075
등재	2004	2007년 등재	사회과학	지역학	Journal of East Asian Studies	Journal of East Asian Studies	동아시아연구원	1598-2408	SSCI
등재	2002	2004년 등재	사회과학	사회학	사회사상과 문화	Jonrnal of Social Thoughts and Culture	동양사회사상학회	1229-1234
등재	2010	2013년 등재	사회과학	사회과학	만주연구	Journal of Manchurian Studies	만주학회	1738-3668
등재	2006	2012년 등재	사회과학	경제학	금융지식연구		명지대학교(서울캠퍼스) 금융지식연구소	1738-0715
등재	2008	2011년 등재	사회과학	지역학	중동문제연구	Journal of Middle Eastern Affairs	명지대학교(서울캠퍼스) 중동문제연구소	1598-3633
등재	2005	2010년 등재	사회과학	신문방송학	방송과 커뮤니케이션	Broadcasting & Communacation	문화방송	1599-953X
등재	2003	2012년 등재	사회과학	법학	미국헌법연구	Study on The American Constitution	미국헌법학회	1225-4746
등재	2007	2012년 등재	사회과학	기타사회과학	미래청소년학회지	Journal of Future Oriented Youth Society	미래를 여는 청소년학회	1738-4753
등재	2002	2005년 등재	사회과학	교육학	미래유아교육학회지	Journal of Future Early Childhood Education	미래유아교육학회	1229-3083
등재	2006	2011년 등재	사회과학	법학	민사판례연구	Journal of Private Case Law Studies	민사판례연구회	1225-4894
등재	1999	2002년 등재	사회과학	법학	민주법학	Democratic Legal Studies	민주주의법학연구회	1226-6612
등재	2003	2005년 등재	사회과학	법학	법과사회	Korean Journal of Law & Society	법과사회이론학회	1227-0954
등재	2005	2010년 등재	사회과학	법학	선진상사법률연구	Advanced Commercial Law Review	법무부	2092-7096
등재	2003	2006년 등재	사회과학	법학	통상법률	International Trade Law	법무부	1598-4915
등재	2003	2006년 등재	사회과학	법학	법조	Lawyers Association Journal	법조협회	1598-4729
등재	1999	2005년 등재	사회과학	경영학	보험금융연구	Journal of Insurance Studies	보험연구원	1226-7481
등재	2006	2009년 등재	사회과학	법학	법학연구		부산대학교 법학연구소	1225-2689
등재	2004	2013년 등재	사회과학	정치외교학	현대북한연구	North Korean Studies Review	북한대학원대학교 북한미시연구소	1229-4616
등재	2003	2010년 등재	사회과학	정치외교학	북한연구학회보	NORTH KOREAN STUDIES REVIEW	북한연구학회	1229-1161
등재	1999	2003년 등재	사회과학	사회학	경제와 사회	Economy and Society	비판사회학회	1227-1373
등재	2007	2010년 등재	사회과학	정치외교학	평화학연구	THE JOURNAL OF PEACE STUDIES	사단법인 한국평화연구학회	1738-2580
등재	2010	2013년 등재	사회과학	법학	사법	JURIS	사법발전재단	1976-3956
등재	2005	2008년 등재	사회과학	사회과학일반	사이버커뮤니케이션학보	Journal of Cybercommunication Academic Society	사이버커뮤니케이션학회	1598-5733
등재	2004	2007년 등재	사회과학	지역학	동아연구		서강대학교 동아연구소	1225-3308
등재	2003	2006년 등재	사회과학	정치외교학	사회과학연구		서강대학교 사회과학연구소	1598-0596
등재	2006	2009년 등재	사회과학	법학	서울국제법연구	The Seoul International Academy	서울국제법연구원	1226-3508
등재	2006	2009년 등재	사회과학	경영학	Seoul Journal of Business		서울대학교 경영대학부속경영연구소	1226-9816
등재	1999	2007년 등재	사회과학	경제학	Seoul Journal of Economics		서울대학교 경제연구소/한국금융경제학회/한국노동경제학회/한국경제발전학회	1225-0279
등재	2003	2005년 등재	사회과학	교육학	Asia Pacific Education Review		서울대학교 교육연구소	1598-1037	SSCI(2005), SCOPUS
등재	2001	2006년 등재	사회과학	교육학	아시아교육연구	Asian Journal of Education	서울대학교 교육연구소	1229-9448
등재	1998	2006년 등재	사회과학	교육학	The SNU Journal of Education Research		서울대학교 교육종합연구원	1225-5335
등재	2006	2011년 등재	사회과학	교육학	국어교육연구	Journal of Korean Language Education	서울대학교 국어교육연구소	1227-8823
등재	2001	2004년 등재	사회과학	정치외교학	JIAS(Journal of International and Area Studies)		서울대학교 국제학연구소	1226-8550
등재	2001	2004년 등재	사회과학	정치외교학	국제.지역연구		서울대학교 국제학연구소	1226-7317
등재	2007	2010년 등재	사회과학	법학	서울대학교 법학		서울대학교 법학연구소	1598-222X
등재	2002	2005년 등재	사회과학	인류학	비교문화연구		서울대학교 비교문화연구소	1226-0568
등재	2006	2009년 등재	사회과학	정치외교학	한국정치연구		서울대학교 사회과학연구원 한국정치연구소	1738-7477
등재	2002	2006년 등재	사회과학	사회학	Development and Society		서울대학교 사회발전연구소	1598-8074
등재	2007	2010년 등재	사회과학	신문방송학	언론정보연구	Journal of Communication Research	서울대학교 언론정보연구소	1738-6195
등재	2002	2005년 등재	사회과학	정책학	행정논총		서울대학교 한국행정연구소	1229-6694
등재	2003	2006년 등재	사회과학	법학	노동법연구	Labor Law Review	서울대학교노동법연구회	1228-2499
등재	2014	2014년 등재	사회과학	행정학	Asian Journal of Political Science	Asian Journal of Political Science	서울대학교행정대학원		SCOPUS(2014)
등재	2004	2007년 등재	사회과학	정책학	The Korean Journal of Policy Studies	The Korean Journal of Policy Studies	서울대학교행정대학원	1225-5017
등재	2010	2013년 등재	사회과학	법학	서울법학	Seoul Law Review	서울시립대학교 법학연구소	1976-5169
등재	2003	2006년 등재	사회과학	지역개발	서울도시연구	Seoul Studies	서울연구원	1738-7124
등재	1999	2002년 등재	사회과학	행정학	한국사회와 행정연구	Korean Society and Public Administration	서울행정학회	1225-8652
등재	2000	2003년 등재	사회과학	신문방송학	언론과 사회		성곡언론문화재단	1228-954X
등재	2003	2006년 등재	사회과학	법학	성균관법학	SungKyunKwan Law Review	성균관대학교 법학연구소	1229-943X
등재	2003	2006년 등재	사회과학	법학	세계헌법연구	World Constitutional Law Review	세계헌법학회한국학회	1226-6825
등재	1999	2001년 등재	사회과학	경제학	Journal of Economic Integration		세종대학교 경제통합연구소	1225-651X	SCOPUS(2013)
등재	2000	2002년 등재	사회과학	정치외교학	국가전략	National Strategy	세종연구소	1225-8792
등재	2002	2005년 등재	사회과학	정치외교학	신아세아	NEW ASIA	신아시아연구소	1226-0096
등재	2009	2012년 등재	사회과학	기타사회과학	유라시아연구	The Journal of Eurasian Studies	아시아.유럽미래학회	1738-3382
등재	2003	2005년 등재	사회과학	교육학	한국교육학연구	The Korea Educational Review	안암교육학회	1598-9054
등재	2006	2010년 등재	사회과학	법학	안암법학	Anam Law Review	안암법학회	1226-6159
등재	2007	2010년 등재	사회과학	경제학	에너지경제연구	Korea Energy Economic Review	에너지경제연구원	1599-7057
등재	2005	2008년 등재	사회과학	경영학	Entrue Journal of Information Technology	Entrue Journal of Information Technology	엘지씨엔에스	1598-6330
등재	2003	2006년 등재	사회과학	경제학	Global Economic Review		연세대학교 동서문제연구원	1226-508X	SSCI(2008)
등재	2008	2011년 등재	사회과학	지역학	동서연구		연세대학교 동서문제연구원	1225-8814
등재	2007	2012년 등재	사회과학	사회복지학	한국사회복지조사연구		연세대학교 사회복지연구소	1975-0129
등재	2008	2011년 등재	사회과학	교육학	외국어로서의 한국어교육	Teaching Korean as a Foreign Language	연세대학교 언어연구교육원 한국어학당	1598-8201
등재	2009	2012년 등재	사회과학	지역학	지역발전연구	Journal of Regional Studies and Development	연세대학교(원주캠퍼스) 빈곤문제국제개발연구원	1738-3846
등재	2010	2013년 등재	사회과학	지역학	中國과 中國學(중국과 중국학)	China and Sinology	영남대학교 중국연구센터	1598-8465
등재	2008	2011년 등재	사회과학	경제학	금융안정연구	Financial Stability Studies	예금보험공사	1738-7418
등재	2009	2012년 등재	사회과학	행정학	경찰학논총	The Police Science Journal	원광대학교 경찰학연구소	1976-0205
등재	2006	2009년 등재	사회과학	법학	원광법학		원광대학교 법학연구소	1598-429X
등재	2009	2012년 등재	사회과학	정책학	한국위기관리논집	Korean Review of Crisis and Emergency Management	위기관리 이론과 실천	1738-8368
등재	2010	2013년 등재	사회과학	법학	유럽헌법연구		유럽헌법학회	1976-4383
등재	2007	2010년 등재	사회과학	교육학	교과교육학연구	Journal of Research in Surrisulum Instruction	이화여자대학교 교과교육연구소	1975-3217
등재	2004	2007년 등재	사회과학	교육학	교육과학연구		이화여자대학교 교육과학연구소	1229-8484
등재	2002	2010년 등재	사회과학	정치외교학	International Studies Review		이화여자대학교 국제통상협력연구소	1226-8240
등재	2008	2012년 등재	사회과학	법학	법학논집		이화여자대학교 법학연구소	1226-2005
등재	2008	2011년 등재	사회과학	사회과학일반	사회과학연구논총		이화여자대학교 사회과학연구소	1975-8987
등재	2008	2012년 등재	사회과학	교육학	특수교육	Special Education Research	이화여자대학교 특수교육연구소	1598-7043
등재	1999	2002년 등재	사회과학	사회학	Asian Journal of Women`s Studies	Asian Journal of Women's Studies	이화여자대학교 한국여성연구원	1225-9276	SSCI(1997)
등재	2000	2005년 등재	사회과학	정치외교학	Pacific Focus		인하대학교 국제관계연구소	1225-4657	SSCI
등재	2008	2011년 등재	사회과학	법학	법학연구	InHa Law Review	인하대학교 법학연구소	1229-6910
등재	2006	2009년 등재	사회과학	무역학	Journal of Intl Logistics and Trade		인하대학교 정석물류통상연구원	1738-2122
등재	2004	2009년 등재	사회과학	사회과학일반	민주주의와 인권		전남대학교 5.18연구소	1598-2114
등재	2007	2010년 등재	사회과학	법학	법학논총		전남대학교 법학연구소	1738-6233
등재	2010	2013년 등재	사회과학	사회과학	법학연구	CHONBUK LAW REVIEW	전북대학교 부설법학연구소	1598-8937
등재	2000	2004년 등재	사회과학	사회과학일반	정보통신정책연구	Korean Telecommunications Policy Review	정보통신정책학회	1229-5981
등재	2010	2013년 등재	사회과학	사회과학	법과정책		제주대학교 법과정책연구소	1738-2467
등재	2009	2012년 등재	사회과학	법학	법학논총	The Legal Studies Institute of Chosun University	조선대학교 법학연구원	1738-1363
등재	2001	2004년 등재	사회과학	경제학	Journal of Economic Development		중앙대학교 경제연구소	0254-8372
등재	2008	2011년 등재	사회과학	정책학	국가정책연구	Public Policy Review	중앙대학교 국가정책연구소	1738-8848
등재	2010	2013년 등재	사회과학	사회과학일반	다문화콘텐츠연구		중앙대학교 문화콘텐츠기술연구원	2092-5042
등재	2010	2013년 등재	사회과학	법학	문화미디어엔터테인먼트법		중앙대학교 법학연구원 문화.미디어.엔터테인먼트법연구소	2092-6138
등재	2007	2010년 등재	사회과학	무역학	전자무역연구		중앙대학교 한국전자무역연구소	1738-9607
등재	2003	2005년 등재	사회과학	법학	중앙법학	CHUNG_ANG LAW REVIEW	중앙법학회	1598-558X
등재	2008	2011년 등재	사회과학	사회학	지역사회학	Korean Regional Sociology	지역사회학회	1598-7000
등재	2009	2012년 등재	사회과학	신문방송학	미디어와 공연예술 연구		청운대학교 방송·예술연구소	1975-8928
등재	2008	2011년 등재	사회과학	법학	법학연구	Journal of Law	충남대학교 법학연구소	1229-2699
등재	2008	2011년 등재	사회과학	사회과학일반	사회과학연구		충남대학교 사회과학연구소	1976-2984
등재	2004	2010년 등재	사회과학	사회과학일반	통계연구	Journal of Korean Official Statistics	통계청	1226-8275
등재	2006	2009년 등재	사회과학	정치외교학	International Journal of Korean Unification Studies	International Journal of Korean Unification Studies	통일연구원	1229-6902
등재	2004	2007년 등재	사회과학	정치외교학	통일정책연구	Unification Policy Studies	통일연구원	1229-6112
등재	2002	2005년 등재	사회과학	교육학	영어교육연구	English Language Teaching	팬코리아영어교육학회	1226-6566
등재	2000	2005년 등재	사회과학	정치외교학	통일문제연구	The Korean Journal of Unification Affairs	평화문제연구소	1225-7478
등재	2004	2008년 등재	사회과학	교육학	학습자중심교과교육연구	The Journal of Learner-Centered Curriculum and Instruction	학습자중심교과교육학회	1598-2106
등재	2008	2011년 등재	사회과학	지역학	포르투갈-브라질 연구	Portuguese-Brazilian Studies	한국 포르투갈-브라질 학회	1975-5805
등재	2003	2005년 등재	사회과학	경제학	EU학 연구	Korean Journal of EU Studies	한국EU학회	1226-9514
등재	2005	2010년 등재	사회과학	경영학	한국IT서비스학회지	Journal of the Korea Society of IT Services	한국IT서비스학회	1975-4256
등재	2003	2006년 등재	사회과학	신문방송학	홍보학연구	Journal of Public Relations Research	한국PR학회	1229-2869
등재	2000	2004년 등재	사회과학	교육학	한국가정과교육학회지	(Journal of Korean Home Economics Education Association)	한국가정과교육학회	1225-1488
등재	2003	2006년 등재	사회과학	사회과학일반	한국가족관계학회지	Journal of Korean Family Relations Association	한국가족관계학회	1229-5310
등재	2003	2005년 등재	사회과학	법학	가족법연구	Korean Journal of Family Law	한국가족법학회	1225-1224
등재	2002	2006년 등재	사회과학	사회복지학	한국가족복지학	Korean Journal of Family Social Work	한국가족사회복지학회	1598-6403
등재	2003	2010년 등재	사회과학	심리과학	한국가족치료학회지		한국가족치료학회	1226-0118
등재	2002	2004년 등재	사회과학	사회과학일반	가족과 문화	Family and Culture	한국가족학회	1229-5973
등재	2003	2006년 등재	사회과학	경제학	한국개발연구		한국개발연구원	1738-656X
등재	2005	2008년 등재	사회과학	행정학	한국거버넌스학회보	The Korean Governance Review	한국거버넌스학회	1738-1274
등재	2000	2003년 등재	사회과학	심리과학	한국심리학회지: 건강	Korean Journal of Health Psychology	한국건강심리학회	1229-070X
등재	1998	2001년 등재	사회과학	경영학	MSFE(Management Science & Financial Engineering)	Management Science & Financial Engineering	한국경영과학회	2287-2043
등재	1999	2002년 등재	사회과학	경영학	경영과학	Korean Management Science Review	한국경영과학회	1225-1100
등재	1998	2001년 등재	사회과학	경영학	한국경영과학회지	Journal of The Korean Operations Research and Management Science Society	한국경영과학회	1225-1119
등재	2003	2007년 등재	사회과학	경영학	경영교육연구	Korean Business Education Review	한국경영교육학회	1598-8651
등재	2004	2007년 등재	사회과학	법학	경영법률	Journal of Business Administration & Law	한국경영법률학회	1229-3261
등재	2005	2010년 등재	사회과학	경영학	경영사학	The Review of Bussiness History	한국경영사학회	1226-0215
등재	1998	2001년 등재	사회과학	경영학	Asia Pacific Journal of Information Systems	Asia Pacific Journal of Information Systems	한국경영정보학회	2288-5404
등재	2003	2005년 등재	사회과학	경영학	Information Systems Review	Information Systems Review	한국경영정보학회	1229-5078
등재	2003	2009년 등재	사회과학	경영학	Korea Business Review	Korea Business Review	한국경영학회	1226-4997
등재	1999	2001년 등재	사회과학	경영학	경영학연구	korean management review	한국경영학회	1226-1874
등재	2009	2012년 등재	사회과학	법학	경쟁법연구	Journal of Korean Competition Law	한국경쟁법학회	1598-2335
등재	2006	2010년 등재	사회과학	경제학	경제교육연구	Korean Journal of Economic Education	한국경제교육학회	1226-7805
등재	2002	2005년 등재	사회과학	경제학	경제발전연구	Journal of Korean Economic Development	한국경제발전학회	1229-3148
등재	2007	2010년 등재	사회과학	법학	경제법연구		한국경제법학회	1738-5458
등재	2003	2006년 등재	사회과학	경제학	Korea and the World Economy	Korea and the World Economy	한국경제연구학회	1598-2750
등재	2001	2004년 등재	사회과학	경제학	한국경제연구	Journal of Korean Economy Studies	한국경제연구학회	1598-2742
등재	2000	2007년 등재	사회과학	경제학	한국경제의 분석	Journal of Korean Economic Analysis	한국경제의 분석패널	1225-9497
등재	2003	2005년 등재	사회과학	지리학	한국경제지리학회지	Journal of the Economic Geographical Society of Korea	한국경제지리학회	1226-8968
등재	2002	2005년 등재	사회과학	경제학	경제연구	Journal of Economics Studies	한국경제통상학회	1225-861X
등재	1999	2001년 등재	사회과학	경제학	The Korean Economic Review		한국경제학회	0254-3737	SSCI(2010)
등재	1999	2001년 등재	사회과학	경제학	경제학연구	The Korean Journal of Economic Studies	한국경제학회	1226-377x
등재	2007	2010년 등재	사회과학	법학	경찰법연구	Journal of Police & Law	한국경찰법학회	1598-8961
등재	2006	2010년 등재	사회과학	행정학	한국경찰연구	Korean Police Studies Review	한국경찰연구학회	1598-6322
등재	2007	2010년 등재	사회과학	행정학	한국경찰학회보	The Korean Association of Police Science Review	한국경찰학회	1598-6829
등재	2006	2010년 등재	사회과학	행정학	한국경호경비학회지	Korean Security Science Review	한국경호경비학회	2093-5439
등재	1999	2004년 등재	사회과학	경제학	계량경제학보		한국계량경제학회	1229-2907	SCOPUS(2014)
등재	2002	2006년 등재	사회과학	경영학	고객만족경영연구	The Academy of Customer Satisfaction Management	한국고객만족경영학회	1229-859X
등재	2004	2007년 등재	사회과학	경영학	산업관계연구	Korean Journal of Industrial Relations	한국고용노사관계학회	1226-4059
등재	2007	2010년 등재	사회과학	지리학	공간과 사회	Space and Environment	한국공간환경학회	1225-6706
등재	2005	2010년 등재	사회과학	행정학	한국공공관리학보	Korean Public Management Review	한국공공관리학회	1229-1862
등재	2000	2007년 등재	사회과학	법학	공법연구	Public Law	한국공법학회	1226-301X
등재	2003	2006년 등재	사회과학	행정학	한국공안행정학회보	Korean Associatin of Public Safety and Criminal Justice Review	한국공안행정학회	1229-9952
등재	2002	2005년 등재	사회과학	회계학	회계ㆍ세무와 감사 연구	Study on Accounting, Taxation & Auditing	한국공인회계사회	1598-3455
등재	1999	2002년 등재	사회과학	교육학	한국과학교육학회지	Journal of the Korean Association for in Science Education	한국과학교육학회	1226-5187
등재	2004	2010년 등재	사회과학	관광학	관광연구저널	International Journal of Tourism and Hospitality Research	한국관광연구학회	1738-3005
등재	1998	2001년 등재	사회과학	관광학	관광학연구	Journal of Tourism Sciences	한국관광학회	1226-0533
등재	2005	2008년 등재	사회과학	회계학	관리회계연구	Korean Journal of Management Accounting Research	한국관리회계학회	1598-978X
등재	2004	2007년 등재	사회과학	무역학	관세학회지	The Journal of Korea Research Society for Customs	한국관세학회	1229-7445
등재	2000	2003년 등재	사회과학	신문방송학	광고학연구	The Korean Journal of Advertising	한국광고학회	1225-0554
등재	1999	2001년 등재	사회과학	신문방송학	광고연구	Advertising Research	한국광고홍보학회	1227-8181
등재	2003	2006년 등재	사회과학	신문방송학	한국광고홍보학보	The Korean Journal of Advertising and Public Relations	한국광고홍보학회	1738-2475
등재	2002	2005년 등재	사회과학	교육학	한국교원교육연구	The Journal of Korean Teacher Education	한국교원교육학회	1738-7256
등재	2007	2010년 등재	사회과학	교육학	교원교육	Korean Journal of Teacher Education	한국교원대학교 교육연구원	1225-2042
등재	2007	2007년 등재	사회과학	교육학	KEDI Journal of Educational Policy	KEDI Journal of Educational Policy	한국교육개발원	1739-4341	SSCI
등재	2000	2005년 등재	사회과학	교육학	한국교육	THE JOURNAL OF KOREAN EDUCATION	한국교육개발원	1599-2659
등재	2008	2011년 등재	사회과학	교육학	Educational Technology International	Educational Technology International	한국교육공학회	1598-5776
등재	1999	2004년 등재	사회과학	교육학	교육공학연구	Journal of Educational Technology	한국교육공학회	1225-424X
등재	2003	2005년 등재	사회과학	사회과학일반	교육과정평가연구	The Journal of Curriculum and Evaluation	한국교육과정평가원	1229-1544
등재	2001	2006년 등재	사회과학	교육학	교육과정연구	The Journal of Curriculum Studies	한국교육과정학회	1229-3202
등재	2004	2007년 등재	사회과학	교육학	교육방법연구	The Korean Journal of Educational Methodology Studies	한국교육방법학회	1598-5903
등재	2005	2008년 등재	사회과학	교육학	교육사상연구	The Journal of Educational Idea	한국교육사상연구회	1738-1851
등재	2003	2005년 등재	사회과학	교육학	한국교육사학	The History of Korean Education	한국교육사학회	1225-1461
등재	2003	2005년 등재	사회과학	교육학	교육사회학연구	Korean journal of sociology of education	한국교육사회학회	1229-344X
등재	1999	2005년 등재	사회과학	교육학	교육심리연구	Korean Journal of Educational Psychology	한국교육심리학회	1225-4290
등재	2007	2011년 등재	사회과학	교육학	교육원리연구	The Journal of Educational Principles	한국교육원리학회	1598-1940
등재	2004	2007년 등재	사회과학	교육학	교육인류학연구	Anthropology of Education	한국교육인류학회	1229-3911
등재	1999	2001년 등재	사회과학	교육학	교육재정경제연구	The Journal of Economics and Finance of Education	한국교육재정경제학회	1226-2781
등재	2001	2005년 등재	사회과학	교육학	교육정보미디어연구	Journal of Korean Association for Educational Information and Media	한국교육정보미디어학회	1229-7291
등재	2001	2005년 등재	사회과학	교육학	교육철학연구	The Korean Journal of Philosophy of Education	한국교육철학학회	1598-1568
등재	2003	2005년 등재	사회과학	교육학	교육철학	Philosophy of Education	한국교육철학회	1738-186X
등재	1998	2001년 등재	사회과학	교육학	교육평가연구	Journal of Educational Evaluation	한국교육평가학회	1226-3540
등재	2001	2004년 등재	사회과학	교육학	교육학연구		한국교육학회	1225-4150
등재	2000	2004년 등재	사회과학	교육학	교육행정학연구	The Journal of Educational Administration	한국교육행정학회	1226-8755
등재	2001	2004년 등재	사회과학	법학	矯正硏究(교정연구)	Correction Review	한국교정학회	1226-6809
등재	2009	2012년 등재	사회과학	지역개발	교통연구	Journal of Transport Research	한국교통연구원	1738-4028
등재	2003	2003년 등재	사회과학	행정학	The Korean Journal of Defense Analysis		한국국방연구원	1016-3271	SSCI(1993), SCOPUS
등재	2005	2008년 등재	사회과학	정책학	국방정책연구	The Quarterly Journal of Defense Policy Studies	한국국방연구원	1598-6101
등재	2006	2010년 등재	사회과학	행정학	현대사회와 행정	Modern Society and Public Administration	한국국정관리학회	1229-389X
등재	2008	2013년 등재	사회과학	사회과학	國際經商敎育硏究(국제경상교육연구)	International Business Education Review	한국국제경상교육학회	1738-4745
등재	2005	2008년 등재	사회과학	경영학	국제경영리뷰		한국국제경영관리학회	1598-4869
등재	1999	2001년 등재	사회과학	경영학	국제경영연구	International Business Journal	한국국제경영학회	1598-2718
등재	2010	2013년 등재	사회과학	법학	국제경제법연구	Korean Journal of International Economic Law	한국국제경제법학회	2005-9949
등재	2008	2009년 등재	사회과학	경제학	International Economic Journal		한국국제경제학회	1016-8737
등재	1999	2002년 등재	사회과학	경제학	국제경제연구	KUKJE KYUNGJE YONGU	한국국제경제학회	1229-9537
등재	2001	2004년 등재	사회과학	무역학	국제상학	KOREA INTERNATIONAL COMMERCIAL REVIEW	한국국제상학회	1229-3393
등재	2010	2011년 등재	사회과학	정치외교학	The Korean Journal of International Studies		한국국제정치학회	2233-470X
등재	1999	2011년 등재	사회과학	정치외교학	국제정치논총	Korean Journal of International Relations	한국국제정치학회	1598-4818
등재	2005	2008년 등재	사회과학	법학	조세학술논집	Journal of IFA, Korea	한국국제조세협회	1598-477X
등재	2001	2004년 등재	사회과학	무역학	국제통상연구	Journal of International Trade and Industry Studies	한국국제통상학회	1226-7120
등재	2005	2009년 등재	사회과학	사회과학일반	국제회계연구		한국국제회계학회	1598-3919
등재	2003	2006년 등재	사회과학	행정학	규제연구	Journal of Regulation Studies	한국규제학회/한국경제연구원	1226-8526
등재	2006	2010년 등재	사회과학	경영학	金融工學硏究(금융공학연구)	Korean Journal of Financial Engineering	한국금융공학회	1738-124X
등재	2008	2011년 등재	사회과학	법학	금융법연구	Korea Financial Law Association	한국금융법학회	1738-3706
등재	2000	2004년 등재	사회과학	경제학	금융연구	Journal of Money & Finance	한국금융학회/한국금융연구원	1225-9489
등재	2004	2007년 등재	사회과학	교육학	한국기술교육학회지	The Korean Journal of Technology Education	한국기술교육학회	1598-0839
등재	2007	2010년 등재	사회과학	경영학	기업경영연구	Korean Corporation Management Review	한국기업경영학회	1229-957X
등재	2007	2010년 등재	사회과학	교육학	기업교육연구	Journal of Corporate Education	한국기업교육학회	1598-396X
등재	2003	2005년 등재	사회과학	법학	기업법연구	Business Law Review	한국기업법학회	1598-3722
등재	2000	2003년 등재	사회과학	사회과학일반	한국노년학	Journal of the Korea Gerontological Society	한국노년학회	1225-1356
등재	2000	2002년 등재	사회과학	경제학	노동경제논집	Korean Journal of Labor Economics	한국노동경제학회	1229-6651
등재	2001	2009년 등재	사회과학	법학	노동법학	Journal of Labour Law	한국노동법학회	1229-2141
등재	2005	2008년 등재	사회과학	사회과학일반	노동정책연구	Quarterly Journal of Labor Policy	한국노동연구원	1598-270X
등재	2004	2008년 등재	사회과학	사회복지학	노인복지연구		한국노인복지학회	1598-1649
등재	2000	2004년 등재	사회과학	교육학	농업교육과 인적자원개발	Journal ofAgricultural Education and Human Resource Development	한국농·산업교육학회	1738-7361
등재	2001	2004년 등재	사회과학	농업경제학	농업경영.정책연구	Korean Journal of Agricultural Management and Policy	한국농식품정책학회/한국축산경영학회	1229-9154
등재	2000	2003년 등재	사회과학	농업경제학	농업경제연구	The Korean Journal of Agricultural Economics	한국농업경제학회	0549-6047
등재	2000	2005년 등재	사회과학	농업경제학	농촌경제	Journal of Rural Development	한국농촌경제연구원	1229-8263
등재	1998	2001년 등재	사회과학	사회학	농촌사회	The Journal of Rural Society	한국농촌사회학회	1226-0541
등재	2002	2005년 등재	사회과학	경영학	Journal of Information Technology Applications & Management	Journal of Information Technology Applications & Management	한국데이타베이스학회/한국정보기술응용학회	1598-6284
등재	2003	2006년 등재	사회과학	교육학	도덕교육연구	The Journal of moral Education	한국도덕교육학회	1229-375X
등재	2003	2006년 등재	사회과학	교육학	도덕윤리과교육	Journal of Moral & Ethics Education	한국도덕윤리과교육학회	1598-8708
등재	2008	2011년 등재	사회과학	지역학	한국도서연구	the Journal of Korean Island	한국도서(섬)학회	1738-1592
등재	2004	2007년 등재	사회과학	지역개발	도시설계	Journal of The Urban Design Insitute of Korea	한국도시설계학회	1598-0650
등재	2003	2005년 등재	사회과학	지리학	한국도시지리학회지	Journal of the Korean Urban Geographical Society	한국도시지리학회	1226-9492
등재	2004	2007년 등재	사회과학	행정학	도시행정학보	Journal of The Korean Urban Management Association	한국도시행정학회	1598-8686
등재	2004	2007년 등재	사회과학	교육학	독서연구	Journal of Reading Research	한국독서학회	1598-9607
등재	1998	2003년 등재	사회과학	지역학	동남아시아연구	The Southeast Asian Review	한국동남아학회	1229-6899
등재	2003	2006년 등재	사회과학	경제학	동북아경제연구	The Journal of Northeast Asian Economic Studies	한국동북아경제학회	1225-4363
등재	2003	2006년 등재	사회과학	사회과학일반	한국동북아논총		한국동북아학회	1229-3334
등재	2001	2004년 등재	사회과학	지역학	라틴아메리카연구	Asian Journal of Latinamerican Studies	한국라틴아메리카학회	1229-0998
등재	2008	2012년 등재	사회과학	경영학	로고스경영연구	Logos Management Review	한국로고스경영학회	1598-8813
등재	2004	2007년 등재	사회과학	경영학	로지스틱스연구	Korean Journal of Logistics	한국로지스틱스학회	1229-3539
등재	2000	2002년 등재	사회과학	경영학	리스크관리연구	The Journal of Risk Management	한국리스크관리학회	1229-103X
등재	2003	2006년 등재	사회과학	경영학	Journal of Global Scholars of Marketing Science(마케팅과학연구)	全球营销科学学报	한국마케팅과학회/연세대학교의류환경학과	2163-9159
등재	2003	2006년 등재	사회과학	경영학	마케팅관리연구	Journal of Marketing Management Research	한국마케팅관리학회	1229-7798
등재	1999	2003년 등재	사회과학	경영학	마케팅연구	Korean Marketing Review	한국마케팅학회	1229-456X
등재	2003	2006년 등재	사회과학	경영학	아시아마케팅저널	Asia Marketing Journal	한국마케팅학회	1598-7868
등재	2010	2013년 등재	사회과학	무역학	무역보험연구	Journal of International Trade and Insurance	한국무역보험학회	2093-5811
등재	2002	2006년 등재	사회과학	무역학	무역상무연구	THE INTERNATIONAL COMMERCE & LAW REVIEW	한국무역상무학회	1229-2036
등재	2009	2012년 등재	사회과학	무역학	무역연구	The Journal of International Trade & Commerce	한국무역연구원	1738-8112
등재	2003	2005년 등재	사회과학	무역학	Journal of Korea Trade	Journal of Korea Trade	한국무역학회	1229-828X	SSCI(2007)
등재	1998	2001년 등재	사회과학	무역학	무역학회지	Korea Trade Review	한국무역학회	1226-2765
등재	2007	2010년 등재	사회과학	정책학	문화정책논총	The Journal of Cultural Policy	한국문화관광연구원	1738-1258
등재	2001	2006년 등재	사회과학	심리과학	한국심리학회지: 문화 및 사회문제	Korean Psychological Journal of Culture and Social Issues	한국문화및사회문제심리학회	1229-0661
등재	2003	2005년 등재	사회과학	지리학	문화역사지리	Journal of Cultural and Historical Geography	한국문화역사지리학회	1225-6420
등재	2003	2006년 등재	사회과학	경영학	물류학회지	Korea Logistics Review	한국물류학회	1598-0111
등재	2004	2007년 등재	사회과학	심리과학	미술치료연구	Korean Journal of Art Therapy	한국미술치료학회	1226-6787
등재	2003	2005년 등재	사회과학	법학	민사법학	The Korean Journal of Civil Law	한국민사법학회	1226-5004
등재	2003	2006년 등재	사회과학	법학	민사소송	CIVIL PROCEDURE	한국민사소송법학회	1226-7686
등재	2004	2007년 등재	사회과학	신문방송학	방송문화연구		한국방송공사	1739-1830
등재	2008	2011년 등재	사회과학	교육학	평생학습사회		한국방송통신대학교 원격교육연구소	1738-0057
등재	2001	2004년 등재	사회과학	신문방송학	방송통신연구	Korean Journal of Broadcasting & Telecommunications Research	한국방송학회	1227-5611
등재	1998	2004년 등재	사회과학	신문방송학	한국방송학보	Korean Journal of Broadcasting and Telecommunication Studies	한국방송학회	1229-0254
등재	2003	2009년 등재	사회과학	법학	법사학연구		한국법사학회	1226-2773
등재	2004	2007년 등재	사회과학	법학	법과정책연구	Journal of Law and Politics research	한국법정책학회	1598-5210
등재	2003	2007년 등재	사회과학	법학	법제연구	JOURNAL OF LEGISLATION RESEARCH	한국법제연구원	1226-3664
등재	2003	2005년 등재	사회과학	법학	법철학연구	Korean Journal of Legal Philosophy	한국법철학회	1226-8445
등재	2003	2012년 등재	사회과학	법학	저스티스	The Justice	한국법학원	1598-8015
등재	2003	2007년 등재	사회과학	법학	법학연구	Law Review	한국법학회	1229-3113
등재	2010	2013년 등재	사회과학	사회과학	벤처창업연구	Asia-Pacific Journal of Business Venturing and Entrepreneurship	한국벤처창업학회	1975-7557
등재	2005	2008년 등재	사회과학	사회과학일반	보건경제와 정책연구	The Korean Journal of Health Economics and Policy	한국보건경제정책학회	1738-7302
등재	2007	2011년 등재	사회과학	사회과학일반	보건사회연구	Health and Social Welfare Review	한국보건사회연구원	1226-072X	SCOPUS(2007)
등재	2003	2006년 등재	사회과학	사회학	보건과 사회과학	Health and Social Science	한국보건사회학회	1229-1633
등재	2009	2012년 등재	사회과학	사회복지학	한국보육학회지	Korean Journal of Child Education and Care	한국보육학회	1598-4397
등재	2001	2004년 등재	사회과학	경영학	보험학회지	KOREAN JOURNAL OF INSURANCE	한국보험학회	1229-8611
등재	2004	2008년 등재	사회과학	경제학	부동산학연구	The Journal of Korea Real Estate Analysists Association	한국부동산분석학회	1229-4403
등재	2006	2009년 등재	사회과학	법학	부동산연구	Korea Real Estate Review	한국부동산연구원	2092-5395
등재	2003	2006년 등재	사회과학	지역개발	부동산학보	KOREA REAL ESTATE ACADEMY REVIEW	한국부동산학회	1598-4567
등재	2001	2007년 등재	사회과학	행정학	한국부패학회보	Korean Corruption Studies Review	한국부패학회	1226-7597
등재	2002	2005년 등재	사회과학	경제학	비교경제연구	The Comparative Economic Review	한국비교경제학회	1229-0629
등재	2003	2007년 등재	사회과학	법학	공법학연구	Public Law Journal	한국비교공법학회	1598-1304
등재	2001	2005년 등재	사회과학	교육학	비교교육연구	Korean Journal of Comparative Education	한국비교교육학회	1229-3903
등재	2007	2010년 등재	사회과학	법학	노동법논총	The Journal of Labor Law	한국비교노동법학회	1229-4314
등재	2000	2004년 등재	사회과학	법학	비교사법	The Journal of Comparative Private Law	한국비교사법학회	1229-5205
등재	2005	2010년 등재	사회과학	행정학	한국비교정부학보	Korean Comparative Government Review	한국비교정부학회	1598-964X
등재	2002	2005년 등재	사회과학	법학	비교형사법연구	Korean Journal of Comparative Criminal Law	한국비교형사법학회	1598-091X
등재	2002	2005년 등재	사회과학	경영학	비서학논총	Journal of Secretarial Sciences	한국비서학회	1229-3504
등재	2006	2009년 등재	사회과학	지리학	한국사진지리학회지	Journal of the Association of Korean Photo-Geographers	한국사진지리학회	1226-6922
등재	1999	2004년 등재	사회과학	경제학	사회경제평론	The Review of Social & Economic Studies	한국사회경제학회	1229-0092
등재	2003	2005년 등재	사회과학	교육학	사회과교육	sahoekwakyoyuk(social studies education)	한국사회과교육연구학회	1225-0643
등재	2000	2004년 등재	사회과학	교육학	시민교육연구	Theory and Research in Citizenship Education	한국사회과교육학회	1225-1364
등재	2004	2007년 등재	사회과학	사회과학일반	동향과 전망	Journal of Korean Social Trend and Perspective	한국사회과학연구회	1228-1158
등재	2007	2011년 등재	사회과학	사회과학일반	Korean Social Science Journal	Korean Social Science Journal	한국사회과학협의회	1225-0368
등재	2004	2012년 등재	사회과학	교육학	사회과교육연구	Research in Social Studies Education	한국사회교과교육학회	1225-6838
등재	2000	2002년 등재	사회과학	심리과학	한국심리학회지: 사회및성격		한국사회및성격심리학회	1229-0653
등재	2001	2004년 등재	사회과학	사회복지학	사회보장연구	Korean Social Security Studies	한국사회보장학회	1225-5866
등재	1999	2004년 등재	사회과학	사회복지학	사회복지연구	Korean Journal of Social Welfare Studies	한국사회복지연구회	1598-3854
등재	2003	2006년 등재	사회과학	사회복지학	사회복지정책	Social Welfare Policy	한국사회복지정책학회	1598-7663
등재	2008	2013년 등재	사회과학	사회과학	Asian Social Work and Policy Review		한국사회복지학회	1753-1403	SCOPUS(2008)
등재	1999	2004년 등재	사회과학	사회복지학	한국사회복지학	Korean Journal of Social Welfare	한국사회복지학회	1229-5132
등재	2002	2008년 등재	사회과학	사회복지학	한국사회복지행정학	Journal of Korean social welfare administration	한국사회복지행정학회	1598-5555
등재	1998	2001년 등재	사회과학	사회학	사회와역사(구 한국사회사학회논문집)		한국사회사학회	1226-5535
등재	2003	2006년 등재	사회과학	사회학	담론201	Discourse 201	한국사회역사학회	1598-1118
등재	2003	2005년 등재	사회과학	사회과학일반	사회이론	Korean Journal of Social Theory	한국사회이론학회	1598-2300
등재	2006	2009년 등재	사회과학	사회학	한국사회정책		한국사회정책학회	1226-0525
등재	1999	2001년 등재	사회과학	사회학	한국사회학	Korean Journal of Sociology	한국사회학회	1225-0120
등재	2000	2003년 등재	사회과학	경영학	경영연구	Journal of Business Research	한국산업경영학회	1226-458X
등재	2003	2006년 등재	사회과학	경제학	산업경제연구	Journal of Industrial Economics and Business	한국산업경제학회	1229-201X
등재	2003	2006년 등재	사회과학	사회과학일반	산업노동연구	Korean Journal of Labor Studies	한국산업노동학회	1598-4133
등재	1999	2002년 등재	사회과학	심리과학	한국심리학회지: 산업 및 조직	The Korean Journal of Industrial and Organizational Psychology	한국산업및조직심리학회	1229-0696
등재	2001	2004년 등재	사회과학	법학	산업재산권	Journal of Industrial Property	한국산업재산권법학회	1598-6055
등재	2001	2005년 등재	사회과학	경제학	산업조직연구	The Korean Journal of Industrial Organization	한국산업조직학회	1226-2633
등재	2000	2003년 등재	사회과학	심리과학	한국심리학회지: 상담 및 심리치료	Korean Journal Of Counseling And Psychotherapy	한국상담심리학회	1229-0688
등재	2003	2005년 등재	사회과학	사회과학일반	상담학연구	Korea Journal of Counseling	한국상담학회	1598-2068
등재	1999	2001년 등재	사회과학	법학	상사법연구	KOREAN COMMERCIAL LAW ASSOCIATION	한국상사법학회	1226-3362
등재	2004	2007년 등재	사회과학	법학	상사판례연구	Commercial Cases Review	한국상사판례학회	1225-0392
등재	2003	2006년 등재	사회과학	교육학	상업교육연구	The Journal of Business Education	한국상업교육학회	1229-8867
등재	2004	2008년 등재	사회과학	경영학	상품학연구	Journal of Product Research	한국상품학회	1226-6132
등재	2003	2006년 등재	사회과학	교육학	생물교육	BIOLOGY EDUCATION	한국생물교육학회	2234-876X
등재	2002	2007년 등재	사회과학	경영학	한국생산관리학회지	Journal of the Korean Production and Operations Management Society	한국생산관리학회	1229-831X
등재	2003	2006년 등재	사회과학	경영학	생산성논집	Productivity Review	한국생산성학회	1225-3553
등재	2007	2012년 등재	사회과학	교육학	생태유아교육연구	The Journal of Eco-Early Childhood Education	한국생태유아교육학회	1738-0510
등재	2004	2007년 등재	사회과학	경영학	서비스경영학회지	Jounal of Korea Service Management Society	한국서비스경영학회	1598-1150
등재	2001	2004년 등재	사회과학	교육학	Andragogy Today: Interdisciplinary Journal of Adult & Continuing Education (IJACE)	Andragogy Today: Interdisciplinary Journal of Adult & Continuing Education (IJACE)	한국성인교육학회	1229-3075
등재	2004	2007년 등재	사회과학	회계학	세무와회계저널	journal of taxation and accounting	한국세무학회	1738-3323
등재	1999	2004년 등재	사회과학	회계학	세무학연구	korean journal of taxation research	한국세무학회	1225-1399
등재	2003	2005년 등재	사회과학	법학	조세법연구	Seoul Tax Law Review	한국세법학회	1598-4796
등재	2003	2005년 등재	사회과학	경영학	소비문화연구	Journal of Consumption Culture	한국소비문화학회	1229-0386
등재	2003	2006년 등재	사회과학	심리과학	한국심리학회지: 소비자·광고	The Korean Journal of Consumer and Advertising Psychology	한국소비자·광고심리학회	1229-8778
등재	2007	2010년 등재	사회과학	사회과학일반	소비자문제연구	journal of consumer policy studies	한국소비자원	1738-9003
등재	2010	2013년 등재	사회과학	사회과학	소비자정책교육연구	Consumer Policy and Education Review	한국소비자정책교육학회	1738-9194
등재	1999	2001년 등재	사회과학	경영학	소비자학연구	Journal of Consumer Studies	한국소비자학회	1226-282X
등재	2005	2013년 등재	사회과학	사회과학	스피치와 커뮤니케이션	Speech & Communication	한국소통학회	1598-7752
등재	1999	2001년 등재	사회과학	교육학	수학교육	The Mathematical Education	한국수학교육학회	1225-1380
등재	2007	2010년 등재	사회과학	교육학	수학교육 논문집	Communications of Mathematical Education	한국수학교육학회	1226-6663
등재	2006	2010년 등재	사회과학	법학	스포츠와 법	The Journal of Sports and Entertainment Law	한국스포츠엔터테인먼트법학회	1598-527X
등재	2005	2010년 등재	사회과학	교육학	시각장애연구	The Korean Journal of Visual Impairment	한국시각장애교육&재활학회	1229-2486
등재	2004	2007년 등재	사회과학	농업경제학	식품유통연구	Korean Journal of Food Marketing Economics	한국식품유통학회	1598-9925
등재	1999	2004년 등재	사회과학	교육학	실과교육연구	Journal of Korean Practical Arts Education	한국실과교육연구학회	1226-8658
등재	2001	2004년 등재	사회과학	교육학	한국실과교육학회지	Journal of Korean Practical Arts Education	한국실과교육학회	1229-0467
등재	2003	2006년 등재	사회과학	심리과학	한국심리학회지:일반	Korean Journal of Psychology: General	한국심리학회	1229-067X
등재	1999	2002년 등재	사회과학	심리과학	한국심리학회지: 발달	THE KOREAN JOURNAL OF DEVELOPMENTAL PSYCHOLOGY	한국심리학회 산하 한국발달심리학회	1229-0718
등재	2007	2010년 등재	사회과학	심리과학	한국심리학회지:학교	The Korean Journal of School Psychology	한국심리학회산하학교심리학회	1738-463X
등재	2005	2009년 등재	사회과학	교육학	아동교육	The Korean Journal Child Education	한국아동교육학회	1226-2722
등재	2000	2002년 등재	사회과학	교육학	아동과 권리	Journal of Korean Council for Children & Rights	한국아동권리학회	1226-5713
등재	2002	2005년 등재	사회과학	사회복지학	한국아동복지학	Journal of the Korean society of child welfare	한국아동복지학회	1226-2609
등재	2003	2009년 등재	사회과학	심리과학	놀이치료연구	THE JOURNAL OF PLAY THERAPY	한국아동심리재활학회	1226-7678
등재	2005	2008년 등재	사회과학	사회과학일반	아시아연구	The Journal of Asian Studies	한국아시아학회	1598-6675
등재	2008	2011년 등재	사회과학	기타사회과학	한국알코올과학회지	The J. of Korean Alcohol Science	한국알코올과학회	1598-2297
등재	2006	2011년 등재	사회과학	교육학	어린이문학교육연구	Journal of Children＇s Literature and Education	한국어린이문학교육학회	1598-3277
등재	2006	2012년 등재	사회과학	교육학	어린이미디어연구	Korean Joural of Children's Media	한국어린이미디어학회	1738-0286
등재	2002	2005년 등재	사회과학	신문방송학	한국언론정보학보	Korean Journal of Communication & Information	한국언론정보학회	1598-3757
등재	2008	2011년 등재	사회과학	신문방송학	커뮤니케이션 이론	Communication Theories	한국언론학회	1738-7221
등재	1999	2001년 등재	사회과학	신문방송학	한국언론학보	Korean Journal of Journalism & Communication Studies	한국언론학회	1229-7526
등재	2008	2011년 등재	사회과학	교육학	언어와 문화	The language and Culture	한국언어문화교육학회	1738-3641
등재	2001	2004년 등재	사회과학	교육학	Communication Sciences and Disorders	Communication Sciences and Disorders	한국언어청각임상학회	1229-2184
등재	2002	2006년 등재	사회과학	교육학	언어치료연구	Journal of speech & hearing disorders	한국언어치료학회	1226-587X
등재	2009	2012년 등재	사회과학	경제학	여성경제연구	The Journal of Women and Economics	한국여성경제학회	1738-3978
등재	2007	2010년 등재	사회과학	신문방송학	미디어, 젠더 & 문화	Media, Gender & Culture	한국여성커뮤니케이션학회	1738-2483
등재	2003	2005년 등재	사회과학	교육학	열린교육연구	The journal of Yeolin Education	한국열린교육학회	1229-8379
등재	2001	2004년 등재	사회과학	교육학	열린유아교육연구	The Journal of Korea Open Association for Early Childhood Education	한국열린유아교육학회	1226-8119
등재	2002	2006년 등재	사회과학	교육학	유아교육학논집	Early Childhood Education Research & Review	한국영유아교원교육학회	1229-5809
등재	2001	2006년 등재	사회과학	사회복지학	한국영유아보육학	The Korea Association of Child Care and Education	한국영유아보육학회	1226-6795
등재	2006	2012년 등재	사회과학	교육학	영재와 영재교육	The Journal of the Korean Society for Gifted and Talented	한국영재교육학회	1975-4949
등재	2009	2012년 등재	사회과학	교육학	예술심리치료연구	Journal of Arts Psychothreapy	한국예술심리치료학회	1975-759X
등재	2008	2011년 등재	사회과학	지역학	EU연구		한국외국어대학교 EU연구소	1738-2319
등재	2001	2003년 등재	사회과학	지역학	International Area Studies Review		한국외국어대학교 국제지역연구센터	1226-7031	SCOPUS(2013)
등재	2001	2003년 등재	사회과학	지역학	국제지역연구		한국외국어대학교 국제지역연구센터	1226-5810
등재	2005	2008년 등재	사회과학	법학	외법논집		한국외국어대학교 법학연구소	1226-0886
등재	2005	2008년 등재	사회과학	지역학	중남미연구	Korean Journal of Latin American and Caribbean Studies	한국외국어대학교 중남미연구소	1229-7046
등재	2001	2004년 등재	사회과학	지역학	슬라브硏究(슬라브연구)	The Korean Journal of Slavic Studies	한국외국어대학교(용인캠퍼스) 러시아연구소	1225-0406
등재	2004	2008년 등재	사회과학	지역학	남아시아연구		한국외국어대학교(용인캠퍼스) 인도연구소	1598-1061
등재	2004	2009년 등재	사회과학	지역학	중동연구		한국외국어대학교(용인캠퍼스) 중동연구소	1225-570X
등재	2002	2005년 등재	사회과학	관광학	외식경영연구	Journal of Foodservice Management	한국외식경영학회	1229-1838
등재	2009	2012년 등재	사회과학	심리과학	Journal of exercise rehabilitation	Journal of Exercise Rehabilitation	한국운동재활학회	1976-6319
등재	2003	2006년 등재	사회과학	지역학	유럽연구	The Journal of Contemporary European Studies	한국유럽학회	1226-895X
등재	2003	2005년 등재	사회과학	교육학	International Journal of Early Childhood Education	International Journal of Early Childhood Education	한국유아교육학회	1226-9557
등재	1998	2001년 등재	사회과학	교육학	유아교육연구	Korean Journal of Early Childhood Education	한국유아교육학회	1226-9565
등재	2007	2013년 등재	사회과학	사회과학	유아교육.보육행정연구	Journal of Early Childhood Education & Educare Welfare	한국유아교육ㆍ보육복지학회	2288-4467
등재	2005	2008년 등재	사회과학	교육학	유아특수교육연구	Korean Journal of Early Childhood Special Education	한국유아특수교육학회	1598-4303
등재	2004	2007년 등재	사회과학	무역학	유통경영학회지	Korea Research Academy of Distribution and Management Review	한국유통경영학회	1598-012x
등재	2010	2013년 등재	사회과학	경제학	유통과학연구	Journal of Distribution Science	한국유통과학회	1738-3110
등재	2000	2004년 등재	사회과학	경영학	유통연구	Journal of Channel and Retailing	한국유통학회	1226-9263
등재	2009	2012년 등재	사회과학	교육학	육아지원연구	EARLY CHILDHOOD EDUCATION & CARE	한국육아지원학회	1738-9739
등재	2004	2009년 등재	사회과학	교육학	윤리교육연구	Journal of Ethics Education Studies	한국윤리교육학회	1738-0545
등재	2000	2002년 등재	사회과학	경제학	경제분석	Economic Analysis	한국은행	1226-7570
등재	2003	2006년 등재	사회과학	경제학	응용경제	Korea Review of Applied Economics	한국응용경제학회	1229-5426
등재	2003	2011년 등재	사회과학	법학	한국의료법학회지	Korean Journal of Medicine and Law	한국의료법학회	1598-9178
등재	2009	2012년 등재	사회과학	정치외교학	의정논총	Journal of Parliamentary Research	한국의정연구회	1975-6461
등재	2001	2004년 등재	사회과학	정치외교학	의정연구	Korean Journal of Legislative Studies	한국의회발전연구회	1226-0789
등재	2006	2009년 등재	사회과학	사회학	사회와 이론	Society and Theory	한국이론사회학회	1598-6500
등재	2001	2006년 등재	사회과학	기타사회과학	인간발달연구	The Korean Journal of Human Development	한국인간발달학회	1226-4474
등재	1999	2001년 등재	사회과학	경제학	한국인구학	Korea Journal of Population Studies	한국인구학회	1226-2986
등재	2007	2012년 등재	사회과학	교육학	HRD연구	The Korean Journal of Human Resource Development Quarterly	한국인력개발학회	1229-5086
등재	2002	2005년 등재	사회과학	경영학	조직과 인사관리연구	Journal of Organization and Management	한국인사관리학회	1229-3520
등재	1999	2004년 등재	사회과학	경영학	인사조직연구	Korean Journal of Management	한국인사조직학회	1598-8740
등재	2007	2010년 등재	사회과학	행정학	한국인사행정학회보	Korean Public Personnel Administration Review	한국인사행정학회	1976-3891
등재	2005	2008년 등재	사회과학	경영학	인적자원관리연구	Journal of Human Resource Management Research	한국인적자원관리학회	1598-2637
등재	1999	2001년 등재	사회과학	심리과학	한국심리학회지: 인지 및 생물	Korean Journal of Cognitive and Biological Psychology	한국인지및생물심리학회	1226-9654
등재	2008	2012년 등재	사회과학	심리과학	인지행동치료	Cognitive Behavior Therapy in Korea	한국인지행동치료학회	1976-667X
등재	2005	2008년 등재	사회과학	경영학	인터넷전자상거래연구	The Journal of Internet Electronic Commerce Research	한국인터넷전자상거래학회	1598-1983
등재	1998	2001년 등재	사회과학	심리과학	한국심리학회지 임상	The Korean Journal of Clinical Psychology	한국임상심리학회	1229-0335
등재	2007	2012년 등재	사회과학	행정학	한국자치행정학보	Korean Journal of Local Government & Administration Studies	한국자치행정학회	1738-7779
등재	2009	2012년 등재	사회과학	교육학	자폐성장애연구	Journal of the Korean Association for Persons with Autism	한국자폐학회	2005-1778
등재	2006	2009년 등재	사회과학	사회복지학	장애와 고용	Disability & Employment	한국장애인고용공단 고용개발원	1976-4871
등재	2008	2012년 등재	사회과학	사회복지학	한국장애인복지학	Journal of Disability and Welfare	한국장애인복지학회	1738-5806
등재	2005	2008년 등재	사회과학	사회과학일반	재활복지	Journal of Rehabilitation Research	한국장애인재활협회	1229-7577
등재	2003	2005년 등재	사회과학	경영학	재무관리연구	THE KOREAN JOURNAL OF FINANCIAL MANAGEMENT	한국재무관리학회	1225-0759
등재	1999	2003년 등재	사회과학	경영학	재무연구	Asian Review of Financial Research	한국재무학회	1229-0351
등재	2004	2009년 등재	사회과학	법학	재산법연구	THE JOURNAL OF PROPERTY LAW	한국재산법학회	1229-3962
등재	2007	2010년 등재	사회과학	경제학	재정정책논집	The Journal of Korean Public Policy	한국재정정책학회	1738-2831
등재	1999	2004년 등재	사회과학	경제학	재정학연구	Korean Journal of Public Finance	한국재정학회	1976-8362
등재	2008	2011년 등재	사회과학	심리과학	재활심리연구	The Korean Journal of Rehabilitation Psychology	한국재활심리학회	1738-5563
등재	2008	2011년 등재	사회과학	법학	계간 저작권	Copyright Quarterly	한국저작권위원회	1226-0967
등재	2003	2005년 등재	사회과학	경영학	전략경영연구	Journal of Strategic Management	한국전략경영학회	1226-8437
등재	2005	2010년 등재	사회과학	경영학	마케팅논집(Journal of Marketing Studies)	Journal of Marketing Studies	한국전략마케팅학회	1229-3180
등재	2004	2009년 등재	사회과학	정치외교학	전략연구	STRATEGIC STUDIES	한국전략문제연구소	1599-9319
등재	2006	2009년 등재	사회과학	정치외교학	한국정당학회보	Korean Party Studies Review	한국정당학회	1598-5008
등재	2002	2009년 등재	사회과학	교육학	정보교육학회논문지	JOURNAL OF The Korean Association of information Education	한국정보교육학회	1229-3245
등재	2007	2010년 등재	사회과학	법학	정보법학	Journal of Korea Infomation Law	한국정보법학회	1598-5911
등재	2004	2007년 등재	사회과학	경영학	정보시스템연구	The Journal of Information Systems	한국정보시스템학회	1229-8476
등재	2000	2005년 등재	사회과학	사회과학일반	정보화정책	Informatization Policy	한국정보화진흥원	1598-3498
등재	1999	2002년 등재	사회과학	행정학	한국행정논집	Korean Public Administration Quarterly	한국정부학회	1229-4756
등재	2000	2003년 등재	사회과학	교육학	정서·행동장애연구	JOURNAL OF EMOTIONAL & BEHAVIORAL DISORDERS	한국정서·행동장애아교육학회	1226-4415
등재	2000	2004년 등재	사회과학	사회복지학	정신보건과 사회사업	Mental Health & Social Work	한국정신보건사회복지학회	1229-3040
등재	2002	2005년 등재	사회과학	정책학	한국정책과학학회보	korean policy sciences review	한국정책과학학회	1598-5067
등재	1999	2004년 등재	사회과학	정책학	정책분석평가학회보	Korean Journal of Policy Analysis and Evaluation	한국정책분석평가학회	1226-6841
등재	1999	2001년 등재	사회과학	정책학	한국정책학회보	The Korea Association for Policy Studies	한국정책학회	1226-5497
등재	2003	2005년 등재	사회과학	정치외교학	정치사상연구	The Korean Review of Political Thought	한국정치사상학회	1229-4217
등재	2003	2006년 등재	사회과학	정치외교학	한국정치외교사논총	Journal of Korean Political and Diplomatic History	한국정치외교사학회	1229-4608
등재	2005	2008년 등재	사회과학	정치외교학	정치·정보연구	THE JOURNAL OF POLITICAL SCIENCE & COMMUNICATION	한국정치정보학회	1229-8255
등재	1999	2002년 등재	사회과학	정치외교학	한국정치학회보	Korean Political Science Review	한국정치학회	1229-506X
등재	2005	2008년 등재	사회과학	기타사회과학	한국조리학회지	The Korean Journal of Culinary Research	한국조리학회	1229-5582
등재	2003	2005년 등재	사회과학	신문방송학	조사연구		한국조사연구학회	1229-9219
등재	2002	2005년 등재	사회과학	교육학	종교교육학연구	Korean Journal of Religious Education	한국종교교육학회	1229-6627
등재	2007	2010년 등재	사회과학	지역개발	주거환경	Journal of The Residential Environment Institute of Korea	한국주거환경학회	1738-0316
등재	2006	2009년 등재	사회과학	기타사회과학	주관성 연구	Journal of Korean Society for the Scientific Study of Subjectivity	한국주관성연구학회	1229-3318
등재	2002	2005년 등재	사회과학	경제학	주택연구	Housing Studies	한국주택학회	1226-2676
등재	2001	2004년 등재	사회과학	지역학	한국중동학회논총	Korean Journal of Middle East Studies	한국중동학회	1225-8865
등재	2003	2006년 등재	사회과학	경영학	기업가정신과 벤처연구	Journal of Entrepreneurship and Venture Studies	한국중소기업학회	1738-2599
등재	1999	2002년 등재	사회과학	경영학	중소기업연구		한국중소기업학회	1226-6345
등재	2003	2006년 등재	사회과학	무역학	중재연구	JOURNAL OF ARBITRATION STUDIES	한국중재학회	1226-3699
등재	2003	2006년 등재	사회과학	법학	증권법연구	The Korean Journal of Securities Law	한국증권법학회	1598-0448
등재	1999	2001년 등재	사회과학	경영학	Asia-Pacific Journal of Financial Studies	Asia-Pacific Journal of Financial Studies	한국증권학회	2041-9945	SSCI(2006)
등재	2009	2009년 등재	사회과학	경영학	한국증권학회지	Korean Journal of Financial Studies	한국증권학회	2005-8187
등재	2009	2012년 등재	사회과학	지리학	한국지도학회지	Journal of the Korean Cartographic Association	한국지도학회	1598-6160
등재	2003	2005년 등재	사회과학	지리학	한국지리환경교육학회지	The Journal of The Korean Association of Geographic and Environmental Education	한국지리환경교육학회	1226-511X
등재	2005	2008년 등재	사회과학	법학	지방자치법연구	Local Government Law Journal	한국지방자치법학회	1598-6128
등재	1999	2004년 등재	사회과학	정치외교학	한국지방자치학회보	Journal of Local Government Studis	한국지방자치학회	1226-7112
등재	2002	2007년 등재	사회과학	경제학	한국지방재정논집	The Korea Journal of Local Public Finance	한국지방재정학회	1598-4788
등재	2000	2003년 등재	사회과학	행정학	지방정부연구	The Korean Journal of Local Government Studies	한국지방정부학회	1226-9573
등재	2004	2007년 등재	사회과학	행정학	지방행정연구	The Korea Local Administration Review	한국지방행정연구원	1225-6587
등재	2004	2007년 등재	사회과학	경영학	지식경영연구	The Knowledge Management Society of Korea	한국지식경영학회	1229-9553
등재	2010	2013년 등재	사회과학	사회과학	지식재산연구	The Journal of Intellectual Property	한국지식재산연구원/한국지식재산학회	1975-5945
등재	2001	2004년 등재	사회과학	지역개발	한국지역개발학회지	Journal of The Korean Regional Development Association	한국지역개발학회	1225-9055
등재	2006	2009년 등재	사회과학	사회복지학	한국지역사회복지학	Journal of community welfare	한국지역사회복지학회	2093-4270
등재	2004	2011년 등재	사회과학	지역개발	지역사회연구	Journal of Regional Studies	한국지역사회학회	1226-704X
등재	2004	2007년 등재	사회과학	신문방송학	언론과학연구	Journal of Communication Science	한국지역언론학회	1598-2653
등재	2006	2009년 등재	사회과학	사회과학일반	한국지역정보화학회지	JOURNAL OF KOREAN ASSOCIATION FOR REGIONAL INFORMATION SOCIETY	한국지역정보화학회	1229-134X
등재	2001	2003년 등재	사회과학	지리학	한국지역지리학회지	Journal of The Korean Association of Regional Geographers	한국지역지리학회	1226-7392
등재	2000	2005년 등재	사회과학	지역개발	지역연구	Journal of the Korean Regional Science Association	한국지역학회	1225-0740
등재	2005	2008년 등재	사회과학	사회과학일반	지적장애연구	Journal of Intellectual Disabilities	한국지적장애교육학회	1229-5531
등재	2006	2010년 등재	사회과학	지역개발	한국지적정보학회지	Journal of The Korean Cadastre Information Association	한국지적정보학회	1738-3560
등재	2003	2006년 등재	사회과학	지역개발	한국지적학회지	Journal of the Korean Society of Cadastre	한국지적학회	1226-9662
등재	2004	2007년 등재	사회과학	교육학	지체.중복.건강장애연구	Korean Journal of Physical, Multiple, & Health Disabilities	한국지체.중복.건강장애교육학회	1226-8836
등재	2003	2006년 등재	사회과학	지리학	한국지형학회지	Journal of The Korean Geomorphological Association	한국지형학회	1226-4296
등재	2002	2007년 등재	사회과학	교육학	직업교육연구	The Journal of Vocational Education Research	한국직업교육학회	1225-4762
등재	2002	2005년 등재	사회과학	사회과학일반	고용직업능력개발연구	Journal of Employment and Skills Development	한국직업능력개발원	2288-2014
등재	2006	2009년 등재	사회과학	교육학	進路敎育硏究(진로교육연구)	The Journal of Career Education Research	한국진로교육학회	1598-9291
등재	2007	2012년 등재	사회과학	경제학	질서경제저널	Ordo Economics Journal	한국질서경제학회	1226-654X
등재	2010	2013년 등재	사회과학	사회과학	청능재활	Audiology	한국청각언어재활학회	1738-9399
등재	2007	2010년 등재	사회과학	사회복지학	청소년복지연구		한국청소년복지학회	1229-4705
등재	2000	2009년 등재	사회과학	심리과학	청소년상담연구	The Korea Journal of Youth Counseling	한국청소년상담복지개발원	1226-1432
등재	2003	2006년 등재	사회과학	기타사회과학	한국청소년연구	Studies on Korean Youth	한국청소년정책연구원	1225-6366
등재	1999	2006년 등재	사회과학	기타사회과학	청소년학연구	Korean Journal of Youth Studies	한국청소년학회	1229-6988
등재	2009	2012년 등재	사회과학	교육학	한국체육교육학회지	Korean Society For The Study Of Physical Education	한국체육교육학회	1229-9685
등재	2003	2005년 등재	사회과학	교육학	초등과학교육	Journal of Korean Elementary Science Education	한국초등과학교육학회	1598-3099
등재	2001	2004년 등재	사회과학	교육학	초등교육연구	The Journal of Elementary Education	한국초등교육학회	1229-3938
등재	2003	2005년 등재	사회과학	교육학	한국초등국어교육	Jounal of Elementary Korean Education	한국초등국어교육학회	1229-8395
등재	2005	2010년 등재	사회과학	교육학	초등도덕교육	KOREAN ELEMENTARY MORAL EDUCATION SOCIETY	한국초등도덕교육학회	1598-3110
등재	2003	2007년 등재	사회과학	교육학	미술교육연구논총	Journal of Art Education	한국초등미술교육학회	1598-1274
등재	2008	2011년 등재	사회과학	교육학	한국초등수학교육학회지	Journal of Elementary Mathematics Education in Korea	한국초등수학교육학회	1229-3229
등재	2000	2004년 등재	사회과학	교육학	초등영어교육	Primary English Education	한국초등영어교육학회	1226-461X
등재	2009	2012년 등재	사회과학	행정학	한국치안행정논집	Journal of Korean Public Police and Security Studies	한국치안행정학회	1738-5032
등재	2003	2006년 등재	사회과학	교육학	컴퓨터교육학회 논문지	The Journal of Korean Association of Computer Education	한국컴퓨터교육학회	1598-5016
등재	2007	2010년 등재	사회과학	지역학	한국태국학회논총	JOURNAL OF KOREAN ASSOCIATION OF THAI STUDIES	한국태국학회	1598-236X
등재	1999	2004년 등재	사회과학	법학	토지공법연구	Public Land Law Review	한국토지공법학회	1226-251X
등재	2002	2005년 등재	사회과학	법학	토지법학		한국토지법학회	1226-2927
등재	2003	2006년 등재	사회과학	무역학	통상정보연구	International Commerce and Information Review	한국통상정보학회	1598-7604
등재	2003	2006년 등재	사회과학	교육학	특수교육저널:이론과 실천	Journal of Special Education: Theory and Practice	한국특수교육문제연구소	1598-060X
등재	2001	2004년 등재	사회과학	교육학	특수교육학연구	Korean Journal of Special Education	한국특수교육학회	1229-0823
등재	2004	2008년 등재	사회과학	교육학	특수아동교육연구	The Journal of Special Children Education	한국특수아동학회	1229-8301
등재	2002	2005년 등재	사회과학	경영학	선물연구	Korean Journal of Futures and Options	한국파생상품학회	1229-988X
등재	2005	2008년 등재	사회과학	교육학	평생교육학연구	Joural of Lifelong Education	한국평생교육학회	1598-785X
등재	2004	2007년 등재	사회과학	법학	피해자학연구	Korean Journal of Victimology	한국피해자학회	1229-2923
등재	2008	2011년 등재	사회과학	사회복지학	학교사회복지	Journal of School Social Work	한국학교사회복지학회	1975-1567
등재	2004	2007년 등재	사회과학	교육학	한국학교수학회논문집	Journal of the Korean School Mathematics	한국학교수학회	1229-0890
등재	2001	2004년 등재	사회과학	정치외교학	Korea Observer	Korea Observer	한국학술연구원	0023-3919	SSCI(2008)
등재	2008	2011년 등재	사회과학	교육학	학습장애연구	The Korea Journal of Learning Disabilities	한국학습장애학회	1738-7337
등재	2006	2011년 등재	사회과학	경영학	한국항공경영학회지	Journal of the Aviation Management Society of Korea	한국항공경영학회	1738-1576
등재	2005	2012년 등재	사회과학	법학	한국항공우주정책·법학회지	Korean journal of air and space law	한국항공우주정책·법학회	1598-8988
등재	2003	2005년 등재	사회과학	법학	한국해법학회지	The Journal of Korea Maritime Law Association	한국해법학회	1598-0812
등재	2003	2007년 등재	사회과학	법학	해사법연구	MARITIME LAW REVIEW	한국해사법학회	1598-1053
등재	2009	2012년 등재	사회과학	경영학	해양비즈니스	Journal of Maritime Business	한국해양비즈니스학회	1598-9208
등재	2009	2010년 등재	사회과학	무역학	The Asian Journal of Shipping and Logistics	The Asian Journal of Shipping and Logistics	한국해운물류학회	2092-5212	SCOPUS(2012)
등재	2000	2010년 등재	사회과학	무역학	해운물류연구	Journal of Shipping and Logistics	한국해운물류학회	1598-8538
등재	2007	2010년 등재	사회과학	행정학	한국행정사학지		한국행정사학회	1229-7518
등재	2000	2002년 등재	사회과학	행정학	한국행정연구	The Korea Public Administration Journal	한국행정연구원	1226-797X
등재	2004	2009년 등재	사회과학	법학	행정판례연구	Studies on Public Administration Cases	한국행정판례연구회	1599-7413
등재	1999	2004년 등재	사회과학	행정학	International Review of Public Administration	International Review of Public Administration	한국행정학회	1229-4659
등재	1999	2002년 등재	사회과학	행정학	한국행정학보	Korean Public Administration Review	한국행정학회	1226-2536
등재	2003	2007년 등재	사회과학	법학	헌법학연구	Constitutional Law	한국헌법학회	1229-3784
등재	2004	2008년 등재	사회과학	농업경제학	한국협동조합연구	THE KOREAN JOURNAL OF COOPERATIVE STUDIES	한국협동조합학회	1598-9941
등재	2003	2007년 등재	사회과학	법학	형사법연구	Journal of Criminal Law	한국형사법학회	1598-0979
등재	2002	2005년 등재	사회과학	법학	형사정책연구	Korean Criminological Review	한국형사정책연구원	1225-7559
등재	2003	2005년 등재	사회과학	법학	형사정책	Korean Journal Of Criminology	한국형사정책학회	1226-2595
등재	2005	2012년 등재	사회과학	관광학	호텔관광연구	Journal of Hospitality and Tourism Studies	한국호텔관광학회	1229-3482
등재	2003	2006년 등재	사회과학	관광학	호텔경영학연구	Korea Academic Society of Hotel Administration	한국호텔외식경영학회	1226-8747
등재	2001	2004년 등재	사회과학	경제학	자원환경경제연구	Environmental and Resource Economics Review	한국환경경제학회/한국자원경제학회	1229-9146
등재	2003	2007년 등재	사회과학	교육학	환경교육	Journal of Korean Society for Environmental Education	한국환경교육학회	1225-1259
등재	2002	2006년 등재	사회과학	법학	환경법연구	Environmental Law Review	한국환경법학회	1225-116X
등재	2006	2009년 등재	사회과학	사회학	ECO	ECO	한국환경사회학회	1598-3072
등재	2005	2008년 등재	사회과학	정책학	환경정책연구	Journal of Environmental Policy	한국환경정책·평가연구원	1598-7582
등재	2004	2007년 등재	사회과학	정책학	환경정책	Journal of Environmental Policy and Administration	한국환경정책학회	1598-835X
등재	2003	2006년 등재	사회과학	회계학	회계정보연구		한국회계정보학회	1225-1402
등재	2001	2004년 등재	사회과학	회계학	회계저널	Korean Accounting Journal	한국회계학회	1229-327X
등재	1999	2002년 등재	사회과학	회계학	회계학연구	Korean Accounting Review	한국회계학회	1229-3288
등재	2003	2005년 등재	사회과학	경제학	경상논총	Koreanische Zeitschrift fuer Wirtschaftswissenschaften	한독경상학회	1226-3346
등재	2006	2009년 등재	사회과학	교육학	교육의 이론과 실천	영: Theory and Practice of Education / 독: Theorie und Praxis der Erziehung	한독교육학회	1738-6675
등재	2003	2006년 등재	사회과학	지역학	한독사회과학논총	Zeitschrift der Koreanisch-Deutschen Gesellschaft fuer Sozialwissenschaften	한독사회과학회	1229-537X
등재	2006	2009년 등재	사회과학	사회과학일반	민주사회와 정책연구		한신대학교 민주사회정책연구원	1598-6373
등재	2001	2004년 등재	사회과학	경제학	Journal of Economic Research (JER)		한양대학교 경제연구소/아태경제학회	1226-4261
등재	2005	2013년 등재	사회과학	사회과학	법학논총		한양대학교 법학연구소	1225-228X
등재	2010	2013년 등재	사회과학	사회과학	Journal of Eurasian Studies	Journal of Eurasian Studies	한양대학교 아태지역연구센터	1879-3665	SCOPUS(2010)
등재	2000	2005년 등재	사회과학	정치외교학	중소연구		한양대학교 아태지역연구센터/한양대학교 중국문제연구소	1012-3563
등재	2006	2009년 등재	사회과학	법학	한양법학	HAN YANG LAW REVIEW	한양법학회	1226-8062
등재	2003	2006년 등재	사회과학	경영학	한일경상논집	The Korean-Japanese Jounal of Economics and Management Studies	한일경상학회	1226-3877
등재	2007	2010년 등재	사회과학	지역학	한중사회과학연구	Korean-Chinese Social Science Studies	한중사회과학학회	1738-0456
등재	2003	2005년 등재	사회과학	법학	행정법연구	Administrative Law Journal	행정법이론실무학회(行政法理論實務學會)	1738-3056
등재	2003	2006년 등재	사회과학	지역학	일본연구논총	The Korean Journal for Japanese Studies	현대일본학회	1598-9518
등재	2005	2009년 등재	사회과학	지역학	현대중국연구	The Journal of Modern China Studies	현대중국학회	1598-821X
등재	2007	2010년 등재	사회과학	사회과학일반	인문사회과학연구		호남대학교 인문사회과학연구소	1598-4230
등재	2008	2011년 등재	사회과학	법학	홍익법학		홍익대학교 법학연구소	1975-9576
등재	2007	2011년 등재	자연과학	수학	한국수학논문집	Korean Journal of Mathematics	강원경기수학회	1976-8605
등재	1999	2001년 등재	자연과학	수학	Kyungpook Mathematical Journal	Kyungpook Mathematical Journal	경북대학교 자연과학대학 수학과	1225-6951	SCOPUS(2010)
등재	2006	2009년 등재	자연과학	자연과학일반	농업생명과학연구	Journal of Agriculture & Life Science	경상대학교 농업생명과학연구원	1598-5504
등재	2004	2007년 등재	자연과학	생활과학	International Journal of Human Ecology	INTERNATIONAL JOURNAL OF HUMAN ECOLOGY	대한가정학회	1598-9593
등재	1998	2001년 등재	자연과학	생활과학	대한가정학회지	Family and Environment Research	대한가정학회	2288-3541
등재	2007	2013년 등재	자연과학	자연과학	Molecular & Cellular Toxicology	Molecular & Cellular Toxicology	대한독성 유전단백체 학회	1738-642X	SCIE(2007)
등재	1998	2003년 등재	자연과학	생물학	Journal of Bacteriology and Virology	Journal of Bacteriology and Virology	대한미생물학회/대한바이러스학회	1598-2467	SCOPUS
등재	1999	2001년 등재	자연과학	수학	대한수학회논문집	Communications of the KMS	대한수학회	1225-1763	SCOPUS(2007)
등재	1999	2001년 등재	자연과학	수학	대한수학회보	Bulletin of the KMS	대한수학회	1015-8634	SCIE, SCOPUS
등재	1999	2001년 등재	자연과학	수학	대한수학회지	Journal of the KMS	대한수학회	0304-9914	SCIE(2002) SCOPUS
등재	2010	2013년 등재	자연과학	자연과학일반	대한시과학회지	The Korean Journal of Vision Science	대한시과학회	1229-6457
등재	2003	2006년 등재	자연과학	생활과학	대한영양사협회 학술지	Journal of THE KOREAN DIETETIC ASSOCIATION	대한영양사협회	1225-9861
등재	2000	2002년 등재	자연과학	기타자연과학	대한원격탐사학회지	Korean Journal of Remote Sensing	대한원격탐사학회	1225-6161
등재	2003	2011년 등재	자연과학	자연과학일반	대한의생명과학회지	Journal of Experimental and Biomedical Sciences	대한의생명과학회	1738-3226
등재	2004	2007년 등재	자연과학	기타자연과학	Korean Journal of Health Promotion	Korean Journal of Health Promotion	대한임상건강증진학회	2234-2141
등재	1999	2001년 등재	자연과학	지질학	자원환경지질	Economic and Environmental Geology	대한자원환경지질학회	1225-7281
등재	1999	2001년 등재	자연과학	생활과학	대한지역사회영양학회지	Korean Journal of community Nutrition	대한지역사회영양학회	1226-0983
등재	1999	2001년 등재	자연과학	지질학	지질학회지	Journal of the Geological Society of Korea	대한지질학회	0435-4036
등재	1998	2001년 등재	자연과학	화학	Bulletin of the Korean Chemical Society	Bulletin of the Korean Chemical Society	대한화학회	0253-2964	SCI(1981), SCOPUS
등재	1999	2002년 등재	자연과학	화학	대한화학회지	Journal of the Korean Chemical Society	대한화학회	1017-2548
등재	2003	2005년 등재	자연과학	생활과학	동아시아식생활학회지	The East Asian Society of Dietary Life	동아시아식생활학회	1225-6781
등재	2001	2004년 등재	자연과학	생활과학	복식문화연구	The Research Journal of the Costume Culture	복식문화학회	1226-0401
등재	1999	2002년 등재	자연과학	화학	BMB Reports	BMB Reports	생화학분자생물학회	1976-6696	SCIE(1995) SCOPUS(2008)
등재	2008	2013년 등재	자연과학	자연과학	NANO		성균관대학교(자연과학캠퍼스) 성균나노과학기술원	1793-2920	SCIE(2008)
등재	2008	2011년 등재	자연과학	수학	East Asian Mathematical Journal		영남수학회	1226-6973
등재	2010	2013년 등재	자연과학	생활과학	육아정책연구	Korean Journal of Child Care and Education Policy	육아정책연구소	1976-6793
등재	2008	2013년 등재	자연과학	수학	Advanced Studies in Contemporary Mathematics	Advanced Studies in Contemporary Mathematics	장전수학회	1229-3067	SCOPUS(2008)
등재	2008	2013년 등재	자연과학	수학	Proceedings of the Jangjeon Mathematical Society(장전수학회 논문집)	Proceedings of the Jangjeon Mathematical Society	장전수학회	1598-7264	SCOPUS
등재	2010	2013년 등재	자연과학	자연과학일반	조선자연과학논문집	Journal of the Chosun Natural Science	조선대학교 기초과학연구원	2005-1042
등재	2005	2008년 등재	자연과학	수학	충청수학회지	Journal of the Chungcheong Mathematical Society	충청수학회	1226-3524
등재	1999	2003년 등재	자연과학	생활과학	한국가정관리학회지	J. of Korean Home Management Association	한국가정관리학회	1229-1331
등재	2006	2009년 등재	자연과학	생활과학	한국가족복지학	Korean Journal of Family Welfare	한국가족복지학회	1229-4713
등재	2001	2003년 등재	자연과학	생물학	Entomological Research	Entomological Research	한국곤충학회	1748-5967	SCIE(2011), SCOPUS
등재	2007	2013년 등재	자연과학	자연과학	Photochemical & Photobiological Sciences	Photochemical & Photobiological Sciences	한국광과학회	1474-905X	SCOPUS(2007)
등재	2003	2006년 등재	자연과학	지질학	한국광물학회지	Journal of the Mineralogical Society of Korea	한국광물학회	1225-309X
등재	2003	2005년 등재	자연과학	물리학	Journal of the Optical Society of Korea	Journal of the Optical Society of Korea	한국광학회	1226-4776	SCIE
등재	2000	2002년 등재	자연과학	물리학	한국광학회지	Korean Journal of Optics and Photonics	한국광학회	1225-6285
등재	2003	2006년 등재	자연과학	생물학	Mycobiology	Mycobiology	한국균학회	1229-8093	SCOPUS(2011) SCIE(2013)
등재	2006	2010년 등재	자연과학	기타자연과학	대기	Atmosphere	한국기상학회	1598-3560
등재	1999	2002년 등재	자연과학	대기과학	한국기상학회지	Asia-Pacific Journal of Atmospheric Sciences	한국기상학회	1976-7633	SCIE(2007)
등재	2011	2013년 등재	자연과학	대기과학	Asian Journal of Atmospheric Environment	Asian Journal of Atmospheric Environment	한국대기환경학회	1976-6912	SCOPUS(2012)
등재	2000	2002년 등재	자연과학	대기과학	한국대기환경학회지	Journal of Korean Society for Atmospheric Environmnet	한국대기환경학회	1598-7132
등재	2001	2005년 등재	자연과학	통계학	한국데이터정보과학회지	Journal of the Korean Data And Information Science Sociaty	한국데이터정보과학회	1598-9402
등재	2001	2004년 등재	자연과학	생물학	한국동물분류학회지	Animal Systematics, Evolution and Diversity	한국동물분류학회	2234-6953
등재	2007	2010년 등재	자연과학	자연과학일반	보존과학회지	Journal of Conservation Science	한국문화재보존과학회	1225-5459
등재	2003	2008년 등재	자연과학	물리학	Current Applied Physics		한국물리학회	1567-1739	SCI
등재	2000	2002년 등재	자연과학	물리학	Journal of the Korean Physical Society		한국물리학회	0374-4884	SCI(1992)
등재	1999	2004년 등재	자연과학	물리학	새물리	Sae Mulli(New Physics)	한국물리학회	0374-4914
등재	1999	2001년 등재	자연과학	생물학	Journal of Microbiology and Biotechnology	Journal of Microbiology and Biotechnology	한국미생물·생명공학회	1017-7825	SCIE, SCOPUS
등재	1998	2001년 등재	자연과학	생물학	한국미생물·생명공학회지	Korean Journal of Microbiology and Biotechnology	한국미생물·생명공학회	1598-642X	SCOPUS(2008)
등재	1999	2001년 등재	자연과학	생물학	The Journal of Microbiology	Journal of Microbiology	한국미생물학회	1225-8873	SCIE(1998), SCOPUS
등재	1998	2001년 등재	자연과학	생물학	미생물학회지	Korean Journal of Microbiology	한국미생물학회	0440-2413	SCOPUS(2007)
등재	2005	2011년 등재	자연과학	생물학	발생과 생식	DEVELOPMENT & REPRODUCTION	한국발생생물학회	1226-6752
등재	2009	2012년 등재	자연과학	생활과학	한국보육지원학회지	Journal of Korean Child Care and Education	한국보육지원학회	1738-9496
등재	1999	2003년 등재	자연과학	생활과학	복식	Journal of the Korean Society of Costume	한국복식학회	1229-6880
등재	2000	2004년 등재	자연과학	화학	분석과학	Analytical Science & Technology	한국분석과학회	1225-0163
등재	1998	2001년 등재	자연과학	생물학	Molecules and Cells	Molecules and Cells	한국분자세포생물학회	1016-8478	SCI(1995)
등재	2004	2007년 등재	자연과학	수학	Journal of the Korean Society for Industrial and Applied Mathematics	Journal of the Korean Society for Industrial and Applied Mathematics	한국산업응용수학회	1226-9433
등재	2001	2004년 등재	자연과학	기타자연과학	생명과학회지	Journal of Life Science	한국생명과학회	1225-9918
등재	2001	2004년 등재	자연과학	생물학	Journal of Ecology and Environment	Journal of Ecology and Environment	한국생태학회/한국하천호수학회/한국환경생물학회	2287-8327
등재	2003	2005년 등재	자연과학	생활과학	한국생활과학회지	Korean Journal of Human Ecology	한국생활과학회	1226-0851
등재	2002	2005년 등재	자연과학	수학	순수 및 응용수학	The Pure and Applied Mathematics	한국수학교육학회	1226-0657
등재	2002	2005년 등재	자연과학	수학	한국수학사학회지	Journal for History of Mathematics	한국수학사학회	1226-931X
등재	2000	2004년 등재	자연과학	생물학	식물분류학회지	Korean Journal of plant Taxonomy	한국식물분류학회	1225-8318
등재	1999	2004년 등재	자연과학	생물학	Journal of Plant Biology(한국식물학회지)	Journal of Plant Biology	한국식물학회	1226-9239	SCIE(2003)
등재	2000	2005년 등재	자연과학	생활과학	한국식생활문화학회지	Journal of The Korean Society of Dietary Culture	한국식생활문화학회	1225-7060
등재	2000	2003년 등재	자연과학	생활과학	한국식품조리과학회지	Korean Journal of Food and Cookery Science	한국식품조리과학회	2287-1780
등재	1998	2003년 등재	자연과학	생활과학	아동학회지	Korean Journal of Child Studies	한국아동학회	1226-1688
등재	2006	2009년 등재	자연과학	물리학	한국안광학회지	Journal of Korean Ophthalmic Optics Society	한국안광학회	1226-5012
등재	2003	2006년 등재	자연과학	지질학	암석학회지	The Journal of The Petrological Society of Korea	한국암석학회	1226-2471
등재	1998	2001년 등재	자연과학	생활과학	Journal of Nutrition and Health	Journal of Nutrition and Health	한국영양학회	2288-3886	SCOPUS(2013)
등재	2003	2006년 등재	자연과학	자연과학	Nutrition Research and Practice	Nutrition Research and Practice	한국영양학회/대한지역사회영양학회	1976-1457	SCIE(2009)
등재	1999	2001년 등재	자연과학	기타자연과학	Journal of Astronomy and Space Sciences	Journal of Astronomy and Space Sciences	한국우주과학회	2093-5587	SCOPUS(2011)
등재	1999	2004년 등재	자연과학	생물학	Genes & Genomics	Genes and Genomics	한국유전학회	1976-9571	SCIE(1995)
등재	2002	2005년 등재	자연과학	생활과학	한국의류산업학회지	Fashion & Textile Research Journal	한국의류산업학회	1229-2060
등재	1998	2001년 등재	자연과학	생활과학	한국의류학회지		한국의류학회	1225-1151
등재	2005	2008년 등재	자연과학	화학	Journal of the Korean Magnetic Resonance Society	Journal of the Korean Magnetic Resonance Society	한국자기공명학회	1226-6531
등재	1999	2001년 등재	자연과학	자연과학일반	Journal of Magnetics	Journal of Magnetics	한국자기학회	1226-1750	SCIE(2009) SCOPUS
등재	2000	2002년 등재	자연과학	물리학	한국자기학회지	Journal of the Korean Magneitcs Society	한국자기학회	1598-5385
등재	2002	2005년 등재	자연과학	통계학	Journal of The Korean Data Analysis Society	Journal of The Korean Data Analysis Society	한국자료분석학회	1229-2354
등재	2003	2005년 등재	자연과학	화학	전기화학회지	Journal of the Korean Electrochemical So	한국전기화학회	1229-1935
등재	1998	2001년 등재	자연과학	수학	Journal of Applied Mathematics and Informatics	Journal of Applied Mathematics and Informatics	한국전산응용수학회/전산수학연구회	1598-5857
등재	2000	2004년 등재	자연과학	생물학	ALGAE	ALGAE	한국조류학회I	1226-2617
등재	2000	2004년 등재	자연과학	생활과학	한국주거학회논문집	JOURNAL OF THE KOREAN HOUSING ASSOCIATION	한국주거학회	2234-3571
등재	1999	2002년 등재	자연과학	지구과학	한국지구과학회지	The Journal of The Korean Earth Science Society	한국지구과학회	1225-6692
등재	2003	2005년 등재	자연과학	생활과학	한국지역사회생활과학회지	The Korean Society of Community Living Science	한국지역사회생활과학회	1229-8565
등재	2000	2003년 등재	자연과학	지질학	Geosciences Journal	Geosciences Journal	한국지질과학협의회	1226-4806	SCIE(2004), SCOPUS
등재	2003	2005년 등재	자연과학	물리학	한국진공학회지	ASCT(Applied Science and Convergence Technology)	한국진공학회	2288-6559
등재	1998	2003년 등재	자연과학	천문학	Journal of the Korean Astronomical Society	Journal of the Korean Astronomical Society	한국천문학회	1225-4614	SCIE
등재	2006	2012년 등재	자연과학	자연과학일반	Carbon Letters	Carbon Letters	한국탄소학회	1976-4251
등재	2000	2002년 등재	자연과학	통계학	Communications for Statistical Applications and Methods	Communications for Statistical Applications and Methods	한국통계학회	2287-7843
등재	1999	2002년 등재	자연과학	통계학	Journal of the Korean Statistical Society	Journal of the Korean Statistical Society	한국통계학회	1226-3192	SCIE(2008)
등재	2000	2002년 등재	자연과학	통계학	응용통계연구	The Korean Journal of applied Statistics	한국통계학회	1225-066X
등재	1999	2001년 등재	자연과학	생물학	Animal Cells and Systems	Animal Cells and Systems	한국통합생물학회	1976-8354	SCIE(2008)
등재	2003	2006년 등재	자연과학	생활과학	패션 비즈니스	Journal of Fashion Business	한국패션비즈니스학회	1229-3350
등재	2000	2002년 등재	자연과학	해양학	Ocean and Polar Research	Ocean and Polar Research	한국해양연구원	1598-141X	SCOPUS(2013)
등재	1999	2006년 등재	자연과학	해양학	Ocean Science Journal	Ocean Science Journal	한국해양연구원/한국해양학회	1738-5261	SCOPUS(2013)
등재	1999	2006년 등재	자연과학	해양학	바다	JOURNAL OF THE KOREAN SOCIETY OF OCEANOGRAPHY	한국해양학회	1226-2978
등재	2001	2004년 등재	자연과학	자연과학일반	한국환경과학회지	JOURNAL OF ENVIRONMENTAL SCIENCE INTERNATIONAL	한국환경과학회	1225-4517
등재	2003	2006년 등재	자연과학	수학	호남수학학술지	Honam Mathematical Journal	호남수학회	1225-293X
등재	2005	2009년 등재	공학	공학일반	한국컴퓨터게임학회논문지	Journal of The Korean Society for Computer Game	(사)한국컴퓨터게임학회	1976-6513
등재	2008	2012년 등재	공학	컴퓨터학	한국컴퓨터그래픽스학회논문지	Journal of the Korea Computer Graphics Society	(사)한국컴퓨터그래픽스학회	1975-7883
등재	2000	2002년 등재	공학	전자/정보통신공학	Telecommunications Review	Telecommunications Review	SK텔레콤	1226-5586
등재	2007	2007년 등재	공학	건축공학	SPACE	SPACE	공간사	1228-2472	A&HCI(2007)
등재	2005	2013년 등재	공학	토목공학	Computers and Concrete, An International Journal	Computers and Concrete, An International Journal	국제구조공학회	1598-8198	SCIE(2005), SCOPUS
등재	2005	2013년 등재	공학	토목공학	Smart Structures and Systems, An International Journal	Smart Structures and Systems, An International Journal	국제구조공학회	1738-1584	SCIE(2005), SCOPUS
등재	2002	2013년 등재	공학	토목공학	Steel and Composite Structures, An International Journal	Steel and Composite Structures, An International Journal	국제구조공학회	1229-9367	SCIE(2002), SCOPUS
등재	1999	2002년 등재	공학	토목공학	Structural Engineering and Mechanics, An Int＇l Journal	Structural Engineering and Mechanics, An Int＇l Journal	국제구조공학회	1225-4568	SCIE(1995)
등재	2003	2007년 등재	공학	건축공학	Architectural Research	Architectural Research	대한건축학회	1229-6163
등재	1999	2001년 등재	공학	건축공학	대한건축학회논문집 계획계	journal of the regional association of architectural institute of korea	대한건축학회	1226-9093
등재	1999	2001년 등재	공학	건축공학	대한건축학회논문집 구조계	journal of the regional association of architectural institute of korea	대한건축학회	1226-9107
등재	2005	2008년 등재	공학	건축공학	대한건축학회연합논문집	journal of the regional association of architectural institute of korea	대한건축학회지회연합회	1229-5752
등재	1999	2001년 등재	공학	교통공학	대한교통학회지	Korean Society of Transportation	대한교통학회	1229-1366
등재	1999	2002년 등재	공학	공학일반	국토계획	korea Planners Association	대한국토·도시계획학회	1226-7147
등재	2008	2013년 등재	공학	전자/정보통신공학	Electronic Materials Letters	Electronic Materials Letters	대한금속·재료학회	1738-8090	SCIE
등재	2002	2005년 등재	공학	재료공학	Metals and Materials International		대한금속·재료학회	1598-9623	SCI(2008), SCIE (1997), SCOPUS
등재	1998	2001년 등재	공학	재료공학	대한금속·재료학회지	Korean Journal of Metal and Materials	대한금속·재료학회	1738-8228	SCIE(2007)
등재	1998	2001년 등재	공학	기계공학	Journal of Mechanical Science and Technology	Journal of Mechanical Science and Technology	대한기계학회	1738-494X	SCIE(1995), SCOPUS(2005)
등재	1998	2001년 등재	공학	기계공학	대한기계학회논문집 A	Transactions of the KSME, A	대한기계학회	1226-4873	SCOPUS(2007)
등재	1998	2001년 등재	공학	기계공학	대한기계학회논문집 B	Transactions of the KSME, B	대한기계학회	1226-4881	SCOPUS(2007)
등재	2003	2010년 등재	공학	원자력공학	방사선방어학회지	Journal of Radiation Protection	대한방사선방어학회	0253-4231
등재	2007	2010년 등재	공학	산업공학	Industrial Engineeering & Management Systems	Industrial Engineeering & Management Systems An International Journal	대한산업공학회	1598-7248
등재	1999	2001년 등재	공학	산업공학	대한산업공학회지	Journal of the Korean Institute of Industrial Engineers	대한산업공학회	1225-0988
등재	2000	2003년 등재	공학	토목공학	상하수도학회지	Journal of the Korean Society of Water and Wastewater	대한상하수도학회	1225-7672
등재	2006	2010년 등재	공학	기계공학	International Journal of Air-Conditioning and Refrigeration	International Journal of Air-Conditioning and Refrigeration	대한설비공학회	1229-862X
등재	1999	2001년 등재	공학	기계공학	설비공학 논문집	Korea Journal of Air-Conditioning and Refrigeration Engineering	대한설비공학회	1229-6422
등재	2003	2006년 등재	공학	안전공학	대한안전경영과학회지	Journal of Korea Safety Management & Science	대한안전경영과학회	1229-6783
등재	1999	2001년 등재	공학	기계공학	대한용접접합학회지	Journal of The Korean Welding and Joining Society	대한용접접합학회	1225-6153
등재	2010	2013년 등재	공학	의공학	Biomedical Engineering Letters (BMEL)		대한의용생체공학회	2093-9868	SCOPUS(2010)
등재	1999	2005년 등재	공학	의공학	의공학회지	Journal of biomedical Engineering Research	대한의용생체공학회	1229-0807
등재	1999	2005년 등재	공학	산업공학	대한인간공학회지	Journal of the ergonomics society of Korea	대한인간공학회	1229-1684
등재	2009	2012년 등재	공학	컴퓨터학	대한임베디드공학회논문지	Journal of IEMEK	대한임베디드공학회	1975-5066
등재	2003	2006년 등재	공학	전기공학	Journal of Electrical Engineering & Technology	Journal of Electrical Engineering & Technology	대한전기학회	1975-0102	SCIE(2009)
등재	2004	2007년 등재	공학	전기공학	전기학회 논문지 P권	THE TRANSACTIONS OF THE KOREAN INSTITUTE OF ELECTRICAL ENGINEERS : P	대한전기학회	1229-800x
등재	1999	2001년 등재	공학	전기공학	전기학회논문지		대한전기학회	1975-8359	SCOPUS(2007)
등재	2007	2010년 등재	공학	전기공학	JOURNAL OF SEMICONDUCTOR TECHNOLOGY AND SCIENCE	The Institute of Electronics and Information Engineers	대한전자공학회	1598-1657	SCIE
등재	2000	2002년 등재	공학	전자/정보통신공학	전자공학회논문지	journal of The Institute of Electronics Engineers of Korea	대한전자공학회	1016-135X
등재	2009	2013년 등재	공학	조선공학	International Journal of Naval Architecture and Ocean Engineering		대한조선학회	2092-6782	SCIE(2011)
등재	1998	2004년 등재	공학	조선공학	대한조선학회 논문집	Journal of the Society of Naval Architects of Korea	대한조선학회	1225-1143
등재	2001	2004년 등재	공학	자원공학	지질공학	The journal of Engineering Geology	대한지질공학회	1226-5268
등재	2002	2005년 등재	공학	토목공학	KSCE Journal of Civil Engineering	KSCE Journal of Civil Engineering	대한토목학회	1976-3808	SCIE(2008), SCOPUS(2009)
등재	1998	2001년 등재	공학	토목공학	대한토목학회논문집(국문)	Journal of the Korean Society of Civil Engineers	대한토목학회	1015-6348
등재	2003	2005년 등재	공학	환경공학	Environmental Engineering Research		대한환경공학회	1226-1025	SCOPUS(2011)
등재	1998	2001년 등재	공학	환경공학	대한환경공학회지	Journal of Korean Society of Environmental Engineers	대한환경공학회	1225-5025
등재	2009	2012년 등재	공학	컴퓨터학	보안공학연구논문지	Journal of Security Engineering	보안공학연구지원센터	1738-7531
등재	2003	2006년 등재	공학	토목공학	한국터널지하공간학회 논문집	Journal of Korean Tunnelling and Underground Space Association	사단법인 한국터널지하공간학회	1229-2338
등재	2007	2013년 등재	공학	기계공학	유공압건설기계학회지	Journal of The Korean Society for Fluid Power and Construction Equipments	유공압건설기계학회	2234-8328
등재	2000	2002년 등재	공학	전기공학	전력전자학회 논문지	The Transactions of the Korean Institute of Power Electronics	전력전자학회	1229-2214
등재	2004	2007년 등재	공학	전기공학	전력전자학회 영문논문지	Journal of Power Electronics	전력전자학회	1598-2092	SCIE(2007) SCOPUS
등재	1999	2002년 등재	공학	제어계측공학	제어.로봇.시스템학회 논문지	Journal of Institute of Control, Robotics and Systems	제어·로봇·시스템학회	1976-5622	SCI, SCOPUS(2008)
등재	2002	2005년 등재	공학	제어계측공학	International Journal of Control, Automation, and Systems	International Journal of Control, Automation, and Systems	제어·로봇·시스템학회/대한전기학회	1598-6446	SCIE(2004), SCOPUS(2003)
등재	1999	2001년 등재	공학	기계공학	한국CAD/CAM학회 논문집		한국CAD/CAM학회	1226-0606
등재	2008	2012년 등재	공학	공학일반	정보기술아키텍처 연구	The Journal of Information Technology and Architecture	한국ITA학회	1738-382x
등재	2006	2009년 등재	공학	자동차공학	한국ITS학회 논문지	The Journal of The Korea Institute of Intelligent Transport Systems	한국ITS학회	1738-0774
등재	2002	2005년 등재	공학	공학일반	한국가스학회지	Journal of The Korean Institute of Gas	한국가스학회	1226-8402
등재	2005	2010년 등재	공학	토목공학	International Journal of STEEL STRUCTURES	International Journal of STEEL STRUCTURES	한국강구조학회	1598-2351	SCIE(2008)
등재	2000	2003년 등재	공학	토목공학	한국강구조학회 논문집	Journal of Korean Society of Steel Construction	한국강구조학회	1226-363X
등재	2003	2006년 등재	공학	건축공학	한국건설관리학회 논문집	Korean Journal of Construction Engineering and Management	한국건설관리학회	2005-6095
등재	2007	2010년 등재	공학	건축공학	한국건축시공학회지	Journal of the Korea Institute of Building Construction	한국건축시공학회	1598-2033
등재	2001	2004년 등재	공학	건축공학	건축역사연구	Journal of Achitectural History	한국건축역사학회	1598-1142
등재	2005	2008년 등재	공학	컴퓨터학	한국게임학회 논문지	Journal of Korea Game Society	한국게임학회	1598-4540
등재	1999	2002년 등재	공학	재료공학	한국결정성장학회지	Journal of the Korean Crystal Growth and Crystal Technology	한국결정성장학회	1225-1429
등재	2002	2005년 등재	공학	산업공학	한국경영공학회지		한국경영공학회	2005-7776
등재	2001	2005년 등재	공학	고분자공학	엘라스토머 및 콤포지트	Elastomers and Composites	한국고무학회	1226-8526
등재	1999	2001년 등재	공학	고분자공학	Macromolecular Research	Macromolecular Research	한국고분자학회	1598-5032	SCI(2002), SCOPUS
등재	1999	2001년 등재	공학	공학	폴리머	POLYMER(KOREA)	한국고분자학회	0379-153X	SCIE
등재	2005	2009년 등재	공학	건축공학	한국공간구조학회지	JOURNAL OF THE KOREAN ASSOCIATION FOR AND SPATIAL STRUCTURES	한국공간구조학회	1598-4095
등재	2000	2009년 등재	공학	공학일반	한국공간정보학회지		한국공간정보학회	2287-9242
등재	2001	2004년 등재	공학	화학공학	Journal of Industrial and Engineering Chemistry	Journal of Industrial and Engineering Chemistry	한국공업화학회	1226-086X	SCIE(1998) SCOPUS
등재	1999	2002년 등재	공학	화학공학	공업화학	Applied Chemistry for Engineering	한국공업화학회	1225-0112	SCOPUS(2013)
등재	2003	2010년 등재	공학	건축공학	교육시설	-	한국교육시설학회	1227-7258
등재	2001	2004년 등재	공학	안전공학	한국구조물진단유지관리공학회 논문집	Journal of The Korea Institute for Structural Maintenance and Inspection	한국구조물진단유지관리공학회	1226-6205
등재	2004	2007년 등재	공학	기계공학	한국군사과학기술학회지	Journal of the Korea Institute of Military Science and Technology	한국군사과학기술학회	1598-9127
등재	2005	2010년 등재	공학	기계공학	한국기계가공학회지	Journal of the Korean Society of Manufacturing Process Engineers	한국기계가공학회	1598-6721
등재	2004	2009년 등재	공학	건축공학	한국농촌건축학회논문집	JOURNAL OF THE KOREAN INSTITUTE OF RURAL ARCHITECTURE	한국농촌건축학회	1229-2532
등재	2003	2006년 등재	공학	토목공학	한국도로학회논문집		한국도로학회	1738-7159
등재	2004	2009년 등재	공학	기타공학	한국동력기계공학회지	Journal of the Korean Society for Power System Engineering	한국동력기계공학회	1226-7813
등재	2006	2011년 등재	공학	컴퓨터학	디지털컨텐츠학회논문지	Journal of Digital Contents Society	한국디지털콘텐츠학회	1598-2009
등재	2001	2003년 등재	공학	해양공학	한국마린엔지니어링학회지	JOURNAL OF THE KOREAN SOCIETY OF MARINE ENGINEERING	한국마린엔지니어링학회	2234-7925
등재	2001	2004년 등재	공학	재료공학	마이크로전자 및 패키징학회지	Jornal of the Microelectronics and Packaging Society	한국마이크로전자및패키징학회	1226-9360
등재	2002	2005년 등재	공학	화학공학	멤브레인	Membrane Journal	한국막학회	1226-0088
등재	2002	2005년 등재	공학	전자/정보통신공학	멀티미디어학회논문지	JOURNAL OF KOREA MULTIMEDIA SOCIETY	한국멀티미디어학회	1229-7771
등재	2001	2004년 등재	공학	환경공학	한국물환경학회지	Journal of Korean Society on Water Environment	한국물환경학회	1229-4144
등재	2009	2013년 등재	공학	생물공학	BioChip Journal	BioChip Journal	한국바이오칩학회	1976-0280	SCIE
등재	2006	2009년 등재	공학	전기공학	반도체디스플레이기술학회지	Journal of the Semiconductor & Display Technology	한국반도체디스플레이기술학회	1738-2270
등재	2006	2010년 등재	공학	원자력공학	방사성폐기물학회지	Journal of the Korean Radioactive Waste Society	한국방사성폐기물학회	1738-1894
등재	2004	2007년 등재	공학	전자/정보통신공학	방송공학회 논문지	JOURNAL OF BROADCAST ENGINEERING	한국방송공학회	1226-7953
등재	2006	2010년 등재	공학	기타공학	한국방재학회논문집	Journal of The Korean Society of Hazard Mitigation	한국방재학회	1738-2424
등재	2003	2006년 등재	공학	재료공학	Composites Research	Composites Research	한국복합재료학회	1598-6934
등재	2003	2006년 등재	공학	금속공학	CORROSION SCIENCE AND TECHNOLOGY	CORROSION SCIENCE AND TECHNOLOGY	한국부식방식학회	1598-6462
등재	1999	2001년 등재	공학	금속공학	한국분말야금학회지	JOURAL OF KOREAN POWER METALLURGY INSTIT	한국분말야금학회	1225-7591
등재	2001	2003년 등재	공학	기계공학	비파괴검사학회지	Journal of the Korean Society for Nondestructive Testing	한국비파괴검사학회	1225-7842
등재	2003	2006년 등재	공학	산업공학	산업경영시스템학회지	Journal of the Society of Korea Industrial and Systems Engineering	한국산업경영시스템학회	2005-0461
등재	2005	2010년 등재	공학	공학일반	한국산업정보학회논문지	Journal of the Korea Society Industrial Information System	한국산업정보학회	1229-3741
등재	2005	2008년 등재	공학	공학일반	한국산학기술학회논문지	Journal of Korea Academia-Industrial cooperation Society	한국산학기술학회	1975-4701
등재	2001	2004년 등재	공학	생물공학	Biotechnology and Bioprocess Engineering		한국생물공학회	1226-8372	SCIE(2003)
등재	1999	2002년 등재	공학	생물공학	KSBB Journal	Korean Society for Biotechnology and Bioengineering Journal	한국생물공학회	1225-7117
등재	2000	2004년 등재	공학	기계공학	한국생산제조시스템학회지	Journal of Manufacturing Engineening & Technology	한국생산제조시스템학회	2233-6036
등재	2004	2007년 등재	공학	의공학	생체재료학회지	Biomaterials Research	한국생체재료학회	1226-4601
등재	2006	2009년 등재	공학	건축공학	한국생태환경건축학회 논문집	KIEAE Journa	한국생태환경건축학회	1598-3730
등재	2003	2013년 등재	공학	섬유공학	Fibers and Polymers	Fibers and Polymers	한국섬유공학회	1229-9197	SCIE(2003), SCOPUS
등재	1998	2003년 등재	공학	섬유공학	한국섬유공학회지	Textile Science and Engineering	한국섬유공학회	1225-1089
등재	1998	2001년 등재	공학	재료공학	한국세라믹학회지	Journal of The Korean Ceramic Society	한국세라믹학회	1229-7801	SCOPUS
등재	2002	2005년 등재	공학	공학일반	센서학회지	Journal of Sensor Science and Technology	한국센서학회	1225-5475
등재	1998	2001년 등재	공학	금속공학	소성가공	Transactions of Materials Processing	한국소성가공학회	1225-696X
등재	1999	2001년 등재	공학	기계공학	한국소음진동공학회논문집	Transactions of the Korean Society for Noise and Vibration Engineering	한국소음진동공학회	1598-2785
등재	2003	2006년 등재	공학	기계공학	한국수소및신에너지학회논문집		한국수소및신에너지학회	1738-7264
등재	2000	2002년 등재	공학	토목공학	한국수자원학회 논문집	JOURNAL OF KOREA WATER RESOURCES ASSOCITION	한국수자원학회	1226-6280
등재	2003	2006년 등재	공학	토목공학	한국수처리학회지	Joural of Korean Society of Water Science and Technology	한국수처리학회	1225-7192
등재	2007	2010년 등재	공학	토목공학	한국습지학회지	Journal of Wetlands Researh	한국습지학회	1229-6031
등재	2004	2007년 등재	공학	기타공학	한국시뮬레이션학회 논문지	JOURNAL OF THE KOREA SOCIETY FOR SIMULATION	한국시뮬레이션학회	1225-5904
등재	2009	2012년 등재	공학	생물공학	Plant Biotechnology Reports	Plant Biotechnology Reports	한국식물생명공학회	1863-5466	SCIE(2009)
등재	2001	2004년 등재	공학	안전공학	한국안전학회지		한국안전학회	1738-3803
등재	2000	2003년 등재	공학	자원공학	터널과 지하공간	TUNNEL AND UNDERGROUND SPACE	한국암반공학회	1225-1275
등재	2002	2007년 등재	공학	기계공학	한국액체미립화 학회지	Journal of ILASS-Korea	한국액체미립화학회	1226-2277
등재	2003	2011년 등재	공학	기계공학	에너지공학		한국에너지공학회	1598-7981
등재	2005	2009년 등재	공학	기계공학	한국연소학회지	Journal of The Korean Society of Combustion	한국연소학회	1226-0959
등재	2002	2005년 등재	공학	재료공학	열처리공학회지	Journal of the Korean Society for Heat Treatment	한국열처리공학회	1225-1070
등재	2000	2002년 등재	공학	섬유공학	한국염색가공학회지	Textile Coloration and Finishing	한국염색가공학회	1229-0033
등재	1999	2004년 등재	공학	원자력공학	Nuclear Engineering and Technology	Nuclear Engineering and Technology	한국원자력학회	1738-5733	SCIE,SCOPUS (2014.2)
등재	2003	2013년 등재	공학	공학일반	The Korea-Australia Rheology Journal	The Korea-Australia Rheology Journal	한국유변학회	1226-119X	SCIE, SCOPUS
등재	2012	2013년 등재	공학	공학	Internation Journal of Fluid Machinery and Systems		한국유체기계학회	-	SCOPUS(2012)
등재	2003	2006년 등재	공학	기계공학	한국유체기계학회 논문집	The KSFM journal of Fluid Machinery and Systems	한국유체기계학회	2287-9706
등재	2002	2006년 등재	공학	화학공학	韓國油化學會誌(한국유화학회지)	Journal of The Korean Oil Chemists＇ Society	한국유화학회	1225-9098
등재	1999	2002년 등재	공학	기계공학	한국윤활학회지	Journal of KSTLE	한국윤활학회	1229-4845
등재	2010	2013년 등재	공학	공학일반	융합보안 논문지	Journal of convergence security	한국융합보안학회	1598-7329
등재	1999	2001년 등재	공학	전자/정보통신공학	한국음향학회지	THE JOURNAL OF THE ACOUSTICAL SOCIETY OF KOREA	한국음향학회	1225-4428
등재	2003	2008년 등재	공학	건축공학	의료·복지 건축	JOURNAL OF THE KOREA INSTITUTE OF HEALTHCARE ARCHITECTURE	한국의료복지건축학회	1975-3349
등재	2006	2010년 등재	공학	전자/정보통신공학	한국인터넷방송통신학회 논문지	The Institute of Internet, Broadcasting and Communication	한국인터넷방송통신학회	2288-0879
등재	2009	2013년 등재	공학	컴퓨터학	KSII Transactions on Internet and Information Systems	KSII Transactions on Internet and Information Systems	한국인터넷정보학회	1976-7277	SCIE, SCOPUS
등재	2003	2006년 등재	공학	컴퓨터학	인터넷정보학회논문지	Journal of Korean Society for Internet Information	한국인터넷정보학회	1598-0170
등재	2004	2006년 등재	공학	자동차공학	International Journal of Automotive Technology	International Journal of Automotive Technology	한국자동차공학회	1229-9138	SCIE(2003)
등재	1999	2002년 등재	공학	자동차공학	한국자동차공학회 논문집	Transactions of KSAE	한국자동차공학회	1225-6382
등재	2011	2013년 등재	공학	자원공학	Geosystem Engineering		한국자원공학회	1226-9328	SCOPUS(2013)
등재	1999	2001년 등재	공학	자원공학	한국자원공학회지	Journal of the Korean Society of Mineral and Energy Resources Engineers	한국자원공학회	2288-0291
등재	2000	2004년 등재	공학	환경공학	자원리싸이클링	Journal of The Korean Institute of Resources Recycling	한국자원리싸이클링학회	1225-8326
등재	1999	2002년 등재	공학	재료공학	한국재료학회지	Korean Journal of Materials Research	한국재료학회	1225-0562	SCOPUS 등재(2014)
등재	2003	2006년 등재	공학	전기공학	Transactions on Electrical and Electronic Materials	Transactions on Electrical and Electronic Materials	한국전기전자재료학회	1229-7607
등재	1998	2001년 등재	공학	전기공학	전기전자재료학회논문지	Journal of the Korean Institute of Electrical and Electronic Material Engineers	한국전기전자재료학회	1226-7945
등재	2003	2006년 등재	공학	전자/정보통신공학	전기전자학회논문지	Journal of IKEEE	한국전기전자학회	1226-7244
등재	1999	2002년 등재	공학	토목공학	한국전산구조공학회논문집	Journal of the Computational Structural Engineering Institute of Korea	한국전산구조공학회	1229-3059
등재	2002	2006년 등재	공학	기계공학	한국전산유체공학회지	Korean Society of Computatuonal Fluids Engineering	한국전산유체공학회	1598-6071
등재	2001	2005년 등재	공학	컴퓨터학	한국전자거래학회지	The Journal of Society for e-Business Studies	한국전자거래학회	2288-3908
등재	2003	2003년 등재	공학	전자/정보통신공학	ETRI Journal	ETRI Journal	한국전자통신연구원	1225-6463	SCI(1998), SCOPUS
등재	2004	2007년 등재	공학	전자/정보통신공학	Journal of Electromagnetic Engineering and Science	Journal of Electromagnetic Engineering and Science	한국전자파학회	2234-8409
등재	2000	2004년 등재	공학	전기공학	한국전자파학회 논문지	The Journal Of Korean Institute of Electromagnetic Engineering and Science	한국전자파학회	1226-3133
등재	2003	2006년 등재	공학	기계공학	International Journal of Precision Engineering and Manufacturing	International Journal of Precision Engineering and Manufacturing	한국정밀공학회	2234-7593	SCIE(2007)
등재	1998	2001년 등재	공학	기계공학	한국정밀공학회지	Journal of the Korean Society for Precision Engineering	한국정밀공학회	1225-9071
등재	2007	2010년 등재	공학	컴퓨터학	데이타베이스연구	Database Research	한국정보과학회	1598-9798
등재	1999	2002년 등재	공학	컴퓨터학	정보과학회논문지 : 데이타베이스	Journal of KIISE : Databases	한국정보과학회	1229-7739
등재	1999	2002년 등재	공학	컴퓨터학	정보과학회논문지 : 소프트웨어 및 응용	Journal of KIISE : Software and Applications	한국정보과학회	1229-6848
등재	1999	2002년 등재	공학	컴퓨터학	정보과학회논문지 : 시스템 및 이론	Journal of KIISE : Computer Systems and Theory	한국정보과학회	1229-683X
등재	1999	2002년 등재	공학	컴퓨터학	정보과학회논문지 : 정보통신	Journal of KIISE : Information Networking	한국정보과학회	1229-7720
등재	1999	2002년 등재	공학	컴퓨터학	정보과학회논문지 : 컴퓨팅의 실제 및 레터	Journal of KIISE : Computing Practices and Letters	한국정보과학회	1229-7712
등재	2006	2009년 등재	공학	공학일반	한국정보기술학회논문지	Journal of Korean Institute of Information Technology	한국정보기술학회	1598-8619
등재	2007	2011년 등재	공학	전기공학	Journal of Information Display		한국정보디스플레이학회	1598-0316
등재	2003	2005년 등재	공학	컴퓨터학	정보보호학회논문지	Journal of The Korea Institute of Information Security and Cryptology	한국정보보호학회	1598-3986
등재	2009	2012년 등재	공학	컴퓨터학	JIPS(Journal of Information Processing Systems)	Journal of Information Processing Systems	한국정보처리학회	1976-913X	SCOPUS(2012)
등재	2000	2003년 등재	공학	공학	정보처리학회논문지. 소프트웨어 및 데이터 공학	KIPS Transactions on Software and Data Engineering	한국정보처리학회	2287-5905
등재	2000	2003년 등재	공학	공학	정보처리학회논문지. 컴퓨터 및 통신시스템	KIPS Transactions on Computer and Communication Systems	한국정보처리학회	2287-5891
등재	2006	2010년 등재	공학	전자/정보통신공학	Journal of Information and Communication Convergence Engineering	Journal of Information and Communication Convergence Engineering	한국정보통신학회	2234-8255
등재	2002	2005년 등재	공학	전자/정보통신공학	한국정보통신학회논문지	Journal of the Korea Institute Of Information and Communication Engineering	한국정보통신학회	2234-4772
등재	2001	2004년 등재	공학	전기공학	조명.전기설비학회논문지		한국조명.전기설비학회	1229-4691
등재	2008	2013년 등재	공학	의공학	조직공학과 재생의학	Tissue Engineering and Regenerative Medicine	한국조직공학과 재생의학회	1738-2696	SCIE(2008)
등재	2000	2005년 등재	공학	금속공학	한국주조공학회지	Journal of Korea Foundry Society	한국주조공학회	1598-706X
등재	2003	2006년 등재	공학	자원공학	지구물리와 물리탐사	Geophysics and Geophysical Exploration	한국지구물리.물리탐사학회	1229-1064
등재	2004	2007년 등재	공학	전기공학	International Journal of Fuzzy Logic and Intelligent systems	International Journal of Fuzzy Logic and Intelligent systems	한국지능시스템학회	1598-2645
등재	1999	2002년 등재	공학	전기공학	한국지능시스템학회 논문지	Journal of Korean Institute of Intelligent Systems	한국지능시스템학회	1976-9172
등재	2001	2004년 등재	공학	산업공학	지능정보연구		한국지능정보시스템학회	1229-4152
등재	2002	2005년 등재	공학	기타공학	한국지리정보학회지	Journal of the Korean Association of Geographic Information Studies	한국지리정보학회	1226-9719
등재	1998	2001년 등재	공학	토목공학	한국지반공학회논문집	Journal of the korean geotechnical society	한국지반공학회	1229-2427
등재	2004	2007년 등재	공학	토목공학	한국지반환경공학회 논문집	JOURNAL of THE KOREAN GEOENVIRONMENTAL SOCIETY	한국지반환경공학회	1598-0820
등재	1999	2002년 등재	공학	토목공학	한국지진공학회논문집	Jorunal of the Earthquake Engineering Society of Korea	한국지진공학회	1226-525X
등재	2000	2003년 등재	공학	환경공학	지하수토양환경	The Journal of Korean Society of Soil and Groundwater Environment	한국지하수토양환경학회	1598-6438
등재	2005	2008년 등재	공학	토목공학	한국지형공간정보학회지	The Korea Society For GeospatIal Information System	한국지형공간정보학회	1598-2955
등재	2008	2011년 등재	공학	컴퓨터학	한국차세대컴퓨팅학회 논문지	The Journal of Korean Institute of Next Generation Computing	한국차세대컴퓨팅학회	1975-681X
등재	2003	2006년 등재	공학	교통공학	한국철도학회논문집	JOURNAL OF THE KOREAN SOCIETY FOR RAILWAY	한국철도학회	1738-6225
등재	2005	2008년 등재	공학	화학공학	청정기술	CLEAN TECHNOLOGY	한국청정기술학회	1598-9712
등재	2005	2008년 등재	공학	전기공학	한국초전도∙저온논문지	Progress in Superconductivity and Cryogenics	한국초전도∙저온공학회/한국초전도학회	1229-3008
등재	2003	2006년 등재	공학	항공우주공학	한국추진공학회지	Journal of the Korean Society of Propulsion Engineers	한국추진공학회	1226-6027
등재	2002	2005년 등재	공학	토목공학	한국측량학회지	JOURNAL OF THE KOREAN SOCIETY OF SURVEY,GEODESY,PHOTOGRAMMETRY, AND CARTOGRAPHY	한국측량학회	1598-4850	SCOPUS(2005)
등재	2004	2007년 등재	공학	컴퓨터학	한국컴퓨터정보학회논문지	Journal of The Korea Society of Computer and Information	한국컴퓨터정보학회	1598-849X
등재	2009	2012년 등재	공학	토목공학	International Journal of Concrete Structures and Materials	International Journal of Concrete Structures and Materials	한국콘크리트학회	1976-0485
등재	2000	2003년 등재	공학	건축공학	콘크리트학회 논문집	Journal of the Korea Concrete Institute	한국콘크리트학회	1229-5515
등재	2008	2011년 등재	공학	컴퓨터학	International Journal of Contents	International Journal of Contents	한국콘텐츠학회	1738-6764
등재	2005	2008년 등재	공학	고분자공학	Journal of Chitin and Chitosan	Journal of Chitin and Chitosan	한국키틴키토산학회	1229-4160
등재	2002	2005년 등재	공학	기계공학	한국태양에너지학회 논문집	Journal of The Korean Solar Energy Society	한국태양에너지학회	1598-6411
등재	2007	2010년 등재	공학	토목공학	한국토목섬유학회 논문집	Journal of the Korean Geosynthetics Society	한국토목섬유학회	1975-2423
등재	2001	2005년 등재	공학	전자/정보통신공학	Journal of Communications and Networks	Journal of Communications and Networks	한국통신학회	1229-2370	SCI(2005), SCOPUS
등재	2001	2003년 등재	공학	공학일반	한국통신학회논문지	The Journal of the KICS	한국통신학회	1226-4717
등재	2000	2003년 등재	공학	환경공학	한국폐기물자원순환학회지	JOURNAL OF KOREA SOCIETY OF WASTE MANAGEMENT	한국폐기물자원순환학회	2093-2332
등재	1999	2005년 등재	공학	재료공학	한국표면공학회지	Journal of The Korean Institute of Surface Engineering	한국표면공학회	1225-8024
등재	1999	2002년 등재	공학	산업공학	품질경영학회지	Journal of Korean Society for Quality Management	한국품질경영학회	1229-1889
등재	2001	2004년 등재	공학	토목공학	Wind and Structures, An International Journal	Wind and Structures, An International Journal	한국풍공학회	1226-6116	SCIE
등재	1999	2002년 등재	공학	환경공학	생태와 환경	Korean Journal of Ecology and Environment	한국하천호수학회/한국생태학회	2288-1115
등재	2011	2013년 등재	공학	항공우주공학	International Journal of Aeronautical and Space Sciences	International Journal of Aeronautical and Space Sciences	한국항공우주학회	1229-9626	SCOPUS(2011)
등재	1999	2002년 등재	공학	항공우주공학	한국항공우주학회지	Journal of The Korean Society Aeronautical and Space Sciences	한국항공우주학회	1225-1348
등재	2004	2009년 등재	공학	항공우주공학	한국항공운항학회지	Journal of the Korean Society for Aeronautical Science and Flight operation	한국항공운항학회	1225-9705
등재	2005	2008년 등재	공학	항공우주공학	한국항행학회논문지	The Journal of Korea Navigation Institute	한국항행학회	1226-9026
등재	2000	2002년 등재	공학	토목공학	한국해안·해양공학회논문집	Journal of Korean Society of Coastal and Ocean Engineers	한국해안,해양공학회	1976-8192
등재	2001	2004년 등재	공학	해양공학	한국해양공학회지	Journal of Ocean Engineering and Technology	한국해양공학회	1225-0767
등재	2002	2005년 등재	공학	공학일반	한국화재소방학회 논문지	Fire Science and Engineering	한국화재소방학회	1738-7167
등재	1999	2001년 등재	공학	화학공학	Korean Chemical Engineering Research(HWAHAK KONGHAK)	Korean Chemical Engineering Research	한국화학공학회	0304-128X
등재	1999	2002년 등재	공학	화학공학	The Korean Journal of Chemical Engineering	The Korean Journal of Chemical Engineering	한국화학공학회	0256-1115	SCIE(1998)
등재	2001	2004년 등재	공학	환경공학	환경영향평가	Journal of Environmental Impact Assessment	한국환경영향평가학회	1225-7184
등재	2003	2006년 등재	공학	재료공학	Journal of Ceramic Processing Research		한양대학교 세라믹공정연구센터	1229-9162	SCI(2006)
등재	2005	2008년 등재	의약학	간호학	간호행정학회지	Journal of Korean Academy of Nursing Administration	간호행정학회	1225-9330
등재	2009	2013년 등재	의약학	내과학	Gut and Liver		거트앤리버 발행위원회	1976-2283	SCIE(2009)
등재	2003	2006년 등재	의약학	한의학	Korean Journal of Acupuncture	Korean Journal of Acupuncture	경락경혈학회	2287-3368
등재	2001	2004년 등재	의약학	기타의약학	Journal of Ginseng Research	Journal of Ginseng Research	고려인삼학회	1226-8453	SCIE(2010) SCOPUS(2011)
등재	2005	2008년 등재	의약학	간호학	기본간호학회지	The Journal of Fundamentals of Nursing	기본간호학회	1225-9012
등재	2007	2010년 등재	의약학	간호학	기초간호자연과학회지	The journal of korean biological nursing science	기초간호학회	1229-6155
등재	2008	2011년 등재	의약학	간호학	노인간호학회지	Journal of Korean Gerontological Nursing	노인간호학회	1229-5299
등재	2001	2006년 등재	의약학	소아과학	Allergy Asthma & Respiratory Disease		대한 소아알레르기 호흡기학회/대한천식알레르기학회	2288-0402
등재	1999	2004년 등재	의약학	가정의학	Korean Journal of Family Medicine	Korean Journal of Family Medicine	대한가정의학회	2005-6443
등재	2004	2007년 등재	의약학	의약학	Clinical and Molecular Hepatology	Clinical and Molecular Hepatology	대한간학회	2287-2728	SCOPUS(2004)
등재	2002	2011년 등재	의약학	내과학	Infection and Chemotherapy		대한감염학회/대한화학요법학회	1598-8112
등재	2008	2011년 등재	의약학	정형외과학	대한 견주관절 학회지	Clinics in Shoulder and Elbow	대한견주관절학회	1226-9344
등재	2000	2004년 등재	의약학	내과학	Tuberculosis and Respiratory Diseases		대한결핵및호흡기학회	1738-3536
등재	2004	2009년 등재	의약학	정형외과학	Hip and Pelvis	Hip and Pelvis	대한고관절학회	2287-3260
등재	2003	2008년 등재	의약학	정형외과학	대한골절학회지	Journal of the Korean Fracture Society	대한골절학회	1225-1682
등재	2000	2004년 등재	의약학	치의학	대한구강보건학회지	Journal of Korean Academy of Oral Health	대한구강보건학회	1225-388X
등재	2005	2008년 등재	의약학	치의학	International Journal of Oral Biology	International Journal of Oral Biology	대한구강생물학회	1226-7155
등재	2000	2003년 등재	의약학	치의학	Imaging Science in Dentistry	Imaging Science in Dentistry	대한구강악안면방사선학회	2233-7822	SCOPUS(2012)
등재	2003	2007년 등재	의약학	치의학	대한구강악안면병리학회지	The Korean Journal of Oral and Maxillofacial Pathology	대한구강악안면병리학회	1225-1577
등재	2000	2003년 등재	의약학	치의학	대한구강악안면외과학회지	Journal of the Korean Association of Oral and Maxillofacial Surgeons	대한구강악안면외과학회	2234-7550
등재	2008	2011년 등재	의약학	간호학	근관절건강학회지	The Journal of Rheumatology Health	대한근관절건강학회	1975-9398
등재	1998	2001년 등재	의약학	예방의학/직업환경의학	The Korean Journal of Parasitology	The Korean Journal of Parasitology	대한기생충학회	0023-4001	SCIE, SCOPUS
등재	2004	2009년 등재	의약학	비뇨기과학	The World Journal of Men's Health	The World Journal of Men's Health	대한남성과학회	2287-4208
등재	2005	2008년 등재	의약학	내과학	The Korean Journal of Internal Medicine	The Korean Journal of Internal Medicine	대한내과학회	1226-3303
등재	2000	2003년 등재	의약학	내과학	대한내과학회지	The Korean Journal of Medicine	대한내과학회	1226-329X
등재	2004	2007년 등재	의약학	내과학	대한내분비학회지	Endocrinology and Metabolism	대한내분비학회	2093-596X
등재	2000	2006년 등재	의약학	내과학	Diabetes and Metabolism Journal	Diabetes and Metabolism Journal	대한당뇨병학회	2233-6079	SCOPUS(2013)
등재	2003	2006년 등재	의약학	일반외과학	Annals of Coloproctolgy	Annals of Coloproctolgy	대한대장항문학회	2287-9714
등재	2000	2003년 등재	의약학	한의학	동의생리병리학회지	Korean Journal of Oriental Physiology & Pathology	대한동의병리학회	1738-7698
등재	2003	2006년 등재	의약학	내과학	대한류마티스학회지	The Journal of the Korean Rheumatism Association	대한류마티스학회	2093-940X
등재	2001	2004년 등재	의약학	마취과학	Korean Journal of Anesthesiology	Korean Journal of Anesthesiology	대한마취통증의학회	2005-6419
등재	2004	2009년 등재	의약학	면역학	Immune Network	Immune Network	대한면역학회	1598-2629
등재	2008	2012년 등재	의약학	물리치료학	대한물리치료학회지	The Journal of Korean Society of Physical Therapy	대한물리치료학회	1229-0475
등재	2005	2010년 등재	의약학	성형외과학	Archives of Aesthetic Plastic Surgery	Archives of Aesthetic Plastic Surgery	대한미용성형외과학회	2234-0831
등재	2005	2009년 등재	의약학	비뇨기과학	International Neurourology Journal	International Neurourology Journal	대한배뇨장애요실금학회	1598-186X	SCOPUS(2011)
등재	1999	2009년 등재	의약학	병리학	The Korean Journal of Pathology	The Korean Journal of Pathology	대한병리학회/대한세포병리학회	1738-1843	SCIE
등재	2002	2005년 등재	의약학	한의학	대한본초학회지	The Korea Journal of Herbology	대한본초학회	1229-1765
등재	2005	2012년 등재	의약학	산부인과학	Journal of Gynecologic Oncology	Journal of Gynecologic Oncology	대한부인종양학회	2005-0380
등재	2008	2011년 등재	의약학	정신과학	대한불안의학회지	Anxiety and Mood	대한불안의학회	1738-9046
등재	2007	2010년 등재	의약학	이비인후과학	Journal of Rhinology	Journal of Rhinology	대한비과학회	1229-1498
등재	1999	2002년 등재	의약학	비뇨기과학	Korean Journal of Urology		대한비뇨기과학회	2005-6737	SCOPUS 등재(2005)
등재	2006	2010년 등재	의약학	의학일반	대한비만학회지	The Korean Journal of Obesity	대한비만학회	1226-4407
등재	2002	2007년 등재	의약학	산부인과학	Obstetrics & Gynecology Science	Obstetrics & Gynecology Science	대한산부인과학회	2287-8572
등재	2004	2007년 등재	의약학	정신과학	생물정신의학	Journal of Korean Society of Biological Psychiatry	대한생물정신의학회	1225-8709
등재	2005	2010년 등재	의약학	정신과학	생물치료정신의학	Journal of the Korean Society of Biological Therapies in Psychiatry	대한생물치료정신의학회	1225-9454
등재	2004	2007년 등재	의약학	산부인과학	Clinical and Experimental Reproductive Medicine	Clinical and Experimental Reproductive Medicine	대한생식의학회	2233-8233	SCOPUS(2012)
등재	2001	2004년 등재	의약학	성형외과학	Archives of Plastic Surgery	Archives of Plastic Surgery	대한성형외과학회	2234-6163
등재	2000	2003년 등재	의약학	소아과학	Korean Journal of Pediatrics	Korean Journal of Pediatrics	대한소아과학회	1738-1061	SCOPUS(2011)
등재	2007	2010년 등재	의약학	소아과학	Annals of Pediatirc Endocrinology & Metabolism	Annals of Pediatirc Endocrinology & Metabolism	대한소아내분비학회	1226-2242
등재	2003	2007년 등재	의약학	소아과학	Pediatric Gastroenterology, Hepatology & Nutrition	Pediatric Gastroenterology, Hepatology & Nutrition	대한소아소화기영양학회	2234-8646
등재	2004	2010년 등재	의약학	소아과학	대한소아신장학회지	Journal of the Korean Society of Pediatric Nephrology	대한소아신장학회	1226-5292
등재	2006	2009년 등재	의약학	정신과학	소아 청소년 정신의학	Korean Journal of Child & Adolescent Psychiatry	대한소아청소년 정신의학회	1225-729X
등재	2001	2003년 등재	의약학	치의학	대한소아치과학회지	Journal of the Korean academy of pediatric dentistry	대한소아치과학회	1226-8496
등재	2004	2007년 등재	의약학	내과학	Journal of Neurogastroenterology and Motility (JNM)	Journal of Neurogastroenterology and Motility (JNM)	대한소화기 기능성질환∙운동학회	2093-0879	SCOPUS(2011)
등재	2004	2007년 등재	의약학	내과학	Clinical Endoscopy	Clinical Endoscopy	대한소화기내시경학회	2234-2400	SCOPUS(2013)
등재	1999	2002년 등재	의약학	내과학	대한소화기학회지	The Korean Journal of Gastroenterology	대한소화기학회	1598-9992
등재	2003	2006년 등재	의약학	수의학	Journal of Veterinary Science	Journal of Veterinary Science	대한수의학회	1229-845X	SCIE(2006)
등재	1999	2001년 등재	의약학	수의학	대한수의학회지	Korean J. of Veterinary Research	대한수의학회	1225-0198	SCOPUS(2011)
등재	2003	2006년 등재	의약학	기타의약학	대한스포츠의학회지	The Korea Journal of Sports Medicine	대한스포츠의학회	1226-3729
등재	2008	2012년 등재	의약학	신경과학	Journal of Clinical Neurology		대한신경과학회	1738-6586	SCIE(2008)
등재	2000	2003년 등재	의약학	신경과학	대한신경과학회지	Journal of the Korean Neurological Association	대한신경과학회/대한노인신경의학회	1225-7044
등재	2003	2006년 등재	의약학	신경외과학	대한신경외과학회지	Journal of Korean Neurosurgical Society	대한신경외과학회	1225-8245
등재	2007	2010년 등재	의약학	정신과학	PSYCHIATRY INVESTIGATION		대한신경정신의학회	1738-3684	SCIE
등재	2003	2006년 등재	의약학	정신과학	신경정신의학	JOURNAL OF THE KOREAN NEUROPSYCHIATRIC ASSOCIATION	대한신경정신의학회	1015-4817
등재	2002	2005년 등재	의약학	내과학	Kidney Research and Clinical Practice	Kidney Research and Clinical Practice	대한신장학회	2211-9132	SCOPUS(2013)
등재	2001	2004년 등재	의약학	내과학	Korean Circulation Journal	Korean Circulation Journal	대한심장학회	1738-5520	SCOPUS (2006)
등재	1999	2004년 등재	의약학	치의학	Maxillofacial Plastic Reconstructive Surgery	Maxillofacial Plastic Reconstructive Surgery	대한악안면성형재건외과학회	2288-8101
등재	2007	2010년 등재	의약학	안과학	Korean Journal of Ophthalmology	Korean Journal of Ophthalmology	대한안과학회	1011-8942	SCOPUS(2010)
등재	2003	2007년 등재	의약학	안과학	대한안과학회지	Journal of The Korean Ophthalmological Society	대한안과학회	0378-6471
등재	2002	2005년 등재	의약학	치의학	Journal of Oral Medicine and Pain	Journal of Oral Medicine and Pain	대한안면통증∙구강내과학회	1225-0627
등재	2005	2008년 등재	의약학	예방의학/직업환경의학	대한암예방학회지	Cancer Prevention Research	대한암예방학회	2288-3649
등재	2002	2005년 등재	의약학	의약학	Cancer Research and Treatment	Cancer Research and Treatment	대한암학회	1598-2998	SCIE(2009) SCOPUS(2011)
등재	2001	2004년 등재	의약학	약리학	The Korean Journal of Physiology & Pharmacology	THE KOREAN JOURNAL OF Physiology & Pharmacology	대한약리학회/대한생리학회	1226-4512	SCIE(2008)
등재	2005	2008년 등재	의약학	한의학	Journal of Pharmacopuncture	Journal of Pharmacopuncture	대한약침학회	2093-6966
등재	1998	2001년 등재	의약학	약학	Archives of Pharmacal Research	Archives of Pharmacal Research	대한약학회	0253-6269	SCIE(1995), SCOPUS
등재	1999	2004년 등재	의약학	약학	약 학 회 지	YAKHAK HOEJI	대한약학회	0377-9556
등재	2003	2007년 등재	의약학	방사선과학	Korean Journal of Radiology	Korean Journal of Radiology	대한영상의학회	1229-6929	SCIE(2001)
등재	2000	2003년 등재	의약학	방사선과학	대한영상의학회지	Journal of The Korean Radiological Society	대한영상의학회	1738-2637
등재	1998	2001년 등재	의약학	예방의학/직업환경의학	예방의학회지	Journal of Preventive Medicine and Public Health	대한예방의학회	1975-8375	SCOPUS(2006)
등재	2007	2010년 등재	의약학	한의학	대한예방한의학회지		대한예방한의학회	1226-7066
등재	2002	2006년 등재	의약학	일반외과학	대한외과학회지	Annals of Surgical Treatment and Research	대한외과학회	2288-6575
등재	2009	2013년 등재	의약학	일반외과학	대한위암학회지	Journal of Korean Gastric Cancer Association	대한위암학회	1598-1320	SCOPUS(2013)
등재	2003	2006년 등재	의약학	응급의학	대한응급의학회지	Journal of The Korean Society of Emergency Medicine	대한응급의학회	1226-4334
등재	2003	2006년 등재	의약학	예방의학/직업환경의학	Healthcare Informatics Research	Healthcare Informatics Research	대한의료정보학회	2093-3681	SCOPUS(2013)
등재	2007	2013년 등재	의약학	의약학	대한의사협회지	Journal of the Korean Medical Association	대한의사협회	1975-8456	SCIE, SCOPUS(2007)
등재	1999	2002년 등재	의약학	의학일반	Journal of Korean Medical Science	Journal of Korean Medical Science	대한의학회	1011-8934	SCI(2005)
등재	2009	2013년 등재	의약학	이비인후과학	Clinical and Experimental Otorhinolaryngology	Clinical and Experimental Otorhinolaryngology	대한이비인후과학회	1976-8710	SCIE, SCOPUS
등재	1999	2002년 등재	의약학	이비인후과학	대한이비인후과학회지 두경부외과학	Korean Journal of Otorhinolaryngology Head and Neck Surgery	대한이비인후과학회	2092-5859
등재	2005	2009년 등재	의약학	임상병리학	Annals of Clinical Microbiology	Annals of Clinical Microbiology	대한임상미생물학회	2288-0585
등재	2008	2011년 등재	의약학	신경과학	대한임상신경생리학회	Journal of Korean Society for clinical Neurophysiology	대한임상신경생리학회	1229-6414
등재	2007	2013년 등재	의약학	의약학	임상약리학회지	The Journal of Korean Society for Clinical Pharmacology and Therapeutics	대한임상약리학회	1225-5467	SCOPUS(2007)
등재	2004	2011년 등재	의약학	방사선과학	대한자기공명의과학회지	Journal of the Korean Society of Magnetic Resonance in Medicine	대한자기공명의과학회	1226-9751
등재	2005	2008년 등재	의약학	작업치료학	대한작업치료학회지	Journal of Korean Society of Occupational Therapy	대한작업치료학회	1226-0134
등재	2008	2011년 등재	의약학	내과학	Intestinal research		대한장연구학회	1598-9100
등재	2000	2002년 등재	의약학	재활의학	Annals of Rehabilitation Medicine		대한재활의학회	2234-0645
등재	2007	2013년 등재	의약학	의약학	Electrolytes & Blood Pressure	Electrolytes & Blood Pressure	대한전해질학회	1738-5997	SCOPUS(2007)
등재	2007	2013년 등재	의약학	정신과학	Clinical Psychopharmacology and Neuroscience		대한정신약물학회	1738-1088	SCOPUS(2007)
등재	2002	2005년 등재	의약학	정신과학	대한정신약물학회지	The Korean Journal of Psychopharmacology	대한정신약물학회	1017-5717
등재	2010	2013년 등재	의약학	정형외과학	Clinics in Orthopedic Surgery	Journal of the Korean Orthopaedic Association	대한정형외과학회	2005-291x	SCOPUS(2010)
등재	2002	2005년 등재	의약학	정형외과학	대한정형외과학회지		대한정형외과학회	1226-2102
등재	2008	2013년 등재	의약학	정형외과학	대한족부족관절학회지	journal of korean foot and ankle society	대한족부족관절학회	1738-3757
등재	2008	2011년 등재	의약학	간호학	Asian Oncology Nursing	Asian Oncology Nursing	대한종양간호학회	2287-2434
등재	2001	2004년 등재	의약학	예방의학/직업환경의학	대한직업환경의학회지	The Korean Journal of Occupational and Environmental Medicine	대한직업환경의학회	1225-3618
등재	1999	2002년 등재	의약학	병리학	Annals of Laboratory Medicine	Annals of Laboratory Medicine	대한진단검사의학회	2234-3806	SCIE(2008)
등재	2011	2013년 등재	의약학	정형외과학	Asian Spine Journal	Asian Spine Journal	대한척추외과학회	1976-1902	SCOPUS(2011)
등재	2007	2010년 등재	의약학	정형외과학	대한척추외과학회지	Journal of Korean Society of Spine Surgery	대한척추외과학회	2093-4378
등재	2009	2013년 등재	의약학	내과학	Allergy, Asthma & Immunology Research	AAIR	대한천식알레르기학회/대한 소아알레르기 호흡기학회	2092-7355	SCIE(2009), SCOPUS(2009)
등재	2011	2013년 등재	의약학	의약학	korean journal of audiology		대한청각학회	2092-9862	SCOPUS(2011)
등재	2002	2006년 등재	의약학	해부학	대한체질인류학회지	The Korean Journal of Physical Anthropology	대한체질인류학회	1225-150X
등재	2003	2006년 등재	의약학	방사선과학	ULTRASONOGRAPHY		대한초음파의학회	1015-7085
등재	2000	2005년 등재	의약학	치의학	대한치과교정학회지	The Korean Journal of Orthodontics	대한치과교정학회	1225-5610	SCIE
등재	2000	2003년 등재	의약학	치의학	대한치과기재학회지	J. Korea Res. Soc. Dent. Mater.	대한치과기재학회	1225-1631
등재	2000	2005년 등재	의약학	치의학	Restorative Dentistry and Endodontics	Restorative Dentistry and Endodontics	대한치과보존학회	2234-7658
등재	2009	2010년 등재	의약학	기타의약학	The Journal of Advanced of Prosthodontics	The Journal of Advanced of Prosthodontics	대한치과보철학회	2005-7806	SCIE(2012)
등재	2001	2010년 등재	의약학	치의학	대한치과보철학회지	The Journal of Korean Academy of Prosthodontics	대한치과보철학회	0301-2875
등재	2007	2013년 등재	의약학	치의학	대한치과의사협회지	The Journal of the Korean Dental Association	대한치과의사협회	0376-4672	SCOPUS(2007)
등재	2007	2010년 등재	의약학	신경과학	Dementia and Neurocognitive Disorders(대한치매학회지)	Dementia and Neurocognitive Disorders	대한치매학회	1738-1495
등재	2002	2005년 등재	의약학	치의학	Journal of Periodontal & Implant Science	Journal of Periodontal & Implant Science	대한치주과학회	2093-2278	SCOPUS(2011)
등재	1999	2002년 등재	의약학	한의학	대한침구의학회지	THE ACUPUNCTURE	대한침구의학회	1229-1137
등재	2005	2008년 등재	의약학	치의학	구강회복응용과학지	Journal of Dental Rehabilitation and Applied Science	대한턱관절교합학회	2233-4084
등재	2000	2004년 등재	의약학	마취과학	The Korean Journal of Pain		대한통증학회	2005-9159
등재	2007	2010년 등재	의약학	피부과학	Annals of Dermatology		대한피부과학회	1013-9087	SCIE, SCOPUS(2007)
등재	2000	2003년 등재	의약학	피부과학	대한피부과학회지	Korean Journal of Dermatology	대한피부과학회	0494-4739	SCOPUS
등재	2003	2006년 등재	의약학	한의학	대한한방내과학회지	The Journal of Korean Oriental Internal Medicine	대한한방내과학회	1226-9174
등재	2002	2006년 등재	의약학	한의학	대한한방부인과학회지	The Journal of Oriental Obstetrics ＆ Gynecology	대한한방부인과학회	1229-4292
등재	2005	2008년 등재	의약학	한의학	대한한방소아과학회지	The Journal of Pediatrics of Korean Medicine	대한한방소아과학회	1226-8038
등재	2004	2007년 등재	의약학	한의학	동의신경정신과학회지	The Korean Society of Oriental Neuropsychiatry	대한한방신경정신과학회	1226-6396
등재	2005	2008년 등재	의약학	한의학	한방안이비인후피부과학회지	The Journal of Korean Oriental Ophthalmology&Otorhinolaryngology&Dermatology	대한한방안이비인후피부과학회	1738-6640
등재	2005	2008년 등재	의약학	한의학	대한한의학원전학회지	The Journal Of Korean Medical Classics	대한한의학원전학회	1229-8328
등재	2000	2005년 등재	의약학	한의학	대한한의학회지	Journal of Korean Medicine	대한한의학회	1010-0695
등재	2007	2008년 등재	의약학	해부학	Anatomy and Cell Biology	Anatomy and Cell Biology	대한해부학회	2093-3665
등재	1999	2002년 등재	의약학	방사선과학	Nuclear Medicine and Molecular Imaging		대한핵의학회	1869-3474	SCOPUS(2011)
등재	1999	2004년 등재	의약학	병리학	대한혈액학회지	Blood Research	대한혈액학회	2287-979X	SCOPUS등재(2012)
등재	1999	2004년 등재	의약학	흉부외과학	The Korean Journal of Thoracic and Cardiovascular Surgery	The Korean Journal of Thoracic and Cardiovascular Surgery	대한흉부외과학회	2233-601X
등재	2002	2005년 등재	의약학	간호학	임상간호연구	Journal of Korean Clinical Nursing Research	병원간호사회	1598-9186
등재	2010	2013년 등재	의약학	예방의학/직업환경의학	대한보건연구	Korean Public Health Research	사단법인 대한보건협회	1738-3897
등재	2005	2008년 등재	의약학	한의학	사상체질의학회지	Journal of Sasang Constitutional Medicine	사상체질의학회	1226-4075
등재	1998	2001년 등재	의약학	생화학	Experimental and Molecular Medicine	Experimental and Molecular Medicine	생화학분자생물학회	1226-3613	SCI(2002), SCOPUS(1996)
등재	2001	2004년 등재	의약학	간호학	성인간호학회지	The Korean Academic Society of Adult Nursing	성인간호학회	1225-4886	SCOPUS(2012)
등재	2009	2013년 등재	의약학	한의학	Journal of Acupuncture & Meridian Studies	Journal of Acupuncture & Meridian Studies	세계약침학회	2005-2901	SCOPUS(2009)
등재	2003	2006년 등재	의약학	간호학	Child Health Nursing Research	Child Health Nursing Research	아동간호학회	2287-9110
등재	2005	2008년 등재	의약학	간호학	여성건강간호학회지	Korean J Women Health Nurs	여성건강간호학회	1225-9543
등재	2000	2002년 등재	의약학	의학일반	Yonsei Medical Journal	Yonsei Medical Journal	연세대학교의과대학	0513-5796	SCIE,SCOPUS
등재	2005	2008년 등재	의약학	간호학	정신간호학회지	The Journal of Korean Psychiatric and Mental Health Nursing Academic Society	정신간호학회	1225-8482
등재	2005	2008년 등재	의약학	간호학	지역사회간호학회지	Journal of Korean Academy of Community Health Nursing	지역사회간호학회	1225-9594
등재	2011	2013년 등재	의약학	예방의학/직업환경의학	Osong Public Health and Research Persptectives	Osong Public Health and Research Persptectives	질병관리본부	2210-9099	SCOPUS(2011)
등재	2006	2010년 등재	의약학	수의학	한국가축위생학회지	Korean Journal of Veterinary Service	한국가축위생학회	1225-6552
등재	2007	2008년 등재	의약학	의약학	Asian Nursing Research	Asian Nursing Research	한국간호과학회	1976-1317	SSCI(2007), SCIE(2007), SCOPUS(2007)
등재	1999	2001년 등재	의약학	의약학	Journal of Korean Academy of Nursing	Journal of Korean Academy of Nursing	한국간호과학회	2288-4653	SSCI(2008), SCIE(2008), SCOPUS(2004)
등재	2006	2009년 등재	의약학	간호학	한국간호교육학회지	The Journal of Korean Academic Society of Nursing Education	한국간호교육학회	1225-9578
등재	2002	2005년 등재	의약학	의약학	한국독성학회지	Toxicological Research	한국독성학회	1976-8257	SCOPUS(2011)
등재	2002	2005년 등재	의약학	예방의학/직업환경의학	한국모자보건학회지	JOURNAL OF THE KOREAN SOCIETY OF MATERNAL AND CHILD HEALTH	한국모자보건학회	1226-4652
등재	2008	2011년 등재	의약학	간호학	한국보건간호학회지	Journal of Korean Public Health Nursing	한국보건간호학회	1226-0290
등재	2002	2005년 등재	의약학	예방의학/직업환경의학	보건교육건강증진학회지	KOREAN JOURNAL OF HEALTH EDUCATION AND PROMOTION	한국보건교육건강증진학회	1229-4128
등재	1999	2004년 등재	의약학	예방의학/직업환경의학	보건행정학회지	Health Policy and Mangemnet	한국보건행정학회	1225-4266
등재	2013	2013년 등재	의약학	예방의학/직업환경의학	Safety and Health at Work		한국산업안전보건공단 산업안전보건연구원	2093-7911	SCOPUS(2013)
등재	2002	2005년 등재	의약학	예방의학/직업환경의학	한국산업위생학회지	Journal of Korean Society of Occupational and Environmental Hygiene	한국산업위생학회	1226-4326
등재	2003	2006년 등재	의약학	약학	Natural Product Sciences	Natural Product Sciences	한국생약학회	1226-3907
등재	2001	2005년 등재	의약학	약학	생약학회지	Korean Journal of Pharmacognosy	한국생약학회	0253-3073	SCOPUS
등재	2009	2013년 등재	의약학	소아과학	소아감염	Korean Journal of Pediatric Infectious Diseases	한국소아감염병학회	1226-3923	SCOPUS(2009)
등재	2003	2007년 등재	의약학	수의학	한국수정란이식학회지	Korean Journal of Embryo Transfer	한국수정란이식학회	1225-4991
등재	2004	2007년 등재	의약학	수의학	Laboratory Animal Research	Laboratory Animal Research	한국실험동물학회	1738-6055
등재	2007	2010년 등재	의약학	내과학	Journal of Cardiovascular Ultrasound	Journal of Cardiovascular Ultrasound	한국심초음파학회	1975-4612	SCOPUS(2012)
등재	1999	2001년 등재	의약학	약학	Journal of Pharmaceutical Investigation	Journal of Pharmaceutical Investigation	한국약제학회	2093-5552	SCOPUS(2012)
등재	2008	2011년 등재	의약학	일반외과학	Journal of Breast Cancer	Journal of Breast Cancer	한국유방암학회	1738-6756	SCIE(2008), SCOPUS(2009)
등재	1999	2004년 등재	의약학	약학	응용약물학회지	Biomolecules & Therapeutics	한국응용약물학회	1225-6110	SCIE(2008)
등재	2003	2007년 등재	의약학	의학일반	한국의료윤리학회지	Korean Journal of Medical Ethics	한국의료윤리학회	2005-8284
등재	2004	2007년 등재	의약학	의학일반	Korean Journal of Medical Education	korean journal of medical education	한국의학교육학회	2005-727X
등재	2003	2006년 등재	의약학	방사선과학	의학물리	Korean Journal of Medical Physics	한국의학물리학회	1226-5829
등재	2003	2006년 등재	의약학	약학	한국임상약학회지	Korean Journal of Clinical Pharmacy	한국임상약학회	1226-6051
등재	2003	2006년 등재	의약학	물리치료학	한국전문물리치료학회지	Physical Therapy Korea	한국전문물리치료학회	1225-8962
등재	2006	2009년 등재	의약학	간호학	한국직업건강간호학회지	Korean Journal of Occupational Health Nursing	한국직업건강간호학회	2287-2531
등재	2004	2007년 등재	의약학	재활의학	직업재활연구	Journal of Vocational Rehabilitation	한국직업재활학회	1226-2498
등재	2007	2010년 등재	의약학	치의학	치위생과학회지	Journal of Dental Hygiene Science	한국치위생과학회	1598-4478
등재	2008	2011년 등재	의약학	기타의약학	한국치위생학회지	Journal of Korean society of Dental Hygiene	한국치위생학회	1598-2726
등재	1999	2004년 등재	의약학	기타의약학	한국현미경학회지	Applied Microscopy	한국현미경학회	1225-6773
등재	2008	2011년 등재	의약학	방사선과학	한국호스피스완화의료학회지	The Korean Journal of Hospice and Palliative Care	한국호스피스완화의료학회	1229-1285
등재	1999	2003년 등재	의약학	예방의학/직업환경의학	한국환경보건학회지	JOURNAL OF ENVIRONMENTAL HEALTH SCIENCES	한국환경보건학회	1738-4087
등재	2005	2008년 등재	의약학	한의학	한방재활의학과학회지	Journal of oriental rehabilitation medicine	한방재활의학과학회	1229-1854
등재	2003	2008년 등재	의약학	기타의약학	환경독성보건학회지	Environmental Health and Toxicology	환경독성보건학회	2093-6400
등재	2003	2013년 등재	농수해양	축산학	ASIAN-AUSTRALASIAN JOURNAL OF ANIMAL SCIENCES	ASIAN-AUSTRALASIAN JOURNAL OF ANIMAL SCIENCES	아세아·태평양축산학회	1011-2367	SCIE, SCOPUS
등재	2004	2009년 등재	농수해양	축산학	한국가금학회지	Korean Journal of Poultry Science	한국가금학회	1225-6625
등재	2003	2006년 등재	농수해양	농학	한국국제농업개발학회지	The Journal of the Korean Society of International Agriculture	한국국제농업개발학회	1225-8504
등재	1999	2001년 등재	농수해양	농학	한국농공학회논문집		한국농공학회	1738-3692
등재	2002	2005년 등재	농수해양	농학	한국농림기상학회지	Korean Journal of Agricultural and Forest Meteorology	한국농림기상학회	1229-5671
등재	2003	2008년 등재	농수해양	농학	농약과학회지	THE KOREAN JOURNAL OF PESTICIDE SCIENCE	한국농약과학회	1226-6183
등재	1999	2001년 등재	농수해양	농학	바이오시스템공학	Journal of Biosystems Engineering	한국농업기계학회	1738-1266
등재	2004	2007년 등재	농수해양	농학	농촌계획	Journal of Korean Society of Rural Planning	한국농촌계획학회	1225-8857
등재	1999	2001년 등재	농수해양	축산학	한국동물자원과학회지	Journal of Animal Science and Technology	한국동물자원과학회	1598-9429
등재	1999	2002년 등재	농수해양	임학	목재공학	Journal of the Korean Wood Science and Technology	한국목재공학회	1017-0715
등재	2004	2008년 등재	농수해양	식품과학	산업식품공학	Food Engineering Progress	한국산업식품공학회	1226-4768
등재	2002	2004년 등재	농수해양	농학	시설원예‧식물공장	Protected Horticulture and Plant Factory	한국생물환경조절학회	2288-0992
등재	1999	2006년 등재	농수해양	수산학	수산경영론집	The Journal of Fisheries Business Administration	한국수산경영학회	1225-1011
등재	1999	2003년 등재	농수해양	수산학	Fisheries and Aquatic Sciences		한국수산과학회	2234-1749
등재	1999	2003년 등재	농수해양	수산학	한국수산과학회지	Korean Journal of Fisheries and Aquatic Sciences	한국수산과학회	0374-8111
등재	2003	2006년 등재	농수해양	수산학	수산해양교육연구	JOUNAL OF FISHERIES AND MARINE SCIENCES EDUCATION	한국수산해양교육학회	1229-8999
등재	2000	2003년 등재	농수해양	농수해양	The Plant Pathology Journal	The Plant Pathology Journal	한국식물병리학회	1598-2254	SCIE(2007)
등재	2002	2004년 등재	농수해양	농학	식물병 연구	Research in Plant Disease	한국식물병리학회	1598-2262
등재	1999	2001년 등재	농수해양	식품과학	Food Science and Biotechnology		한국식품과학회	1226-7708	SCIE(2003)
등재	1999	2001년 등재	농수해양	식품과학	한국식품과학회지	Korean Journal of Food Science and Technology	한국식품과학회	0367-6293	SCOPUS(2007)
등재	2004	2007년 등재	농수해양	식품과학	Journal of Medicinal Food	Journal of Medicinal Food	한국식품영양과학회	1096-620x	SCI(2008)
등재	2001	2004년 등재	농수해양	식품과학	Preventive Nutrition and Food Science	Preventive Nutrition and Food Science	한국식품영양과학회	2287-1098
등재	2000	2002년 등재	농수해양	식품과학	한국식품영양과학회지	Journal of the Korean Society of Food Science and Nutrition	한국식품영양과학회	1226-3311	SCOPUS등재(2007)
등재	2003	2007년 등재	농수해양	식품과학	한국식품영양학회지	The Korean Journal of Food and Nutrition	한국식품영양학회	1225-4339
등재	2006	2010년 등재	농수해양	식품과학	한국식품위생안전성학회지	Journal of Food Hygiene and Safety	한국식품위생안전성학회	1229-1153
등재	2004	2007년 등재	농수해양	식품과학	한국식품저장유통학회지		한국식품저장유통학회	1738-7248
등재	1999	2002년 등재	농수해양	농학	한국약용작물학회지	KOREAN JOURNAL OF MEDICINAL CROP SCIENCE	한국약용작물학회	1225-9306
등재	2006	2012년 등재	농수해양	농학	Journal of Apiculture	Journal of Apiculture	한국양봉학회	1225-0252
등재	2003	2008년 등재	농수해양	수산학	한국어류학회지	Korean Journal of Ichthyology	한국어류학회	1225-8598
등재	2002	2006년 등재	농수해양	수산학	한국어업기술학회지	Bulletin of the Korean Society of Fisheries Technology	한국어업기술학회	1225-827X
등재	1998	2001년 등재	농수해양	농수해양	Horticulture, Environment, and Biotechnology	Horticulture, Environment, and Biotechnology	한국원예학회	2211-3452	SCIE(2010)
등재	2002	2004년 등재	농수해양	농학	원예과학기술지	Korean Journal of Horticultural Science & Technology	한국원예학회	1226-8763	SCIE(2008)
등재	2002	2005년 등재	농수해양	농학	한국유기농업학회지	Korea Journal of Organic Agriculture	한국유기농업학회	1229-3571
등재	2001	2003년 등재	농수해양	농수해양	Journal of Asia-Pacific Entomology	Journal of Asia-Pacific Entomology	한국응용곤충학회	1226-8615	SCIE(2010), SCOPUS(2008)
등재	2000	2002년 등재	농수해양	농학	한국응용곤충학회지	Korean Journal of Applied Entomology	한국응용곤충학회	1225-0171
등재	2000	2003년 등재	농수해양	농수해양	Journal of Applied Biological Chemistry	Journal of Applied Biological Chemistry	한국응용생명화학회	1976-0442	SCOPUS(2008)
등재	1999	2001년 등재	농수해양	농수해양	Journal of the Korean Society for Applied Biological Chemistry	Journal of the Korean Society for Applied Biological Chemistry	한국응용생명화학회	1738-2203	SCIE, SCOPUS(2010)
등재	2003	2005년 등재	농수해양	농학	한국인간식물환경학회지	Journal of Korean Society for Plants, People and Environment	한국인간식물환경학회	1226-9778
등재	2000	2005년 등재	농수해양	농수해양	한국임상수의학회지	Journal of Veterinary Clinics	한국임상수의학회	1598-298X	SCOPUS
등재	2009	2012년 등재	농수해양	임학	Forest Science and Technology	Forest Science and Technology	한국임학회	2158-0103
등재	1999	2004년 등재	농수해양	임학	한국임학회지	Journal of Korean Forest Society	한국임학회	0445-4650
등재	2003	2009년 등재	농수해양	농학	한국자원식물학회지	Korean Journal of Plant Reources.	한국자원식물학회	1226-3591
등재	2008	2011년 등재	농수해양	농학	Journal of Crop Science and Biotechnology	Journal of Crop Science and Biotechnology	한국작물학회	1975-9479
등재	1999	2002년 등재	농수해양	농학	한국작물학회지	KOREAN JOURNAL OF CROP SCIENCE	한국작물학회	0252-9777
등재	2007	2010년 등재	농수해양	농수해양	Weed & Turfgrass Science	Weed & Turfgrass Science	한국잔디학회/한국잡초학회	2287-7924
등재	2003	2005년 등재	농수해양	농학	International Journal of Industrial Entomology	International Journal of Industrial Entomology	한국잠사학회	1598-3579
등재	2000	2004년 등재	농수해양	조경학	한국전통조경학회지	Journal of Korean Institute of Traditional Landscape Architecture	한국전통조경학회	1738-236X
등재	2000	2002년 등재	농수해양	조경학	한국조경학회지	Journal of the Korean Institute of Landscape Architecture	한국조경학회	1225-1755
등재	2003	2005년 등재	농수해양	축산학	한국초지조사료학회지	Journal of The Korean Society of Grassland Science	한국초지조사료학회	2287-5824
등재	2002	2005년 등재	농수해양	축산학	한국축산식품학회지	Korean Journal for Food Science of Animal Resources	한국축산식품학회	1225-8563	SCIE
등재	2000	2003년 등재	농수해양	농학	한국토양비료학회지(Korean Journal of Soil Science and Fertilizer)	Korean Journal of Soil Science & Fertilizer	한국토양비료학회	0367-6315
등재	2003	2010년 등재	농수해양	수산학	The Korean Journal of Malacology	The Korean Journal of Malacology	한국패류학회	1225-3480
등재	1999	2004년 등재	농수해양	임학	펄프종이기술	Journal of Korea TAPPI	한국펄프·종이공학회	0253-3200	scopus 등재(2000)
등재	2004	2007년 등재	농수해양	해상운송학	한국항만경제학회지	JOURNAL OF KOREA PORT ECONOMIC ASSOCIATION	한국항만경제학회	1225-3855
등재	2001	2003년 등재	농수해양	해상운송학	한국항해항만학회지	Journal of Korean Navigation and Port Reserch	한국항해항만학회	1598-5725
등재	2003	2006년 등재	농수해양	해상운송학	해양정책연구	Ocean Policy Research	한국해양수산개발원	1225-0341
등재	2003	2005년 등재	농수해양	수산학	한국해양환경•에너지학회지		한국해양환경·에너지학회	2288-0089
등재	2003	2005년 등재	농수해양	농학	화훼연구	Flower Research Journal	한국화훼학회	1225-5009
등재	2002	2004년 등재	농수해양	농학	한국환경농학회지	The Korean Society of Environmental Agriculture	한국환경농학회	1225-3537
등재	2001	2003년 등재	농수해양	조경학	한국환경복원기술학회지	Journal of the Korea Society of Environmental Restoration Technology	한국환경복원기술학회	1229-3032
등재	2000	2005년 등재	농수해양	조경학	한국환경생태학회지	KOREAN JOURNAL OF ENVIRONMENT AND ECOLOG	한국환경생태학회	1229-3857
등재	2005	2010년 등재	농수해양	해상운송학	해양환경안전학회지	Journal of the Korean Society of Marine Environment & Safety	해양환경안전학회	1229-3431
등재	2001	2003년 등재	예술체육	체육	체육과학연구	Korean Journal of Sport Science	국민체육진흥공단 부설 한국스포츠개발원	1598-2920
등재	2008	2012년 등재	예술체육	체육	대한무도학회지	The Journal of Korean Alliance of Martial Arts.	대한무도학회	1738-1231
등재	2002	2005년 등재	예술체육	무용	대한무용학회 논문집	The Korean Journal of Dance	대한무용학회	1598-4672
등재	2008	2011년 등재	예술체육	체육	운동학 학술지		대한운동학회	2092-6308
등재	2008	2011년 등재	예술체육	미용	대한피부미용학회지	Korean Journal of Aestyetic and Cosmetology	대한피부미용학회	1738-4567
등재	2005	2010년 등재	예술체육	무용	무용역사기록학	The Journal of DSDH	무용역사기록학회	1598-5458
등재	2001	2004년 등재	예술체육	미술	미술사연구	Journal of ART History	미술사연구회	1229-3326
등재	2005	2008년 등재	예술체육	미술	미술사와 시각문화	Art History and Visual Culture	미술사와 시각문화학회	1599-7324
등재	2003	2006년 등재	예술체육	미술	미술사학보	The Misulsahakbo(Reviews on the Art History)	미술사학연구회	1598-1258
등재	1998	2001년 등재	예술체육	음악학	음악과 민족	MUSIC AND KOREA	민족음악학회	1225-7834
등재	2008	2011년 등재	예술체육	디자인	브랜드디자인학연구	A Journal of Brand Design Association of Korea	사단법인 한국브랜드디자인학회	1738-0863
등재	1999	2004년 등재	예술체육	미술	서양미술사학회 논문집	Journal of the Association of Western Art History	서양미술사학회	1229-2095
등재	2009	2012년 등재	예술체육	디자인	한국과학예술포럼	Korea Science & Art Forum	서울과학기술대학교 과학문화전시디자인연구소	2005-1409
등재	2006	2009년 등재	예술체육	음악학	음악이론연구	Journal of Music and Theory	서울대학교 서양음악연구소	1975-3225
등재	2002	2005년 등재	예술체육	음악학	음악과 문화	Music and Culture	세계음악학회	1229-5930
등재	2004	2009년 등재	예술체육	음악학	이화음악논집		이화여자대학교 음악연구소	1229-7690
등재	2004	2009년 등재	예술체육	예술일반	공연문화연구	The Research of Performance Art and Culture	한국공연문화학회	1598-981X
등재	2002	2005년 등재	예술체육	음악학	한국음악연구	STUDIES IN KOREAN MUSIC	한국국악학회	1975-4604
등재	1998	2003년 등재	예술체육	연극	한국극예술연구	The Journal of Korean drama and theatre	한국극예술학회	1225-7729
등재	2003	2006년 등재	예술체육	미술	한국근현대미술사학(구 한국근대미술사학)	Journal of Korean Modern & Contemporary Art History	한국근현대미술사학회(구 한국근대미술사학회)	1976-6467
등재	2003	2006년 등재	예술체육	예술일반	기초조형학연구	Bulletin of Korean Society of Basic Design & Art	한국기초조형학회	1598-8635
등재	2009	2012년 등재	예술체육	미술	동양예술	THE EASTERN ART	한국동양예술학회	1975-0927
등재	2004	2007년 등재	예술체육	디자인	한국디자인문화학회지	Journal of the Korean Society of Design Culture	한국디자인문화학회	1598-6497
등재	2007	2011년 등재	예술체육	디자인	디자인지식저널	Journal of Korea Design Knowledge	한국디자인지식학회	2092-7045
등재	2001	2006년 등재	예술체육	디자인	한국디자인포럼	Journal of Korea Design Forum	한국디자인트렌드학회	2233-9205
등재	1999	2004년 등재	예술체육	디자인	디자인학연구	Archives of Design Research	한국디자인학회	1226-8046
등재	2004	2008년 등재	예술체육	디자인	디지털디자인학연구	Journal of Digital Design	한국디지털디자인학회	1598-2319
등재	2006	2011년 등재	예술체육	예술일반	만화애니메이션연구	Cartoon & Animation Studies	한국만화애니메이션학회	1738-009X
등재	2005	2013년 등재	예술체육	무용	한국무용과학회지	Official Journal of the Koeran Society of Dance Science	한국무용과학회	1229-7836
등재	2003	2011년 등재	예술체육	무용	한국무용교육학회지	Resach of Dance Education	한국무용교육학회	1229-3547
등재	2004	2011년 등재	예술체육	무용	무용예술학연구	The Korean Journal of Dance Studies	한국무용예술학회	1226-900X
등재	2008	2013년 등재	예술체육	기타예술체육	한국문화공간건축학회논문집	JOURNAL OF THE KOREAN INSTITUTE OF CULTURE ARCHITECTURE	한국문화공간건축학회	1738-818X
등재	2003	2006년 등재	예술체육	미술	미술교육논총	Art Education Research Review	한국미술교육학회	1229-0440
등재	2000	2004년 등재	예술체육	미술	미술사학	Art History	한국미술사교육학회	1229-8433
등재	2000	2004년 등재	예술체육	미술	미술사학연구	KOREAN JOURNAL OF ART HISTORY	한국미술사학회	1225-2565
등재	2005	2008년 등재	예술체육	미술	美術史論壇(미술사논단)	Art History Forum	한국미술연구소	1225-9519
등재	2007	2011년 등재	예술체육	미술	미술이론과 현장	The Journal of Art Theory & Practice	한국미술이론학회	1738-1789
등재	2006	2009년 등재	예술체육	미용	한국미용학회지	Jounal of The Korean Society of cosmetology	한국미용학회	1229-4349
등재	2001	2004년 등재	예술체육	기타예술체육	미학예술학연구	The Journal of Aesthetics and Science of Art	한국미학예술학회	1229-0246
등재	2003	2009년 등재	예술체육	체육	한국발육발달학회지	The Korean Journal of Growth and Development	한국발육발달학회	1226-4008
등재	2002	2005년 등재	예술체육	미술	강좌미술사	The Art History Journal	한국불교미술사학회	1226-6604
등재	2000	2004년 등재	예술체육	기타예술체육	AURA	AURA	한국사진학회	1228-503X
등재	2001	2006년 등재	예술체육	체육	한국사회체육학회지	Journal of Sport and Leisure Studies	한국사회체육학회	1229-358X
등재	2001	2010년 등재	예술체육	미술	한국색채학회논문집	Korean Society of Color Studies	한국색채학회	1226-6450
등재	2003	2006년 등재	예술체육	음악학	서양음악학	Journal of the Musicological Society of Korea	한국서양음악학회	1598-9224
등재	2009	2012년 등재	예술체육	미술	서예학연구	THE STUDY OF CALLIGRAPHY	한국서예학회	1738-2823
등재	2000	2004년 등재	예술체육	체육	한국스포츠교육학회지	Korean Association of Sport Pedagogy	한국스포츠교육학회	1226-0630
등재	1999	2003년 등재	예술체육	체육	한국스포츠사회학회지	Korean Society for the Sociology of Sport	한국스포츠사회학회	1226-1920
등재	2003	2005년 등재	예술체육	체육	한국스포츠산업경영학회지		한국스포츠산업경영학회	1229-8514
등재	1999	2002년 등재	예술체육	체육	한국스포츠심리학회지	Korean Society of Sport Psychology	한국스포츠심리학회	1226-685X
등재	1999	2002년 등재	예술체육	디자인	한국실내디자인학회 논문집	KOREAN INSTITUTE OF INTERIOR DESIGN JOURNAL	한국실내디자인학회	1229-7992
등재	2008	2011년 등재	예술체육	영화	애니메이션연구	The Korean Journal of animation	한국애니메이션학회	1738-8627
등재	2004	2008년 등재	예술체육	체육	한국여가레크리에이션학회지	korean Journal of lesure & recreation	한국여가레크리에이션학회	1598-0413
등재	2003	2005년 등재	예술체육	체육	한국여성체육학회지	Journal of Korean Physical Education Association for Girls and Women	한국여성체육학회	1229-6341
등재	2009	2012년 등재	예술체육	연극	연극교육연구	Journal of Korean Theatre Education	한국연극교육학회	1738-155X
등재	2001	2004년 등재	예술체육	연극	한국연극학	Journal of korean theatre studies association	한국연극학회	1229-2877
등재	2008	2011년 등재	예술체육	예술일반	영상기술연구	journal of the moving image technology associon of korea	한국영상제작기술학회	1738-5180
등재	2010	2013년 등재	예술체육	디자인	한국영상학회논문집	The Korean Society of Media & Arts	한국영상학회	2092-8157
등재	2004	2007년 등재	예술체육	영화	영화연구	Film Studies	한국영화학회	1598-9682
등재	2001	2003년 등재	예술체육	체육	운동과학	Exercise Science	한국운동생리학회	1226-1726
등재	2002	2004년 등재	예술체육	체육	한국운동역학회지	Korean Journal of Sport Biomechanics	한국운동역학회	1226-2226
등재	2001	2003년 등재	예술체육	체육	Journal of Exercise Nutrition & Biochemistry	Journal of Exercise Nutrition & Biochemistry	한국운동영양학회	2233-6834
등재	2007	2011년 등재	예술체육	음악학	음악교육공학	Journal of Music Education Science	한국음악교육공학회	1598-8252
등재	2003	2006년 등재	예술체육	음악학	음악교육연구	Korean Journal of Research in Music Education	한국음악교육학회	1229-4179
등재	1999	2004년 등재	예술체육	음악학	한국음악사학보	Journal of the Society for Korean Historico-Musicology	한국음악사학회	1226-3443
등재	2007	2012년 등재	예술체육	음악학	한국음악치료학회지	Korean Journal of Music Therapy	한국음악치료학회	1598-916X
등재	2003	2006년 등재	예술체육	의상	한국의상디자인학회지	Journal of the Korea Fashion & Costume Design Association	한국의상디자인학회	1229-7240
등재	2008	2011년 등재	예술체육	미용	한국인체미용예술학회지	The Korean Society Of Beauty And Art	한국인체미용예술학회	1229-6775
등재	2005	2009년 등재	예술체육	미술	조형미디어학	A Treatise on The Plastic Media	한국일러스아트학회	1229-5558
등재	2005	2011년 등재	예술체육	디자인	일러스트레이션 포럼	Illustration Forum	한국일러스트레이션학회	1738-1541
등재	2001	2004년 등재	예술체육	미술	조형교육	ART EDUCATION REVIEW	한국조형교육학회	1225-4177
등재	2003	2010년 등재	예술체육	체육	한국체육과학회지	The Korean Society of Sports Science	한국체육과학회	1226-0258
등재	2005	2010년 등재	예술체육	체육	한국체육사학회지	KOREAN KOURNAL OF HISTORY OF PHYSICAL EDUCATION, SPORT AND DANCE	한국체육사학회	1226-4105
등재	2003	2006년 등재	예술체육	체육	움직임의 철학 : 한국체육철학회지	Philosophy of Movement : Journal of Korean Philosophic Society for Sport and Dance	한국체육철학회	1229-5663
등재	2005	2009년 등재	예술체육	체육	한국체육측정평가학회지	The Korean Journal of Measurement and Evaluation in Physical Education and Sports Science	한국체육측정평가학회	1229-4225
등재	2001	2003년 등재	예술체육	체육	한국체육학회지	The Korean Journal of Physical Education	한국체육학회	1738-964X
등재	2007	2010년 등재	예술체육	체육	한국초등체육학회지	The Korean Journal of Elementary Physical Education	한국초등체육학회	1976-1058
등재	2009	2012년 등재	예술체육	체육	코칭능력개발지	Journal of Coaching Development	한국코칭능력개발원	1229-6597
등재	1998	2001년 등재	예술체육	체육	한국특수체육학회지	Journal of adapted physical activity and exercise	한국특수체육학회	1226-5063
등재	2006	2011년 등재	예술체육	의상	한국패션디자인학회지	Korean Society of Fashion Design	한국패션디자인학회	1598-3749
등재	2003	2010년 등재	예술체육	디자인	한국화예디자인학 연구	Korea Society of Floral Art & Design	한국화예디자인학회	1598-1223
등재	2003	2006년 등재	예술체육	의상	한복문화	society for culture of HAN-BOK	한복문화학회	1598-8295
등재	2008	2011년 등재	예술체육	무용	우리춤과 과학기술		한양대학교 우리춤연구소	1738-9178
등재	2004	2007년 등재	예술체육	음악학	음악논단		한양대학교 음악연구소	1738-1452
등재	2004	2007년 등재	예술체육	미술	현대미술사연구	Journal of History of Modern Art	현대미술사학회	1598-7728
등재	2007	2010년 등재	예술체육	미술	현대미술학 논문집	Journal of Contemporary Art Studies	현대미술학회	1738-8295
등재	2005	2010년 등재	예술체육	사진	현대사진영상학회 논문집	The Society of Modern Photography & Video	현대사진영상학회	1229-3512
등재	2005	2009년 등재	복합학	학제간연구	신앙과 학문	faith & scholarship	기독교학문연구회	1226-9425
등재	2009	2009년 등재	복합학	복합학	ASIAN JOURNAL OF TECHNOLOGY INNOVATION	ASIAN JOURNAL OF TECHNOLOGY INNOVATION	기술경영경제학회	1976-1597	SSCI(2009)
등재	2003	2006년 등재	복합학	기술정책	기술혁신연구	JOURNAL OF TECHNOLOGY INNOVATION	기술경영경제학회	1598-1347
등재	2005	2008년 등재	복합학	학제간연구	대중서사연구	Journal of Popular Narrative	대중서사학회	1738-3188
등재	2004	2007년 등재	복합학	학제간연구	동북아 문화연구	Journal of North-east Asian Cultures	동북아시아문화학회	1598-3692
등재	2008	2011년 등재	복합학	감성과학	디자인융복합연구(구.인포디자인이슈)	Design Convergence Study	디자인융복합학회(구.한국인포디자인학회)	2287-4089
등재	2005	2008년 등재	복합학	학제간연구	이베로아메리카		부산외국어대학교 중남미지역원	1229-9111
등재	2003	2006년 등재	복합학	학제간연구	지중해지역연구		부산외국어대학교 지중해지역원	1229-7542
등재	2006	2009년 등재	복합학	인지과학	Journal of Cognitive Science		서울대학교 인지과학연구소	1598-2327
등재	2009	2013년 등재	복합학	학제간연구	도시과학국제저널	International Journal of Urban Sciences	서울시립대학교 도시과학연구원	1226-5934	SCOPUS(2012)
등재	2008	2008년 등재	복합학	학제간연구	Sungkyun Journal of East Asian Studies		성균관대학교 동아시아학술원	1598-2661	A&HCI(2008)
등재	2001	2004년 등재	복합학	감성과학	Asian Women		숙명여자대학교 아시아여성연구소	1225-925X	SSCI(2008) SCOPUS(2012)
등재	2003	2006년 등재	복합학	여성학	아시아여성연구		숙명여자대학교 아시아여성연구소	1225-9241
등재	2007	2010년 등재	복합학	학제간연구	여가학연구	Journal of Leisure Studies	여가문화학회	2233-8179
등재	2005	2008년 등재	복합학	여성학	여성학논집	Asian Journal of Women's Studies	이화여자대학교 한국여성연구원	1598-7698
등재	2005	2009년 등재	복합학	학제간연구	한국SCM학회지	Journal of the Korean Society of Supply Chain Management	한국SCM학회	1598-382X
등재	2004	2007년 등재	복합학	학제간연구	한국가족자원경영학회지	Journal of Korean Family Resource Management Association	한국가족자원경영학회	1738-0391
등재	2003	2006년 등재	복합학	감성과학	감성과학	Koean Journal of The Science of Emotion & Sensibility	한국감성과학회	1226-8593
등재	2006	2009년 등재	복합학	학제간연구	공학교육연구	Journal of Engineering Education Research	한국공학교육학회	1738-6454
등재	2004	2007년 등재	복합학	문헌정보학	Journal of Information Science Theory and Practice	Journal of Information Management	한국과학기술정보연구원	2287-4577
등재	2002	2007년 등재	복합학	과학기술학	한국과학사학회지	HANGUK KWAHAK-SA HAKHOE-JI	한국과학사학회	1229-7895
등재	2010	2013년 등재	복합학	학제간연구	교정복지연구	Journal of Welfare for the correction	한국교정복지학회	1738-7671
등재	2006	2009년 등재	복합학	문헌정보학	한국기록관리학회지	Journal of Records Management & Archives Society of Koreae	한국기록관리학회	1598-1487
등재	2004	2007년 등재	복합학	문헌정보학	기록학연구	The Korean Journal of Archival Studies	한국기록학회	1229-7941
등재	2003	2010년 등재	복합학	기술정책	기술혁신학회지	Journal of Korea Technology Innovation Society	한국기술혁신학회	1598-2912
등재	1998	2001년 등재	복합학	문헌정보학	한국도서관·정보학회지		한국도서관·정보학회	1225-0902
등재	2007	2010년 등재	복합학	과학기술학	디지털융복합연구	Journal of Digital Policy & Management	한국디지털정책학회	1738-1916
등재	1999	2001년 등재	복합학	문헌정보학	한국문헌정보학회지	Journal of the Korean Library and Information Science Society	한국문헌정보학회	1225-598X
등재	2009	2012년 등재	복합학	감성과학	문화예술교육연구	Korean Journal of Culture and Arts Education Studies	한국문화교육학회	1975-6186
등재	2003	2006년 등재	복합학	학제간연구	한국민요학		한국민요학회	1598-9615
등재	2001	2004년 등재	복합학	문헌정보학	한국비블리아학회지	Journal of the Korean Biblia Society for Library and Information Science	한국비블리아학회	1229-2435
등재	2005	2011년 등재	복합학	학제간연구	사회연구	Korean Journal of Social Issues	한국사회조사연구소	1599-0168
등재	2004	2007년 등재	복합학	학제간연구	한국생활환경학회지	The Korean Society of Living Environmental System	한국생활환경학회	1226-1289
등재	1998	2001년 등재	복합학	문헌정보학	서지학연구	Journal of the Institute of Bibliography	한국서지학회	1225-5246
등재	2005	2010년 등재	복합학	학제간연구	한국시스템다이내믹스연구	Korean System Dynamics Review	한국시스템다이내믹스학회	1229-8085
등재	2003	2006년 등재	복합학	학제간연구	한국아프리카 학회지	Journal of the Korean Association of African Studies	한국아프리카학회	1225-7311
등재	2003	2006년 등재	복합학	여성학	한국심리학회지:여성	The Korean Journal of Woman Psychology	한국여성심리학회	1229-0726
등재	2006	2009년 등재	복합학	여성학	페미니즘연구	Issues in Feminism	한국여성연구소	1598-4192
등재	2006	2009년 등재	복합학	여성학	여성연구	The Women's Studies	한국여성정책연구원	1225-7214
등재	1999	2002년 등재	복합학	여성학	한국여성학	Journal of Korean Women＇s Studies	한국여성학회	1226-3117
등재	2005	2010년 등재	복합학	학제간연구	동남아연구		한국외국어대학교 동남아연구소	1225-4738
등재	2004	2007년 등재	복합학	학제간연구	동유럽발칸연구		한국외국어대학교(용인캠퍼스) 동유럽발칸연구소/아시아∙중동부유럽학회	1229-442X
등재	2005	2010년 등재	복합학	학제간연구	영미연구		한국외국어대학교(용인캠퍼스) 영미연구소	1229-6961
등재	1998	2009년 등재	복합학	학제간연구	말소리와 음성과학	Phonetics and Speech Sciences	한국음성학회	2005-8063
등재	2003	2006년 등재	복합학	인지과학	이탈리아어문학	Lettere Italiane	한국이탈리아어문학회	1598-5598
등재	2004	2007년 등재	복합학	학제간연구	인도연구	Journal of Indian Studies	한국인도학회	1229-9790
등재	2003	2006년 등재	복합학	학제간연구	현상과 인식	Hyonsang-gwa-Insik	한국인문사회과학회	1229-3555
등재	2000	2004년 등재	복합학	인지과학	인지과학	Korean Journal of Cognitive Science	한국인지과학회	1226-4067
등재	1998	2001년 등재	복합학	문헌정보학	정보관리학회지	Journal of the Korean Society for Information Management	한국정보관리학회	1013-0799
등재	2009	2012년 등재	복합학	학제간연구	한국지식정보기술학회 논문지	Journal of The Korea Knowledge Information Technology Society	한국지식정보기술학회	1975-7700
등재	2006	2012년 등재	복합학	학제간연구	청소년시설환경	YOUTH FACILITIES AND ENVIRONMENT	한국청소년시설환경학회	1738-0170
등재	2004	2007년 등재	복합학	학제간연구	커뮤니케이션학 연구	Korean Journal of Communication Studies	한국커뮤니케이션학회	1598-4494
등재	2004	2008년 등재	복합학	학제간연구	한국콘텐츠학회 논문지	The Journal of the Korea Contents Association	한국콘텐츠학회	1598-4877
등재	2004	2007년 등재	복합학	학제간연구	韓日民族問題硏究(한일민족문제연구)	The Journal of Korean-Japanese National Studies	한일민족문제학회	1598-8414
등재취소	2009	2012년 등재	인문학	기타인문학	영상문화	korean association for visual culture	한국영상문화학회	1598-1088	2013년 12월 발행분까지만 등재로 인정 (2014년부터 등재후보임; 단, 관리지침 제16조에 의하여 2013년 12월 31일 이전에 투고하여 2014년 3월까지 게재되는 논문까지만 등재로 인정)
등재후보	2000	2007	사회과학	교육학	The International Journal of Creativity & Problem Solving		대한사고개발학회	1598-723X	2013년 12월 발행분까지만 등재로 인정 (2014년부터 등재후보임; 단, 관리지침 제16조에 의하여 2013년 12월 31일 이전에 투고하여 2014년 4월까지 게재되는 논문까지만 등재로 인정)
등재후보	2004	2007	사회과학	사회과학일반	세계지역연구논총	The Korean Journal of Area Studies	한국세계지역학회	1598-5946	2013년 12월 발행분까지만 등재로 인정 (2014년부터 등재후보임; 단, 관리지침 제16조에 의하여 2013년 12월 31일 이전에 투고하여 2014년 5월까지 게재되는 논문까지만 등재로 인정)
등재후보	2004	2007	사회과학	신문방송학	한국출판학연구	Studies of Korean Science	한국출판학회	1738-0421	2013년 12월 발행분까지만 등재로 인정 (2014년부터 등재후보임; 단, 관리지침 제16조에 의하여 2013년 12월 31일 이전에 투고하여 2014년 6월까지 게재되는 논문까지만 등재로 인정)
등재후보	2002	2005	농수해양	농학	Journal of Plant Biotechnology	Journal of Plant Biotechnology	한국식물생명공학회	1229-2818	2013년 12월 발행분까지만 등재로 인정 (2014년부터 등재후보임; 단, 관리지침 제16조에 의하여 2013년 12월 31일 이전에 투고하여 2014년 7월까지 게재되는 논문까지만 등재로 인정)
등재후보	2002	2007	의약학	피부과학	대한의진균학회지	Korean Journal of Medical Mycology	대한의진균학회1	1226-4709	2013년 12월 발행분까지만 등재로 인정 (2014년부터 등재후보임; 단, 관리지침 제16조에 의하여 2013년 12월 31일 이전에 투고하여 2014년 8월까지 게재되는 논문까지만 등재로 인정)
