# Supplementary material for: Usage Trends of Open Access and Local Journals: A Korean Case Study
Source: PLoS One. 2016 May 19;11(5):e0155843. doi: 10.1371/journal.pone.0155843 (PMC4873189; doi:10.1371/journal.pone.0155843)
Supplement: S10 Table — (XLS) [file pone.0155843.s011.xls]

## Sheet: 등재후보학술지 목록(4월)
등재 구분	등재후보 선정연도	대분야	중분야	학술지명	학술지 외국어명	발행기관명	ISSN	비고
등재후보	2008	인문학	철학	율곡사상연구		(사)율곡학회	1738-8236
등재후보	2011	인문학	기타인문학	신학과 사회	Theology and Society	21세기기독교사회문화아카데미	1229-5213
등재후보	2007	인문학	기독교신학	개혁논총	Korea Reformed Journal	개혁신학회	1738-768X
등재후보	2010	인문학	기타인문학	인문학연구		경희대학교 인문학연구원	1229-5485
등재후보	2011	인문학	스페인어와문학	스페인라틴아메리카연구	The Korean Journal of Hispanic Studies	고려대학교 스페인 라틴아메리카 연구소	2092-4984
등재후보	2011	인문학	기타인문학	에피스테메		고려대학교 응용문화연구소	1976-9660
등재후보	2008	인문학	역사학	International Journal of Korean History		고려대학교 한국사연구소	1598-2041
등재후보	2009	인문학	한국어와문학	고전과 해석		고전문학한문학연구학회	1975-8499
등재후보	2011	인문학	한국어와문학	국어문학		국어문학회	1229-3946
등재후보	2010	인문학	기타동양어문학	국제언어문학	International Language and Literature	국제언어문학회	1229-8468
등재후보	2010	인문학	한국어와문학	국제한인문학연구	The Journal for Oversea Korean Literature	국제한인문학회	1738-4249
등재후보	2011	인문학	기타인문학	글로벌문화콘텐츠	Global Cultural Contents	글로벌 문화콘텐츠학회	2005-6176
등재후보	2010	인문학	기타인문학	인문과학연구		대구가톨릭대학교 인문과학연구소	1738-088X
등재후보	2006	인문학	중국어와문학	중국학	Chinese Studies	대한중국학회	1229-9618
등재후보	2009	인문학	한국어와문학	돈암어문학	DONAM OHMUNHAK	돈암어문학회	1229-2117
등재후보	2011	인문학	영어와문학	영어권문화연구	The Journal of English Cultural Studies	동국대학교 영어권문화연구소	2005-5862
등재후보	2010	인문학	기타인문학	인문과학연구논총	The Journal of Humanities	명지대학교(서울캠퍼스) 인문과학연구소	1225-2360
등재후보	2009	인문학	역사학	역사와 문화	History & Culture	문화사학회	2287-2868
등재후보	2010	인문학	철학	민족미학	Korean Aesthetics	민족미학회	2233-9981
등재후보	2011	인문학	기타인문학	인문사회과학연구		부경대학교 인문사회과학연구소	2093-8780
등재후보	2010	인문학	역사학	고고광장		부산고고학연구회	2005-0968
등재후보	2009	인문학	기타인문학	코기토	Cogito	부산대학교 인문학연구소	1975-6046
등재후보	2011	인문학	기타인문학	퇴계학논총	THE TOEGYE HAK NONCHONG	사단법인 퇴계학부산연구원	1738-3994
등재후보	2009	인문학	철학	생명연구	Studies on Life and Culture	서강대학교 생명문화연구소	1976-846X
등재후보	2009	인문학	가톨릭신학	신학과철학	Theology & Philosophy	서강대학교 신학연구소	1229-8972
등재후보	2009	인문학	기타인문학	규장각	Kyujanggak	서울대학교 규장각한국학연구원	1975-6283
등재후보	2009	인문학	종교학	종교와 문화	Religion and Culture	서울대학교 종교문제연구소	1976-7900
등재후보	2011	인문학	기독교신학	신학과선교	Theology and Mission	서울신학대학교 기독교신학연구소	1738-0138
등재후보	2006	인문학	기타인문학	인문과학		성균관대학교 인문학연구원	1598-8457
등재후보	2009	인문학	유교학	교육연구		성신여자대학교 교육문제연구소	1598-7094
등재후보	2009	인문학	기타인문학	人文科學硏究(인문과학연구)		성신여자대학교 인문과학연구소	2005-0933
등재후보	2010	인문학	기타인문학	남도문화연구	Namdo Munhwa Yongu	순천대학교 남도문화연구소	1975-826X
등재후보	2007	인문학	기타인문학	시학과 언어학	Poetics & Linguistics	시학과언어학회	1598-2793
등재후보	2007	인문학	역사학	역사와 실학	THE YEOKSA AND SILHAK	역사실학회	1976-1023
등재후보	2011	인문학	한국어와문학	언어사실과 관점	Language Facts and Perspectives	연세대학교 언어정보연구원	1738-1908
등재후보	2011	인문학	기타인문학	유럽사회문화		연세대학교 인문학연구원	2005-8055
등재후보	2011	인문학	기타인문학	인문과학	The Journal of the Humanities	연세대학교 인문학연구원	1229-6201
등재후보	2011	인문학	철학	퇴계학논집	TOEGYE-HAK-LON-GIB	영남퇴계학연구원	2005-3851
등재후보	2010	인문학	기타인문학	동양문화연구	Youngsan Journal of East Asian Cultural Studies	영산대학교 동양문화연구원	1976-1872
등재후보	2008	인문학	한국어와문학	영주어문	The Journal of Yeongju Language & Literature	영주어문학회	1598-9011
등재후보	2010	인문학	한국어와문학	우리말교육현장연구	Field Studies in Korean Language Education	우리말교육현장학회	1976-3204
등재후보	2010	인문학	철학	생명윤리정책연구	Bioethics Policy Studies	이화여자대학교 생명의료법연구소	1976-3719
등재후보	2008	인문학	기타인문학	한국문화연구		이화여자대학교 한국문화연구원	1598-4176
등재후보	2011	인문학	철학	인간.환경.미래	Human Beings, Environment and Their Future	인제대학교 인간환경미래연구원	2005-7180
등재후보	2009	인문학	기타인문학	인천학연구	The Journal of Incheon Studies	인천대학교 인천학연구원	1738-0936
등재후보	2010	인문학	기타인문학	재외한인연구	Studies of Koreans Abroad	재외한인학회	1226-3494
등재후보	2006	인문학	기타인문학	호남문화연구	The Journal of Honam Area Studies	전남대학교 호남학연구원	1225-0007
등재후보	2010	인문학	기타인문학	인문학연구		조선대학교 인문학연구원	1598-9259
등재후보	2011	인문학	기타인문학	국학연구론총		택민국학연구원	2005-1999
등재후보	2010	인문학	기타인문학	포은학연구	Journal of Poeun Studies	포은학회	1976-7048
등재후보	2010	인문학	유교학	孔子學(공자학)	GONG JA HAK	한국공자학회	1738-2629
등재후보	2005	인문학	기독교신학	대학과 선교	University and Christian Mission	한국대학선교학회	1229-7682
등재후보	2005	인문학	기타인문학	라깡과 현대정신분석	Journal of Lacan & Contemporary Psychoanalysis	한국라깡과현대정신분석학회	1229-666X
등재후보	2010	인문학	기독교신학	목회와상담	The Journal of Pastoral Care and Counseling	한국목회상담학회	2005-1239
등재후보	2008	인문학	역사학	문화사학	munhwasahak	한국문화사학회	1598-0774
등재후보	2010	인문학	기독교신학	복음과 상담	The Gospel and Counseling	한국복음주의 기독교상담학회	1739-0745
등재후보	2003	인문학	한국어와문학	비평문학	Literary Criticism	한국비평문학회	1225-0430
등재후보	2008	인문학	역사학	서양사연구	The Journal of Western History	한국서양사연구회	1738-7027
등재후보	2010	인문학	종교학	Canon&Culture(캐논앤컬처)	CC	한국신학정보연구원	1976-0590
등재후보	2010	인문학	한국어와문학	Journal of korean Culture	Journal of korean Culture	한국어문학국제학술포럼	1976-0744
등재후보	2010	인문학	한국어와문학	한어문교육	The Institute of Education of Korean Language and Literature	한국언어문학교육학회	1738-3552
등재후보	2011	인문학	언어학	언어학연구	Journal of Linguistic Studies	한국언어연구학회	1226-9859
등재후보	2007	인문학	역사학	여성과 역사	Women and History	한국여성사학회	1738-6691
등재후보	2008	인문학	불교학	정토학연구(淨土學硏究)	Journal of The Pure Land Buddhism Studies	한국정토학회	1229-1846
등재후보	2009	인문학	한국어와문학	지명학	Journal of the Place Name Society of Korea	한국지명학회	1229-0378
등재후보	2009	인문학	프랑스어와문학	프랑스고전문학연구	Litterature Classique Francaise	한국프랑스고전문학회	1598-3773
등재후보	2005	인문학	프랑스어와문학	프랑스 문화 연구	ASSOCIATION CULTURELLE FRANC0-COREENNE	한국프랑스문화학회	1229-697X
등재후보	2011	인문학	역사학	藏書閣(장서각)	JANGSEOGAK	한국학중앙연구원	1229-7755
등재후보	2009	인문학	철학	화이트헤드 연구	The Journal of Whitehead Studies	한국화이트헤드학회	1229-1501
등재후보	2009	인문학	기타인문학	효학연구	Journal of Korean Hyo Studies	한국효학회	1738-253X
등재후보	2011	인문학	역사학	개념과 소통	CONCEPT AND COMMUNICATION	한림대학교 한림과학원	2005-1492
등재후보	2011	인문학	기독교신학	신학연구	Theological Studies	한신대학교 한신신학연구소	1738-6683
등재후보	2011	인문학	일본어와문학	한일어문논집	Journal of Japanese Language and Literature	한일일어일문학회	2005-2332
등재후보	2010	인문학	역사학	역사와 세계	History & the World	효원사학회	2005-0143
등재후보	2010	사회과학	관광학	International Journal of Tourism Science	International Journal of Tourism Science	(사)한국관광학회	1598-0634
등재후보	2010	사회과학	사회복지학	청소년문화포럼	Forum For Youth Culture	(사)한국청소년문화연구소	1975-2733
등재후보	2011	사회과학	법학	가천법학	Gachon Law Review	가천대학교 법학연구소	2005-7075
등재후보	2011	사회과학	법학	환경법과 정책	Environmental Law and Policy	강원대학교 비교법학연구소	1976-3743
등재후보	2011	사회과학	사회과학일반	사회과학연구	Journal of Social Science	강원대학교 사회과학연구원	1975-0625
등재후보	2011	사회과학	지역학	지역산업연구		경남대학교 산업경영연구소	2093-9027
등재후보	2008	사회과학	교육학	과학교육연구지	Journal of Science Education	경북대학교 과학교육연구소	1225-3944
등재후보	2008	사회과학	행정학	한국정책연구	The Journal of Korean Policy Studies	경인행정학회	1598-7817
등재후보	2009	사회과학	행정학	치안정책연구		경찰대학 치안정책연구소	1738-2963
등재후보	2010	사회과학	경영학	의료경영학연구	Health Service Management Review	경희대학교 경영연구원	1976-636X
등재후보	2009	사회과학	사회과학일반	정책연구	Policy Study	국가안보전략연구소	1266-1866
등재후보	2009	사회과학	법학	법학논총		국민대학교 법학연구소	1225-9969
등재후보	2010	사회과학	사회과학일반	사회과학연구	Kookmin Social Science Revies	국민대학교 사회과학연구소	1225-9993
등재후보	2011	사회과학	지역학	Eurasian Review		국민대학교 유라시아연구소	2005-4599
등재후보	2009	사회과학	교육학	한국언어문화학	Journal of the International Network for Korean Language and Culture	국제한국언어문화학회	1738-2793
등재후보	2011	사회과학	법학	노동법포럼	labor law forum	노동법이론실무학회	2005-4645
등재후보	2010	사회과학	법학	형사법의 신동향	Contemporary Review of Criminal Law	대검찰청	1976-5789
등재후보	2005	사회과학	교육학	대한공업교육학회지	Journal of the Korean Institute of industrial educators	대한공업교육학회	1225-4789
등재후보	2000	사회과학	교육학	The International Journal of Creativity & Problem Solving		대한사고개발학회	1598-723X
등재후보	2009	사회과학	교육학	사고개발	Korean Journal of Thinking Development	대한사고개발학회	1738-7647
등재후보	2010	사회과학	사회복지학	아시아아동복지연구	Asian Journal of Child Welfare and Development	대한아동복지학회	1738-3986
등재후보	2003	사회과학	사회과학일반	대한정치학회보	Korean Journal of Political Science	대한정치학회	1229-5469
등재후보	2006	사회과학	행정학	한국지방자치연구	KOREAN LOCAL GOVERNMENT REVIEW	대한지방자치학회	1738-1592
등재후보	2007	사회과학	지역개발	地籍(지적)	Journal of Cadastre	대한지적공사	1975-3101
등재후보	2010	사회과학	지역학	북한학연구		동국대학교 북한학연구소	1975-0188
등재후보	2009	사회과학	사회과학일반	사회과학연구		동국대학교 사회과학연구원	1598-8996
등재후보	2010	사회과학	관광학	동북아관광연구	Northeast Asia Tourism Research	동북아관광학회	1738-8929
등재후보	2011	사회과학	법학	민사법의 이론과 실무		민사법의 이론과 실무학회	1598-9801
등재후보	2009	사회과학	지역학	한국 시베리아연구		배재대학교 한국-시베리아센터	1975-0145
등재후보	2010	사회과학	교육학	교사교육연구	Teacher Education Research	부산대학교 과학교육연구소	2005-1484
등재후보	2009	사회과학	지역학	CHINA연구		부산대학교 중국연구소	1975-5902
등재후보	2011	사회과학	지역학	mediterranean review		부산외국어대학교 지중해지역원	2005-0836
등재후보	2009	사회과학	신문방송학	언론학연구	Journalism & Communication	부산울산경남언론학회	1738-1290
등재후보	2009	사회과학	정치외교학	비교민주주의연구	Comparative Democratic Studies	비교민주주의학회	1738-7191
등재후보	2010	사회과학	사회복지학	비판사회정책	Journal of Critical Social Welfare	비판과대안을위한사회복지학회/비판과대안을위한건강정책학회	1229-280x
등재후보	2009	사회과학	기타사회과학	민족연구	Minjok Yeonku	사단법인 한국민족연구원	1229-2796
등재후보	2011	사회과학	경제학	시장경제연구	Journal of Market Economy	서강대학교 서강시장경제연구소	2092-6332
등재후보	2011	사회과학	정치외교학	현대정치연구	journal of contemporary politics	서강대학교 현대정치연구소	1976-9466
등재후보	2009	사회과학	교육학	한국초등교육		서울교육대학교 초등교육연구원	1976-698X
등재후보	2009	사회과학	법학	Journal of Korean Law		서울대학교 법학연구소	1598-1681
등재후보	2011	사회과학	법학	경제규제와 법		서울대학교 법학연구소	2005-0372
등재후보	2011	사회과학	교육학	외국어교육연구	Foreign Language Education Research	서울대학교 외국어교육연구소	1229-5892
등재후보	2010	사회과학	행정학	국정관리연구	Journal of Governance Studies	성균관대학교 국정관리대학원	1975-8324
등재후보	2008	사회과학	법학	법학논총		숭실대학교 법학연구소	1975-0005
등재후보	2009	사회과학	사회과학일반	사회과학논총	Journal of Social Science	숭실대학교 사회과학연구소	1738-1525
등재후보	2010	사회과학	법학	교정담론	Korean Journal of Correctional Discourse	아시아교정포럼	1976-9121
등재후보	2011	사회과학	법학	아주법학	Ajou Law Review	아주대학교 법학연구소	1976-3115
등재후보	2010	사회과학	경영학	연세경영연구	Yonsei Business Review	연세대학교 경영연구소	1226-4792
등재후보	2009	사회과학	경제학	한국경제학보(구 연세경제연구)	The Korean Journal of Economics	연세대학교 경제연구소	1225-8261
등재후보	2007	사회과학	법학	법학연구		연세대학교 법학연구원	1226-8879
등재후보	2010	사회과학	사회과학일반	통일연구	Korean Unification Studies	연세대학교 북한연구원	1598-8554
등재후보	2010	사회과학	사회과학일반	사회과학논집		연세대학교 사회과학연구소	1225-3529
등재후보	2011	사회과학	기타사회과학	군사연구	Journal of Military History Studies	육군본부	2093-1557
등재후보	2010	사회과학	군사학	한국군사학논집	Korean Journal of Military Art and Science	육군사관학교 화랑대연구소	2005-2715
등재후보	2009	사회과학	교육학	교육문화연구		인하대학교 교육연구소	1598-9283
등재후보	2011	사회과학	사회과학일반	디아스포라연구	Journal of Diaspora Studies	전남대학교 세계한상문화연구단	1975-9908
등재후보	2010	사회과학	법학	동북아법연구		전북대학교 동북아법연구소	1976-5037
등재후보	2010	사회과학	기타사회과학	사회과학연구		전북대학교 사회과학연구소	2005-0828
등재후보	2010	사회과학	정치외교학	동북아연구	The Journal of Northeast Asia Research	조선대학교 사회과학연구원 부설 동북아연구소	2005-4432
등재후보	2006	사회과학	법학	法學論文集(법학논문집)		중앙대학교 법학연구원	1225-5726
등재후보	2010	사회과학	교육학	한국교육문제연구	Korean Education Inquiry	중앙대학교 한국교육문제연구소	1598-8317
등재후보	2009	사회과학	경영학	한국HRD연구	Journal of Korean HRD Research	중앙대학교 한국인적자원개발전략연구소	1975-0323
등재후보	2010	사회과학	관광학	관광산업연구	Journal of Tourism Industry Studies	청운대학교 관광산업연구소	2005-0631
등재후보	2010	사회과학	교육학	교육연구논총	CNU Journal of Educational Studies	충남대학교 교육연구소	1738-9429
등재후보	2011	사회과학	경영학	창조와 혁신	Journal of Creativity and Innovation	피터드러커 소사이어티	2005-2421
등재후보	2011	사회과학	사회과학일반	법과인권교육연구	Journal of Human Rights & Law-related Education	한국 법과인권교육학회	2005-9000
등재후보	2010	사회과학	지역학	스칸디나비아 연구	Journal of the Scandinavian Society of Korea	한국 스칸디나비아학회	1229-8646
등재후보	2008	사회과학	지역개발	감정평가학논집		한국감정평가학회	1598-771X
등재후보	2011	사회과학	경영학	경영컨설팅연구	Korean Management Consulting Review	한국경영컨설팅학회	1598-172X
등재후보	2011	사회과학	관광학	Tourism Research	Tourism Research	한국관광산업학회	1229-571x
등재후보	2011	사회과학	신문방송학	광고PR실학연구	Journal of Practical Research in Advertising and Public Relations	한국광고PR실학회	2005-2618
등재후보	2008	사회과학	교육학	교육정치학연구	The Politics of Education	한국교육정치학회	1226-7856
등재후보	2010	사회과학	법학	국제사법연구	Korea Private International Law Journal	한국국제사법학회	1738-6306
등재후보	2011	사회과학	사회복지학	한국군사회복지학		한국군사회복지학회	2005-6214
등재후보	2011	사회과학	교육학	다문화교육연구	Multicultural Education Studies	한국다문화교육학회	2005-4963
등재후보	2006	사회과학	정치외교학	한국동양정치사상사연구	The Review of Korean and Asian Political Thoughts	한국동양정치사상사학회	1598-5954
등재후보	2011	사회과학	무역학	무역전시연구	Korea Trade Exhibition Review	한국무역전시학회	2287-173X
등재후보	2011	사회과학	무역학	무역통상학회지	Journal of Korea Research Association of International Commerce	한국무역통상학회	1738-4353
등재후보	2009	사회과학	사회학	문화와 사회		한국문화사회학회	1975-7239
등재후보	2009	사회과학	경영학	문화산업연구	Journal of Cultural Industry Studies	한국문화산업학회	1598-0936
등재후보	2011	사회과학	행정학	한국민간경비학회보	Journal of The Korean Society of Private Security	한국민간경비학회	1738-866X
등재후보	2009	사회과학	법학	민사집행법연구	Journal Of Civil Judgment Enforcement Law	한국민사집행법학회	1738-6071
등재후보	2010	사회과학	정치외교학	민족사상	KOREA ASSOCIATION OF NATIONAL THOUGHT	한국민족사상학회	1976-6254
등재후보	2011	사회과학	사회학	기억과 전망	Memory & Vision	한국민주주의연구소	1599-712x
등재후보	2010	사회과학	교육학	발달장애연구	The Journal of the Korean Association on Developmental Disabilities	한국발달장애학회	2288-4289
등재후보	2009	사회과학	군사학	한국방위산업학회지	Journal of the Korea Association of Defense Industry Studies	한국방위산업학회	1226-8100
등재후보	2009	사회과학	행정학	한국범죄심리연구	Korean Criminal Psychology Review	한국범죄심리학회	1738-8996
등재후보	2008	사회과학	법학	법경제학연구	Korean Journal of Law and Economics	한국법경제학회	1738-3951
등재후보	2009	사회과학	교육학	법교육연구	Journal of Law-Related Education	한국법교육학회	1975-4817
등재후보	2003	사회과학	경영학	병원경영학회지	Korean Journal of Hospital Management	한국병원경영학회	1226-6299
등재후보	2007	사회과학	교육학	한국보건복지교육학회지	The Journal of Korean Society for Welfare and Health Education	한국보건복지교육학회	1975-7697
등재후보	2010	사회과학	법학	보호관찰	Korean Journal of Probation	한국보호관찰학회	1598-7558
등재후보	2010	사회과학	사회학	한국보훈논총	Joural of Patriots and Veterans Affairs in the Republic Korea	한국보훈학회	1738-0804
등재후보	2011	사회과학	사회과학일반	한국비영리연구	KOREAN NPO REVIEW	한국비영리학회	1598-5806
등재후보	2008	사회과학	사회복지학	한국사회복지교육	Korean Journal of Social Welfare Education	한국사회복지교육협의회	1738-706X
등재후보	2010	사회과학	사회복지학	한국사회복지질적연구	Korean Journal of Qualitative Research in Social Welfare	한국사회복지질적연구학회	1976-6599
등재후보	2004	사회과학	사회과학일반	세계지역연구논총	The Korean Journal of Area Studies	한국세계지역학회	1598-5946
등재후보	2010	사회과학	회계학	세무회계연구	Tax Accounting Research	한국세무회계학회	1226-1947
등재후보	2009	사회과학	법학	소년보호연구	Korean Juvenile Protection Review	한국소년정책학회	1598-8163
등재후보	2010	사회과학	교육학	수학교육연구	Research in Mathematical Education	한국수학교육학회	1226-6191
등재후보	2010	사회과학	교육학	초등수학교육	Education of Primary School Mathematics	한국수학교육학회	1226-6914
등재후보	2008	사회과학	교육학	예술교육연구	Korean Journal of Arts Education	한국예술교육학회	1738-8309
등재후보	2007	사회과학	교육학	외국어교육연구	Studies in Foreign Language Education	한국외국어대학교 외국어교육연구소	1225-4975
등재후보	2009	사회과학	지역학	아프리카 연구	African Affairs	한국외국어대학교(용인캠퍼스) 아프리카연구소	1229-9308
등재후보	2011	사회과학	관광학	한국외식산업학회지	FoodService Industry Journal	한국외식산업학회	1738-8244
등재후보	2010	사회과학	교육학	인격교육	The Journal of Saramdaum Education	한국인격교육학회	1976-4723
등재후보	2007	사회과학	교육학	한국일본교육학연구	Korean Journal of the Japan Education	한국일본교육학회	1229-8581
등재후보	2009	사회과학	경영학	전문경영인연구	Journal of CEO and Management Studies	한국전문경영인학회	1226-8380
등재후보	2009	사회과학	사회학	정보와 사회	Korea Journal of Information Society	한국정보사회학회	-
등재후보	2010	사회과학	정책학	정책개발연구	Journal of Policy Development	한국정책개발학회	1598-4087
등재후보	2007	사회과학	신문방송학	정치커뮤니케이션연구	Journal of Political Communication	한국정치커뮤니케이션학회	1738-5407
등재후보	2010	사회과학	사회과학일반	제도와 경제	Review of Institution and Economics	한국제도∙경제학회	1976-3697
등재후보	2009	사회과학	법학	조세연구		한국조세연구포럼	1598-480X
등재후보	2007	사회과학	행정학	한국조직학회보	Korean Review of Organizational Studies	한국조직학회	1738-3595
등재후보	2011	사회과학	교육학	중등영어교육	Secondary English Education	한국중등영어교육학회	1976-8222
등재후보	2011	사회과학	행정학	한국지방행정학보	KOREAN LOCAL ADMINISTRATION REVIEW	한국지방행정학회	1738-6098
등재후보	2008	사회과학	경제학	한국지역경제연구	JOURNAL OF KOREA REGIONAL ECONOMICS	한국지역경제학회	1738-1002
등재후보	2011	사회과학	법학	집합건물법학	The Korean Aggregate Buildings Law	한국집합건물법학회	2005-1247
등재후보	2006	사회과학	농업경제학	한국차학회지	Journal of the Korean Tea Society	한국차학회	1225-9640
등재후보	2010	사회과학	경영학	한국창업학회지	Journal of the Korean Entrepreneurship Socieity	한국창업학회	2092-8068
등재후보	2010	사회과학	교육학	창의력교육연구	The Journal of Creativity Education	한국창의력교육학회	1976-944X
등재후보	2011	사회과학	교육학	초등상담연구	The Korean Journal of Elementary Counseling	한국초등상담교육학회	2005-3231
등재후보	2004	사회과학	신문방송학	한국출판학연구	Studies of Korean Science	한국출판학회	1738-0421
등재후보	2010	사회과학	관광학	컨벤션 연구	JOURNAL OF CONVENTION SCIENCES	한국컨벤션학회	1738-2777
등재후보	2011	사회과학	사회복지학	한국케어매니지먼트 연구	Korea Academy of Care Management	한국케어매니지먼트학회	2005-5684
등재후보	2011	사회과학	사회과학일반	한국테러학회보	Korean terrorism studies Review	한국테러학회	2005-4203
등재후보	2006	사회과학	정치외교학	통일전략	Unification Stratrgy	한국통일전략학회	1598-5768
등재후보	2011	사회과학	교육학	통합교육과정연구	Journal of Curriculum Integration	한국통합교육과정학회	1976-4227
등재후보	2009	사회과학	교육학	통합교육연구		한국통합교육학회	1975-4558
등재후보	2010	사회과학	교육학	현장과학교육	School Science Journal	한국현장과학교육학회	2093-7407
등재후보	2008	사회과학	법학	형사판례연구	Korean Journal of Criminal Case Studies	한국형사판례연구회	1225-6005
등재후보	2011	사회과학	관광학	호텔리조트연구	Journal of Hotel & Resort	한국호텔리조트학회	1598-7760
등재후보	2007	사회과학	교육학	홀리스틱교육연구	Journal of Holistic Education	한국홀리스틱교육학회	1229-9294
등재후보	2008	사회과학	회계학	재무와 회계정보저널	Journal of Finance and Accounting Information	한국회계정보학회	1738-7094
등재후보	2008	사회과학	법학	과학기술법연구		한남대학교 과학기술법연구원	1226-4148
등재후보	2009	사회과학	관광학	관광연구논총	Journal of Tourism Studies	한양대학교 관광연구소	1226-8054
등재후보	2011	사회과학	교육학	학습과학연구	The Korean Journal of the learning Sciences	한양대학교 교육공학연구소	1976-684X
등재후보	2007	사회과학	사회과학일반	시민사회와 NGO		한양대학교 제3섹터연구소	1599-8568
등재후보	2010	사회과학	군사학	한일군사문화연구	Journal of Korean-Japanese Military and Culture	한일군사문화학회	1598-8732
등재후보	2008	사회과학	법학	중국법연구	Chinese Law Review	한중법학회	1738-7051
등재후보	2010	자연과학	생물학	대한의학유전학회지	Journal of Genetic Medicine	대한의학유전학회	1226-1769
등재후보	2011	자연과학	지구과학	대한지구과학교육학회지	Journal of the Korean Society of Earth Science Education	대한지구과학교육학회	2005-5668
등재후보	2010	자연과학	자연과학일반	과학수사학	Korean Journal of Scientific Criminal Investigation	한국과학수사학회	1976-2712
등재후보	2003	자연과학	생물학	한국균학회지	The Korean Journal of Mycology	한국균학회	0253-651X
등재후보	2010	자연과학	생활과학	한국아동심리치료학회지	Korean Journal of Child Psychotherapy	한국아동심리치료학회	1975-9290
등재후보	2006	자연과학	자연과학일반	Genomics & Informatics	Genomics & Informatics	한국유전체학회	1598-866X
등재후보	2010	자연과학	생물학	한국자연보호학회지	Korean Journal of Nature Conservation	한국자연보호학회	1976-6769
등재후보	2010	자연과학	자연과학일반	한국재난정보학회 논문집	Journal of The Korean Society of Disaster Information	한국재난정보학회	1976-2208
등재후보	2006	자연과학	화학	한국환경분석학회지	JOURNAL OF THE KOREA SOCIETY FOR ENVIRONMENTAL ANALYSIS	한국환경분석학회	1226-9700
등재후보	2010	자연과학	생물학	환경생물	Korean Journal of Environmental Biology	한국환경생물학회	1226-9999
등재후보	2008	공학	컴퓨터학	(사)디지털산업정보학회 논문지	Journal of the Korea Society of Digital Industry and Information Management	(사)디지털산업정보학회	1738-6667
등재후보	2009	공학	건축공학	敎育環境硏究(교육환경연구)	The Journal of Educational Environment Research	(사)한국교육환경연구원	1598-3765
등재후보	2001	공학	산업공학	대한설비관리학회지	Journal of The Korean Institute of Plant Engineering	대한설비관리학회	1598-2475
등재후보	2007	의약학	화학공학	대한화장품학회지	journal of the society of cosmetic scientists of korea	대한화장품학회	1226-2587
등재후보	2010	공학	전자/정보통신공학	통신위성우주산업연구회논문지	The Korea Society of Space Technology	사단법인 통신위성우주산업연구회	1975-5600
등재후보	2010	공학	건축공학	청운대학교 건설환경연구소 논문집		청운대학교 건설환경연구소	2005-0666
등재후보	2010	공학	건축공학	한국건축친환경설비학회 논문집		한국건축친환경설비학회	1976-6483
등재후보	2008	공학	기계공학	한국기계기술학회지	Journal of the Korean Society of Mechanical Technology	한국기계기술학회	1229-604X
등재후보	2007	공학	환경공학	실내환경 및 냄새 학회지	Journal of Odor and Indoor Environment	한국냄새환경학회	2288-9167
등재후보	2009	공학	환경공학	한국도시환경학회지	Journal of the Korean Society of Urban Environment	한국도시환경학회	1598-253X
등재후보	2009	공학	제어계측공학	로봇학회 논문지	The Journal of Korea Robotics Society	한국로봇학회	1975-6291
등재후보	2010	공학	원자력공학	한국방사선학회논문지	Journal of The Korean Society of Radiology	한국방사선학회	1976-0620
등재후보	2010	공학	기계공학	신재생에너지	New & Renewable Energy	한국신·재생에너지학회	1738-3935
등재후보	2010	공학	산업공학	신뢰성 응용연구	Journal of Applied Reliability	한국신뢰성학회	1738-9895
등재후보	2005	공학	전자/정보통신공학	신호처리.시스템학회 논문지	The Journal of Korea Institute of Signal Processing and Systems	한국신호처리시스템학회	1229-9480
등재후보	2010	공학	의공학	재활복지공학회논문지	Journal of Rehabilitation Welfare Engineering & Assistive Technology	한국재활복지공학회	1976-7102
등재후보	2009	공학	전자/정보통신공학	한국전자통신학회 논문지	The Journal of The Korea Institute of Electronic Communication Sciences	한국전자통신학회	1975-8170
등재후보	2010	공학	건축공학	한국지열에너지학회논문집		한국지열에너지학회	1738-6985
등재후보	2001	공학	토목공학	한국풍공학회지	Journal of the Wind Engineering Institute of Korea	한국풍공학회	1226-7872
등재후보	2009	공학	기타공학	한국화상학회지	Journal of Korean Society for Imaging Science and Technology	한국화상학회	1226-0517
등재후보	2010	공학	환경공학	한국환경기술학회지	Journal of Korean Society Environmental Technology	한국환경기술학회	1229-8425
등재후보	2009	의약학	간호학	동서간호학연구지	Journal of East-West Nursing Reseach	경희대학교 동서간호학연구소	1226-4938
등재후보	2008	의약학	간호학	군진간호연구		국군간호사관학교 군진간호연구소	1975-664X
등재후보	2010	의약학	일반외과학	Endocrinology and Metabolism	Endocrinology and Metabolism	대한갑상선-내분비외과학회	1598-1703
등재후보	2011	의약학	의학일반	대한갑상선학회지	Journal of Korean Thyroid Association	대한갑상선학회	2005-162X
등재후보	2011	의약학	내과학	대한고혈압학회지	Journal of the Korean Society of Hypertension	대한고혈압학회	1225-8911
등재후보	2009	의약학	기타의약학	OSTEOPOROSIS	The Journal of Korean Society of Osteoporosis	대한골다공증학회	2093-9361
등재후보	2011	의약학	정형외과학	대한골대사학회지	Journal of Bone Metabolism	대한골대사학회	2287-6375
등재후보	2008	의약학	재활의학	대한근전도 전기진단의학회지	Jouranl of Korean Association of EMG Electrodiagnostic Medicine	대한근전도전기진단의학회	1229-6066
등재후보	2009	의약학	가정의학	노인병	Journal of The korean Geriatrics Society	대한노인병학회	1229-2397
등재후보	2010	의약학	정신과학	노인정신의학	Journal of Korean Geriatirc Psychiatry	대한노인정신의학회	1226-6329
등재후보	2011	의약학	신경과학	대한뇌졸중학회지	Korean Journal of Stroke	대한뇌졸중학회	1229-4101
등재후보	2009	의약학	마취과학	Anesthesia and Pain Medicine	Anesthesia and Pain Medicine	대한마취과학회	1975-5171
등재후보	2009	의약학	물리치료학	대한물리의학회지	Journal of the Korean Society of Physical Medicine	대한물리의학회	1975-311X
등재후보	2006	의약학	방사선과학	방사선기술과학	Journal of Radiological Science and Technology	대한방사선과학회	1226-2854
등재후보	2002	의약학	방사선과학	Radiation oncology journal	Radiation oncology journal	대한방사선종양학회	1229-8719
등재후보	2011	의약학	의학일반	대한수부외과학회 학회지	The Journal of the Korean society for Surgery of the Hand	대한수부외과학회	1598-3889
등재후보	2009	의약학	임상병리학	대한수혈학회지	The Korean Journal of Blood Transfusion	대한수혈학회	1226-9336
등재후보	2007	의약학	가정의학	스트레스 硏究(스트레스 연구)	THE KOREAN JOURNAL OF STRESS RESEARCH	대한스트레스학회	1225-665X
등재후보	2009	의약학	정형외과학	Knee Surgery and Related Research	Knee Surgery and Related Research	대한슬관절학회	1225-1623
등재후보	2009	의약학	소아과학	Neonatal medicine	Journal of the Korean Society of Neonatology	대한신생아학회	2287-9412
등재후보	2010	의약학	치의학	International Journal of Clinical Preventive Dentistry	International Journal of Clinical Preventive Dentistry	대한예방치과학회	1738-8546
등재후보	2011	의약학	비뇨기과학	대한요로생식기감염학회지	The Korean Journal of Urogenital Tract Infection and Inflammation	대한요로생식기감염학회	1975-7425
등재후보	2009	의약학	정신과학	우울조울병	Journal of Korean Society for Depressive and Bipolar Disorders	대한우울∙조울병학회	1738-0960
등재후보	2010	의약학	의학일반	의료커뮤니케이션	Health Communication, the Official Journal of Korean Academy on Communication in Healthcare	대한의료커뮤니케이션학회	1975-888X
등재후보	2002	의약학	피부과학	대한의진균학회지	Korean Journal of Medical Mycology	대한의진균학회1	1226-4709
등재후보	2011	의약학	이비인후과학	임상이비인후과	Journal of Clinical Otolaryngology	대한이비인후과학회 부산,울산,경남 지부회	1225-0244
등재후보	2011	의약학	정신과학	대한조현병학회지	Korean Journal of Schizophrenia Research	대한조현병학회	1975-5651
등재후보	2008	의약학	의학일반	대한주산의학회잡지	THE KOREAN JOURNAL OF PERINATOLOGY	대한주산의학회	1229-2605
등재후보	2009	의약학	마취과학	대한중환자의학회지	The Korean Society of Critical Care Medicine	대한중환자의학회	1229-4802
등재후보	2011	의약학	임상병리학	Laboratory Medicine Online	Laboratory Medicine Online	대한진단검사의학회	2093-6338
등재후보	2009	의약학	신경외과학	대한척추신경외과학회지	Korean journal of spine	대한척추신경외과학회	1738-2262
등재후보	2010	의약학	치의학	대한치과마취과학회지	Journal of the Korean Dental Society of Anesthesiology	대한치과마취과학회	1598-4044
등재후보	2011	의약학	치의학	대한치의학회 영문학회지	Journal of Korean Dental Science	대한치의학회	2005-4742
등재후보	2009	의약학	신경과학	Research in Vestibular Science	Research in Vestibular Science	대한평형의학회	1598-6098
등재후보	2010	의약학	산부인과학	대한폐경학회지	Journal of Menopausal Medicine	대한폐경학회	2288-6478
등재후보	2010	의약학	한의학	대한한의진단학회지	The Journal Of The Korea Institute Of Oriental Medical Diagnostics	대한한의진단학회	1226-5241
등재후보	2006	의약학	한의학	대한한의학 방제학회지	The korean journal of oriental medical prescription	대한한의학방제학회	2288-5641
등재후보	2011	의약학	일반외과학	대한혈관외과학회지	Korean Journal of Vascular and Endovascular Surgery	대한혈관외과학회	2288-7970
등재후보	2010	의약학	예방의학/직업환경의학	보건의료산업학회지	The Korean Journal of Health Service Management	보건의료산업학회	2093-5986
등재후보	2011	의약학	응급의학	한국응급구조학회지	The Korean Journal of Emergency Medical Services	사단법인 한국응급구조학회	1738-1606
등재후보	2010	의약학	의학일반	의학교육논단	Korean Medical Education Review	연세대학교 의과대학 의학교육학과	2092-5603
등재후보	2010	의약학	의학일반	전남의대학술지	Chonnam Medical Journal	전남대학교 의과학연구소	0377-9564
등재후보	2011	의약학	치의학	구강생물학연구		조선대학교 구강생물학연구소	1226-928X
등재후보	2011	의약학	수의학	Journal of Biomedical Research	Journal of Biomedical Research	충북대학교 동물의학연구소	1976-7447
등재후보	2011	의약학	간호학	가정간호학회지	Journal of Korean Academic Society of Home Health Care Nursing	한국가정간호학회	1738-7590
등재후보	2007	의약학	정신과학	한국놀이치료학회지	Korean Journal of Play Therapy	한국놀이치료학회	1229-0858
등재후보	2007	의약학	예방의학/직업환경의학	농촌의학.지역보건	Journal of Agricultural Medicine&Community Health	한국농촌의학.지역보건학회	1738-9577
등재후보	2010	의약학	약학	병원약사회지	Journal of Korean Society of Health-System Pharmacists	한국병원약사회	1226-640X
등재후보	2010	의약학	예방의학/직업환경의학	한국보건정보통계학회지	Journal of The Korea Socity of Health Informatics and Statistics	한국보건정보통계학회	2287-3708
등재후보	2009	의약학	정신과학	한국사이코드라마학회지	The Korean Journal of Psychodrama	한국사이코드라마.소시오드라마학회	1229-313X
등재후보	2011	의약학	수의학	예방수의학회지	Journal of Preventive Veterinary Medicine	한국예방수의학회	2287-7991
등재후보	2010	의약학	한의학	韓國醫史學會誌(한국의사학회지)	THE JOURNAL OF KOREAN MEDICAL HISTORY	한국의사학회	1229-6147
등재후보	2009	의약학	간호학	재활간호학회지	The Korean Journal of Rehabilitation Nursing	한국재활간호학회	1229-294X
등재후보	2010	의약학	정신과학	정신분석	Psychoanalysis	한국정신분석학회	1226-7503
등재후보	2011	의약학	정신과학	정신신체의학		한국정신신체의학회	1225-6471
등재후보	2006	의약학	예방의학/직업환경의학	한국학교보건학회지	THE JOURNAL OF THE KOREAN SOCIETY OF SCHOOL HEALTH	한국학교보건학회	1225-9608
등재후보	2011	농수해양	축산학	동물자원연구	ANNALS OF ANIMAL RESOURCE SCIENCES	강원대학교 동물자원공동연구소	1225-2964
등재후보	2010	농수해양	임학	Journal of Forest Science		강원대학교 산림과학연구소	2287-2396
등재후보	2011	농수해양	조경학	휴양및경관연구		전북대학교 부설 휴양및경관계획연구소	2093-3150
등재후보	2008	농수해양	농학	농촌지도와 개발	Journal of Agricultural Extension & Community Development	한국농촌지도학회	1976-3107
등재후보	2011	농수해양	농학	한국버섯학회지	Journal of Mushroom Science and Production	한국버섯학회	1738-0294
등재후보	2009	농수해양	임학	한국산림휴양학회지	The Journal of Korean institute of Forest Recreation	한국산림휴양학회	1226-5519
등재후보	2002	농수해양	농학	Journal of Plant Biotechnology	Journal of Plant Biotechnology	한국식물생명공학회	1229-2818
등재후보	2013	농수해양	농학	Plant Breeding and Biotechnology		한국육종학회	2287-9358
등재후보	1999	농수해양	농학	한국육종학회지	KOREAN JOURNAL OF BREEDING SCIENCE	한국육종학회	0250-3360
등재후보	2011	예술체육	음악학	국악원논문집	Journal of National Gugak Center	국립국악원	1225-7796
등재후보	2008	예술체육	미술	미술자료	MISULJARYO	국립중앙박물관	0540-4568
등재후보	2010	예술체육	기타예술체육	IJASS(International Journal of Applied Sports Sciences)		국민체육진흥공단 체육과학연구원	1598-2939
등재후보	2010	예술체육	예술일반	남북문화예술연구	Journal of Korean Unification Culture and Arts	남북문화예술학회	1976-5827
등재후보	2009	예술체육	미용	대한미용학회지	Journal of Investigative Cosmetology	대한미용학회	1738-7574
등재후보	2011	예술체육	영화	씨네포럼	Cineforum	동국대학교 영상미디어센터	2094-9839
등재후보	2010	예술체육	미술	불교미술사학	BULKYOMISULSAHAK	불교미술사학회	1738-0227
등재후보	2010	예술체육	음악학	연세음악연구		연세대학교 음악연구소	1598-6659
등재후보	2005	예술체육	기타예술체육	영상예술연구	Assoication of Image & Film Studies	영상예술학회	1598-9119
등재후보	2010	예술체육	디자인	Journal of Integrated Design Research		인제대학교 디자인연구소	1598-4605
등재후보	2009	예술체육	디자인	커뮤니케이션디자인학연구	Journal of Communication Design	커뮤니케이션디자인협회커뮤니케이션디자인학회	1229-9219
등재후보	2007	예술체육	디자인	한국가구학회지	Journal of the Korea furniture Society	한국가구학회	1226-3109
등재후보	2011	예술체육	체육	한국골프학회	Korean Journal of Golf Studies	한국골프학회	1976-2380
등재후보	2009	예술체육	디자인	한국공간디자인학회 논문집	Journal of the Korea Intitute of the spatial design	한국공간디자인학회	1976-4405
등재후보	2010	예술체육	예술일반	국악교육연구		한국국악교육연구학회	1976-3522
등재후보	2010	예술체육	음악학	국악교육		한국국악교육학회	1225-0651
등재후보	2006	예술체육	미술	미술과 교육	Journal of Research in Art Education	한국국제미술교육학회	1229-747X
등재후보	2008	예술체육	의상	패션과 니트		한국니트디자인학회	1738-1177
등재후보	2008	예술체육	미술	한국도자학연구	The Journal of the Korean Society of Ceramic Art	한국도자학회	1738-8473
등재후보	2008	예술체육	연극	드라마 연구	Drama Research	한국드라마학회	1738-9267
등재후보	2010	예술체육	무용	한국무용사학	Journalof KoreanDance History	한국무용사학회	1598-9933
등재후보	2010	예술체육	무용	한국무용연구	Korea Journal of Korea Dance	한국무용연구학회	1975-8502
등재후보	2011	예술체육	디자인	한국상품문화디자인학회논문집	Research Bulletin of Package Culture Design	한국상품문화디자인학회	1229-2834
등재후보	2010	예술체육	체육	한국스포츠학회	The Korean Journal of Sport	한국스포츠학회	1738-3250
등재후보	2010	예술체육	예술일반	예술과 미디어	The Korean Journal of Art and Media	한국영상미디어협회	2005-5587
등재후보	2011	예술체육	음악학	인간행동과 음악연구	Journal of Music and Human Behavior	한국음악치료교육학회	2288-2774
등재후보	2005	예술체육	음악학	音.樂.學(음악학)		한국음악학학회	1229-5566
등재후보	2010	예술체육	디자인	산업디자인학연구	Industrial design	한국인더스트리얼디자인학회	1976-8745
등재후보	2009	예술체육	디자인	정보디자인학연구	Journal of Korean Society of Communication Design	한국정보디자인학회	2092-9633
등재후보	2006	예술체육	미술	한국공예논총	The Korea Society of Craft	한국조형디자인학회	1229-1412
등재후보	2010	예술체육	체육	한국체육정책학회지	Korean Society of Sport Policy	한국체육정책학회	1598-8376
등재후보	2010	예술체육	기타예술체육	INTERNATIONAL JOURNAL OF HUMAN MOVEMENT SCIENCE	INTERNATIONAL JOURNAL OF HUMAN MOVEMENT SCIENCE	한국체육학회	1976-4391
등재후보	2008	예술체육	영화	현대영화연구		한양대학교 현대영화연구소	1975-5082
등재후보	2011	복합학	여성학	젠더와 문화	Gender and Culture	계명대학교 여성학연구소	2005-6354
등재후보	2010	복합학	여성학	여성학연구	PNU Journals of Women's Studies	부산대학교 여성연구소	1598-950X
등재후보	2011	복합학	학제간연구	다문화와 평화	Multiculture & Peace	성결대학교 다문화평화연구소	2092-576X
등재후보	2011	복합학	학제간연구	질적연구	Qualitative Research	질적연구학회	1229-8417
등재후보	2010	복합학	과학기술학	과학기술학연구	Journal of Science & Technology Studies	한국과학기술학회	1738-9291
등재후보	2011	복합학	학제간연구	교양교육연구	Korean Journal of General Education	한국교양교육학회	1976-3212
등재후보	2010	복합학	뇌과학	Experimental Neurobiology	Experimental Neurobiology	한국뇌신경과학회	1226-2560
등재후보	2008	복합학	학제간연구	문화경제연구	Review of Cultural Economics	한국문화경제학회	1598-6713
등재후보	2008	복합학	학제간연구	생명윤리	Journal of the Korea Bioethics Association	한국생명윤리학회	1598-0324
등재후보	2011	복합학	학제간연구	한국HCI학회 논문지	Jourmal of the HCI Society of Korea	한국에이치씨아이학회	1976-0671
등재후보	2010	복합학	학제간연구	한국엔터테인먼트산업학회논문지	Journal of Korea Entertainment Industry Association	한국엔터테인먼트산업학회	1976-6211
등재후보	2010	복합학	학제간연구	예술경영연구	Korean association of arts management	한국예술경영학회	1598-3870
등재후보	2010	복합학	학제간연구	한국웰니스학회	Korean society for Wellness	한국웰니스학회	1975-4051
등재후보	2008	복합학	감성과학	Journal of Human Subjectivity	Journal of Human Subjectivity	한국주관성연구학회	1598-8643
후보탈락	2010	인문학	철학	간재학논총	THE JOURNAL OF GANJAE STUDY	간재학회	-	2013년 12월 발행분까지만 등재후보로 인정 (2014년부터 미등재임; 단, 관리지침 제16조에 의하여 2013년 12월 31일 이전에 투고하여 2014년 3월까지 게재되는 논문까지만 등재후보로 인정)
후보탈락	2009	인문학	기타인문학	경주사학	The KYONG-JU SA hAK	경주사학회	-	2013년 12월 발행분까지만 등재후보로 인정 (2014년부터 미등재임; 단, 관리지침 제16조에 의하여 2013년 12월 31일 이전에 투고하여 2014년 4월까지 게재되는 논문까지만 등재후보로 인정)
후보탈락	2009	인문학	철학	철학∙사상∙문화	PHILOSOPHY·THOUGHT·CULTURE	동국대학교 동서사상연구소	1975-1621	2013년 12월 발행분까지만 등재후보로 인정 (2014년부터 미등재임; 단, 관리지침 제16조에 의하여 2013년 12월 31일 이전에 투고하여 2014년 5월까지 게재되는 논문까지만 등재후보로 인정)
후보탈락	2010	인문학	불교학	한국교수불자연합학회지	Journal of Buddhist Professors in Korea	사단법인한국교수불자연합회	-	2013년 12월 발행분까지만 등재후보로 인정 (2014년부터 미등재임; 단, 관리지침 제16조에 의하여 2013년 12월 31일 이전에 투고하여 2014년 6월까지 게재되는 논문까지만 등재후보로 인정)
후보탈락	2010	인문학	철학	근대 철학	Modern Philosophy	서양근대철학회	-	2013년 12월 발행분까지만 등재후보로 인정 (2014년부터 미등재임; 단, 관리지침 제16조에 의하여 2013년 12월 31일 이전에 투고하여 2014년 7월까지 게재되는 논문까지만 등재후보로 인정)
후보탈락	2007	인문학	기타인문학	미국학	American Studies	서울대학교 미국학연구소	1229-4381	2013년 12월 발행분까지만 등재후보로 인정 (2014년부터 미등재임; 단, 관리지침 제16조에 의하여 2013년 12월 31일 이전에 투고하여 2014년 8월까지 게재되는 논문까지만 등재후보로 인정)
후보탈락	2011	사회과학	사회복지학	교회사회사업	Church Social Work	교회사회사업학회	2092-5425	2013년 12월 발행분까지만 등재후보로 인정 (2014년부터 미등재임; 단, 관리지침 제16조에 의하여 2013년 12월 31일 이전에 투고하여 2014년 9월까지 게재되는 논문까지만 등재후보로 인정)
후보탈락	2008	사회과학	사회과학일반	차세대 인문사회연구		동서대학교 일본연구센터	-	2013년 12월 발행분까지만 등재후보로 인정 (2014년부터 미등재임; 단, 관리지침 제16조에 의하여 2013년 12월 31일 이전에 투고하여 2014년 10월까지 게재되는 논문까지만 등재후보로 인정)
후보탈락	2010	사회과학	지역학	북한학보	Journal of North Korean Studies	북한연구소	-	2013년 12월 발행분까지만 등재후보로 인정 (2014년부터 미등재임; 단, 관리지침 제16조에 의하여 2013년 12월 31일 이전에 투고하여 2014년 11월까지 게재되는 논문까지만 등재후보로 인정)
후보탈락	2009	사회과학	심리과학	인간이해		서강대학교 학생생활상담연구소	-	2013년 12월 발행분까지만 등재후보로 인정 (2014년부터 미등재임; 단, 관리지침 제16조에 의하여 2013년 12월 31일 이전에 투고하여 2014년 12월까지 게재되는 논문까지만 등재후보로 인정)
후보탈락	2009	사회과학	경영학	POSRI경영경제연구	POSRI Business and Economic Review	포스코경영연구소	-	2013년 12월 발행분까지만 등재후보로 인정 (2014년부터 미등재임; 단, 관리지침 제16조에 의하여 2013년 12월 31일 이전에 투고하여 2014년 13월까지 게재되는 논문까지만 등재후보로 인정)
후보탈락	2010	사회과학	교육학	산업교육연구	The Journal of Training and Development	한국산업교육학회	-	2013년 12월 발행분까지만 등재후보로 인정 (2014년부터 미등재임; 단, 관리지침 제16조에 의하여 2013년 12월 31일 이전에 투고하여 2014년 14월까지 게재되는 논문까지만 등재후보로 인정)
후보탈락	2007	사회과학	사회과학일반	한국시민윤리학회보	The Korean Civic Ethics Society	한국시민윤리학회	-	2013년 12월 발행분까지만 등재후보로 인정 (2014년부터 미등재임; 단, 관리지침 제16조에 의하여 2013년 12월 31일 이전에 투고하여 2014년 15월까지 게재되는 논문까지만 등재후보로 인정)
후보탈락	2010	사회과학	사회과학	經濟硏究(경제연구)		한양대학교 경제연구소	-	2013년 12월 발행분까지만 등재후보로 인정 (2014년부터 미등재임; 단, 관리지침 제16조에 의하여 2013년 12월 31일 이전에 투고하여 2014년 16월까지 게재되는 논문까지만 등재후보로 인정)
후보탈락	2001	공학	환경공학	유기물자원화	Jornal of Korea Organic Resource Recycling Association	유기성자원학회	-	2013년 12월 발행분까지만 등재후보로 인정 (2014년부터 미등재임; 단, 관리지침 제16조에 의하여 2013년 12월 31일 이전에 투고하여 2014년 17월까지 게재되는 논문까지만 등재후보로 인정)
후보탈락	2007	공학	건축공학	한국디지털건축인테리어학회 논문집	Journal of the Korean Digital Architecture Interior Association	한국디지털건축·인테리어학회	-	2013년 12월 발행분까지만 등재후보로 인정 (2014년부터 미등재임; 단, 관리지침 제16조에 의하여 2013년 12월 31일 이전에 투고하여 2014년 18월까지 게재되는 논문까지만 등재후보로 인정)
후보탈락	2007	공학	환경공학	한국실내환경학회지	Indoor Environment and Technology	한국실내환경학회	-	2013년 12월 발행분까지만 등재후보로 인정 (2014년부터 미등재임; 단, 관리지침 제16조에 의하여 2013년 12월 31일 이전에 투고하여 2014년 19월까지 게재되는 논문까지만 등재후보로 인정)
후보탈락	2010	공학	기타공학	에너지기후변화학회지	Journal of Energy&Climate Change	한국에너지기후변화학회	-	2013년 12월 발행분까지만 등재후보로 인정 (2014년부터 미등재임; 단, 관리지침 제16조에 의하여 2013년 12월 31일 이전에 투고하여 2014년 20월까지 게재되는 논문까지만 등재후보로 인정)
후보탈락	2010	공학	공학일반	PARTICLE AND AEROSOL RESEARCH	PARTICLE AND AEROSOL RESEARCH	한국입자에어로졸학회	-	2013년 12월 발행분까지만 등재후보로 인정 (2014년부터 미등재임; 단, 관리지침 제16조에 의하여 2013년 12월 31일 이전에 투고하여 2014년 21월까지 게재되는 논문까지만 등재후보로 인정)
후보탈락	2005	공학	항공우주공학	항공우주기술	Aerospace Engineering and Technology	한국항공우주연구원	-	2013년 12월 발행분까지만 등재후보로 인정 (2014년부터 미등재임; 단, 관리지침 제16조에 의하여 2013년 12월 31일 이전에 투고하여 2014년 22월까지 게재되는 논문까지만 등재후보로 인정)
후보탈락	2010	의약학	한의학	한의학연구소 논문집		대전대학교 한의학연구소	1225-603X	2013년 12월 발행분까지만 등재후보로 인정 (2014년부터 미등재임; 단, 관리지침 제16조에 의하여 2013년 12월 31일 이전에 투고하여 2014년 23월까지 게재되는 논문까지만 등재후보로 인정)
후보탈락	2010	의약학	신경외과학	Journal of Cerebrovascular and Endovascular Neurosurgery	Journal of Cerebrovascular and Endovascular Neurosurgery	대한뇌혈관외과학회	-	2013년 12월 발행분까지만 등재후보로 인정 (2014년부터 미등재임; 단, 관리지침 제16조에 의하여 2013년 12월 31일 이전에 투고하여 2014년 24월까지 게재되는 논문까지만 등재후보로 인정)
후보탈락	2006	의약학	성형외과학	Archives of Craniofacial Surgery	Archives of Craniofacial Surgery	대한두개안면성형외과학회	-	2013년 12월 발행분까지만 등재후보로 인정 (2014년부터 미등재임; 단, 관리지침 제16조에 의하여 2013년 12월 31일 이전에 투고하여 2014년 25월까지 게재되는 논문까지만 등재후보로 인정)
후보탈락	2010	의약학	의학일반	대한법의학회지	The Korean Journal of Legal Medicine	대한법의학회	-	2013년 12월 발행분까지만 등재후보로 인정 (2014년부터 미등재임; 단, 관리지침 제16조에 의하여 2013년 12월 31일 이전에 투고하여 2014년 26월까지 게재되는 논문까지만 등재후보로 인정)
후보탈락	2010	의약학	임상병리학	병원감염관리	Korean Journal of Nosocomial Infection Control	대한병원감염관리학회	-	2013년 12월 발행분까지만 등재후보로 인정 (2014년부터 미등재임; 단, 관리지침 제16조에 의하여 2013년 12월 31일 이전에 투고하여 2014년 27월까지 게재되는 논문까지만 등재후보로 인정)
후보탈락	2010	의약학	치의학	대한치과기공학회지	THE JOURNAL OF KOREAN ACADEMY OF DENTAL TECHNOLOGY	대한치과기공학회	-	2013년 12월 발행분까지만 등재후보로 인정 (2014년부터 미등재임; 단, 관리지침 제16조에 의하여 2013년 12월 31일 이전에 투고하여 2014년 28월까지 게재되는 논문까지만 등재후보로 인정)
후보탈락	2010	의약학	의학일반	Soonchunhyang Medical Science	Soonchunhyang Medical Science	순천향대학교 순천향의학연구소	-	2013년 12월 발행분까지만 등재후보로 인정 (2014년부터 미등재임; 단, 관리지침 제16조에 의하여 2013년 12월 31일 이전에 투고하여 2014년 29월까지 게재되는 논문까지만 등재후보로 인정)
후보탈락	2010	의약학	예방의학/직업환경의학	Epidemiology and Health	Korean Journal of Epidemiology	한국역학회	-	2013년 12월 발행분까지만 등재후보로 인정 (2014년부터 미등재임; 단, 관리지침 제16조에 의하여 2013년 12월 31일 이전에 투고하여 2014년 30월까지 게재되는 논문까지만 등재후보로 인정)
후보탈락	2003	농수해양	수산학	한국어병학회지	JOURNAL OF FISH PATHOLOGY	한국어병학회	-	2013년 12월 발행분까지만 등재후보로 인정 (2014년부터 미등재임; 단, 관리지침 제16조에 의하여 2013년 12월 31일 이전에 투고하여 2014년 31월까지 게재되는 논문까지만 등재후보로 인정)
후보탈락	2010	예술체육	디자인	한국귀금속보석학회지	Journal of the Korean Gems and Jewelry	한국귀금속보석학회	-	2013년 12월 발행분까지만 등재후보로 인정 (2014년부터 미등재임; 단, 관리지침 제16조에 의하여 2013년 12월 31일 이전에 투고하여 2014년 32월까지 게재되는 논문까지만 등재후보로 인정)
후보탈락	2010	복합학	과학기술학	한국혁신학회		한국혁신학회	-	2013년 12월 발행분까지만 등재후보로 인정 (2014년부터 미등재임; 단, 관리지침 제16조에 의하여 2013년 12월 31일 이전에 투고하여 2014년 33월까지 게재되는 논문까지만 등재후보로 인정)
