# Supplementary material for: Usage Trends of Open Access and Local Journals: A Korean Case Study
Source: PLoS One. 2016 May 19;11(5):e0155843. doi: 10.1371/journal.pone.0155843 (PMC4873189; doi:10.1371/journal.pone.0155843)
Supplement: S11 Table — (XLSX) [file pone.0155843.s012.xlsx]

## Sheet: Sheet2
참고문헌에 나타난 저널 별 개수2	(다중 항목)
행 레이블	합계 : 참고문헌에 나타난 저널 별 개수2
0018-9529	15
Ieee Transactions On Reliability	15
0020-6598	15
International Economic Review	15
0031-5826	15
Personnel Psychology	15
0031-9228	15
Physics Today	15
0002-9165	15
The American Journal Of Clinical Nutrition	15
0022-149X	15
Journal Of Helminthology	15
0011-2275	15
Cryogenics	15
0022-2380	15
Journal Of Management Studies	15
0014-4851	15
Experimental Mechanics	15
0022-4073	15
Journal Of Quantitative Spectroscopy & Radiative Transfer	15
0008-4042	15
Canadian Journal Of Chemistry	15
0023-6764	15
Laboratory Animal Science	15
0031-1820	15
Parasitology	15
0024-3892	15
Linguistic Inquiry (Online)	15
0013-8746	15
Annals Of The Entomological Society Of America	15
0025-729X	15
Medical Journal Of Australia	15
0167-8655	15
Pattern Recognition Letters	15
0302-282X	15
Neuropsychobiology	15
0167-9236	15
Decision Support Systems	15
0037-1963	15
Seminars In Hematology	15
0178-2762	15
Biology And Fertility Of Soils	15
0040-9383	15
Topology	15
0188-4409	15
Archives Of Medical Research	15
0094-1190	15
Journal Of Urban Economics	15
0196-6553	15
American Journal Of Infection Control	15
0142-1123	15
International Journal Of Fatigue	15
0223-5234	15
European Journal Of Medicinal Chemistry	15
0165-5876	15
International Journal Of Pediatric Otorhinolaryngology	15
0253-6269	15
Archives Of Pharmacal Research (Seoul)	15
0036-1399	15
Siam Journal On Applied Mathematics	15
0257-277X	15
Immunologic Research	15
0084-6597	15
Annual Review Of Earth And Planetary Sciences	15
0265-931X	15
Journal Of Environmental Radioactivity	15
0142-2421	15
Surface And Interface Analysis : Sia	15
0167-8116	15
International Journal Of Research In Marketing	15
0040-8727	15
The Tohoku Journal Of Experimental Medicine	15
0105-6263	15
International Journal Of Andrology	15
0272-1716	15
Ieee Computer Graphics And Applications	15
0301-5661	15
Community Dentistry And Oral Epidemiology	15
0277-0903	15
The Journal Of Asthma : Official Journal Of The Association For The Care	15
0889-8529	15
Endocrinology And Metabolism Clinics	15
0387-7604	15
Brain & Development	15
0950-3293	15
Food Quality And Preference	15
0733-9429	15
Journal Of Hydraulic Engineering-Asce	15
0360-5302	15
Communications In Partial Differential Equations	15
0741-2223	15
Journal Of Robotic Systems	15
0367-5807	15
Korean Journal Of Animal Science	15
0883-4237	15
Statistical Science : A Review Journal Of The Institute Of Mathematical	15
0378-5122	15
Maturitas	15
0883-9026	15
Journal Of Business Venturing	15
0379-864X	15
Chemical Senses	15
1016-443X	15
Geometric And Functional Analysis	15
0362-2525	15
Journal Of Morphology	15
0897-3806	15
Clinical Anatomy (New York, N.Y.)	15
0378-7788	15
Energy And Buildings	15
0916-8524	15
Ieice Transactions On Electronics	15
0377-9556	15
	15
0924-2244	15
Trends In Food Science & Technology	15
0344-0338	15
Pathology, Research And Practice	15
0929-1873	15
European Journal Of Plant Pathology	15
2158-0103	15
한국임학회지	15
1882-0778	15
Applied Physics Express	15
1933-7191	15
Reproductive Sciences (Thousand Oaks, Calif.)	15
1047-8477	15
Journal Of Structural Biology	15
1386-1425	15
Spectrochimica Acta. Part A: Molecular Spectroscopy	15
1055-6656	15
Cleft Palate-Craniofacial Journal	15
1464-6722	15
	15
1071-5576	15
Journal Of Social, Evolutionary & Cultural Psychology	15
1471-2202	15
Bmc Neuroscience	15
1090-3801	15
European Journal Of Pain (London, England)	15
1478-3231	15
Liver International : Official Journal Of The International Association	15
1172-7047	15
Cns Drugs	15
1496-4155	15
Journal Of Esthetic And Restorative Dentistry : Official Publication Of	15
1226-0983	15
Korean Journal Of Community Nutrition	15
1525-2027	15
Geochemistry Geophysics Geosystems	15
1343-8832	15
Earth Planets And Space	15
1526-1492	15
Cmes-Computer Modeling In Engineering & Sciences	15
1053-1858	15
Journal Of Public Administration Research And Theory	15
1543-0472	15
Journal Of Polymer Science Part C-Polymer Letters	15
1083-4435	15
Ieee-Asme Transactions On Mechatronics	15
1598-2092	15
Journal Of Power Electronics	15
1225-0198	15
Korean Journal Of Veterinary Research	15
1738-1843	15
Korean Journal Of Pathology	15
1039-9712	15
Biochemistry And Molecular Biology International	15
1738-6756	15
Journal Of Breast Cancer	15
1094-8341	15
Physiological Genomics	15
1748-2968	15
Amyotrophic Lateral Sclerosis And Other Motor Neuron Disorders	15
1063-6676	15
Ieee Transactions On Speech And Audio Processing	15
1832-4274	15
Twin Research And Human Genetics : The Official Journal Of The	15
1226-3303	15
The Korean Journal Of Internal Medicine	15
1861-4728	15
Chemistry - An Asian Journal	15
0266-7061	15.5
Computer Applications In The Biosciences : Cabios	15.5
0016-7002	16
Geochemical Journal	16
0002-838X	16
American Family Physician	16
0021-8634	16
Journal Of Agricultural Engineering Research	16
0002-9505	16
American Journal Of Physics	16
0021-9002	16
Journal Of Applied Probability	16
0011-7315	16
Decision Sciences	16
0021-9398	16
Journal Of Business (Chicago, Ill.)	16
0007-0610	16
British Dental Journal	16
0022-152X	16
Journal Of Heterocyclic Chemistry	16
0167-7152	16
Statistics & Probability Letters	16
0049-4488	16
Transportation	16
0191-9512	16
Ozone-Science & Engineering	16
0141-8610	16
Philosophical Magazine A-Physics Of Condensed Matter Structure Defects And Mechanical Properties	16
0193-1091	16
American Journal Of Dermatopathology	16
0167-6997	16
Investigational New Drugs	16
0196-4763	16
Cytometry	16
0304-324X	16
Gerontology	16
0065-2776	16
Advances In Immunology	16
0176-1617	16
Journal Of Plant Physiology	16
0213-3911	16
Histology And Histopathology	16
0036-5548	16
Scandinavian Journal Of Infectious Diseases	16
0253-4886	16
Digestive Surgery	16
0301-0163	16
Hormone Research	16
0036-1445	16
Siam Review	16
0047-259X	16
Journal Of Multivariate Analysis	16
0260-8774	16
Journal Of Food Engineering	16
0169-1015	16
Spatial Vision	16
0269-8811	16
Journal Of Psychopharmacology (Oxford, England)	16
0038-092X	16
Solar Energy	16
0300-9475	16
Scandinavian Journal Of Immunology	16
0887-8994	16
Pediatric Neurology	16
0341-2040	16
Lung	16
0927-0256	16
Computational Materials Science	16
1011-8942	16
Korean Journal Of Ophthalmology	16
0928-4249	16
Veterinary Research	16
0895-562X	16
Journal Of Productivity Analysis	16
0735-7907	16
Cancer Investigation	16
0902-0055	16
Oral Microbiology And Immunology	16
0933-7954	16
Social Psychiatry And Psychiatric Epidemiology	16
0914-7187	16
Annals Of Nuclear Medicine	16
0946-2171	16
Applied Physics B-Lasers And Optics	16
0738-081X	16
Clinics In Dermatology	16
1011-6125	16
Stereotactic And Functional Neurosurgery	16
0392-856X	16
Clinical And Experimental Rheumatology	16
0963-9969	16
Food Research International (Ottawa, Ont.)	16
0749-8047	16
The Clinical Journal Of Pain	16
0964-7058	16
Asia Pacific Journal Of Clinical Nutrition	16
0912-3814	16
Ecological Research	16
0965-0393	16
Modelling And Simulation In Materials Science And Engineering	16
0894-0959	16
Seminars In Dialysis	16
0965-8564	16
Transportation Research Part A-Policy And Practice	16
1368-5031	16
International Journal Of Clinical Practice	16
1368-7646	16
Drug Resistance Updates	16
1058-0468	16
Journal Of Assisted Reproduction And Genetics	16
1613-4982	16
Microfluidics And Nanofluidics	16
1040-8444	16
Critical Reviews In Toxicology	16
1072-4710	16
Archives Of Pediatrics & Adolescent Medicine	16
1532-4435	16
Journal Of Machine Learning Research : Jmlr	16
1431-2174	16
Hydrogeology Journal	16
1155-5645	16
Paediatric Anaesthesia	16
1738-8228	16
Journal Of The Korean Institute Of Metals And Materials	16
1047-7047	16
Information Systems Research	16
1438-4639	16
International Journal Of Hygiene And Environmental Health	16
1533-3159	16
Pain Physician	16
1225-0171	16
Korean Journal Of Applied Entomology	16
1568-7864	16
Dna Repair	16
1075-122X	16
The Breast Journal	16
1465-9921	16
Respiratory Research	16
0167-5729	16.5
Surface Science Reports	16.5
0096-3518	16.5
Ieee Transactions On Acoustics Speech And Signal Processing	16.5
1095-0761	16.5
Advances In Theoretical And Mathematical Physics	16.5
0008-6568	17
Caries Research	17
0002-1962	17
Agronomy Journal	17
0006-3207	17
Biological Conservation	17
0020-1383	17
Injury	17
0032-0862	17
Plant Pathology	17
0024-6301	17
Long Range Planning	17
0022-300X	17
Journal Of Nematology	17
0012-1649	17
Developmental Psychology	17
0013-7944	17
Engineering Fracture Mechanics	17
0028-1042	17
Die Naturwissenschaften	17
0010-0277	17
Cognition	17
0029-5450	17
Nuclear Technology	17
0009-5915	17
Chromosoma	17
0012-4486	17
Documenta Ophthalmologica. Advances In Ophthalmology	17
0179-9541	17
Plant Breeding	17
0253-3073	17
Korean Journal Of Pharmacognosy	17
0032-5899	17
Powder Metallurgy	17
0039-7911	17
Synthetic Communications	17
0250-8095	17
American Journal Of Nephrology	17
0167-9473	17
Computational Statistics & Data Analysis	17
0301-9233	17
Ironmaking & Steelmaking	17
0169-7439	17
Chemometrics And Intelligent Laboratory Systems	17
0033-3352	17
Public Administration Review	17
0149-2195	17
Morbidity And Mortality Weekly Report	17
0091-3367	17
Journal Of Advertising	17
0105-1873	17
Contact Dermatitis	17
0268-3768	17
International Journal Of Advanced Manufacturing Technology	17
0093-934X	17
Brain And Language	17
0269-3879	17
Biomedical Chromatography : Bmc	17
0179-051X	17
Dysphagia	17
0272-4324	17
Plasma Chemistry And Plasma Processing	17
0894-069X	17
Naval Research Logistics	17
0378-3774	17
Agricultural Water Management	17
0953-7104	17
Platelets	17
0895-8696	17
Journal Of Molecular Neuroscience : Mn	17
0955-6222	17
International Journal Of Clothing Science And Technology	17
0899-7071	17
Clinical Imaging	17
0304-3932	17
Journal Of Monetary Economics	17
0749-3797	17
American Journal Of Preventive Medicine	17
0385-5414	17
Heterocycles	17
0307-7772	17
Clinical Otolaryngology : Official Journal Of Ent-Uk ; Official Journal Of	17
0921-898X	17
Small Business Economics	17
0376-8716	17
Drug And Alcohol Dependence	17
0894-4105	17
Neuropsychology	17
0937-9827	17
International Journal Of Legal Medicine	17
0925-5710	17
International Journal Of Hematology	17
1362-4393	17
Spinal Cord	17
1476-4598	17
Molecular Cancer	17
1061-186X	17
Journal Of Drug Targeting	17
1040-8711	17
Current Opinion In Rheumatology	17
1077-2626	17
Ieee Transactions On Visualization And Computer Graphics	17
1060-3271	17
Journal Of Aoac International	17
1751-7362	17
The Isme Journal	17
1471-2598	17
Expert Opinion On Biological Therapy	17
1045-9219	17
Ieee Transactions On Parallel And Distributed Systems	17
1065-6251	17
Current Opinion In Hematology	17
1089-3261	17
Clinics In Liver Disease	17
1357-633X	17
Journal Of Telemedicine And Telecare	17
1530-437X	17
Ieee Sensors Journal	17
1226-4121	17
Journal Of Korean Oriental Medicine	17
8756-1417	17
Journal Of Ship Production	17
1738-3684	17
Psychiatry Investigation	17
1937-9145	17
Science Signaling	17
0001-6772	18
Acta Physiologica Scandinavica	18
0008-4026	18
Canadian Journal Of Botany. Journal Canadien De Botanique	18
0024-4937	18
Lithos	18
0031-9201	18
Physics Of The Earth And Planetary Interiors	18
0025-7931	18
Respiration; International Review Of Thoracic Diseases	18
0020-1693	18
Inorganica Chimica Acta	18
0021-8790	18
The Journal Of Animal Ecology	18
0001-706X	18
Acta Tropica	18
0029-6562	18
Nursing Research	18
0021-9614	18
The Journal Of Chemical Thermodynamics	18
0031-3025	18
Pathology	18
0094-114X	18
Mechanism And Machine Theory	18
0079-6107	18
Progress In Biophysics And Molecular Biology	18
0091-2751	18
Journal Of Clinical Ultrasound : Jcu	18
0178-7675	18
Computational Mechanics	18
0253-5068	18
Blood Purification	18
0167-6369	18
Environmental Monitoring And Assessment	18
0167-8809	18
Agriculture Ecosystems & Environment	18
0167-7055	18
Computer Graphics Forum : Journal Of The European Association For Computer	18
0888-8892	18
Conservation Biology : The Journal Of The Society For Conservation Biology	18
0378-3820	18
Fuel Processing Technology	18
0957-9672	18
Current Opinion In Lipidology	18
0305-4179	18
Burns : Journal Of The International Society For Burn Injuries	18
0960-7722	18
Cell Proliferation	18
0304-419X	18
Biochimica Et Biophysica Acta. Cr, Reviews On Cancer	18
0962-1067	18
Journal Of Clinical Nursing	18
0952-5041	18
Journal Of Molecular Endocrinology	18
0378-4290	18
Field Crops Research	18
0950-0693	18
International Journal Of Science Education	18
0736-5748	18
International Journal Of Developmental Neuroscience : The Official Journal	18
0926-2040	18
Solid State Nuclear Magnetic Resonance	18
0924-7963	18
Journal Of Marine Systems	18
1359-8368	18
Composites Part B-Engineering	18
1040-8746	18
Current Opinion In Oncology	18
1529-9430	18
The Spine Journal : Official Journal Of The North American Spine Society	18
1471-2229	18
Bmc Plant Biology	18
1060-152X	18
Journal Of Pediatric Orthopedics. Part B	18
1045-3873	18
Journal Of Cardiovascular Electrophysiology	18
1059-1311	18
Seizure	18
1225-6463	18
Etri Journal	18
1752-0894	18
Nature Geoscience	18
1040-8738	18
Current Opinion In Ophthalmology	18
1096-7176	18
Metabolic Engineering	18
1549-9634	18
Nanomedicine	18
2233-470X	18
The Korean Journal Of International Studies	18
2229-726X	18
	18
1525-5050	18
Epilepsy &Amp; Behavior : E&Amp;B	18
1054-139X	18
Journal Of Adolescent Health	18
1526-954X	18
Genesis (New York, N.Y. : 2000)	18
0022-0477	19
The Journal Of Ecology	19
0021-1575	19
Tetsu To Hagane-Journal Of The Iron And Steel Institute Of Japan	19
0004-8038	19
The Auk	19
0009-8558	19
Clay Minerals	19
0024-3795	19
Linear Algebra And Its Applications	19
0030-5898	19
Orthopedic Clinics Of North America	19
0166-218X	19
Discrete Applied Mathematics (Amsterdam, Netherlands : 1988)	19
0149-1423	19
Aapg Bulletin-American Association Of Petroleum Geologists	19
0165-2370	19
Journal Of Analytical And Applied Pyrolysis	19
0140-7775	19
Journal Of Fish Diseases	19
0148-0731	19
Journal Of Biomechanical Engineering	19
0268-005X	19
Food Hydrocolloids	19
0167-6857	19
Plant Cell Tissue And Organ Culture	19
0041-624X	19
Ultrasonics	19
0363-0269	19
Hemoglobin	19
0363-0129	19
Siam Journal On Control And Optimization	19
0741-6261	19
The Rand Journal Of Economics	19
1008-682X	19
Asian Journal Of Andrology	19
0307-6938	19
Clinical And Experimental Dermatology	19
0888-3270	19
Mechanical Systems And Signal Processing	19
0307-9457	19
Avian Pathology : Journal Of The W.V.P.A	19
0378-620X	19
Integral Equations And Operator Theory	19
1226-4776	19
Journal Of The Optical Society Of Korea	19
1226-329x	19
대한내과학회지	19
1133-0686	19
Test	19
1522-1946	19
Catheterization And Cardiovascular Interventions	19
1975-8456	19
Journal Of The Korean Medical Association(대한의사협회지)	19
1073-8584	19
The Neuroscientist : A Review Journal Bringing Neurobiology, Neurology And	19
1976-6696	19
Bmb Reports	19
1869-3474	19
Nuclear Medicine And Molecular Imaging	19
1041-6102	19
International Psychogeriatrics / Ipa	19
1225-0929	19
Journal Of The Paleontological Society Of Korea	19
1738-5520	19
Korean Circulation Journal	19
0003-4851	20
Annals Of Mathematical Statistics	20
0029-8018	20
Ocean Engineering	20
0022-2720	20
Journal Of Microscopy	20
0018-1560	20
Higher Education	20
0022-2445	20
Journal Of Marriage And The Family	20
0070-217X	20
Current Topics In Microbiology And Immunology	20
0303-8467	20
Clinical Neurology And Neurosurgery	20
0261-5614	20
Clinical Nutrition (Edinburgh, Scotland)	20
0195-6701	20
The Journal Of Hospital Infection	20
0251-5350	20
Neuroepidemiology	20
0195-928X	20
International Journal Of Thermophysics	20
0098-5589	20
Ieee Transactions On Software Engineering	20
0165-1684	20
Signal Processing	20
0271-5317	20
Nutrition Research (New York, N.Y.)	20
0146-4760	20
Journal Of Analytical Toxicology	20
0890-6238	20
Reproductive Toxicology (Elmsford, N.Y.)	20
0936-8051	20
Archives Of Orthopaedic And Trauma Surgery	20
0902-4441	20
European Journal Of Haematology	20
0917-5040	20
Journal Of Epidemiology / Japan Epidemiological Association	20
0731-5724	20
Journal Of The American College Of Nutrition	20
0952-3278	20
Prostaglandins, Leukotrienes And Essential Fatty Acids	20
0897-7194	20
Growth Factors (Chur, Switzerland)	20
1023-3830	20
Inflammation Research : Official Journal Of The European Histamine	20
1058-4587	20
Integrated Ferroelectrics	20
1529-6466	20
	20
1474-9718	20
Aging Cell	20
1089-7771	20
Ieee Transactions On Information Technology In Biomedicine	20
2005-0380	20
Journal Of Gynecologic Oncology	20
1522-8517	20
Neuro-Oncology	20
1551-319X	20
Journal Of Display Technology	20
225-388X	20
Journal Of The Korean Academy Of Dental Health	20
1067-1927	20
Wound Repair And Regeneration : Official Publication Of The Wound Healing	20
1042-3680	20
Neurosurgery Clinics Of North America	20
1477-9226	20
Dalton Transactions	20
0197-2456	20.5
Controlled Clinical Trials	20.5
0016-9013	21
The Gerontologist	21
0018-5043	21
Hormone And Metabolic Research = Hormon- Und Stoffwechselforschung =	21
0022-474X	21
Journal Of Stored Products Research	21
0022-4146	21
Journal Of Regional Science	21
0093-6502	21
Communication Research	21
0196-8904	21
Energy Conversion And Management	21
0038-9056	21
Starch-Starke	21
0149-6395	21
Separation Science And Technology	21
0034-6527	21
The Review Of Economic Studies	21
0883-8305	21
Paleoceanography	21
0960-1481	21
Renewable Energy	21
1018-9068	21
Journal Of Investigational Allergology & Clinical Immunology	21
1389-9457	21
Sleep Medicine	21
1462-2416	21
Pharmacogenomics	21
1434-6001	21
European Physical Journal A	21
1555-905X	21
Clinical Journal Of The American Society Of Nephrology	21
2287-2728	21
Clinical And Molecular Hepatology	21
1369-0523	21
Twin Research : The Official Journal Of The International Society For Twin	21
0030-364X	22
Operations Research	22
0010-9312	22
Corrosion	22
0029-5639	22
Nuclear Science And Engineering : The Journal Of The American Nuclear	22
0167-7187	22
International Journal Of Industrial Organization	22
0167-6636	22
Mechanics Of Materials : An International Journal	22
0042-3114	22
Vehicle System Dynamics	22
0168-8162	22
Experimental &Amp; Applied Acarology	22
0045-2068	22
Bioorganic Chemistry	22
0301-5564	22
Histochemistry And Cell Biology	22
0355-3140	22
Scandinavian Journal Of Work, Environment And Health	22
0733-950X	22
Journal Of Waterway Port Coastal And Ocean Engineering-Asce	22
0740-624X	22
Government Information Quarterly	22
1001-6538	22
Chinese Science Bulletin	22
0946-7076	22
Microsystem Technologies : Sensors, Actuators, Systems Integration	22
1566-5240	22
Current Molecular Medicine	22
1550-7998	22
	22
1368-9800	22
Public Health Nutrition	22
1359-4311	22
Applied Thermal Engineering	22
1079-9907	22
Journal Of Interferon And Cytokine Research	22
1090-0535	22
Molecular Vision	22
1545-5009	22
Pediatric Blood &Amp; Cancer	22
1936-8798	22
Jacc: Cardiovascular Interventions	22
1467-7644	22
Plant Biotechnology Journal	22
2040-3364	22
Nanoscale	22
0020-7128	23
International Journal Of Biometeorology	23
0114-5916	23
Drug Safety	23
0143-7496	23
International Journal Of Adhesion And Adhesives	23
0092-0703	23
Journal Of The Academy Of Marketing Science	23
0737-6782	23
Journal Of Product Innovation Management	23
0741-8329	23
Alcohol (Fayetteville, N.Y.)	23
0920-4741	23
Water Resources Management	23
0951-8320	23
Reliability Engineering & System Safety	23
0360-5442	23
Energy	23
0742-1931	23
The International Journal Of Adult Orthodontics And Orthognathic Surgery	23
1530-5627	23
Telemedicine Journal And E-Health	23
1093-4529	23
Journal Of Environmental Science And Health Part A-Toxic/Hazardous Substances & Environmental Engineering	23
0018-3830	24
Holzforschung	24
0163-4453	24
The Journal Of Infection	24
0161-4940	24
Catalysis Reviews-Science And Engineering	24
0305-0491	24
Comparative Biochemistry And Physiology Part B	24
0017-8748	25
Headache	25
0098-8847	25
Earthquake Engineering & Structural Dynamics	25
1462-2203	25
Nicotine &Amp; Tobacco Research : Official Journal Of The Society For Research	25
1948-7185	25
The Journal Of Physical Chemistry Letters	25
0197-3851	26
Prenatal Diagnosis	26
0096-1523	26
Journal Of Experimental Psychology. Human Perception And Performance	26
0333-1024	26
Cephalalgia : An International Journal Of Headache	26
1352-0504	26
Journal Of Viral Hepatitis	26
1553-734X	26
Plos Computational Biology	26
0364-216X	27
Aesthetic Plastic Surgery	27
0920-8569	27
Virus Genes	27
1069-6563	27
Academic Emergency Medicine : Official Journal Of The Society For Academic	27
1040-0397	27
Electroanalysis	27
0723-2020	28
Systematic And Applied Microbiology	28
1387-2176	28
Biomedical Microdevices	28
0273-1177	29
Advances In Space Research : The Official Journal Of The Committee On Space	29
1064-7481	29
The American Journal Of Geriatric Psychiatry	29
1225-1283	29
	29
0021-3640	30
Journal Of Experimental And Theoretical Physics Letters	30
0029-845X	30
Scandinavian Journal Of Dental Research	30
0018-8158	30
Hydrobiologia	30
0074-0276	30
Memorias Do Instituto Oswaldo Cruz	30
0140-0118	30
Medical &Amp; Biological Engineering &Amp; Computing	30
0173-2803	30
Makromolekulare Chemie-Rapid Communications	30
0192-9763	30
The American Journal Of Otology	30
0967-0661	30
Control Engineering Practice	30
0830-9000	30
Canadian Journal Of Veterinary Research = Revue Canadienne De Recherche	30
1738-8090	30
Electronic Materials Letters	30
1748-0132	30
Nano Today	30
0016-8505	31
Geotechnique	31
0014-4894	31
Experimental Parasitology	31
0022-1465	31
Journal Of Health And Social Behavior	31
0022-4502	31
Journal Of Ship Research	31
0013-0133	31
Economic Journal	31
0048-5772	31
Psychophysiology	31
0950-9240	31
Journal Of Human Hypertension	31
0895-0172	31
The Journal Of Neuropsychiatry And Clinical Neurosciences	31
0306-4603	31
Addictive Behaviors	31
0940-1334	31
European Archives Of Psychiatry And Clinical Neuroscience	31
1568-9883	31
Harmful Algae	31
1465-3249	31
Cytotherapy	31
1467-5463	31
Briefings In Bioinformatics	31
1354-523X	31
Oral Diseases	31
1438-1656	31
Advanced Engineering Materials	31
0003-6862	32
Applied Entomology And Zoology	32
0029-6651	32
Proceedings Of The Nutrition Society	32
0018-9316	32
Ieee Transactions On Broadcasting	32
0036-1410	32
Siam Journal On Mathematical Analysis	32
0300-0729	32
Rhinology	32
0265-0215	32
European Journal Of Anaesthesiology	32
0193-936X	32
Epidemiologic Reviews	32
0280-6495	32
Tellus Series A-Dynamic Meteorology And Oceanography	32
0941-4355	32
Supportive Care In Cancer : Official Journal Of The Multinational	32
0953-7562	32
Mycological Research	32
0914-8779	32
Journal Of Bone And Mineral Metabolism	32
0895-8378	32
Inhalation Toxicology	32
0770-3198	32
Clinical Rheumatology	32
1554-8627	32
Autophagy	32
1754-5692	32
Energy & Environmental Science	32
1364-7830	32
Combustion Theory And Modelling	32
1175-5334	32
Zootaxa	32
1525-1578	32
The Journal Of Molecular Diagnostics : Jmd	32
1089-778X	32
Ieee Transactions On Evolutionary Computation	32
1042-8194	32
Leukemia & Lymphoma	32
0008-3984	33
Canadian Journal Of Animal Science	33
0022-5355	33
Journal Of Vacuum Science & Technology	33
0030-8730	33
Pacific Journal Of Mathematics	33
0147-6513	33
Ecotoxicology And Environmental Safety	33
0093-5433	33
Journal Of The Optical Society Of America	33
0301-0430	33
Clinical Nephrology	33
0300-9440	33
Progress In Organic Coatings	33
0268-8697	33
British Journal Of Neurosurgery	33
0256-1530	33
Advances In Atmospheric Sciences	33
0277-7037	33
Mass Spectrometry Reviews	33
0965-2140	33
Addiction (Abingdon, England)	33
0706-7437	33
Canadian Journal Of Psychiatry	33
0360-1285	33
Progress In Energy And Combustion Science	33
0916-8818	33
Journal Of Reproduction And Development	33
0304-4017	33
Veterinary Parasitology	33
0924-2031	33
Vibrational Spectroscopy	33
1351-0088	33
Endocrine-Related Cancer	33
0074-7696	33.5
International Review Of Cytology	33.5
0036-1429	34
Siam Journal On Numerical Analysis	34
0894-6507	34
Ieee Transactions On Semiconductor Manufacturing	34
1021-7770	34
Journal Of Biomedical Science	34
0741-0395	34
Genetic Epidemiology	34
0740-0020	34
Food Microbiology	34
1011-1344	34
Journal Of Photochemistry And Photobiology. B: Biology	34
0967-1994	34
Zygote (Cambridge, England)	34
0365-110X	34
Acta Crystallographica	34
0969-711X	34
Endocrine	34
2005-2901	34
Journal Of Acupuncture And Meridian Studies	34
2169-9402	34
Journal Of Geophysical Research-Space Physics	34
1471-2334	34
Bmc Infectious Diseases	34
1531-7129	34
Otology &Amp; Neurotology : Official Publication Of The American Otological	34
1466-4879	34
Genes And Immunity	34
1044-5323	34
Seminars In Immunology	34
1070-9916	34
Ieee Wireless Communications	34
0018-9472	35
Ieee Transactions On Systems, Man And Cybernetics	35
0018-9162	35
Computer	35
0007-1072	35
British Journal Of Industrial Medicine	35
0003-4878	35
The Annals Of Occupational Hygiene	35
0018-067X	35
Heredity	35
0022-0396	35
Journal Of Differential Equations	35
0016-7061	35
Geoderma	35
0022-040X	35
Journal Of Differential Geometry	35
0099-1112	35
Photogrammetric Engineering And Remote Sensing	35
0146-6291	35
Deep-Sea Research	35
0269-9370	35
Aids (London, England)	35
0304-3770	35
Aquatic Botany	35
0300-9580	35
Journal Of The Chemical Society-Perkin Transactions 2	35
0161-6412	35
Neurological Research	35
0920-3796	35
Fusion Engineering And Design	35
0882-8156	35
Weather And Forecasting	35
0939-4451	35
Amino Acids	35
0896-8608	35
Peritoneal Dialysis International	35
0905-6157	35
Pediatric Allergy And Immunology	35
0393-2990	35
European Journal Of Epidemiology	35
0367-326X	35
Fitoterapia	35
1386-6346	35
Hepatology Research : The Official Journal Of The Japan Society Of	35
1467-7881	35
Obesity Reviews : An Official Journal Of The International Association For	35
1944-8244	35
Acs Applied Materials & Interfaces	35
1536-1233	35
Ieee Transactions On Mobile Computing	35
1229-8557	35
International Journal Of The Korean Society Of Precision Engineering	35
1462-8902	35
Diabetes, Obesity &Amp; Metabolism	35
0003-9896	36
Archives Of Environmental Health	36
0031-8884	36
Phycologia	36
0025-5874	36
Mathematische Zeitschrift	36
0022-4359	36
Journal Of Retailing	36
0014-3022	36
European Neurology	36
0025-326X	36
Marine Pollution Bulletin	36
0301-4215	36
Energy Policy	36
0171-9335	36
European Journal Of Cell Biology	36
0097-5397	36
Siam Journal On Computing	36
0039-6109	36
Surgical Clinics Of North America	36
0734-9750	36
Biotechnology Advances	36
0923-2508	36
Research In Microbiology	36
0962-8436	36
Philosophical Transactions - Royal Society. Biological Sciences	36
0753-3322	36
Biomedicine &Amp; Pharmacotherapy = Biomédecine &Amp; Pharmacothérapie	36
0742-6046	36
Psychology & Marketing	36
0903-4641	36
Apmis : Acta Pathologica, Microbiologica, Et Immunologica Scandinavica	36
1079-5006	36
The Journals Of Gerontology. Series A, Biological Sciences And Medical Sciences	36
1045-389X	36
Journal Of Intelligent Material Systems And Structures	36
1051-7200	36
Surgical Laparoscopy And Endoscopy	36
1438-7492	36
Macromolecular Materials And Engineering	36
0022-0531	37
Journal Of Economic Theory	37
0002-9483	37
American Journal Of Physical Anthropology	37
0004-8674	37
Australian And New Zealand Journal Of Psychiatry	37
0003-4738	37
Annals Of Allergy	37
0002-9327	37
American Journal Of Mathematics	37
0002-0729	37
Age And Ageing	37
0273-2289	37
Applied Biochemistry And Biotechnology	37
0169-555X	37
Geomorphology	37
0045-5067	37
Canadian Journal Of Forest Research-Revue Canadienne De Recherche Forestiere	37
0217-7323	37
Modern Physics Letters A	37
0277-2116	37
Journal Of Pediatric Gastroenterology And Nutrition	37
1022-1360	37
Macromolecular Symposia	37
0938-8990	37
Mammalian Genome : Official Journal Of The International Mammalian Genome	37
0969-8043	37
Applied Radiation And Isotopes	37
0749-5978	37
Organizational Behavior And Human Decision Processes	37
0934-9723	37
European Journal Of Clinical Microbiology	37
0361-0365	37
Research In Higher Education	37
0894-3796	37
Journal Of Organizational Behavior	37
0785-3890	37
Annals Of Medicine	37
1738-6586	37
Journal Of Clinical Neurology (Seoul, Korea)	37
1385-3449	37
Journal Of Electroceramics	37
1383-5866	37
Separation And Purification Technology	37
1355-6177	37
Journal Of The International Neuropsychological Society	37
0022-0981	38
Journal Of Experimental Marine Biology And Ecology	38
0009-3920	38
Child Development	38
0002-9599	38
American Journal Of Science	38
0026-2714	38
Microelectronics And Reliability	38
0022-0515	38
Journal Of Economic Literature	38
0018-9391	38
Ieee Transactions On Engineering Management	38
0025-7974	38
Medicine	38
0036-8326	38
Science Education	38
0301-6226	38
Livestock Production Science	38
1018-8665	38
Dermatology (Basel, Switzerland)	38
0960-6491	38
Industrial And Corporate Change	38
0340-5443	38
Behavioral Ecology And Sociobiology	38
0968-4328	38
Micron (Oxford, England : 1993)	38
0361-1981	38
Stabilization And Geosynthetics	38
1756-6606	38
Molecular Brain	38
1053-8569	38
Pharmacoepidemiology And Drug Safety	38
1398-9219	38
Traffic (Copenhagen, Denmark)	38
1058-8183	38
Veterinary Radiology And Ultrasound	38
1071-0922	38
Journal Of The Society For Information Display	38
1323-1316	38
Psychiatry And Clinical Neurosciences	38
1471-8278	38
Molecular Ecology Notes	38
1615-6846	38
Fuel Cells	38
0001-8686	39
Advances In Colloid And Interface Science	39
0002-8711	39
Journal Of The American Helicopter Society	39
0022-2011	39
Journal Of Invertebrate Pathology	39
0262-0898	39
Clinical And Experimental Metastasis	39
0169-4243	39
Journal Of Adhesion Science And Technology	39
0360-2141	39
Metallurgical Transactions B-Process Metallurgy	39
0969-806X	39
Radiation Physics And Chemistry	39
0340-6199	39
European Journal Of Pediatrics	39
1092-0684	39
	39
1463-9262	39
Green Chemistry : An International Journal And Green Chemistry Resource :	39
1056-6163	39
Implant Dentistry	39
1229-0335	39
Korean Journal Of Clinical Psychology	39
0002-9602	40
The American Journal Of Sociology	40
0300-8207	40
Connective Tissue Research	40
0168-2563	40
Biogeochemistry	40
0945-053X	40
Matrix Biology : Journal Of The International Society For Matrix Biology	40
0940-6719	40
European Spine Journal : Official Publication Of The European Spine	40
0342-4642	40
Intensive Care Medicine	40
1091-8531	40
Journal Of Aapos : The Official Publication Of The American Association	40
1044-5463	40
Journal Of Child And Adolescent Psychopharmacology	40
1226-3311	40
	40
1472-6483	40
Reproductive Biomedicine Online	40
1471-2180	40
Bmc Microbiology	40
0266-7681	41
Journal Of Hand Surgery. British Volume	41
0145-2126	41
Leukemia Research	41
0147-7447	41
Orthopedics	41
0198-7569	41
International Journal Of Periodontics And Restorative Dentistry	41
0032-5910	41
Powder Technology	41
0340-7004	41
Cancer Immunology, Immunotherapy	41
1367-9120	41
Journal Of Asian Earth Sciences	41
1090-7807	41
Journal Of Magnetic Resonance (San Diego, Calif. : 1997)	41
1354-3784	41
Expert Opinion On Investigational Drugs	41
1088-5412	41
Allergy And Asthma Proceedings : The Official Journal Of Regional And State	41
1078-0998	41
Inflammatory Bowel Diseases	41
0001-5555	42
Acta Dermato-Venereologica	42
0039-6257	42
Survey Of Ophthalmology	42
0829-318X	42
Tree Physiology	42
0964-4563	42
Tobacco Control	42
0926-9959	42
Journal Of The European Academy Of Dermatology And Venereology	42
0963-0252	42
Plasma Sources Science & Technology	42
0536-3683	42
Breeding Science	42
1045-2249	42
Behavioral Ecology : Official Journal Of The International Society For	42
1598-1657	42
Journal Of Semiconductor Technology And Science	42
1937-3341	42
Tissue Engineering Part A	42
1461-1457	42
International Journal Of Neuropsychopharmacology	42
1553-7366	42
Plos Pathogens	42
1598-9623	42
Metals And Materials International	42
1053-4245	42
Journal Of Exposure Analysis And Environmental Epidemiology	42
1471-2148	42
Bmc Evolutionary Biology	42
0042-207X	43
Vacuum	43
0177-798X	43
Theoretical And Applied Climatology	43
1013-9826	43
Fracture And Strength Of Solids, Pts 1 And 2: Pt 1: Fracture Mechanics Of Materials; Pt 2: Behavior Of Materials And Structure	43
1525-755X	43
Journal Of Hydrometeorology	43
1543-8384	43
Molecular Pharmaceutics	43
2005-3711	43
Journal Of The Korean Neurosurgical Society	43
1386-6532	43
Journal Of Clinical Virology : The Official Publication Of The Pan	43
1050-0472	43
Journal Of Mechanical Design	43
1359-0294	43
Current Opinion In Colloid & Interface Science	43
0014-4754	44
Experientia	44
0179-1958	44
International Journal Of Colorectal Disease	44
1022-5528	44
Topics In Catalysis	44
0962-9343	44
Quality Of Life Research : An International Journal Of Quality Of Life	44
1057-7122	44
Ieee Transactions On Circuits And Systems I-Fundamental Theory And Applications	44
1738-1428	44
Journal Of The Korean Neurological Association	44
1367-8280	44
Comparative Biochemistry And Physiology C-Pharmacology Toxicology & Endocrinology	44
1364-503X	44
Philosophical Transactions - Royal Society. Mathematical, Physical And Engineering Sciences	44
0003-150X	45
Journal American Water Works Association	45
0012-1622	45
Developmental Medicine And Child Neurology	45
0011-2240	45
Cryobiology	45
0962-1075	45
Insect Molecular Biology	45
0939-5555	45
Annals Of Hematology	45
0885-8977	45
Ieee Transactions On Power Delivery	45
0391-3988	45
The International Journal Of Artificial Organs	45
0942-2056	45
Knee Surgery, Sports Traumatology, Arthroscopy	45
1387-2877	45
Journal Of Alzheimer'S Disease : Jad	45
1077-260X	45
Ieee Journal Of Selected Topics In Quantum Electronics	45
1050-6586	45
American Journal Of Rhinology	45
1047-2797	45
Annals Of Epidemiology	45
0022-4308	46
Journal Of Research In Science Teaching	46
0167-4544	46
Journal Of Business Ethics : Jbe	46
0169-8141	46
International Journal Of Industrial Ergonomics	46
0897-1889	46
Journal Of Digital Imaging	46
0927-6505	46
Astroparticle Physics	46
0005-7967	47
Behaviour Research And Therapy	47
0272-7714	47
Estuarine Coastal And Shelf Science	47
0918-2918	47
Internal Medicine	47
0885-5765	47
Physiological And Molecular Plant Pathology	47
1010-5182	47
Journal Of Cranio-Maxillo-Facial Surgery	47
0967-5868	47
Journal Of Clinical Neuroscience : Official Journal Of The Neurosurgical	47
1364-0321	47
Renewable & Sustainable Energy Reviews	47
1225-1089	47
한국섬유공학회지	47
1051-8207	47
Ieee Microwave And Guided Wave Letters	47
2005-3673	47
Journal Of Korean Academy Of Nursing	47
0362-546X	47.5
Nonlinear Analysis-Theory Methods & Applications	47.5
0143-3636	48
Nuclear Medicine Communications	48
0267-0836	48
Materials Science And Technology	48
0165-0009	48
Climatic Change	31
Climate Change	17
0300-9572	48
Resuscitation	48
0948-1907	48
Chemical Vapor Deposition	48
1613-4125	48
Molecular Nutrition &Amp; Food Research	48
1615-9314	48
Journal Of Separation Science	48
1063-5157	48
Systematic Biology	48
1229-1137	48
	48
0004-5411	48.5
Journal Of The Acm	48.5
0003-6072	49
Antonie Van Leeuwenhoek International Journal Of General And Molecular Microbiology	49
0143-1161	49
International Journal Of Remote Sensing	49
0263-4929	49
Journal Of Metamorphic Geology	49
0954-3007	49
European Journal Of Clinical Nutrition	49
1558-8424	49
Journal Of Applied Meteorology And Climatology	49
1940-6207	49
Cancer Prevention Research	49
2093-758X	49
Journal Of The Korean Academy Of Nursing (대한간호학회지)	49
0166-4972	50
Technovation	50
0303-402X	50
Colloid And Polymer Science	50
0044-3255	50
Parasitology Research	50
0198-6325	50
Medicinal Research Reviews	50
0108-7681	50
Acta Crystallographica. Section B, Structural Science	50
0959-8103	50
Polymer International	50
0956-7976	50
Psychological Science	50
1475-9225	50
Ajcc Cancer Staging Manual	50
1042-7147	50
Polymers For Advanced Technologies	50
1096-7192	50
Molecular Genetics And Metabolism	50
1744-6872	50
Pharmacogenetics And Genomics	50
1350-4487	50
Radiation Measurements	50
1976-0280	50
Biochip Journal	50
0003-066X	51
The American Psychologist	51
0005-2728	51
Biochimica Et Biophysica Acta. Bioenergetics	51
0031-613X	51
Pesticide Science	51
0003-7028	51
Applied Spectroscopy	51
0028-1298	51
Naunyn-Schmiedeberg'S Archives Of Pharmacology	51
0147-619X	51
Plasmid	51
0141-0296	51
Engineering Structures	51
0734-743X	51
International Journal Of Impact Engineering	51
0967-0637	51
Deep-Sea Research Part I-Oceanographic Research Papers	51
0944-1166	51
Journal Of Hepato-Biliary-Pancreatic Surgery	51
0742-3098	51
Journal Of Pineal Research	51
0957-0233	51
Measurement Science &Amp; Technology	51
0360-1323	51
Building And Environment	51
1076-2752	51
Journal Of Occupational And Environmental Medicine / American College Of	51
1198-743X	51
Clinical Microbiology And Infection	51
0022-006X	52
Journal Of Consulting And Clinical Psychology	52
0015-6639	52
Food Technology	52
0003-1224	52
American Sociological Review	52
0065-230X.	52
Advances In Cancer Research	52
0075-4102	52
Journal Fur Die Reine Und Angewandte Mathematik	52
0301-4797	52
Journal Of Environmental Management	52
0306-4549	52
Annals Of Nuclear Energy	52
0378-7346	52
Gynecologic And Obstetric Investigation	52
0889-325X	52
Aci Materials Journal	52
0916-9636	52
Hypertension Research : Official Journal Of The Japanese Society Of	52
0304-9914	52
Journal Of The Korean Mathematical Society	52
1016-2291	52
Pediatric Neurosurgery	52
0361-8609	52
American Journal Of Hematology	52
1229-9138	52
International Journal Of Automotive Technology	52
0009-9120	53
Clinical Biochemistry	53
0022-2585	53
Journal Of Medical Entomology	53
0160-2446	53
Journal Of Cardiovascular Pharmacology	53
0266-5611	53
Inverse Problems	53
0125-1562	53
Southeast Asian Journal Of Tropical Medicine And Public Health	53
0301-4681	53
Differentiation; Research In Biological Diversity	53
0887-0624	53
Energy & Fuels	53
1226-8615	53
Journal Of Asia-Pacific Entomology	53
1570-9639	53
Biochimica Et Biophysica Acta. Proteins And Proteomics	53
1422-6405	53
Cells, Tissues, Organs	53
1057-9249	53
Psycho-Oncology	53
0021-5198	54
Japanese Journal Of Pharmacology	54
0043-1648	54
Wear : An International Journal On The Science And Technology Of Friction	54
0034-5288	54
Research In Veterinary Science	54
0941-1291	54
Surgery Today	54
0743-166X	54
	54
0925-5273	54
International Journal Of Production Economics	54
0730-725X	54
Magnetic Resonance Imaging	54
1521-6616	54
Clinical Immunology (Orlando, Fla.)	54
0033-8222	54.5
Radiocarbon	54.5
1079-5014	54.5
Journals Of Gerontology. Series B: Psychological Sciences And Social Sciences	54.5
0022-2313	55
Journal Of Luminescence	55
0022-3999	55
Journal Of Psychosomatic Research	55
0013-4694	55
Electroencephalography And Clinical Neurophysiology	55
0143-7208	55
Dyes And Pigments	55
0040-1706	55
Technometrics : A Journal Of Statistics For The Physical, Chemical, And	55
0363-9045	55
Drug Development And Industrial Pharmacy	55
1001-0602	55
Cell Research	55
0893-9454	55
The Review Of Financial Studies	55
0141-8130	56
International Journal Of Biological Macromolecules	56
0199-9885	56
Annual Review Of Nutrition	56
0300-5526	56
Intervirology	56
0449-3087	56
Journal Of Reproduction And Fertility. Supplement	56
0803-5253	56
Acta Paediatrica (Oslo, Norway : 1992)	56
1015-6305	56
Brain Pathology (Zurich, Switzerland)	56
0920-1211	56
Epilepsy Research	56
1073-130X	56
Journal Of Sedimentary Research	56
1038-4871	56
Island Arc	56
1462-5814	56
Cellular Microbiology	56
1738-1061	56
Korean Journal Of Pediatrics	36
Journal Of The Korean Pediatric Society	20
1047-3289	56
Journal Of The Air And Waste Management Association	56
1471-2458	56
Bmc Public Health	56
0022-023X	57
Ophthalmic Surgery And Lasers	57
0277-3732	57
American Journal Of Clinical Oncology	57
0301-0066	57
Perception	57
0567-7572	57
Acta Horticulturae	57
0341-2695	57
International Orthopaedics	57
0306-9877	57
Medical Hypotheses	57
0368-1769	57
Journal Of The Chemical Society	57
1074-7427	57
Neurobiology Of Learning And Memory	57
1045-4411	57
Critical Reviews In Oral Biology And Medicine	57
0165-3806	58
Developmental Brain Research	58
0919-8172	58
International Journal Of Urology : Official Journal Of The Japanese	58
0366-6999	58
Chinese Medical Journal	58
0883-2927	58
Applied Geochemistry : Journal Of The International Association Of	58
1301-9597	58
Animal Production	58
8755-6863	58
Pediatric Pulmonology	58
1470-0328	58
Bjog: An International Journal Of Obstetrics And Gynaecology	58
1090-0233	58
Veterinary Journal (London, England : 1997)	58
1738-494X	58
Journal Of Mechanical Science And Technology	58
0268-1315	59
International Clinical Psychopharmacology	59
0278-4343	59
Continental Shelf Research	59
0932-0067	59
Surgery, Gynecology &Amp; Obstetrics	59
0378-4320	59
Animal Reproduction Science	59
0733-9496	59
Journal Of Water Resources Planning And Management-Asce	59
1018-4813	59
European Journal Of Human Genetics : Ejhg	59
1380-3743	59
Molecular Breeding	59
1067-5027	59
Journal Of The American Medical Informatics Association	59
1367-5435	59
Journal Of Industrial Microbiology & Biotechnology	59
0022-1910	60
Journal Of Insect Physiology	60
0148-2963	60
Journal Of Business Research	60
0944-7113	60
Phytomedicine : International Journal Of Phytotherapy And	60
1096-620X	60
Journal Of Medicinal Food	60
0022-3360	61
Journal Of Paleontology	61
0300-7995	61
Current Medical Research And Opinion	61
0278-7407	61
Tectonics	61
0284-186X	61
Acta Oncologica (Stockholm, Sweden)	61
0906-6713	61
Periodontology 2000	61
0494-4739	61
대한피부과학회지	61
8755-1209	61
Reviews Of Geophysics (Washington, D.C. : 1985)	61
0034-6535	62
The Review Of Economics And Statistics	62
0033-295X	62
Psychological Review	62
0884-8734	62
Journal Of General Internal Medicine	62
0739-0572	62
Journal Of Atmospheric And Oceanic Technology	62
1072-3714	62
Menopause (New York, N.Y.)	62
0300-9564	63
Journal Of Neural Transmission	63
0959-6658	63
Glycobiology	63
0390-6078	63
Haematologica	63
0304-4238	63
Scientia Horticulturae	63
1523-9829	63
Annual Review Of Biomedical Engineering	63
0192-415X	64
American Journal Of Chinese Medicine	64
0278-0070	64
Ieee Transactions On Computer-Aided Design Of Integrated Circuits And Systems	64
0899-8213	64
Physics Of Fluids A-Fluid Dynamics	64
0022-3530	65
Journal Of Petrology	65
0160-4120	65
Environment International	65
0090-4341	65
Archives Of Environmental Contamination And Toxicology	65
0049-8254	65
Xenobiotica; The Fate Of Foreign Compounds In Biological Systems	65
0928-8244	65
Fems Immunology And Medical Microbiology	65
1471-4892	65
Current Opinion In Pharmacology	65
0021-8693	65.5
Journal Of Algebra	65.5
0170-0839	65.5
Polymer Bulletin	65.5
0276-7783	65.5
Mis Quarterly	65.5
0885-6125	65.5
Machine Learning	65.5
0024-7758	66
The Journal Of Reproductive Medicine	66
0033-3174	66
Psychosomatic Medicine	66
0167-8140	66
Radiotherapy And Oncology : Journal Of The European Society For	66
0214-6282	66
The International Journal Of Developmental Biology	66
0377-8401	66
Animal Feed Science And Technology	51
Journal Of Animal Science And Technology	15
0823-9150	66
Contemporary Accounting Research	66
1320-5463	66
Pathology International	66
1386-9477	66
Physica E	66
1526-498X	66
Pest Management Science	66
0020-7543	67
International Journal Of Production Research	67
0021-8782	67
Journal Of Anatomy	67
0195-9131	67
Medicine And Science In Sports And Exercise	67
0142-7873	67
Journal Of Plankton Research	67
0925-4439	67
Biochimica Et Biophysica Acta. Molecular Basis Of Disease	67
1057-0829	67
Journal Of Glaucoma	67
1354-1013	67
Global Change Biology	67
0920-5691	67.5
International Journal Of Computer Vision	67.5
0021-8847	68
The Journal Of Applied Bacteriology	68
0022-4715	68
Journal Of Statistical Physics	68
0277-3791	68
Quaternary Science Reviews	68
0033-6572	68
Quintessence International (Berlin, Germany : 1985)	68
0832-610X	68
Canadian Journal Of Anaesthesia = Journal Canadien D'Anesthésie	68
0735-7044	68
Behavioral Neuroscience	68
0959-8278	68
European Journal Of Cancer Prevention : The Official Journal Of The	68
1420-8008	68
Dementia And Geriatric Cognitive Disorders	68
1063-8210	68
Ieee Transactions On Very Large Scale Integration (Vlsi) Systems	37
	31
2233-7903	68
Journal Of The Korean Surgical Society	68
1226-4865	68
Ksme International Journal	68
0003-276X	69
The Anatomical Record	69
0020-7519	69
International Journal For Parasitology	69
0304-3800	69
Ecological Modelling	69
0925-5214	69
Postharvest Biology And Technology	69
1040-8428	69
Critical Reviews In Oncology/Hematology	69
1598-9992	69
Korean Journal Of Gastroenterology	69
1549-1277	69
Plos Medicine	69
1475-7516	69
Journal Of Cosmology And Astroparticle Physics	69
0028-2766	70
Nephron	70
0142-9418	70
Polymer Testing	70
0037-9859	70
Journal Of The Society Of Dyers And Colourists	70
0886-6236	70
Global Biogeochemical Cycles	70
1740-0929	70
Journal Of Animal Science	70
1434-6621	70
Clinical Chemistry And Laboratory Medicine : Cclm / Fescc	70
1060-0280	70
The Annals Of Pharmacotherapy	70
1063-6536	70
Ieee Transactions On Control Systems Technology	70
0007-9235	71
Ca: A Cancer Journal For Clinicians	71
0044-8486	71
Aquaculture (Amsterdam, Netherlands)	71
1534-7362	71
Journal Of Vision	71
1434-1948	71
European Journal Of Inorganic Chemistry	71
1369-7021	71
Materials Today	71
1434-6028	71
The European Physical Journal. B	71
0022-0949	72
The Journal Of Experimental Biology	72
0014-2972	72
European Journal Of Clinical Investigation	72
0008-8846	72
Cement And Concrete Research	72
0254-5985	72
Journal Of Preventive Medicine And Public Health = Yebang Ŭihakhoe Chi	45
Journal Of Preventive Medicine And Public Health	27
0265-0568	72
Natural Product Reports	72
0094-243x	72
Aip Conference Proceedings	72
0367-6293	72
Korean Journal Of Food Science And Technology	72
0967-0645	72
Deep-Sea Research Part Ii-Topical Studies In Oceanography	72
1093-9946	72
Frontiers In Bioscience : A Journal And Virtual Library	72
0022-1503	72.5
The Journal Of Heredity	72.5
0020-7292	73
International Journal Of Gynaecology And Obstetrics	73
0022-2151	73
The Journal Of Laryngology And Otology	73
0197-8462	73
Bioelectromagnetics	73
0885-3924	73
Journal Of Pain And Symptom Management	73
0925-2738	73
Journal Of Biomolecular Nmr	73
1058-2916	73
Asaio Journal (American Society For Artificial Internal Organs : 1992)	73
1350-7540	73
Current Opinion In Neurology	73
0022-1376	74
The Journal Of Geology	74
0029-554X	74
Nuclear Instruments & Methods	74
0003-0147	74
The American Naturalist	74
0957-4174	74
Expert Systems With Applications	74
0378-3839	74
Coastal Engineering	74
0305-1870	74
Clinical And Experimental Pharmacology And Physiology	74
1073-2322	74
Shock (Augusta, Ga.)	74
1043-2760	74
Trends In Endocrinology And Metabolism	74
0041-1132	75
Transfusion	75
1040-8398	75
Critical Reviews In Food Science And Nutrition	75
1616-5187	75
Macromolecular Bioscience	75
0894-7317	75.5
Journal Of The American Society Of Echocardiography	75.5
0301-9322	76
International Journal Of Multiphase Flow	76
0041-0101	76
Toxicon : Official Journal Of The International Society On Toxinology	76
0022-2402	77
Journal Of Marine Research	77
0031-5117	77
Perception &Amp; Psychophysics	77
0964-1955	77
Oral Oncology	77
0167-8396	78
Computer Aided Geometric Design	61
Computer-Aided Geometric Design	17
0177-5103	78
Diseases Of Aquatic Organisms	78
0732-8893	78
Diagnostic Microbiology And Infectious Disease	78
0904-2512	78
Journal Of Oral Pathology &Amp; Medicine : Official Publication Of The	78
0899-8418	78
International Journal Of Climatology	78
0025-5718	79
Mathematics Of Computation	79
0271-3683	79
Current Eye Research	79
0143-4160	79
Cell Calcium	79
1351-5101	79
European Journal Of Neurology : The Official Journal Of The European	79
0166-445X	80
Aquatic Toxicology (Amsterdam, Netherlands)	80
0196-8092	80
Lasers In Surgery And Medicine	80
0079-6611	80
Progress In Oceanography	80
0098-1354	80
Computers &Amp; Chemical Engineering	80
0263-4368	80
International Journal Of Refractory Metals & Hard Materials	80
0304-3991	80
Ultramicroscopy	80
1084-9521	80
Seminars In Cell &Amp; Developmental Biology	80
1525-8882	80
	80
1076-5174	80
Journal Of Mass Spectrometry : Jms	80
0370-1972	80.5
Physica Status Solidi B-Basic Research	80.5
0018-926X	81
Ieee Transactions On Antennas And Propagation	81
0003-021X	81
Journal Of The American Oil Chemists' Society	81
0253-6498	81
Journal Of The Korean Society For Horticultural Science	57
한국원예과학회지	24
0271-0749	81
Journal Of Clinical Psychopharmacology	81
0143-4004	81
Placenta	81
0959-4973	81
Anti-Cancer Drugs	81
0169-5347	82
Trends In Ecology &Amp; Evolution	82
0025-7079	82.5
Medical Care	82.5
1528-7483	83
Crystal Growth &Amp; Design	83
1047-7039	83
Organization Science	83
1367-2630	83
New Journal Of Physics	83
0927-796X	83.5
Materials Science & Engineering R-Reports	83.5
0098-4108	84
Journal Of Toxicology And Environmental Health. Part A	69
Journal Of Toxicology And Environmental Health	15
0272-4340	84
Cellular And Molecular Neurobiology	84
0890-6955	84
International Journal Of Machine Tools & Manufacture	84
1229-9197	84
Fibers And Polymers	84
1598-2998	84
Cancer Research And Treatment : Official Journal Of Korean Cancer	84
1347-8613	84
Journal Of Pharmacological Sciences	84
0163-5808	84.5
	84.5
0010-2202	85
Combustion Science And Technology	85
0022-3115	85
Journal Of Nuclear Materials. Journal Des Matériaux Nucléaires	85
0001-6470	85
Acta Orthopaedica Scandinavica	85
0950-2688	85
Epidemiology And Infection	85
0955-3002	85
International Journal Of Radiation Biology	85
0343-8651	85
Current Microbiology	85
0895-7061	85
American Journal Of Hypertension	85
1045-9227	85
Ieee Transactions On Neural Networks	85
1538-4047	85
Cancer Biology &Amp; Therapy	85
1388-0764	85
Journal Of Nanoparticle Research : An Interdisciplinary Forum For	85
1049-2275	85
The Journal Of Craniofacial Surgery	85
1531-1309	85
Ieee Microwave And Wireless Components Letters	85
0022-3719	86
Journal Of Physics C-Solid State Physics	86
0026-8976	86
Molecular Physics	86
0950-222X	86
Eye	86
1536-2302	86
Cloning And Stem Cells	86
1070-9908	86
Ieee Signal Processing Letters	86
0007-8506	87
Cirp Annals	49
Cirp Annals-Manufacturing Technology	38
0010-440X	87
Comprehensive Psychiatry	87
0098-0331	87
Journal Of Chemical Ecology	87
0924-8579	87
International Journal Of Antimicrobial Agents	87
1071-412X	87
Clinical And Diagnostic Laboratory Immunology	87
0022-3956	87.5
Journal Of Psychiatric Research	87.5
0009-9163	88
Clinical Genetics	88
0047-2506	88
Journal Of International Business Studies	88
1556-0864	88
[truncated: 2,728 more rows]

## Sheet: Sheet1
Year	Journal name in reference	Journal name abbreviated in reference	No references	ISSN	ISSN (2)	Local	OAJ	OAJ DOAJ List	OAJ PMC List	OAJ BMCSpringer List	KCI	SCI	SCI Detail	Scopus	Publisher name	Publisher Ulrich	Publisher Country	대분류 1	대분류 2	Medicine Health	Natural Science	Humanities	Social Science	Engineering	Education	Agro-Marine	Endnote Anthropol	Endnote Astrono	Endnote Biosci	Endnote Chemical	Endnote Economic	Endnote Human	Endnote K-med	Endnote Law	Endnote Medical	Endnote Philos	Endnote Relegion	Endnote Zoology	KCI class	KCI candidate class	DOAJ Subject1	DOAJ Subject2	DOAJ Subject3	DOAJ Subject4	DOAJ Subject5	DOAJ Subject6	DOAJ Subject7	DOAJ Subject8	Document Count
2009		Communications of the ACM	1	0001-0782	issn	Global	ETC					SCI	SCIE			Association for Computing Machinery, Inc.		Engineering				Humanities		Engineering								Humanities																	38
2011		Communications of the ACM	1	0001-0782	issn	Global	ETC					SCI	SCIE			Association for Computing Machinery, Inc.		Engineering				Humanities		Engineering								Humanities																	38
2000		AIAA J OCT	1	0001-1452	issn	Global	ETC					SCI	SCIE			American Institute of Aeronautics and Astronautics, Inc.		Engineering	Engineering					Engineering					Bioscience																				247
2005		ASAIO Trans	2	0001-2505	issn	Global	ETC					SCI				American Society of Heating, Refrigerating and Air-Conditioning Engineers, Inc.		Social Science		Medicine Health			Social Science
2006		ASAIO Trans	2	0001-2505	issn	Global	ETC					SCI				American Society of Heating, Refrigerating and Air-Conditioning Engineers, Inc.		Social Science		Medicine Health			Social Science
2001		ASHRAE T	3	0001-2505	issn	Global	ETC					SCI				American Society of Heating, Refrigerating and Air-Conditioning Engineers, Inc.		Social Science		Medicine Health			Social Science
2006		ASHRAE T	3	0001-2505	issn	Global	ETC					SCI				American Society of Heating, Refrigerating and Air-Conditioning Engineers, Inc.		Social Science		Medicine Health			Social Science
2008		ASHRAE T	3	0001-2505	issn	Global	ETC					SCI				American Society of Heating, Refrigerating and Air-Conditioning Engineers, Inc.		Social Science		Medicine Health			Social Science
2000		ASHRAE T	2	0001-2505	issn	Global	ETC					SCI				American Society of Heating, Refrigerating and Air-Conditioning Engineers, Inc.		Social Science		Medicine Health			Social Science
1999		ASHRAE T	1	0001-2505	issn	Global	ETC					SCI				American Society of Heating, Refrigerating and Air-Conditioning Engineers, Inc.		Social Science		Medicine Health			Social Science
2002		ASHRAE T	1	0001-2505	issn	Global	ETC					SCI				American Society of Heating, Refrigerating and Air-Conditioning Engineers, Inc.		Social Science		Medicine Health			Social Science
2000		ASHRAE T 1	1	0001-2505	issn	Global	ETC					SCI				American Society of Heating, Refrigerating and Air-Conditioning Engineers, Inc.		Social Science		Medicine Health			Social Science
2002		ASHRAE T 1	1	0001-2505	issn	Global	ETC					SCI				American Society of Heating, Refrigerating and Air-Conditioning Engineers, Inc.		Social Science		Medicine Health			Social Science
2009		ASHRAE T 1	1	0001-2505	issn	Global	ETC					SCI				American Society of Heating, Refrigerating and Air-Conditioning Engineers, Inc.		Social Science		Medicine Health			Social Science
2001		ASHRAE T 1A	1	0001-2505	issn	Global	ETC					SCI				American Society of Heating, Refrigerating and Air-Conditioning Engineers, Inc.		Social Science		Medicine Health			Social Science
2001		ASHRAE T 2	1	0001-2505	issn	Global	ETC					SCI				American Society of Heating, Refrigerating and Air-Conditioning Engineers, Inc.		Social Science		Medicine Health			Social Science
2002		ASHRAE T 2	1	0001-2505	issn	Global	ETC					SCI				American Society of Heating, Refrigerating and Air-Conditioning Engineers, Inc.		Social Science		Medicine Health			Social Science
2003		ASHRAE T 2	1	0001-2505	issn	Global	ETC					SCI				American Society of Heating, Refrigerating and Air-Conditioning Engineers, Inc.		Social Science		Medicine Health			Social Science
2009		ASHRAE T S	1	0001-2505	issn	Global	ETC					SCI				American Society of Heating, Refrigerating and Air-Conditioning Engineers, Inc.		Social Science		Medicine Health			Social Science
2000		ASHRAE TRAN	3	0001-2505	issn	Global	ETC					SCI				American Society of Heating, Refrigerating and Air-Conditioning Engineers, Inc.		Social Science		Medicine Health			Social Science
2001		ASHRAE TRAN	2	0001-2505	issn	Global	ETC					SCI				American Society of Heating, Refrigerating and Air-Conditioning Engineers, Inc.		Social Science		Medicine Health			Social Science
2005		ASHRAE TRAN	2	0001-2505	issn	Global	ETC					SCI				American Society of Heating, Refrigerating and Air-Conditioning Engineers, Inc.		Social Science		Medicine Health			Social Science
2006		ASHRAE TRAN	2	0001-2505	issn	Global	ETC					SCI				American Society of Heating, Refrigerating and Air-Conditioning Engineers, Inc.		Social Science		Medicine Health			Social Science
2007		ASHRAE TRAN	2	0001-2505	issn	Global	ETC					SCI				American Society of Heating, Refrigerating and Air-Conditioning Engineers, Inc.		Social Science		Medicine Health			Social Science
2008		ASHRAE TRAN	2	0001-2505	issn	Global	ETC					SCI				American Society of Heating, Refrigerating and Air-Conditioning Engineers, Inc.		Social Science		Medicine Health			Social Science
2009		ASHRAE TRAN	2	0001-2505	issn	Global	ETC					SCI				American Society of Heating, Refrigerating and Air-Conditioning Engineers, Inc.		Social Science		Medicine Health			Social Science
2003		ASHRAE TRAN	1	0001-2505	issn	Global	ETC					SCI				American Society of Heating, Refrigerating and Air-Conditioning Engineers, Inc.		Social Science		Medicine Health			Social Science
2010		ASHRAE TRAN	1	0001-2505	issn	Global	ETC					SCI				American Society of Heating, Refrigerating and Air-Conditioning Engineers, Inc.		Social Science		Medicine Health			Social Science
2011		ASHRAE TRAN	1	0001-2505	issn	Global	ETC					SCI				American Society of Heating, Refrigerating and Air-Conditioning Engineers, Inc.		Social Science		Medicine Health			Social Science
2005		ASHVE T	1	0001-2505	issn	Global	ETC					SCI				American Society of Heating, Refrigerating and Air-Conditioning Engineers, Inc.		Social Science		Medicine Health			Social Science
2007		CR HEBD ACAD SCI	12	0001-4036	issn	Global	ETC					ETC						Engineering		Medicine Health				Engineering
2005		CR HEBD ACAD SCI	10	0001-4036	issn	Global	ETC					ETC						Engineering		Medicine Health				Engineering
2008		CR HEBD ACAD SCI	8	0001-4036	issn	Global	ETC					ETC						Engineering		Medicine Health				Engineering
2004		CR HEBD ACAD SCI	6.5	0001-4036	issn	Global	ETC					ETC						Engineering		Medicine Health				Engineering
2011		CR HEBD ACAD SCI	6.5	0001-4036	issn	Global	ETC					ETC						Engineering		Medicine Health				Engineering
1998		CR HEBD ACAD SCI	6	0001-4036	issn	Global	ETC					ETC						Engineering		Medicine Health				Engineering
2006		CR HEBD ACAD SCI	6	0001-4036	issn	Global	ETC					ETC						Engineering		Medicine Health				Engineering
2002		CR HEBD ACAD SCI	4.5	0001-4036	issn	Global	ETC					ETC						Engineering		Medicine Health				Engineering
2003		CR HEBD ACAD SCI	4.5	0001-4036	issn	Global	ETC					ETC						Engineering		Medicine Health				Engineering
2009		CR HEBD ACAD SCI	4.5	0001-4036	issn	Global	ETC					ETC						Engineering		Medicine Health				Engineering
2010		CR HEBD ACAD SCI	4	0001-4036	issn	Global	ETC					ETC						Engineering		Medicine Health				Engineering
2001		CR HEBD ACAD SCI	3.5	0001-4036	issn	Global	ETC					ETC						Engineering		Medicine Health				Engineering
1999		CR HEBD ACAD SCI	1	0001-4036	issn	Global	ETC					ETC						Engineering		Medicine Health				Engineering
2000		CR HEBD ACAD SCI	1	0001-4036	issn	Global	ETC					ETC						Engineering		Medicine Health				Engineering
2000		OCEANOLOGY	1	0001-4370	issn	Global	ETC					SCI	SCIE			M A I K Nauka - Interperiodica		Natural Science			Natural Science																												8
2003		OCEANOLOGY	1	0001-4370	issn	Global	ETC					SCI	SCIE			M A I K Nauka - Interperiodica		Natural Science			Natural Science																												8
2004		OCEANOLOGY	1	0001-4370	issn	Global	ETC					SCI	SCIE			M A I K Nauka - Interperiodica		Natural Science			Natural Science																												8
2006		OCEANOLOGY	1	0001-4370	issn	Global	ETC					SCI	SCIE			M A I K Nauka - Interperiodica		Natural Science			Natural Science																												8
2009		OCEANOLOGY	1	0001-4370	issn	Global	ETC					SCI	SCIE			M A I K Nauka - Interperiodica		Natural Science			Natural Science																												8
2004		ACCOUNTING REV S	1	0001-4826	issn	Global	ETC					SCI	SSCI			American Accounting Association		Social Science					Social Science	Engineering																									15
2008		ACC CHEM RES	1	0001-4842	issn	Global	ETC					SCI	SCIE			American Chemical Society		Natural Science			Natural Science			Engineering																									38
2003		ACTA ANAESTHESIOLOGI	1	0001-5172	issn	Global	ETC					SCI	SCIE			Wiley-Blackwell Publishing, Inc.		Social Science	Natural Science		Natural Science		Social Science	Engineering																									89
2009		Acta Anaesthesiologica Scandinavica Supplementum	1	0001-5172	issn	Global	ETC					SCI	SCIE			Wiley-Blackwell Publishing, Inc.		Social Science	Natural Science		Natural Science		Social Science	Engineering																									89
2005		Acta Arachnologica	1	0001-5202	issn	Global	ETC					SCI				Nihon Kumo Gakkai					Natural Science					Agro-Marine												Zoology
2006		Acta Arachnologica	1	0001-5202	issn	Global	ETC					SCI				Nihon Kumo Gakkai					Natural Science					Agro-Marine												Zoology
2010		ACTA BIOL ACAD SCI H	1	0001-5288	issn	Global	ETC					ETC								Medicine Health
2011		ACTA BIOL ACAD SCI H	1	0001-5288	issn	Global	ETC					ETC								Medicine Health
2000		ACTA BIOL CRACOV BOT	1	0001-5296	issn	Global	OAJ	DOAJ				SCI	SCIE			Polska Akademia Nauk, Oddzial w Krakowie	Poland				Natural Science			Engineering																	Botany	Science
2001		ACTA BOT ACAD SCI HUNGARICAE	1	0001-5350	issn	Global	ETC					ETC									Natural Science
2005		Acta Botanica Fennica	2	0001-5369	issn	Global	ETC					SCI				Finnish Zoological and Botanical Publishing Board				Medicine Health	Natural Science								Bioscience
2003		Acta Botanica Fennica	1	0001-5369	issn	Global	ETC					SCI				Finnish Zoological and Botanical Publishing Board				Medicine Health	Natural Science								Bioscience
2011		ACTA CHIR SCAND S	2	0001-5482	issn	Global	ETC					ETC						Natural Science		Medicine Health	Natural Science
2009		ACTA CHIR SCAND S	1	0001-5482	issn	Global	ETC					ETC						Natural Science		Medicine Health	Natural Science
2010		ACTA CHIR SCAND S	1	0001-5482	issn	Global	ETC					ETC						Natural Science		Medicine Health	Natural Science
2004		ACTA CHIR SCAND S	1	0001-5482	issn	Global	ETC					ETC						Natural Science		Medicine Health	Natural Science
2010		ACTA CHIR SCAND S63	2	0001-5482	issn	Global	ETC					ETC						Natural Science		Medicine Health	Natural Science
2005		Acta Cientifica Venezolana	1	0001-5504	issn	Global	ETC					SCI				Asociacion Venezolana para el Avance de la Ciencia		Medicine Health		Medicine Health
2005		ACTA DERM-VENER S	1	0001-5555	issn	Global	OAJ	DOAJ				SCI	SCIE			Society for the Publication of Acta Dermato - Venereologica	Sweden	Medicine Health		Medicine Health				Engineering																	Dermatology	Medicine							119
2000		ACTA DERM-VENEREOL S	1	0001-5555	issn	Global	OAJ	DOAJ				SCI	SCIE			Society for the Publication of Acta Dermato - Venereologica	Sweden	Medicine Health		Medicine Health				Engineering																	Dermatology	Medicine							119
2003		ACTA DERM-VENEREOL S	1	0001-5555	issn	Global	OAJ	DOAJ				SCI	SCIE			Society for the Publication of Acta Dermato - Venereologica	Sweden	Medicine Health		Medicine Health				Engineering																	Dermatology	Medicine							119
2007		ACTA DERM-VENEREOL S	1	0001-5555	issn	Global	OAJ	DOAJ				SCI	SCIE			Society for the Publication of Acta Dermato - Venereologica	Sweden	Medicine Health		Medicine Health				Engineering																	Dermatology	Medicine							119
2011		ACTA DERM-VENEREOL S	1	0001-5555	issn	Global	OAJ	DOAJ				SCI	SCIE			Society for the Publication of Acta Dermato - Venereologica	Sweden	Medicine Health		Medicine Health				Engineering																	Dermatology	Medicine							119
2006		ACTA ENTOMOL BOHEMOS	2	0001-5601	issn	Global	ETC					ETC						Natural Science		Medicine Health	Natural Science
2010		ACTA ENTOMOL BOHEMOS	2	0001-5601	issn	Global	ETC					ETC						Natural Science		Medicine Health	Natural Science
2011		ACTA ENTOMOL BOHEMOS	2	0001-5601	issn	Global	ETC					ETC						Natural Science		Medicine Health	Natural Science
2008		ACTA ENTOMOL BOHEMOS	1	0001-5601	issn	Global	ETC					ETC						Natural Science		Medicine Health	Natural Science
2006		ACTA ENTOMOLOGICA BO	2	0001-5601	issn	Global	ETC					ETC						Natural Science		Medicine Health	Natural Science
2005		ACTA HEMATOL	1	0001-5792	issn	Global	ETC					SCI	SCIE			S. Karger AG		Medicine Health		Medicine Health				Engineering																									63
2008		Weishengwu Xuebao	1	0001-6209	issn	Global	ETC					SCI				Kexue Chubanshe
2010		Weishengwu Xuebao	1	0001-6209	issn	Global	ETC					SCI				Kexue Chubanshe
2007		ACTA MORPHOL NEER SC	2	0001-6225	issn	Global	ETC					ETC										Humanities
2005		ACTA MORPHOL NEER SC	1	0001-6225	issn	Global	ETC					ETC										Humanities
2008		ACTA NEUROC IN PRESS	1	0001-6268	issn	Global	ETC					SCI	SCIE			Springer Wien		Medicine Health	Natural Science	Medicine Health	Natural Science			Engineering											Medical														141
2010		ACTA NEUROCHIRWIEN	1	0001-6268	issn	Global	ETC					SCI	SCIE			Springer Wien		Medicine Health	Natural Science	Medicine Health	Natural Science			Engineering											Medical														141
2002		ACTA NEUROLOGIC S136	1	0001-6276	issn	Global	ETC					ETC						Medicine Health	Natural Science	Medicine Health	Natural Science														Medical
2011		ACTA NEUROL SCA 0526	1	0001-6314	issn	Global	ETC					SCI	SCIE			Wiley-Blackwell Publishing, Inc.		Medicine Health	Natural Science	Medicine Health	Natural Science			Engineering																									25
2010		ACTA NEUROL SCAN S72	1	0001-6314	issn	Global	ETC					SCI	SCIE			Wiley-Blackwell Publishing, Inc.		Medicine Health	Natural Science	Medicine Health	Natural Science			Engineering																									25
2003		ACTA NEUROPATHOL BER	1	0001-6322	issn	Global	ETC					SCI	SCIE			Springer		Medicine Health	Natural Science	Medicine Health	Natural Science			Engineering																									13
2003		ACTA OBSTET GYNECO S	1	0001-6349	issn	Global	ETC					SCI	SCIE			John Wiley & Sons Ltd.		Medicine Health		Medicine Health				Engineering																									41
2011		ACTA OBSTET GYNECOL	2	0001-6349	issn	Global	ETC					SCI	SCIE			John Wiley & Sons Ltd.		Medicine Health		Medicine Health				Engineering																									41
2006		ACTA OBSTET GYNECOL	1	0001-6349	issn	Global	ETC					SCI	SCIE			John Wiley & Sons Ltd.		Medicine Health		Medicine Health				Engineering																									41
2010		ACTA OBSTET GYNECOL	1	0001-6349	issn	Global	ETC					SCI	SCIE			John Wiley & Sons Ltd.		Medicine Health		Medicine Health				Engineering																									41
2010		ACTA ODONT SCAND S44	1	0001-6357	issn	Global	ETC					SCI	SCIE			Informa Healthcare		Medicine Health		Medicine Health				Engineering																									5
2010		ACTA ODONTOL SCA S70	1	0001-6357	issn	Global	ETC					SCI	SCIE			Informa Healthcare		Medicine Health		Medicine Health				Engineering																									5
2007		ACTA ODONTOL SCAND S	1	0001-6357	issn	Global	ETC					SCI	SCIE			Informa Healthcare		Medicine Health		Medicine Health				Engineering																									5
2004		Acta Odontologica Scandinavica	1	0001-6357	issn	Global	ETC					SCI	SCIE			Informa Healthcare		Medicine Health		Medicine Health				Engineering																									5
2007		Acta Odontologica Scandinavica	1	0001-6357	issn	Global	ETC					SCI	SCIE			Informa Healthcare		Medicine Health		Medicine Health				Engineering																									5
1998		ACTA ORTHOP SCA S240	1	0001-6470	issn	Global	ETC					ETC						Medicine Health		Medicine Health			Social Science																										15
2000		ACTA ORTHOP SCAND S	1	0001-6470	issn	Global	ETC					ETC						Medicine Health		Medicine Health			Social Science																										15
2002		ACTA ORTHOP SCAND S	1	0001-6470	issn	Global	ETC					ETC						Medicine Health		Medicine Health			Social Science																										15
2008		ACTA ORTHOP SCAND S	1	0001-6470	issn	Global	ETC					ETC						Medicine Health		Medicine Health			Social Science																										15
2010		ACTA ORTHOP SCAND S	1	0001-6470	issn	Global	ETC					ETC						Medicine Health		Medicine Health			Social Science																										15
2008		ACTA ORTHOPAED SCAND	1	0001-6470	issn	Global	ETC					ETC						Medicine Health		Medicine Health			Social Science																										15
2009		Acta Orthopaedica Scandinavica	1	0001-6470	issn	Global	ETC					ETC						Medicine Health		Medicine Health			Social Science																										15
2011		ACTA OTO LARYNGOL [STOCKHOLM]	1	0001-6489	issn	Global	ETC					SCI	SCIE			Informa Healthcare		Medicine Health		Medicine Health				Engineering																									249
2008		ACTA OTOLARYNG STOCK	1	0001-6489	issn	Global	ETC					SCI	SCIE			Informa Healthcare		Medicine Health		Medicine Health				Engineering																									249
2010		ACTA OTOLARYNG STOCK	1	0001-6489	issn	Global	ETC					SCI	SCIE			Informa Healthcare		Medicine Health		Medicine Health				Engineering																									249
2007		ACTA OTOLARYNGO S540	1	0001-6489	issn	Global	ETC					SCI	SCIE			Informa Healthcare		Medicine Health		Medicine Health				Engineering																									249
2001		ACTA OTOLARYNGOL S	1	0001-6489	issn	Global	ETC					SCI	SCIE			Informa Healthcare		Medicine Health		Medicine Health				Engineering																									249
1999		ACTA OTOLARYNGOL STO	1	0001-6489	issn	Global	ETC					SCI	SCIE			Informa Healthcare		Medicine Health		Medicine Health				Engineering																									249
2000		ACTA OTOLARYNGOL STO	1	0001-6489	issn	Global	ETC					SCI	SCIE			Informa Healthcare		Medicine Health		Medicine Health				Engineering																									249
2006		ACTA OTOLARYNGOL STO	1	0001-6489	issn	Global	ETC					SCI	SCIE			Informa Healthcare		Medicine Health		Medicine Health				Engineering																									249
2010		Acta Oto-Rhino-Laryngologica Belgica	1	0001-6497	issn	Global	ETC					SCI	SCIE					Medicine Health		Medicine Health				Engineering											Medical
2010		ACTA OTORHINOLARYNGO	2	0001-6519	issn	Global	ETC					SCI				Elsevier Doyma		Medicine Health		Medicine Health	Natural Science														Medical
2011		ACTA OTORHINOLARYNGO	2	0001-6519	issn	Global	ETC					SCI				Elsevier Doyma		Medicine Health		Medicine Health	Natural Science														Medical
2011		ACTA OTORRINOLARINGO	2	0001-6519	issn	Global	ETC					SCI				Elsevier Doyma		Medicine Health		Medicine Health	Natural Science														Medical
2009		ACTA OTORRINOLARINGO	1	0001-6519	issn	Global	ETC					SCI				Elsevier Doyma		Medicine Health		Medicine Health	Natural Science														Medical
2010		ACTA OTORRINOLARINGO	1	0001-6519	issn	Global	ETC					SCI				Elsevier Doyma		Medicine Health		Medicine Health	Natural Science														Medical
1998		ACTA PAEDIATR SC S	1	0001-656X	issn	Global	ETC					ETC						Medicine Health		Medicine Health	Natural Science
2008		Acta Paediatrica Sinica	1	0001-6578	issn	Global	ETC					ETC						Medicine Health		Medicine Health
2009		Acta Paediatrica Sinica	1	0001-6578	issn	Global	ETC					ETC						Medicine Health		Medicine Health
2011		Acta Paediatrica Sinica	1	0001-6578	issn	Global	ETC					ETC						Medicine Health		Medicine Health
2000		Acta Palaeobotanica	1	0001-6594	issn	Global	OAJ	DOAJ				SCI				Polska Akademia Nauk, Instytut Botaniki im. W. Szafera	Poland				Natural Science		Social Science			Agro-Marine												Zoology			Botany	Science
2001		ACTA PALAEONTOL SINICA	1	0001-6616	issn	Global	ETC					SCI				Kexue Chubanshe		Medicine Health		Medicine Health
2008		Acta Palaeontologica Sinica	8	0001-6616	issn	Global	ETC					SCI				Kexue Chubanshe		Medicine Health		Medicine Health
2007		Acta Palaeontologica Sinica	7	0001-6616	issn	Global	ETC					SCI				Kexue Chubanshe		Medicine Health		Medicine Health
2011		Acta Palaeontologica Sinica	6	0001-6616	issn	Global	ETC					SCI				Kexue Chubanshe		Medicine Health		Medicine Health
2004		Acta Palaeontologica Sinica	5	0001-6616	issn	Global	ETC					SCI				Kexue Chubanshe		Medicine Health		Medicine Health
2010		Acta Palaeontologica Sinica	3	0001-6616	issn	Global	ETC					SCI				Kexue Chubanshe		Medicine Health		Medicine Health
2002		Acta Palaeontologica Sinica	2	0001-6616	issn	Global	ETC					SCI				Kexue Chubanshe		Medicine Health		Medicine Health
2003		Acta Palaeontologica Sinica	2	0001-6616	issn	Global	ETC					SCI				Kexue Chubanshe		Medicine Health		Medicine Health
2005		Acta Palaeontologica Sinica	2	0001-6616	issn	Global	ETC					SCI				Kexue Chubanshe		Medicine Health		Medicine Health
2000		Acta Palaeontologica Sinica	1	0001-6616	issn	Global	ETC					SCI				Kexue Chubanshe		Medicine Health		Medicine Health
2001		Acta Palaeontologica Sinica	1	0001-6616	issn	Global	ETC					SCI				Kexue Chubanshe		Medicine Health		Medicine Health
2006		Acta Palaeontologica Sinica	1	0001-6616	issn	Global	ETC					SCI				Kexue Chubanshe		Medicine Health		Medicine Health
2009		Acta Palaeontologica Sinica	1	0001-6616	issn	Global	ETC					SCI				Kexue Chubanshe		Medicine Health		Medicine Health
2002		ACTA PHARM HUNG S	1	0001-6659	issn	Global	ETC					SCI				Magyar Gyogyszeresztudomanyi Tarsasag		Medicine Health		Medicine Health
2000		ACTA PHYSL SCAND	1	0001-6772	issn	Global	ETC					ETC						Medicine Health		Medicine Health			Social Science																										4
2008		ACTA PHYSL SCAND	1	0001-6772	issn	Global	ETC					ETC						Medicine Health		Medicine Health			Social Science																										4
2001		ACTA PHYSL SCAND S	1	0001-6772	issn	Global	ETC					ETC						Medicine Health		Medicine Health			Social Science																										4
2007		ACTA PHYTOTAX ET GEOBOT	1	0001-6799	issn	Global	ETC					ETC								Medicine Health
2009		ACTA PHYTOTAX ET GEOBOT	1	0001-6799	issn	Global	ETC					ETC								Medicine Health
2002		ACTA PHYTOTAX GEOBOT	2	0001-6799	issn	Global	ETC					ETC								Medicine Health
2004		ACTA PHYTOTAX GEOBOT	1	0001-6799	issn	Global	ETC					ETC								Medicine Health
2007		ACTA PHYTOTAX GEOBOT	1	0001-6799	issn	Global	ETC					ETC								Medicine Health
2009		ACTA PHYTOTAX GEOBOT	1	0001-6799	issn	Global	ETC					ETC								Medicine Health
2010		ACTA PHYTOTAX GEOBOT	1	0001-6799	issn	Global	ETC					ETC								Medicine Health
2004		ACTA PHYTOTAX GEOBUT	1	0001-6799	issn	Global	ETC					ETC								Medicine Health
2001		ACTA PHYTOTAXONOMICA	2	0001-6799	issn	Global	ETC					ETC								Medicine Health
2002		ACTA PHYTOTAXONOMICA	1	0001-6799	issn	Global	ETC					ETC								Medicine Health
2004		Acta Phytotaxonomica et Geobotanica	2	0001-6799	issn	Global	ETC					ETC								Medicine Health
2000		Acta Phytotaxonomica et Geobotanica	1	0001-6799	issn	Global	ETC					ETC								Medicine Health
2009		Acta Phytotaxonomica et Geobotanica	1	0001-6799	issn	Global	ETC					ETC								Medicine Health
2009		ACTA POLON PHARM DRU	1	0001-6837	issn	Global	ETC					SCI	SCIE			Polskie Towarzystwo Farmaceutyczne		Medicine Health		Medicine Health				Engineering																									1
2008		ACTA PSYCHIAT S S380	1	0001-690X	issn	Global	ETC					SCI	SSCI			Wiley-Blackwell Publishing, Inc.		Medicine Health	Natural Science	Medicine Health	Natural Science			Engineering																									20
2008		ACTA PSYCHIAT SCAN S	3	0001-690X	issn	Global	ETC					SCI	SSCI			Wiley-Blackwell Publishing, Inc.		Medicine Health	Natural Science	Medicine Health	Natural Science			Engineering																									20
2007		ACTA PSYCHIAT SCAN S	1	0001-690X	issn	Global	ETC					SCI	SSCI			Wiley-Blackwell Publishing, Inc.		Medicine Health	Natural Science	Medicine Health	Natural Science			Engineering																									20
2010		ACTA PSYCHIAT SCAN S	1	0001-690X	issn	Global	ETC					SCI	SSCI			Wiley-Blackwell Publishing, Inc.		Medicine Health	Natural Science	Medicine Health	Natural Science			Engineering																									20
2011		Acta Tropica	2	0001-706X	issn	Global	ETC					SCI	SCIE			Elsevier BV		Natural Science			Natural Science			Engineering																									11
2008		Acta Tropica	1	0001-706X	issn	Global	ETC					SCI	SCIE			Elsevier BV		Natural Science			Natural Science			Engineering																									11
2007		ACTA ZOOLOGICA	1	0001-7272	issn	Global	ETC					SCI	SCIE			Wiley-Blackwell Publishing Ltd.		Natural Science	Agro-Marine		Natural Science			Engineering		Agro-Marine																							3
2010		ACTA ZOOLOGICA	1	0001-7272	issn	Global	ETC					SCI	SCIE			Wiley-Blackwell Publishing Ltd.		Natural Science	Agro-Marine		Natural Science			Engineering		Agro-Marine																							3
2002		Acta Zoologica Fennica	1	0001-7299	issn	Global	ETC					SCI				Finnish Zoological and Botanical Publishing Board					Natural Science					Agro-Marine			Bioscience									Zoology
2011		Acta Zoologica Fennica Helsingforsiae	1	0001-7299	issn	Global	ETC					SCI				Finnish Zoological and Botanical Publishing Board					Natural Science					Agro-Marine			Bioscience									Zoology
2002		ACTA ZOOL SINICA	1	0001-7302	issn	Global	ETC					ETC											Social Science
2001		Acta Zoologica Sinica	1	0001-7302	issn	Global	ETC					ETC											Social Science
2004		Acta Zoologica Sinica	1	0001-7302	issn	Global	ETC					ETC											Social Science
2007		Acta Zoologica Sinica	1	0001-7302	issn	Global	ETC					ETC											Social Science
2010		Acta Zoologica Sinica	1	0001-7302	issn	Global	ETC					ETC											Social Science
2011		Administrative Science Quarterly	1	0001-8392	issn	Global	ETC					SCI	SSCI			Sage Publications, Inc.		Social Science					Social Science	Engineering																									4
2007		Advances in Applied Probability	1	0001-8678	issn	Global	ETC					SCI	SCIE			Applied Probability Trust		Natural Science			Natural Science			Engineering																									7
2001		Advances in Colloid and Interface Science	1	0001-8686	issn	Global	ETC					SCI	SCIE			Elsevier BV		Natural Science	Engineering	Medicine Health	Natural Science			Engineering						Chemical					Medical														1
2006		ADV COLLOID INTERF S	1	0001-8686	issn	Global	ETC					SCI	SCIE			Elsevier BV		Natural Science	Engineering	Medicine Health	Natural Science			Engineering						Chemical					Medical														1
1998		ADV PHYS	3	0001-8732	issn	Global	ETC					ETC						Natural Science		Medicine Health	Natural Science
2000		ADV PHYS	2	0001-8732	issn	Global	ETC					ETC						Natural Science		Medicine Health	Natural Science
2003		Age and Ageing	1	0002-0729	issn	Global	ETC					SCI	SCIE			Oxford University Press		Medicine Health	Natural Science	Medicine Health	Natural Science			Engineering																									3
2010		Agricultural and Biological Chemistry	1	0002-1369	issn	Global	ETC					ETC						Agro-Marine	Natural Science		Natural Science		Social Science			Agro-Marine																							4
2009		AGRICULTURAL METEORO	1	0002-1571	issn	Global	ETC					ETC
2010		Agricultural Meteorology	1	0002-1571	issn	Global	ETC					ETC
2009		Alabama Journal of Medical Sciences	1	0002-4252	issn	Global	ETC					ETC						Medicine Health		Medicine Health															Medical
2007		AA	1	0002-7294	issn	Global	ETC					SCI	SSCI			Wiley-Blackwell Publishing, Inc.		Humanities				Humanities		Engineering		Agro-Marine	Anthropology					Humanities					Relegion	Zoology											1
2009		AM CERAM SOC	1	0002-7812	issn	Global	ETC					SCI	SCIE			American Ceramic Society Inc.		Engineering	Natural Science		Natural Science			Engineering																									7
2001		AM CERAM SOC B	3	0002-7812	issn	Global	ETC					SCI	SCIE			American Ceramic Society Inc.		Engineering	Natural Science		Natural Science			Engineering																									7
2000		AM CERAM SOC B	2	0002-7812	issn	Global	ETC					SCI	SCIE			American Ceramic Society Inc.		Engineering	Natural Science		Natural Science			Engineering																									7
2002		AM CERAM SOC B	2	0002-7812	issn	Global	ETC					SCI	SCIE			American Ceramic Society Inc.		Engineering	Natural Science		Natural Science			Engineering																									7
2004		AM CERAM SOC B	2	0002-7812	issn	Global	ETC					SCI	SCIE			American Ceramic Society Inc.		Engineering	Natural Science		Natural Science			Engineering																									7
2005		AM CERAM SOC B	2	0002-7812	issn	Global	ETC					SCI	SCIE			American Ceramic Society Inc.		Engineering	Natural Science		Natural Science			Engineering																									7
2006		AM CERAM SOC B	2	0002-7812	issn	Global	ETC					SCI	SCIE			American Ceramic Society Inc.		Engineering	Natural Science		Natural Science			Engineering																									7
2007		AM CERAM SOC B	1	0002-7812	issn	Global	ETC					SCI	SCIE			American Ceramic Society Inc.		Engineering	Natural Science		Natural Science			Engineering																									7
2006		J Am Dent Assoc	3	0002-8177	issn	Global	ETC					SCI	SCIE			American Dental Association				Medicine Health	Natural Science					Agro-Marine			Bioscience						Medical														4
2009		J AM DIET ASSOC	1	0002-8223	issn	Global	ETC					ETC						Medicine Health	Natural Science	Medicine Health	Natural Science		Social Science						Bioscience						Medical														21
2005		American Economic Review	1	0002-8282	issn	Global	ETC					SCI	SSCI			American Economic Association		Social Science					Social Science	Engineering																									16
2011		American Economic Review	1	0002-8282	issn	Global	ETC					SCI	SSCI			American Economic Association		Social Science					Social Science	Engineering																									16
2010		Transactions of the American Entomological Society	2	0002-8320	issn	Global	ETC					SCI	SCIE			American Entomological Society					Natural Science		Social Science						Bioscience
2006		Transactions of the American Entomological Society	1	0002-8320	issn	Global	ETC					SCI	SCIE			American Entomological Society					Natural Science		Social Science						Bioscience
2008		Transactions of the American Entomological Society	1	0002-8320	issn	Global	ETC					SCI	SCIE			American Entomological Society					Natural Science		Social Science						Bioscience
2009		AM IND HYG ASSOC J	1	0002-8894	issn	Global	ETC					ETC						Engineering					Social Science	Engineering																									2
2008		American Industrial Hygiene Association Journal	1	0002-8894	issn	Global	ETC					ETC						Engineering					Social Science	Engineering																									2
2010		AM J AGR EC	1	0002-9092	issn	Global	ETC					SCI	SSCI			Oxford University Press		Social Science	Agro-Marine				Social Science	Engineering		Agro-Marine																							19
2007		AM J AGR EC FEB	1	0002-9092	issn	Global	ETC					SCI	SSCI			Oxford University Press		Social Science	Agro-Marine				Social Science	Engineering		Agro-Marine																							19
2011		American Journal of Agricultural Economics	1	0002-9092	issn	Global	ETC					SCI	SSCI			Oxford University Press		Social Science	Agro-Marine				Social Science	Engineering		Agro-Marine																							19
2000		American Journal of Botany	1	0002-9122	issn	Global	ETC					SCI	SCIE			Botanical Society of America, Inc.		Natural Science	Medicine Health	Medicine Health	Natural Science			Engineering																									32
2005		AM J CARDIOL	3	0002-9149	issn	Global	ETC					SCI	SCIE			Excerpta Medica, Inc.		Medicine Health		Medicine Health				Engineering																									1447
2009		AM J CARDIOL S	2	0002-9149	issn	Global	ETC					SCI	SCIE			Excerpta Medica, Inc.		Medicine Health		Medicine Health				Engineering																									1447
2004		AM J CARDIOL S	1	0002-9149	issn	Global	ETC					SCI	SCIE			Excerpta Medica, Inc.		Medicine Health		Medicine Health				Engineering																									1447
2010		AM J CARDIOL S	1	0002-9149	issn	Global	ETC					SCI	SCIE			Excerpta Medica, Inc.		Medicine Health		Medicine Health				Engineering																									1447
2009		AM J CARDIOL S1	1	0002-9149	issn	Global	ETC					SCI	SCIE			Excerpta Medica, Inc.		Medicine Health		Medicine Health				Engineering																									1447
2000		AM J CARDIOL S6	1	0002-9149	issn	Global	ETC					SCI	SCIE			Excerpta Medica, Inc.		Medicine Health		Medicine Health				Engineering																									1447
2007		AM J CLIN NUTR S	4	0002-9165	issn	Global	ETC					ETC								Medicine Health
2010		AM J CLIN NUTR S	3	0002-9165	issn	Global	ETC					ETC								Medicine Health
2005		AM J CLIN NUTR S	3	0002-9165	issn	Global	ETC					ETC								Medicine Health
2006		AM J CLIN NUTR S	3	0002-9165	issn	Global	ETC					ETC								Medicine Health
2011		AM J CLIN NUTR S	3	0002-9165	issn	Global	ETC					ETC								Medicine Health
2008		AM J CLIN NUTR S	2	0002-9165	issn	Global	ETC					ETC								Medicine Health
2003		AM J CLIN NUTR S	1	0002-9165	issn	Global	ETC					ETC								Medicine Health
2004		AM J CLIN NUTR S	1	0002-9165	issn	Global	ETC					ETC								Medicine Health
2009		AM J CLIN NUTR S	1	0002-9165	issn	Global	ETC					ETC								Medicine Health
2005		AM J CLIN PATHOL S1	1	0002-9165	issn	Global	ETC					ETC								Medicine Health
2004		AM J EPIDEMIOL S	1	0002-9262	issn	Global	ETC					SCI	SCIE			Oxford University Press		Medicine Health		Medicine Health				Engineering																									122
2005		American Journal of Epidemiology	1	0002-9262	issn	Global	ETC					SCI	SCIE			Oxford University Press		Medicine Health		Medicine Health				Engineering																									122
2010		American Journal of Epidemiology	1	0002-9262	issn	Global	ETC					SCI	SCIE			Oxford University Press		Medicine Health		Medicine Health				Engineering																									122
2005		AM J GASTROENTEROL S	1	0002-9270	issn	Global	ETC					SCI	SCIE			Nature Publishing Group		Medicine Health	Natural Science	Medicine Health	Natural Science			Engineering																									148
2008		AM J GASTROENTEROL S	1	0002-9270	issn	Global	ETC					SCI	SCIE			Nature Publishing Group		Medicine Health	Natural Science	Medicine Health	Natural Science			Engineering																									148
2005		American Journal of Gastroenterology	1	0002-9270	issn	Global	ETC					SCI	SCIE			Nature Publishing Group		Medicine Health	Natural Science	Medicine Health	Natural Science			Engineering																									148
2008		American Journal of Gastroenterology	1	0002-9270	issn	Global	ETC					SCI	SCIE			Nature Publishing Group		Medicine Health	Natural Science	Medicine Health	Natural Science			Engineering																									148
2011		American Journal of Gastroenterology	1	0002-9270	issn	Global	ETC					SCI	SCIE			Nature Publishing Group		Medicine Health	Natural Science	Medicine Health	Natural Science			Engineering																									148
1999		AM J HUM GENET S	1	0002-9297	issn	Global	ETC					SCI	SCIE			Cell Press		Natural Science			Natural Science			Engineering																									184
1999		American Journal of Human Genetics	2	0002-9297	issn	Global	ETC					SCI	SCIE			Cell Press		Natural Science			Natural Science			Engineering																									184
2004		American Journal of Human Genetics	1	0002-9297	issn	Global	ETC					SCI	SCIE			Cell Press		Natural Science			Natural Science			Engineering																									184
2010		American Journal of Human Genetics	1	0002-9297	issn	Global	ETC					SCI	SCIE			Cell Press		Natural Science			Natural Science			Engineering																									184
2011		American Journal of Human Genetics	1	0002-9297	issn	Global	ETC					SCI	SCIE			Cell Press		Natural Science			Natural Science			Engineering																									184
2006		AM J INT LAW S	1	0002-9300	issn	Global	ETC					SCI	SSCI			American Society of International Law		Social Science					Social Science	Engineering																									1
2001		AM J MATHEMATICS 1	1	0002-9327	issn	Global	ETC					SCI	SCIE			The Johns Hopkins University Press		Natural Science			Natural Science			Engineering																									11
2011		AM J MED S	1	0002-9343	issn	Global	ETC					SCI	SCIE			Excerpta Medica, Inc.		Medicine Health		Medicine Health				Engineering																									16
2010		AM J MED S1	1	0002-9343	issn	Global	ETC					SCI	SCIE			Excerpta Medica, Inc.		Medicine Health		Medicine Health				Engineering																									16
2011		AM J MED S1	1	0002-9343	issn	Global	ETC					SCI	SCIE			Excerpta Medica, Inc.		Medicine Health		Medicine Health				Engineering																									16
2010		AM J MED S10	1	0002-9343	issn	Global	ETC					SCI	SCIE			Excerpta Medica, Inc.		Medicine Health		Medicine Health				Engineering																									16
2009		AM J MED S3A	1	0002-9343	issn	Global	ETC					SCI	SCIE			Excerpta Medica, Inc.		Medicine Health		Medicine Health				Engineering																									16
2010		AM J MED S3A	1	0002-9343	issn	Global	ETC					SCI	SCIE			Excerpta Medica, Inc.		Medicine Health		Medicine Health				Engineering																									16
2000		AM J MED S3B	2	0002-9343	issn	Global	ETC					SCI	SCIE			Excerpta Medica, Inc.		Medicine Health		Medicine Health				Engineering																									16
2004		AM J MED S3B	2	0002-9343	issn	Global	ETC					SCI	SCIE			Excerpta Medica, Inc.		Medicine Health		Medicine Health				Engineering																									16
2008		AM J MED S3B	1	0002-9343	issn	Global	ETC					SCI	SCIE			Excerpta Medica, Inc.		Medicine Health		Medicine Health				Engineering																									16
2011		AM J MED S3B	1	0002-9343	issn	Global	ETC					SCI	SCIE			Excerpta Medica, Inc.		Medicine Health		Medicine Health				Engineering																									16
1999		AM J MED S3C	1	0002-9343	issn	Global	ETC					SCI	SCIE			Excerpta Medica, Inc.		Medicine Health		Medicine Health				Engineering																									16
1999		AM J MED S4A	1	0002-9343	issn	Global	ETC					SCI	SCIE			Excerpta Medica, Inc.		Medicine Health		Medicine Health				Engineering																									16
2006		AM J MED S5A	2	0002-9343	issn	Global	ETC					SCI	SCIE			Excerpta Medica, Inc.		Medicine Health		Medicine Health				Engineering																									16
2004		American Journal of Medicine	3	0002-9343	issn	Global	ETC					SCI	SCIE			Excerpta Medica, Inc.		Medicine Health		Medicine Health				Engineering																									16
2006		American Journal of Medicine	3	0002-9343	issn	Global	ETC					SCI	SCIE			Excerpta Medica, Inc.		Medicine Health		Medicine Health				Engineering																									16
2011		American Journal of Medicine	3	0002-9343	issn	Global	ETC					SCI	SCIE			Excerpta Medica, Inc.		Medicine Health		Medicine Health				Engineering																									16
2002		American Journal of Medicine	2	0002-9343	issn	Global	ETC					SCI	SCIE			Excerpta Medica, Inc.		Medicine Health		Medicine Health				Engineering																									16
2005		American Journal of Medicine	2	0002-9343	issn	Global	ETC					SCI	SCIE			Excerpta Medica, Inc.		Medicine Health		Medicine Health				Engineering																									16
2007		American Journal of Medicine	2	0002-9343	issn	Global	ETC					SCI	SCIE			Excerpta Medica, Inc.		Medicine Health		Medicine Health				Engineering																									16
2010		American Journal of Medicine	2	0002-9343	issn	Global	ETC					SCI	SCIE			Excerpta Medica, Inc.		Medicine Health		Medicine Health				Engineering																									16
2000		American Journal of Medicine	1	0002-9343	issn	Global	ETC					SCI	SCIE			Excerpta Medica, Inc.		Medicine Health		Medicine Health				Engineering																									16
2008		American Journal of Medicine	1	0002-9343	issn	Global	ETC					SCI	SCIE			Excerpta Medica, Inc.		Medicine Health		Medicine Health				Engineering																									16
2009		American Journal of Medicine	6	0002-9343	issn	Global	ETC					SCI	SCIE			Excerpta Medica, Inc.		Medicine Health		Medicine Health				Engineering																									16
2003		American Journal of Medicine	5	0002-9343	issn	Global	ETC					SCI	SCIE			Excerpta Medica, Inc.		Medicine Health		Medicine Health				Engineering																									16
2005		American Journal of Obstetrics and Gynecology	3	0002-9378	issn	Global	ETC					SCI	SCIE			Mosby, Inc.		Medicine Health		Medicine Health				Engineering																									294
1999		American Journal of Obstetrics and Gynecology	2	0002-9378	issn	Global	ETC					SCI	SCIE			Mosby, Inc.		Medicine Health		Medicine Health				Engineering																									294
2010		American Journal of Obstetrics and Gynecology	2	0002-9378	issn	Global	ETC					SCI	SCIE			Mosby, Inc.		Medicine Health		Medicine Health				Engineering																									294
2003		American Journal of Obstetrics and Gynecology	1	0002-9378	issn	Global	ETC					SCI	SCIE			Mosby, Inc.		Medicine Health		Medicine Health				Engineering																									294
2007		American Journal of Obstetrics and Gynecology	1	0002-9378	issn	Global	ETC					SCI	SCIE			Mosby, Inc.		Medicine Health		Medicine Health				Engineering																									294
2008		American Journal of Obstetrics and Gynecology	1	0002-9378	issn	Global	ETC					SCI	SCIE			Mosby, Inc.		Medicine Health		Medicine Health				Engineering																									294
2011		American Journal of Obstetrics and Gynecology	1	0002-9378	issn	Global	ETC					SCI	SCIE			Mosby, Inc.		Medicine Health		Medicine Health				Engineering																									294
2007		AM J OBATET GYNECOL	1	0002-9378	issn	Global	ETC					SCI	SCIE			Mosby, Inc.		Medicine Health		Medicine Health				Engineering																									294
2005		AM J OBSTET	1	0002-9378	issn	Global	ETC					SCI	SCIE			Mosby, Inc.		Medicine Health		Medicine Health				Engineering																									294
2007		AM J OBSTET GYN 0612	2	0002-9378	issn	Global	ETC					SCI	SCIE			Mosby, Inc.		Medicine Health		Medicine Health				Engineering																									294
2000		AM J OBSTET GYNECO 2	2	0002-9378	issn	Global	ETC					SCI	SCIE			Mosby, Inc.		Medicine Health		Medicine Health				Engineering																									294
2006		AM J OBSTET GYNECO S	1	0002-9378	issn	Global	ETC					SCI	SCIE			Mosby, Inc.		Medicine Health		Medicine Health				Engineering																									294
2011		AM J OPHTHALMOL S	1	0002-9394	issn	Global	ETC					SCI	SCIE			Elsevier Inc.		Medicine Health		Medicine Health				Engineering																									102
2000		AM J ORTHODONT	1	0002-9416	issn	Global	ETC					ETC						Medicine Health		Medicine Health
2009		AM J ORTHODONT	1	0002-9416	issn	Global	ETC					ETC						Medicine Health		Medicine Health
2010		AM J ORTHODONTICS	2	0002-9416	issn	Global	ETC					ETC						Medicine Health		Medicine Health
2000		AM J ORTHODONTICS	1	0002-9416	issn	Global	ETC					ETC						Medicine Health		Medicine Health
2002		AM J ORTHODONTICS	1	0002-9416	issn	Global	ETC					ETC						Medicine Health		Medicine Health
2008		AM J ORTHODONTICS	1	0002-9416	issn	Global	ETC					ETC						Medicine Health		Medicine Health
2008		AM J PATHOL IN PRESS	1	0002-9440	issn	Global	ETC					SCI	SCIE			Elsevier Inc.		Medicine Health		Medicine Health				Engineering																									67
2003		American Journal of Pathology	1	0002-9440	issn	Global	ETC					SCI	SCIE			Elsevier Inc.		Medicine Health		Medicine Health				Engineering																									67
2005		American Journal of Pathology	1	0002-9440	issn	Global	ETC					SCI	SCIE			Elsevier Inc.		Medicine Health		Medicine Health				Engineering																									67
2007		American Journal of Pathology	1	0002-9440	issn	Global	ETC					SCI	SCIE			Elsevier Inc.		Medicine Health		Medicine Health				Engineering																									67
2008		American Journal of Pathology	1	0002-9440	issn	Global	ETC					SCI	SCIE			Elsevier Inc.		Medicine Health		Medicine Health				Engineering																									67
2004		AM J PHYS	2	0002-9505	issn	Global	ETC					SCI	SCIE			American Association of Physics Teachers		Natural Science			Natural Science			Engineering																									10
2002		AM J PHYSL	1	0002-9513	issn	Global	ETC					SCI				American Physiological Society		Medicine Health		Medicine Health			Social Science																										8
2009		AM J PHYSL	1	0002-9513	issn	Global	ETC					SCI				American Physiological Society		Medicine Health		Medicine Health			Social Science																										8
2011		AM J PHYSL	1	0002-9513	issn	Global	ETC					SCI				American Physiological Society		Medicine Health		Medicine Health			Social Science																										8
2006		AM J PHYSL 1	2	0002-9513	issn	Global	ETC					SCI				American Physiological Society		Medicine Health		Medicine Health			Social Science																										8
2008		AM J PHYSL 1	1	0002-9513	issn	Global	ETC					SCI				American Physiological Society		Medicine Health		Medicine Health			Social Science																										8
2010		AM J PHYSL 1	1	0002-9513	issn	Global	ETC					SCI				American Physiological Society		Medicine Health		Medicine Health			Social Science																										8
2004		AM J PHYSL 2	1	0002-9513	issn	Global	ETC					SCI				American Physiological Society		Medicine Health		Medicine Health			Social Science																										8
2008		AM J PHYSL 2	1	0002-9513	issn	Global	ETC					SCI				American Physiological Society		Medicine Health		Medicine Health			Social Science																										8
2006		AM J PHYSL F	1	0002-9513	issn	Global	ETC					SCI				American Physiological Society		Medicine Health		Medicine Health			Social Science																										8
2010		American Journal of Physiology	2	0002-9513	issn	Global	ETC					SCI				American Physiological Society		Medicine Health		Medicine Health			Social Science																										8
1999		American Journal of Physiology	1	0002-9513	issn	Global	ETC					SCI				American Physiological Society		Medicine Health		Medicine Health			Social Science																										8
2008		American Journal of Physiology	1	0002-9513	issn	Global	ETC					SCI				American Physiological Society		Medicine Health		Medicine Health			Social Science																										8
2006		American Journal of Physiology	1	0002-9513	issn	Global	ETC					SCI				American Physiological Society		Medicine Health		Medicine Health			Social Science																										8
2008		AM J PSYCHIAT 0401	1	0002-953X	issn	Global	ETC					SCI	SSCI			American Psychiatric Publishing, Inc.		Medicine Health		Medicine Health	Natural Science	Humanities		Engineering					Bioscience						Medical		Relegion												11
2009		AM J PSYCHIAT S	3	0002-953X	issn	Global	ETC					SCI	SSCI			American Psychiatric Publishing, Inc.		Medicine Health		Medicine Health	Natural Science	Humanities		Engineering					Bioscience						Medical		Relegion												11
2003		AM J PSYCHIAT S	1	0002-953X	issn	Global	ETC					SCI	SSCI			American Psychiatric Publishing, Inc.		Medicine Health		Medicine Health	Natural Science	Humanities		Engineering					Bioscience						Medical		Relegion												11
2008		AM J PSYCHIAT S	1	0002-953X	issn	Global	ETC					SCI	SSCI			American Psychiatric Publishing, Inc.		Medicine Health		Medicine Health	Natural Science	Humanities		Engineering					Bioscience						Medical		Relegion												11
2011		AM J SOCIOL	3	0002-9602	issn	Global	ETC					SCI	SSCI			University of Chicago Press		Social Science					Social Science	Engineering																									4
2003		American Journal of Surgery	1	0002-9610	issn	Global	ETC					SCI	SCIE			Elsevier Inc.		Medicine Health		Medicine Health				Engineering																									36
2004		American Journal of Surgery	1	0002-9610	issn	Global	ETC					SCI	SCIE			Elsevier Inc.		Medicine Health		Medicine Health				Engineering																									36
2006		American Journal of Surgery	1	0002-9610	issn	Global	ETC					SCI	SCIE			Elsevier Inc.		Medicine Health		Medicine Health				Engineering																									36
2008		American Journal of Surgery	1	0002-9610	issn	Global	ETC					SCI	SCIE			Elsevier Inc.		Medicine Health		Medicine Health				Engineering																									36
2005		American Journal of Tropical Medicine and Hygiene	1	0002-9637	issn	Global	ETC					SCI	SCIE			American Society of Tropical Medicine and Hygiene		Medicine Health		Medicine Health				Engineering																									150
2009		American Journal of Tropical Medicine and Hygiene	1	0002-9637	issn	Global	ETC					SCI	SCIE			American Society of Tropical Medicine and Hygiene		Medicine Health		Medicine Health				Engineering																									150
2011		American Journal of Tropical Medicine and Hygiene	1	0002-9637	issn	Global	ETC					SCI	SCIE			American Society of Tropical Medicine and Hygiene		Medicine Health		Medicine Health				Engineering																									150
2001		American Journal of Veterinary Research	1	0002-9645	issn	Global	ETC					SCI	SCIE			American Veterinary Medical Association		Medicine Health		Medicine Health				Engineering																									16
2002		American Journal of Veterinary Research	1	0002-9645	issn	Global	ETC					SCI	SCIE			American Veterinary Medical Association		Medicine Health		Medicine Health				Engineering																									16
2010		AM MATH MONTHLY	1	0002-9890	issn	Global	ETC					SCI	SCIE			Mathematical Association of America		Natural Science			Natural Science			Engineering																									17
2004		AM MIDL NAT	3	0003-0031	issn	Global	ETC					SCI	SCIE			University of Notre Dame, Department of Biological Sciences		Natural Science			Natural Science			Engineering
2005		AM MIDL NAT	3	0003-0031	issn	Global	ETC					SCI	SCIE			University of Notre Dame, Department of Biological Sciences		Natural Science			Natural Science			Engineering
2010		AM MIDL NAT	2	0003-0031	issn	Global	ETC					SCI	SCIE			University of Notre Dame, Department of Biological Sciences		Natural Science			Natural Science			Engineering
2002		AM MIDL NAT	1	0003-0031	issn	Global	ETC					SCI	SCIE			University of Notre Dame, Department of Biological Sciences		Natural Science			Natural Science			Engineering
2003		AM MIDL NAT	1	0003-0031	issn	Global	ETC					SCI	SCIE			University of Notre Dame, Department of Biological Sciences		Natural Science			Natural Science			Engineering
2007		AM MIDL NAT	1	0003-0031	issn	Global	ETC					SCI	SCIE			University of Notre Dame, Department of Biological Sciences		Natural Science			Natural Science			Engineering
2008		AM MIDL NAT	1	0003-0031	issn	Global	ETC					SCI	SCIE			University of Notre Dame, Department of Biological Sciences		Natural Science			Natural Science			Engineering
2004		Bulletin of the American Museum of Natural History	1	0003-0090	issn	Global	OAJ	DOAJ				SCI	SCIE			American Museum of Natural History Library, Scientific Publications Distribution	United States							Engineering		Agro-Marine												Zoology			Zoology	Science
2011		Bulletin of the American Museum of Natural History	1	0003-0090	issn	Global	OAJ	DOAJ				SCI	SCIE			American Museum of Natural History Library, Scientific Publications Distribution	United States							Engineering		Agro-Marine												Zoology			Zoology	Science
2005		American Naturalist	1	0003-0147	issn	Global	ETC					SCI	SCIE			University of Chicago Press		Natural Science			Natural Science			Engineering																									1
2008		J Am Optom Assoc	1	0003-0244	issn	Global	ETC					ETC						Medicine Health	Natural Science	Medicine Health	Natural Science								Bioscience						Medical
2008		AM POLITICAL SCI REV	2	0003-0554	issn	Global	ETC					SCI	SSCI			Cambridge University Press		Social Science					Social Science	Engineering
2002		American Potato Journal	1	0003-0589	issn	Global	ETC					ETC						Agro-Marine					Social Science			Agro-Marine																							9
2001		American Review of Respiratory Disease	1	0003-0805	issn	Global	ETC					ETC						Medicine Health		Medicine Health			Social Science												Medical														13
2005		American Review of Respiratory Disease	1	0003-0805	issn	Global	ETC					ETC						Medicine Health		Medicine Health			Social Science												Medical														13
2009		American Review of Respiratory Disease	1	0003-0805	issn	Global	ETC					ETC						Medicine Health		Medicine Health			Social Science												Medical														13
2002		AM REV RESPIR DIS S	3	0003-0805	issn	Global	ETC					ETC						Medicine Health		Medicine Health			Social Science												Medical														13
2000		AM REV RESPIR DIS S	2	0003-0805	issn	Global	ETC					ETC						Medicine Health		Medicine Health			Social Science												Medical														13
1999		AM REV RESPIR DIS S	1	0003-0805	issn	Global	ETC					ETC						Medicine Health		Medicine Health			Social Science												Medical														13
2011		AM SOCIOLOGICAL REV	2	0003-1224	issn	Global	ETC					SCI	SSCI			Sage Publications, Inc.		Social Science					Social Science	Engineering																									6
2007		American Surgeon	1	0003-1348	issn	Global	ETC					SCI	SCIE			Southeastern Surgical Congress		Medicine Health		Medicine Health				Engineering											Medical														19
2008		ANAETHESIA	1	0003-2409	issn	Global	ETC					SCI	SCIE			Wiley-Blackwell Publishing Ltd.		Medicine Health	Natural Science	Medicine Health	Natural Science			Engineering					Bioscience						Medical														60
2011		ANAESTHESIST	1	0003-2417	issn	Global	ETC					SCI	SCIE			Springer		Medicine Health		Medicine Health				Engineering
1998		ANALUSIS	1	0003-2638	issn	Global	ETC					SCI				Oxford University Press		Humanities	Natural Science		Natural Science	Humanities	Social Science													Philosophy													1
2002		ANALUSIS	1	0003-2638	issn	Global	ETC					SCI				Oxford University Press		Humanities	Natural Science		Natural Science	Humanities	Social Science													Philosophy													1
2005		ANALUSIS	1	0003-2638	issn	Global	ETC					SCI				Oxford University Press		Humanities	Natural Science		Natural Science	Humanities	Social Science													Philosophy													1
2011		Analytica Chimica Acta	1	0003-2670	issn	Global	ETC					SCI	SCIE			Elsevier BV		Medicine Health	Natural Science	Medicine Health	Natural Science			Engineering																									186
2002		Analytical Chemistry	1	0003-2700	issn	Global	ETC					SCI	SCIE			American Chemical Society		Natural Science	Medicine Health	Medicine Health	Natural Science			Engineering																									324
2000		ANGIOLOGY	1	0003-3197	issn	Global	ETC					SCI	SCIE			Sage Publications, Inc.		Medicine Health		Medicine Health				Engineering											Medical														14
2001		Animal Behaviour	1	0003-3472	issn	Global	ETC					SCI	SCIE			Elsevier Ltd		Natural Science	Agro-Marine		Natural Science			Engineering		Agro-Marine																							1
2008		Annalen der Physik	1	0003-3804	issn	Global	ETC					SCI	SCIE			Wiley - V C H Verlag GmbH & Co. KGaA		Natural Science			Natural Science			Engineering				Astronomy																					10
2005		Annales Botanici Fennici	1	0003-3847	issn	Global	ETC					SCI	SCIE			Finnish Zoological and Botanical Publishing Board		Natural Science			Natural Science			Engineering																									12
2010		Annales Botanici Fennici	1	0003-3847	issn	Global	ETC					SCI	SCIE			Finnish Zoological and Botanical Publishing Board		Natural Science			Natural Science			Engineering																									12
2003		ANN ANAT PATHOL	1	0003-3871	issn	Global	ETC					ETC						Medicine Health		Medicine Health															Medical
2006		Annales de Physique	1	0003-4169	issn	Global	ETC					ETC								Medicine Health	Natural Science							Astronomy
2006		Annales Pharmaceutiques Francaises	1	0003-4509	issn	Global	ETC					SCI				Elsevier Masson							Social Science
2007		Annales Pharmaceutiques Francaises	1	0003-4509	issn	Global	ETC					SCI				Elsevier Masson							Social Science
2002		Annali Italiani di Chirurgia	1	0003-469X	issn	Global	ETC					SCI	SCIE			Edizioni Luigi Pozzi s.r.l.				Medicine Health				Engineering											Medical
2006		Annali Italiani di Chirurgia	1	0003-469X	issn	Global	ETC					SCI	SCIE			Edizioni Luigi Pozzi s.r.l.				Medicine Health				Engineering											Medical
1999		Annals of Human Genetics	1	0003-4800	issn	Global	ETC					SCI	SCIE			Wiley-Blackwell Publishing Ltd.		Natural Science			Natural Science			Engineering																									9
1997		ANN MATH STAT	1	0003-4851	issn	Global	ETC					ETC						Natural Science			Natural Science
2005		ANN OTOL RHINOL LA S	1	0003-4894	issn	Global	ETC					SCI	SCIE			Sage Publications, Inc.		Medicine Health		Medicine Health				Engineering																									82
2009		ANN OTOL RHINOL LA S	1	0003-4894	issn	Global	ETC					SCI	SCIE			Sage Publications, Inc.		Medicine Health		Medicine Health				Engineering																									82
1999		ANN OTOL RHINOL S124	1	0003-4894	issn	Global	ETC					SCI	SCIE			Sage Publications, Inc.		Medicine Health		Medicine Health				Engineering																									82
2009		Annals of Surgery	2	0003-4932	issn	Global	ETC					SCI	SCIE			Lippincott Williams & Wilkins		Medicine Health		Medicine Health				Engineering																									57
2001		Annals of the Rheumatic Diseases	1	0003-4967	issn	Global	ETC					SCI	SCIE			B M J Group		Medicine Health	Natural Science	Medicine Health	Natural Science			Engineering																									232
2007		ANN THORAC SURG S	3	0003-4975	issn	Global	ETC					SCI	SCIE			Elsevier Inc.		Medicine Health		Medicine Health				Engineering											Medical														231
2010		ANN THORAC SURG S	2	0003-4975	issn	Global	ETC					SCI	SCIE			Elsevier Inc.		Medicine Health		Medicine Health				Engineering											Medical														231
2005		ANN THORAC SURG S	1	0003-4975	issn	Global	ETC					SCI	SCIE			Elsevier Inc.		Medicine Health		Medicine Health				Engineering											Medical														231
2006		ANN THORAC SURG S	1	0003-4975	issn	Global	ETC					SCI	SCIE			Elsevier Inc.		Medicine Health		Medicine Health				Engineering											Medical														231
2008		ANN THORAC SURG S	1	0003-4975	issn	Global	ETC					SCI	SCIE			Elsevier Inc.		Medicine Health		Medicine Health				Engineering											Medical														231
2009		ANN THORAC SURG S	1	0003-4975	issn	Global	ETC					SCI	SCIE			Elsevier Inc.		Medicine Health		Medicine Health				Engineering											Medical														231
2001		Applicable Analysis	1	0003-6811	issn	Global	ETC					SCI	SCIE			Taylor & Francis		Natural Science			Natural Science			Engineering																									4
2006		Applicable Analysis	1	0003-6811	issn	Global	ETC					SCI	SCIE			Taylor & Francis		Natural Science			Natural Science			Engineering																									4
2003		Applied Acoustics	2	0003-682X	issn	Global	ETC					SCI	SCIE			Pergamon		Engineering	Natural Science		Natural Science			Engineering																									61
2010		Applied Acoustics	2	0003-682X	issn	Global	ETC					SCI	SCIE			Pergamon		Engineering	Natural Science		Natural Science			Engineering																									61
2007		Applied Acoustics	1	0003-682X	issn	Global	ETC					SCI	SCIE			Pergamon		Engineering	Natural Science		Natural Science			Engineering																									61
2003		Applied Entomology and Zoology	1	0003-6862	issn	Global	ETC					SCI	SCIE			Springer Japan KK		Natural Science			Natural Science			Engineering																									42
2006		Applied Entomology and Zoology	1	0003-6862	issn	Global	ETC					SCI	SCIE			Springer Japan KK		Natural Science			Natural Science			Engineering																									42
2007		Applied Entomology and Zoology	1	0003-6862	issn	Global	ETC					SCI	SCIE			Springer Japan KK		Natural Science			Natural Science			Engineering																									42
2009		APPL OPT S	1	0003-6935	issn	Global	ETC					ETC						Engineering					Social Science	Engineering																									402
2010		APPL OPT S	1	0003-6935	issn	Global	ETC					ETC						Engineering					Social Science	Engineering																									402
2010		Applied Physics Letters	7	0003-6951	issn	Global	ETC					SCI	SCIE			American Institute of Physics		Natural Science			Natural Science			Engineering																									4232
2008		Applied Physics Letters	3	0003-6951	issn	Global	ETC					SCI	SCIE			American Institute of Physics		Natural Science			Natural Science			Engineering																									4232
2007		Applied Physics Letters	2	0003-6951	issn	Global	ETC					SCI	SCIE			American Institute of Physics		Natural Science			Natural Science			Engineering																									4232
1997		Applied Physics Letters	1	0003-6951	issn	Global	ETC					SCI	SCIE			American Institute of Physics		Natural Science			Natural Science			Engineering																									4232
2000		Applied Physics Letters	1	0003-6951	issn	Global	ETC					SCI	SCIE			American Institute of Physics		Natural Science			Natural Science			Engineering																									4232
2001		Applied Physics Letters	1	0003-6951	issn	Global	ETC					SCI	SCIE			American Institute of Physics		Natural Science			Natural Science			Engineering																									4232
2004		Applied Physics Letters	1	0003-6951	issn	Global	ETC					SCI	SCIE			American Institute of Physics		Natural Science			Natural Science			Engineering																									4232
2009		Applied Physics Letters	1	0003-6951	issn	Global	ETC					SCI	SCIE			American Institute of Physics		Natural Science			Natural Science			Engineering																									4232
2011		Applied Physics Letters	1	0003-6951	issn	Global	ETC					SCI	SCIE			American Institute of Physics		Natural Science			Natural Science			Engineering																									4232
1999		APPL SCI RES A	1	0003-6994	issn	Global	ETC					ETC						Natural Science			Natural Science		Social Science																										1
2011		APPL SCI RES A	1	0003-6994	issn	Global	ETC					ETC						Natural Science			Natural Science		Social Science																										1
2011		APPL SCI RES A	1	0003-6994	issn	Global	ETC					ETC						Natural Science			Natural Science		Social Science																										1
2007		Applied Scientific Research	1	0003-6994	issn	Global	ETC					ETC						Natural Science			Natural Science		Social Science																										1
2008		Applied Scientific Research	1	0003-6994	issn	Global	ETC					ETC						Natural Science			Natural Science		Social Science																										1
2009		ARCH EINSENHUTTENW	1	0003-8962	issn	Global	ETC					ETC						Engineering		Medicine Health				Engineering
1997		ARCH RATIONAL MECH A	2	0003-9527	issn	Global	ETC					SCI	SCIE			Springer		Engineering	Natural Science		Natural Science			Engineering																									20
1999		ARCH RATIONAL MECH A	2	0003-9527	issn	Global	ETC					SCI	SCIE			Springer		Engineering	Natural Science		Natural Science			Engineering																									20
2005		ARCH RATIONAL MECH A	1	0003-9527	issn	Global	ETC					SCI	SCIE			Springer		Engineering	Natural Science		Natural Science			Engineering																									20
2006		ARCH RATIONAL MECH A	1	0003-9527	issn	Global	ETC					SCI	SCIE			Springer		Engineering	Natural Science		Natural Science			Engineering																									20
2007		Archive for Rational Mechanics and Analysis	1	0003-9527	issn	Global	ETC					SCI	SCIE			Springer		Engineering	Natural Science		Natural Science			Engineering																									20
2006		ARCH BIOCH BIOPHYS	1	0003-9861	issn	Global	ETC					SCI	SCIE			Academic Press		Natural Science			Natural Science			Engineering																									153
2008		ARCH BIOCH BIOPHYS	1	0003-9861	issn	Global	ETC					SCI	SCIE			Academic Press		Natural Science			Natural Science			Engineering																									153
1999		ARCH BIOCH BIPOHYS	1	0003-9861	issn	Global	ETC					SCI	SCIE			Academic Press		Natural Science			Natural Science			Engineering																									153
1998		ARCH BIOCH BOPHYS	1	0003-9861	issn	Global	ETC					SCI	SCIE			Academic Press		Natural Science			Natural Science			Engineering																									153
2007		ARCH BIOCHEM AND BIOPHYS	1	0003-9861	issn	Global	ETC					SCI	SCIE			Academic Press		Natural Science			Natural Science			Engineering																									153
2003		Archives of Biochemistry and Biophysics	2	0003-9861	issn	Global	ETC					SCI	SCIE			Academic Press		Natural Science			Natural Science			Engineering																									153
2011		Archives of Biochemistry and Biophysics	1	0003-9861	issn	Global	ETC					SCI	SCIE			Academic Press		Natural Science			Natural Science			Engineering																									153
2006		ARCH DIS CHILD	3	0003-9888	issn	Global	ETC					SCI	SCIE			B M J Group		Medicine Health		Medicine Health				Engineering																									12
2009		Archives of Disease in Childhood	4	0003-9888	issn	Global	ETC					SCI	SCIE			B M J Group		Medicine Health		Medicine Health				Engineering																									12
2000		Archives of Disease in Childhood	2	0003-9888	issn	Global	ETC					SCI	SCIE			B M J Group		Medicine Health		Medicine Health				Engineering																									12
2006		Archives of Disease in Childhood	1	0003-9888	issn	Global	ETC					SCI	SCIE			B M J Group		Medicine Health		Medicine Health				Engineering																									12
2008		Archives of Disease in Childhood	1	0003-9888	issn	Global	ETC					SCI	SCIE			B M J Group		Medicine Health		Medicine Health				Engineering																									12
2010		Archives of Disease in Childhood	1	0003-9888	issn	Global	ETC					SCI	SCIE			B M J Group		Medicine Health		Medicine Health				Engineering																									12
1999		Archives of Ophthalmology	1	0003-9950	issn	Global	ETC					SCI						Natural Science			Natural Science		Social Science																										40
2004		Archives of Oral Biology	2	0003-9969	issn	Global	ETC					SCI	SCIE			Pergamon		Natural Science	Medicine Health	Medicine Health	Natural Science			Engineering																									44
2007		Archives of Oral Biology	1	0003-9969	issn	Global	ETC					SCI	SCIE			Pergamon		Natural Science	Medicine Health	Medicine Health	Natural Science			Engineering																									44
2009		Archives of Oral Biology	1	0003-9969	issn	Global	ETC					SCI	SCIE			Pergamon		Natural Science	Medicine Health	Medicine Health	Natural Science			Engineering																									44
2010		ARCH PATHOL ALB MED	1	0003-9985	issn	Global	ETC					SCI	SCIE			College of American Pathologists		Medicine Health		Medicine Health				Engineering																									65
2001		Archives of Physical Medicine and Rehabilitation	1	0003-9993	issn	Global	ETC					SCI	SCIE			W.B. Saunders Co.		Medicine Health		Medicine Health				Engineering											Medical														86
2008		ARCH PHYS MED REHAB	1	0003-9993	issn	Global	ETC					SCI	SCIE			W.B. Saunders Co.		Medicine Health		Medicine Health				Engineering											Medical														86
2011		Archivio per le Scienze Mediche	1	0004-0312	issn	Global	ETC					ETC								Medicine Health															Medical
2001		ARCH ESPAN UROL	1	0004-0614	issn	Global	ETC					SCI	SCIE			Iniestares S.A.		Medicine Health		Medicine Health				Engineering											Medical
2006		ARCH ESPAN UROL	1	0004-0614	issn	Global	ETC					SCI	SCIE			Iniestares S.A.		Medicine Health		Medicine Health				Engineering											Medical
2007		ARCH ESPAN UROL	1	0004-0614	issn	Global	ETC					SCI	SCIE			Iniestares S.A.		Medicine Health		Medicine Health				Engineering											Medical
2000		Archivum Histologicum Japonicum	1	0004-0681	issn	Global	ETC					ETC									Natural Science					Agro-Marine												Zoology
2003		ARCH IMMUNOL THER EX	1	0004-069X	issn	Global	ETC					SCI	SCIE			Birkhaeuser Science		Medicine Health		Medicine Health				Engineering											Medical														2
2011		Arkhiv Patologii	2	0004-1955	issn	Global	ETC					SCI				Media Sfera		Medicine Health		Medicine Health
2001		Arkhiv Patologii	1	0004-1955	issn	Global	ETC					SCI				Media Sfera		Medicine Health		Medicine Health
2010		Arkhiv Patologii	1	0004-1955	issn	Global	ETC					SCI				Media Sfera		Medicine Health		Medicine Health
2006		Arquivos de Gastroenterologia	1	0004-2803	issn	Global	OAJ	DOAJ				SCI				Instituto Brasileiro de Estudos e Pesquisas de Gastroenterologia	Brazil			Medicine Health			Social Science												Medical						Diseases of the digestive system. Gastroenterology	Specialties of internal medicine	Internal medicine	Medicine
1998		Arthritis and Rheumatism	1	0004-3591	issn	Global	ETC					SCI	SCIE					Natural Science			Natural Science			Engineering																									6
2007		Arthritis and Rheumatism	1	0004-3591	issn	Global	ETC					SCI	SCIE					Natural Science			Natural Science			Engineering																									6
2011		ARTHRITIS RHEUM S10	1	0004-3591	issn	Global	ETC					SCI	SCIE					Natural Science			Natural Science			Engineering																									6
2001		ARTHRITIS RHEUMATISM	1	0004-3591	issn	Global	ETC					SCI	SCIE					Natural Science			Natural Science			Engineering																									6
2004		Arzneimittel-Forschung	1	0004-4172	issn	Global	ETC					SCI	SCIE					Medicine Health		Medicine Health				Engineering											Medical														42
2010		Asian Medical Journal	1	0004-461X	issn	Global	ETC					ETC									Natural Science	Humanities							Bioscience
2002		ASIAN SURVEY	1	0004-4687	issn	Global	ETC					SCI	SSCI			University of California Press, Journals Division		Social Science					Social Science	Engineering																									68
2007		ASIAN SURVEY	1	0004-4687	issn	Global	ETC					SCI	SSCI			University of California Press, Journals Division		Social Science					Social Science	Engineering																									68
1998		J ACM	3	0004-5411	issn	Global	ETC					SCI	SCIE			Association for Computing Machinery, Inc.		Engineering						Engineering		Agro-Marine
2000		J ACM	3	0004-5411	issn	Global	ETC					SCI	SCIE			Association for Computing Machinery, Inc.		Engineering						Engineering		Agro-Marine
2005		J ACM	3	0004-5411	issn	Global	ETC					SCI	SCIE			Association for Computing Machinery, Inc.		Engineering						Engineering		Agro-Marine
2002		J ACM	2.5	0004-5411	issn	Global	ETC					SCI	SCIE			Association for Computing Machinery, Inc.		Engineering						Engineering		Agro-Marine
2007		J ASSOC OFF ANA CHEM	9	0004-5756	issn	Global	ETC					ETC						Natural Science		Medicine Health	Natural Science
1999		J ASSOC OFF ANA CHEM	6	0004-5756	issn	Global	ETC					ETC						Natural Science		Medicine Health	Natural Science
2000		J ASSOC OFF ANA CHEM	5	0004-5756	issn	Global	ETC					ETC						Natural Science		Medicine Health	Natural Science
2004		J ASSOC OFF ANA CHEM	4	0004-5756	issn	Global	ETC					ETC						Natural Science		Medicine Health	Natural Science
2001		J ASSOC OFF ANA CHEM	3	0004-5756	issn	Global	ETC					ETC						Natural Science		Medicine Health	Natural Science
2005		J ASSOC OFF ANA CHEM	3	0004-5756	issn	Global	ETC					ETC						Natural Science		Medicine Health	Natural Science
2002		J ASSOC OFF ANA CHEM	2	0004-5756	issn	Global	ETC					ETC						Natural Science		Medicine Health	Natural Science
2003		J ASSOC OFF ANA CHEM	2	0004-5756	issn	Global	ETC					ETC						Natural Science		Medicine Health	Natural Science
2006		J ASSOC OFF ANA CHEM	2	0004-5756	issn	Global	ETC					ETC						Natural Science		Medicine Health	Natural Science
1998		J ASSOC OFF ANA CHEM	1	0004-5756	issn	Global	ETC					ETC						Natural Science		Medicine Health	Natural Science
2010		J ASSOC OFF ANA CHEM	1	0004-5756	issn	Global	ETC					ETC						Natural Science		Medicine Health	Natural Science
2003		Astronomical Journal	1	0004-6256	issn	Global	ETC					SCI	SCIE			Institute of Physics Publishing, Inc.		Natural Science			Natural Science			Engineering																									134
2008		Astronomical Journal	1	0004-6256	issn	Global	ETC					SCI	SCIE			Institute of Physics Publishing, Inc.		Natural Science			Natural Science			Engineering																									134
2002		Publications of the Astronomical Society of Japan	1	0004-6264	issn	Global	ETC					SCI	SCIE			Nihon Tenmon Gakkai		Natural Science			Natural Science							Astronomy																					80
2010		PASJ	51	0004-6264	issn	Global	ETC					SCI	SCIE			Nihon Tenmon Gakkai		Natural Science			Natural Science							Astronomy																					80
2011		PASJ	14	0004-6264	issn	Global	ETC					SCI	SCIE			Nihon Tenmon Gakkai		Natural Science			Natural Science							Astronomy																					80
2009		PASJ	13	0004-6264	issn	Global	ETC					SCI	SCIE			Nihon Tenmon Gakkai		Natural Science			Natural Science							Astronomy																					80
2008		PASJ	4	0004-6264	issn	Global	ETC					SCI	SCIE			Nihon Tenmon Gakkai		Natural Science			Natural Science							Astronomy																					80
2001		PASJ	1	0004-6264	issn	Global	ETC					SCI	SCIE			Nihon Tenmon Gakkai		Natural Science			Natural Science							Astronomy																					80
2002		PASJ	1	0004-6264	issn	Global	ETC					SCI	SCIE			Nihon Tenmon Gakkai		Natural Science			Natural Science							Astronomy																					80
2007		PASJ	1	0004-6264	issn	Global	ETC					SCI	SCIE			Nihon Tenmon Gakkai		Natural Science			Natural Science							Astronomy																					80
2007		PUBL ASTRON SOC JPN	43	0004-6264	issn	Global	ETC					SCI	SCIE			Nihon Tenmon Gakkai		Natural Science			Natural Science							Astronomy																					80
2009		PUBL ASTRON SOC JPN	27	0004-6264	issn	Global	ETC					SCI	SCIE			Nihon Tenmon Gakkai		Natural Science			Natural Science							Astronomy																					80
1998		PUBL ASTRON SOC JPN	3	0004-6264	issn	Global	ETC					SCI	SCIE			Nihon Tenmon Gakkai		Natural Science			Natural Science							Astronomy																					80
1999		PUBL ASTRON SOC JPN	1	0004-6264	issn	Global	ETC					SCI	SCIE			Nihon Tenmon Gakkai		Natural Science			Natural Science							Astronomy																					80
2006		PUBL ASTRON SOC JPN	1	0004-6264	issn	Global	ETC					SCI	SCIE			Nihon Tenmon Gakkai		Natural Science			Natural Science							Astronomy																					80
2009		Publications of the Astronomical Society of the Pacific	2	0004-6280	issn	Global	ETC					SCI	SCIE			University of Chicago Press		Natural Science			Natural Science																												44
2010		Publications of the Astronomical Society of the Pacific	1	0004-6280	issn	Global	ETC					SCI	SCIE			University of Chicago Press		Natural Science			Natural Science																												44
2007		Astronomische Nachrichten	1	0004-6337	issn	Global	ETC					SCI	SCIE			Wiley - V C H Verlag GmbH & Co. KGaA		Natural Science			Natural Science			Engineering				Astronomy																					15
2009		AN	1	0004-6337	issn	Global	ETC					SCI	SCIE			Wiley - V C H Verlag GmbH & Co. KGaA		Natural Science			Natural Science			Engineering				Astronomy																					15
2008		Astronomy & Astrophysics	3	0004-6361	issn	Global	ETC					SCI	SCIE			E D P Sciences		Natural Science			Natural Science			Engineering																									208
2009		Astronomy & Astrophysics	2	0004-6361	issn	Global	ETC					SCI	SCIE			E D P Sciences		Natural Science			Natural Science			Engineering																									208
2001		Astronomy & Astrophysics Supplement Series	3	0004-6361	issn	Global	ETC					SCI	SCIE			E D P Sciences		Natural Science			Natural Science			Engineering																									208
2002		Astronomy & Astrophysics Supplement Series	3	0004-6361	issn	Global	ETC					SCI	SCIE			E D P Sciences		Natural Science			Natural Science			Engineering																									208
1999		Astronomy & Astrophysics Supplement Series	2	0004-6361	issn	Global	ETC					SCI	SCIE			E D P Sciences		Natural Science			Natural Science			Engineering																									208
2003		Astronomy & Astrophysics Supplement Series	1	0004-6361	issn	Global	ETC					SCI	SCIE			E D P Sciences		Natural Science			Natural Science			Engineering																									208
2004		Astronomy & Astrophysics Supplement Series	1	0004-6361	issn	Global	ETC					SCI	SCIE			E D P Sciences		Natural Science			Natural Science			Engineering																									208
2006		Astronomy & Astrophysics Supplement Series	1	0004-6361	issn	Global	ETC					SCI	SCIE			E D P Sciences		Natural Science			Natural Science			Engineering																									208
2007		Astronomy & Astrophysics Supplement Series	1	0004-6361	issn	Global	ETC					SCI	SCIE			E D P Sciences		Natural Science			Natural Science			Engineering																									208
2008		Astronomy & Astrophysics Supplement Series	1	0004-6361	issn	Global	ETC					SCI	SCIE			E D P Sciences		Natural Science			Natural Science			Engineering																									208
2010		Astronomy & Astrophysics Supplement Series	1	0004-6361	issn	Global	ETC					SCI	SCIE			E D P Sciences		Natural Science			Natural Science			Engineering																									208
2003		Astronomy and Astrophysics	3	0004-6361	issn	Global	ETC					SCI	SCIE			E D P Sciences		Natural Science			Natural Science			Engineering																									208
2002		Astronomy and Astrophysics	2	0004-6361	issn	Global	ETC					SCI	SCIE			E D P Sciences		Natural Science			Natural Science			Engineering																									208
2005		Astronomy and Astrophysics	1	0004-6361	issn	Global	ETC					SCI	SCIE			E D P Sciences		Natural Science			Natural Science			Engineering																									208
2007		Astronomy and Astrophysics	1	0004-6361	issn	Global	ETC					SCI	SCIE			E D P Sciences		Natural Science			Natural Science			Engineering																									208
2008		Astronomy and Astrophysics	1	0004-6361	issn	Global	ETC					SCI	SCIE			E D P Sciences		Natural Science			Natural Science			Engineering																									208
2010		Astronomy and Astrophysics	1	0004-6361	issn	Global	ETC					SCI	SCIE			E D P Sciences		Natural Science			Natural Science			Engineering																									208
2011		Astronomy and Astrophysics	1	0004-6361	issn	Global	ETC					SCI	SCIE			E D P Sciences		Natural Science			Natural Science			Engineering																									208
2007		Astronomy and Astrophysics Review	1	0004-6361	issn	Global	ETC					SCI	SCIE			E D P Sciences		Natural Science			Natural Science			Engineering																									208
2008		Astronomy and Astrophysics Review	1	0004-6361	issn	Global	ETC					SCI	SCIE			E D P Sciences		Natural Science			Natural Science			Engineering																									208
1999		Astronomy and Astrophysics Supplement Series	3	0004-6361	issn	Global	ETC					SCI	SCIE			E D P Sciences		Natural Science			Natural Science			Engineering																									208
2002		Astronomy and Astrophysics Supplement Series	2	0004-6361	issn	Global	ETC					SCI	SCIE			E D P Sciences		Natural Science			Natural Science			Engineering																									208
2010		Astronomy and Astrophysics Supplement Series	2	0004-6361	issn	Global	ETC					SCI	SCIE			E D P Sciences		Natural Science			Natural Science			Engineering																									208
2011		Astronomy and Astrophysics Supplement Series	2	0004-6361	issn	Global	ETC					SCI	SCIE			E D P Sciences		Natural Science			Natural Science			Engineering																									208
1998		Astronomy and Astrophysics Supplement Series	1	0004-6361	issn	Global	ETC					SCI	SCIE			E D P Sciences		Natural Science			Natural Science			Engineering																									208
2000		Astronomy and Astrophysics Supplement Series	1	0004-6361	issn	Global	ETC					SCI	SCIE			E D P Sciences		Natural Science			Natural Science			Engineering																									208
2001		Astronomy and Astrophysics Supplement Series	1	0004-6361	issn	Global	ETC					SCI	SCIE			E D P Sciences		Natural Science			Natural Science			Engineering																									208
2003		Astronomy and Astrophysics Supplement Series	1	0004-6361	issn	Global	ETC					SCI	SCIE			E D P Sciences		Natural Science			Natural Science			Engineering																									208
2004		Astronomy and Astrophysics Supplement Series	1	0004-6361	issn	Global	ETC					SCI	SCIE			E D P Sciences		Natural Science			Natural Science			Engineering																									208
2006		Astronomy and Astrophysics Supplement Series	1	0004-6361	issn	Global	ETC					SCI	SCIE			E D P Sciences		Natural Science			Natural Science			Engineering																									208
2007		Astronomy and Astrophysics Supplement Series	1	0004-6361	issn	Global	ETC					SCI	SCIE			E D P Sciences		Natural Science			Natural Science			Engineering																									208
2009		Astronomy and Astrophysics Supplement Series	1	0004-6361	issn	Global	ETC					SCI	SCIE			E D P Sciences		Natural Science			Natural Science			Engineering																									208
2009		ASTRONOMY ASTROPHY B	1	0004-6361	issn	Global	ETC					SCI	SCIE			E D P Sciences		Natural Science			Natural Science			Engineering																									208
2010		Astronomy & Astrophysics	4	0004-6361	issn	Global	ETC					SCI	SCIE			E D P Sciences		Natural Science			Natural Science			Engineering																									208
1998		Astronomy & Astrophysics Supplement Series	5	0004-6361	issn	Global	ETC					SCI	SCIE			E D P Sciences		Natural Science			Natural Science			Engineering																									208
2000		Astronomy & Astrophysics Supplement Series	4	0004-6361	issn	Global	ETC					SCI	SCIE			E D P Sciences		Natural Science			Natural Science			Engineering																									208
2007		Astrophysical Journal	3	0004-637X	issn	Global	ETC					SCI	SCIE			Institute of Physics Publishing, Inc.		Natural Science			Natural Science			Engineering				Astronomy																					811
2008		Astrophysical Journal	3	0004-637X	issn	Global	ETC					SCI	SCIE			Institute of Physics Publishing, Inc.		Natural Science			Natural Science			Engineering				Astronomy																					811
2011		Astrophysical Journal	3	0004-637X	issn	Global	ETC					SCI	SCIE			Institute of Physics Publishing, Inc.		Natural Science			Natural Science			Engineering				Astronomy																					811
2006		Astrophysical Journal	2	0004-637X	issn	Global	ETC					SCI	SCIE			Institute of Physics Publishing, Inc.		Natural Science			Natural Science			Engineering				Astronomy																					811
2009		Astrophysical Journal	2	0004-637X	issn	Global	ETC					SCI	SCIE			Institute of Physics Publishing, Inc.		Natural Science			Natural Science			Engineering				Astronomy																					811
2002		Astrophysical Journal	1	0004-637X	issn	Global	ETC					SCI	SCIE			Institute of Physics Publishing, Inc.		Natural Science			Natural Science			Engineering				Astronomy																					811
2003		Astrophysical Journal	1	0004-637X	issn	Global	ETC					SCI	SCIE			Institute of Physics Publishing, Inc.		Natural Science			Natural Science			Engineering				Astronomy																					811
2004		Astrophysical Journal	1	0004-637X	issn	Global	ETC					SCI	SCIE			Institute of Physics Publishing, Inc.		Natural Science			Natural Science			Engineering				Astronomy																					811
2010		APJ IN PRESS	7	0004-637X	issn	Global	ETC					SCI	SCIE			Institute of Physics Publishing, Inc.		Natural Science			Natural Science			Engineering				Astronomy																					811
2008		APJ IN PRESS	3	0004-637X	issn	Global	ETC					SCI	SCIE			Institute of Physics Publishing, Inc.		Natural Science			Natural Science			Engineering				Astronomy																					811
2009		APJ IN PRESS	1	0004-637X	issn	Global	ETC					SCI	SCIE			Institute of Physics Publishing, Inc.		Natural Science			Natural Science			Engineering				Astronomy																					811
2011		APJ IN PRESS	1	0004-637X	issn	Global	ETC					SCI	SCIE			Institute of Physics Publishing, Inc.		Natural Science			Natural Science			Engineering				Astronomy																					811
2010		APJ UNPUB	10	0004-637X	issn	Global	ETC					SCI	SCIE			Institute of Physics Publishing, Inc.		Natural Science			Natural Science			Engineering				Astronomy																					811
2011		APJ UNPUB	5	0004-637X	issn	Global	ETC					SCI	SCIE			Institute of Physics Publishing, Inc.		Natural Science			Natural Science			Engineering				Astronomy																					811
2009		APJ UNPUB	4	0004-637X	issn	Global	ETC					SCI	SCIE			Institute of Physics Publishing, Inc.		Natural Science			Natural Science			Engineering				Astronomy																					811
2008		APJ UNPUB	2	0004-637X	issn	Global	ETC					SCI	SCIE			Institute of Physics Publishing, Inc.		Natural Science			Natural Science			Engineering				Astronomy																					811
2002		ASTROPHYS J S	1	0004-637X	issn	Global	ETC					SCI	SCIE			Institute of Physics Publishing, Inc.		Natural Science			Natural Science			Engineering				Astronomy																					811
2008		ASTROPHYS J S	1	0004-637X	issn	Global	ETC					SCI	SCIE			Institute of Physics Publishing, Inc.		Natural Science			Natural Science			Engineering				Astronomy																					811
2011		ASTROPHYS J S	1	0004-637X	issn	Global	ETC					SCI	SCIE			Institute of Physics Publishing, Inc.		Natural Science			Natural Science			Engineering				Astronomy																					811
2006		ASTROPHYS J 1	1	0004-637X	issn	Global	ETC					SCI	SCIE			Institute of Physics Publishing, Inc.		Natural Science			Natural Science			Engineering				Astronomy																					811
2011		ASTROPHYS J 2	1	0004-637X	issn	Global	ETC					SCI	SCIE			Institute of Physics Publishing, Inc.		Natural Science			Natural Science			Engineering				Astronomy																					811
2003		ASTROPHYSICAL JETS	1	0004-637X	issn	Global	ETC					SCI	SCIE			Institute of Physics Publishing, Inc.		Natural Science			Natural Science			Engineering				Astronomy																					811
2005		Astrophysical Journal Supplement Series	1	0004-637X	issn	Global	ETC					SCI	SCIE			Institute of Physics Publishing, Inc.		Natural Science			Natural Science			Engineering				Astronomy																					811
2006		Astrophysical Journal Supplement Series	1	0004-637X	issn	Global	ETC					SCI	SCIE			Institute of Physics Publishing, Inc.		Natural Science			Natural Science			Engineering				Astronomy																					811
2007		Astrophysical Journal Supplement Series	1	0004-637X	issn	Global	ETC					SCI	SCIE			Institute of Physics Publishing, Inc.		Natural Science			Natural Science			Engineering				Astronomy																					811
2006		Astrophysical Journal. Letters to the Editor	3	0004-637X	issn	Global	ETC					SCI	SCIE			Institute of Physics Publishing, Inc.		Natural Science			Natural Science			Engineering				Astronomy																					811
2007		Astrophysical Journal. Letters to the Editor	2	0004-637X	issn	Global	ETC					SCI	SCIE			Institute of Physics Publishing, Inc.		Natural Science			Natural Science			Engineering				Astronomy																					811
2011		Astrophysical Journal. Letters to the Editor	2	0004-637X	issn	Global	ETC					SCI	SCIE			Institute of Physics Publishing, Inc.		Natural Science			Natural Science			Engineering				Astronomy																					811
2001		Astrophysical Journal. Letters to the Editor	1	0004-637X	issn	Global	ETC					SCI	SCIE			Institute of Physics Publishing, Inc.		Natural Science			Natural Science			Engineering				Astronomy																					811
2004		Astrophysical Journal. Letters to the Editor	1	0004-637X	issn	Global	ETC					SCI	SCIE			Institute of Physics Publishing, Inc.		Natural Science			Natural Science			Engineering				Astronomy																					811
2011		ASTEROIDS	9	0004-640X	issn	Global	ETC					SCI	SCIE			Springer Netherlands		Natural Science			Natural Science			Engineering																									65
2008		ASTEROIDS	8	0004-640X	issn	Global	ETC					SCI	SCIE			Springer Netherlands		Natural Science			Natural Science			Engineering																									65
2007		ASTEROIDS	1	0004-640X	issn	Global	ETC					SCI	SCIE			Springer Netherlands		Natural Science			Natural Science			Engineering																									65
2010		ASTEROIDS	1	0004-640X	issn	Global	ETC					SCI	SCIE			Springer Netherlands		Natural Science			Natural Science			Engineering																									65
2011		Educational Media International	1	0004-7597	issn	Global	ETC					ETC								Medicine Health
2003		Australasian Journal of Dermatology	2	0004-8380	issn	Global	ETC					SCI	SCIE			Wiley-Blackwell Publishing Asia		Medicine Health		Medicine Health	Natural Science			Engineering					Bioscience						Medical
2006		Australian Forestry	1	0004-9158	issn	Global	ETC					SCI	SCIE			Taylor & Francis Australasia								Engineering		Agro-Marine												Zoology
2000		AUST J SCI RES SER A	2	0004-9573	issn	Global	ETC					SCI						Natural Science	Agro-Marine		Natural Science		Social Science			Agro-Marine																							3
1997		Bulletin of the Australian Mathematical Society	1	0004-9727	issn	Global	ETC					SCI	SCIE			Cambridge University Press		Natural Science			Natural Science			Engineering																									130
2004		Bulletin of the Australian Mathematical Society	1	0004-9727	issn	Global	ETC					SCI	SCIE			Cambridge University Press		Natural Science			Natural Science			Engineering																									130
2001		AUTOMATICA MAY	1	0005-1098	issn	Global	ETC					SCI	SCIE			Pergamon		Natural Science			Natural Science			Engineering																									154
2008		AUTOMATICA UNPUB	1	0005-1098	issn	Global	ETC					SCI	SCIE			Pergamon		Natural Science			Natural Science			Engineering																									154
2011		Avian Diseases	1	0005-2086	issn	Global	ETC					SCI	SCIE			American Association of Avian Pathologists, Inc.		Natural Science			Natural Science			Engineering																									31
2010		Contributions to Atmospheric Physics	2	0005-8173	issn	Global	ETC					ETC								Medicine Health	Natural Science								Bioscience
2006		Contributions to Atmospheric Physics	1	0005-8173	issn	Global	ETC					ETC								Medicine Health	Natural Science								Bioscience
2007		Contributions to Atmospheric Physics	1	0005-8173	issn	Global	ETC					ETC								Medicine Health	Natural Science								Bioscience
2008		Contributions to Atmospheric Physics	1	0005-8173	issn	Global	ETC					ETC								Medicine Health	Natural Science								Bioscience
2007		Biochemical and Biophysical Research Communications	3	0006-291X	issn	Global	ETC					SCI	SCIE			Elsevier Inc.		Natural Science		Medicine Health	Natural Science			Engineering		Agro-Marine		Astronomy	Bioscience	Chemical					Medical			Zoology											2407
2005		Biochemical and Biophysical Research Communications	2	0006-291X	issn	Global	ETC					SCI	SCIE			Elsevier Inc.		Natural Science		Medicine Health	Natural Science			Engineering		Agro-Marine		Astronomy	Bioscience	Chemical					Medical			Zoology											2407
2011		Biochemical and Biophysical Research Communications	2	0006-291X	issn	Global	ETC					SCI	SCIE			Elsevier Inc.		Natural Science		Medicine Health	Natural Science			Engineering		Agro-Marine		Astronomy	Bioscience	Chemical					Medical			Zoology											2407
1999		Biochemical and Biophysical Research Communications	1	0006-291X	issn	Global	ETC					SCI	SCIE			Elsevier Inc.		Natural Science		Medicine Health	Natural Science			Engineering		Agro-Marine		Astronomy	Bioscience	Chemical					Medical			Zoology											2407
2003		Biochemical and Biophysical Research Communications	1	0006-291X	issn	Global	ETC					SCI	SCIE			Elsevier Inc.		Natural Science		Medicine Health	Natural Science			Engineering		Agro-Marine		Astronomy	Bioscience	Chemical					Medical			Zoology											2407
2004		Biochemical and Biophysical Research Communications	1	0006-291X	issn	Global	ETC					SCI	SCIE			Elsevier Inc.		Natural Science		Medicine Health	Natural Science			Engineering		Agro-Marine		Astronomy	Bioscience	Chemical					Medical			Zoology											2407
2009		Biochemical and Biophysical Research Communications	1	0006-291X	issn	Global	ETC					SCI	SCIE			Elsevier Inc.		Natural Science		Medicine Health	Natural Science			Engineering		Agro-Marine		Astronomy	Bioscience	Chemical					Medical			Zoology											2407
2010		Biochemical and Biophysical Research Communications	1	0006-291X	issn	Global	ETC					SCI	SCIE			Elsevier Inc.		Natural Science		Medicine Health	Natural Science			Engineering		Agro-Marine		Astronomy	Bioscience	Chemical					Medical			Zoology											2407
2006		BBRC	1	0006-291X	issn	Global	ETC					SCI	SCIE			Elsevier Inc.		Natural Science		Medicine Health	Natural Science			Engineering		Agro-Marine		Astronomy	Bioscience	Chemical					Medical			Zoology											2407
2001		Biochemical Pharmacology	3	0006-2952	issn	Global	ETC					SCI	SCIE			Elsevier Inc.		Natural Science			Natural Science			Engineering																									255
2007		Biochemical Pharmacology	3	0006-2952	issn	Global	ETC					SCI	SCIE			Elsevier Inc.		Natural Science			Natural Science			Engineering																									255
1999		Biochemical Pharmacology	2	0006-2952	issn	Global	ETC					SCI	SCIE			Elsevier Inc.		Natural Science			Natural Science			Engineering																									255
2006		Biochemical Pharmacology	2	0006-2952	issn	Global	ETC					SCI	SCIE			Elsevier Inc.		Natural Science			Natural Science			Engineering																									255
1997		Biochemical Pharmacology	1	0006-2952	issn	Global	ETC					SCI	SCIE			Elsevier Inc.		Natural Science			Natural Science			Engineering																									255
1998		Biochemical Pharmacology	1	0006-2952	issn	Global	ETC					SCI	SCIE			Elsevier Inc.		Natural Science			Natural Science			Engineering																									255
2000		Biochemical Pharmacology	1	0006-2952	issn	Global	ETC					SCI	SCIE			Elsevier Inc.		Natural Science			Natural Science			Engineering																									255
2008		Biochemical Pharmacology	1	0006-2952	issn	Global	ETC					SCI	SCIE			Elsevier Inc.		Natural Science			Natural Science			Engineering																									255
2009		Biological Conservation	2	0006-3207	issn	Global	ETC					SCI	SCIE			Elsevier BV		Natural Science			Natural Science			Engineering																									7
2011		Biol Psychiatry	1	0006-3223	issn	Global	ETC					SCI	SCIE			Elsevier Inc.		Medicine Health		Medicine Health				Engineering											Medical														104
2010		Biology of Reproduction	2	0006-3363	issn	Global	ETC					SCI	SCIE			Society for the Study of Reproduction		Natural Science			Natural Science			Engineering																									437
2011		Biology of Reproduction	1	0006-3363	issn	Global	ETC					SCI	SCIE			Society for the Study of Reproduction		Natural Science			Natural Science			Engineering																									437
2011		Biomedical Engineering	1	0006-3398	issn	Global	ETC					SCI				Springer New York LLC		Medicine Health	Natural Science	Medicine Health	Natural Science		Social Science
1998		BIOPHYS J	1	0006-3495	issn	Global	ETC					SCI	SCIE			Cell Press		Natural Science			Natural Science			Engineering																									262
2001		BIOPHYS J	1	0006-3495	issn	Global	ETC					SCI	SCIE			Cell Press		Natural Science			Natural Science			Engineering																									262
2007		Bodenkultur	1	0006-5471	issn	Global	ETC					SCI				Facultas Verlags- und Buchhandels AG		Medicine Health		Medicine Health	Natural Science					Agro-Marine			Bioscience									Zoology
2010		Boundary-Layer Meteorology	5	0006-8314	issn	Global	ETC					SCI	SCIE			Springer Netherlands		Natural Science			Natural Science			Engineering																									24
2001		Boundary-Layer Meteorology	3	0006-8314	issn	Global	ETC					SCI	SCIE			Springer Netherlands		Natural Science			Natural Science			Engineering																									24
1999		Boundary-Layer Meteorology	2	0006-8314	issn	Global	ETC					SCI	SCIE			Springer Netherlands		Natural Science			Natural Science			Engineering																									24
2007		Boundary-Layer Meteorology	2	0006-8314	issn	Global	ETC					SCI	SCIE			Springer Netherlands		Natural Science			Natural Science			Engineering																									24
2008		Boundary-Layer Meteorology	2	0006-8314	issn	Global	ETC					SCI	SCIE			Springer Netherlands		Natural Science			Natural Science			Engineering																									24
2009		Boundary-Layer Meteorology	2	0006-8314	issn	Global	ETC					SCI	SCIE			Springer Netherlands		Natural Science			Natural Science			Engineering																									24
2006		Boundary-Layer Meteorology	1	0006-8314	issn	Global	ETC					SCI	SCIE			Springer Netherlands		Natural Science			Natural Science			Engineering																									24
2011		Boundary-Layer Meteorology	1	0006-8314	issn	Global	ETC					SCI	SCIE			Springer Netherlands		Natural Science			Natural Science			Engineering																									24
1998		Brain Research	1	0006-8993	issn	Global	ETC					SCI	SCIE			Elsevier BV		Medicine Health	Natural Science	Medicine Health	Natural Science			Engineering																									460
2000		Brain Research	1	0006-8993	issn	Global	ETC					SCI	SCIE			Elsevier BV		Medicine Health	Natural Science	Medicine Health	Natural Science			Engineering																									460
2003		Brain Research	1	0006-8993	issn	Global	ETC					SCI	SCIE			Elsevier BV		Medicine Health	Natural Science	Medicine Health	Natural Science			Engineering																									460
2004		Brain Research	1	0006-8993	issn	Global	ETC					SCI	SCIE			Elsevier BV		Medicine Health	Natural Science	Medicine Health	Natural Science			Engineering																									460
2007		Brain Research	1	0006-8993	issn	Global	ETC					SCI	SCIE			Elsevier BV		Medicine Health	Natural Science	Medicine Health	Natural Science			Engineering																									460
2010		Brain Research	1	0006-8993	issn	Global	ETC					SCI	SCIE			Elsevier BV		Medicine Health	Natural Science	Medicine Health	Natural Science			Engineering																									460
2005		Brain Research	2	0006-8993	issn	Global	ETC					SCI	SCIE			Elsevier BV		Medicine Health	Natural Science	Medicine Health	Natural Science			Engineering																									460
2002		British Corrosion Journal	1	0007-0599	issn	Global	ETC					ETC						Natural Science			Natural Science		Social Science																										5
2001		British Corrosion Journal	1	0007-0599	issn	Global	ETC					ETC						Natural Science			Natural Science		Social Science																										5
2004		British Corrosion Journal	1	0007-0599	issn	Global	ETC					ETC						Natural Science			Natural Science		Social Science																										5
2001		British Dental Journal	1	0007-0610	issn	Global	ETC					SCI	SCIE			Nature Publishing Group		Medicine Health	Natural Science	Medicine Health	Natural Science			Engineering					Bioscience						Medical
2003		British Dental Journal	1	0007-0610	issn	Global	ETC					SCI	SCIE			Nature Publishing Group		Medicine Health	Natural Science	Medicine Health	Natural Science			Engineering					Bioscience						Medical
2007		British Journal of Anaesthesia	1	0007-0912	issn	Global	ETC					SCI	SCIE			Oxford University Press		Medicine Health		Medicine Health				Engineering											Medical														97
2009		British Journal of Anaesthesia	1	0007-0912	issn	Global	ETC					SCI	SCIE			Oxford University Press		Medicine Health		Medicine Health				Engineering											Medical														97
2003		BRIT J ANAESTH	1	0007-0912	issn	Global	ETC					SCI	SCIE			Oxford University Press		Medicine Health		Medicine Health				Engineering											Medical														97
2001		British Journal of Dermatology	1	0007-0963	issn	Global	ETC					SCI	SCIE			Wiley-Blackwell Publishing Ltd.		Medicine Health		Medicine Health	Natural Science			Engineering					Bioscience						Medical														256
2005		British Journal of Dermatology	1	0007-0963	issn	Global	ETC					SCI	SCIE			Wiley-Blackwell Publishing Ltd.		Medicine Health		Medicine Health	Natural Science			Engineering					Bioscience						Medical														256
2006		British Journal of Dermatology	1	0007-0963	issn	Global	ETC					SCI	SCIE			Wiley-Blackwell Publishing Ltd.		Medicine Health		Medicine Health	Natural Science			Engineering					Bioscience						Medical														256
2008		British Journal of Dermatology	1	0007-0963	issn	Global	ETC					SCI	SCIE			Wiley-Blackwell Publishing Ltd.		Medicine Health		Medicine Health	Natural Science			Engineering					Bioscience						Medical														256
2011		British Journal of Dermatology	1	0007-0963	issn	Global	ETC					SCI	SCIE			Wiley-Blackwell Publishing Ltd.		Medicine Health		Medicine Health	Natural Science			Engineering					Bioscience						Medical														256
2011		British Journal of Industrial Medicine	1	0007-1072	issn	Global	ETC					ETC						Medicine Health		Medicine Health			Social Science
2007		BRIT J NUTR	2	0007-1145	issn	Global	ETC					SCI	SCIE			Cambridge University Press		Agro-Marine	Medicine Health	Medicine Health				Engineering		Agro-Marine									Medical			Zoology											71
2009		British Journal of Ophthalmology	1	0007-1161	issn	Global	ETC					SCI	SCIE			B M J Group		Medicine Health		Medicine Health	Natural Science			Engineering					Bioscience						Medical														79
2011		British Journal of Pharmacology	2	0007-1188	issn	Global	ETC					SCI	SCIE			John Wiley & Sons Ltd.		Medicine Health		Medicine Health	Natural Science			Engineering		Agro-Marine			Bioscience						Medical			Zoology											110
1999		British Journal of Pharmacology	1	0007-1188	issn	Global	ETC					SCI	SCIE			John Wiley & Sons Ltd.		Medicine Health		Medicine Health	Natural Science			Engineering		Agro-Marine			Bioscience						Medical			Zoology											110
2005		British Journal of Plastic Surgery	1	0007-1226	issn	Global	ETC					ETC						Medicine Health	Natural Science	Medicine Health	Natural Science		Social Science						Bioscience						Medical														25
2008		British Journal of Psychiatry	1	0007-1250	issn	Global	ETC					SCI	SSCI			Royal College of Psychiatrists		Medicine Health		Medicine Health	Natural Science			Engineering					Bioscience						Medical														13
2010		Br J Radiol	2	0007-1285	issn	Global	ETC					SCI	SCIE			British Institute of Radiology		Medicine Health		Medicine Health	Natural Science			Engineering					Bioscience						Medical														106
2011		Br J Radiol	1	0007-1285	issn	Global	ETC					SCI	SCIE			British Institute of Radiology		Medicine Health		Medicine Health	Natural Science			Engineering					Bioscience						Medical														106
2000		British Journal of Urology	1	0007-1331	issn	Global	ETC					ETC						Medicine Health	Natural Science	Medicine Health	Natural Science		Social Science						Bioscience						Medical														10
2007		British Journal of Urology	1	0007-1331	issn	Global	ETC					ETC						Medicine Health	Natural Science	Medicine Health	Natural Science		Social Science						Bioscience						Medical														10
2001		British Phycological Journal	2	0007-1617	issn	Global	ETC					ETC											Social Science			Agro-Marine												Zoology
2002		British Phycological Journal	1	0007-1617	issn	Global	ETC					ETC											Social Science			Agro-Marine												Zoology
1996		British Phycological Journal	1	0007-1617	issn	Global	ETC					ETC											Social Science			Agro-Marine												Zoology
2004		British Phycological Journal	1	0007-1617	issn	Global	ETC					ETC											Social Science			Agro-Marine												Zoology
2004		British Poultry Science	1	0007-1668	issn	Global	ETC					SCI	SCIE			Taylor & Francis		Natural Science	Agro-Marine		Natural Science			Engineering		Agro-Marine																							9
2000		BRIT VET J	3	0007-1935	issn	Global	ETC					ETC						Natural Science	Agro-Marine	Medicine Health	Natural Science					Agro-Marine			Bioscience						Medical			Zoology
2005		BRIT VET J	2	0007-1935	issn	Global	ETC					ETC						Natural Science	Agro-Marine	Medicine Health	Natural Science					Agro-Marine			Bioscience						Medical			Zoology
2011		BRIT VET J	2	0007-1935	issn	Global	ETC					ETC						Natural Science	Agro-Marine	Medicine Health	Natural Science					Agro-Marine			Bioscience						Medical			Zoology
1998		BRIT VET J	1	0007-1935	issn	Global	ETC					ETC						Natural Science	Agro-Marine	Medicine Health	Natural Science					Agro-Marine			Bioscience						Medical			Zoology
2004		BRIT VET J	1	0007-1935	issn	Global	ETC					ETC						Natural Science	Agro-Marine	Medicine Health	Natural Science					Agro-Marine			Bioscience						Medical			Zoology
2007		BRIT VET J	1	0007-1935	issn	Global	ETC					ETC						Natural Science	Agro-Marine	Medicine Health	Natural Science					Agro-Marine			Bioscience						Medical			Zoology
2008		BRIT VET J	1	0007-1935	issn	Global	ETC					ETC						Natural Science	Agro-Marine	Medicine Health	Natural Science					Agro-Marine			Bioscience						Medical			Zoology
1999		Brown Boveri Review	1	0007-2486	issn	Global	ETC					ETC									Natural Science
2005		Brown Boveri Review	1	0007-2486	issn	Global	ETC					ETC									Natural Science
2011		B CANCER	1	0007-4551	issn	Global	ETC					SCI	SCIE			John Libbey Eurotext		Natural Science			Natural Science			Engineering
2010		Bulletin du Cancer (Montrouge)	1	0007-4551	issn	Global	ETC					SCI	SCIE			John Libbey Eurotext		Natural Science			Natural Science			Engineering
2008		Bulletin Geodesique	1	0007-4632	issn	Global	ETC					ETC								Medicine Health	Natural Science							Astronomy
2011		Bulletin of Entomological Research	1	0007-4853	issn	Global	ETC					SCI	SCIE			Cambridge University Press		Natural Science	Medicine Health	Medicine Health	Natural Science			Engineering																									4
2004		Bulletins of American Paleontology	2	0007-5779	issn	Global	ETC					SCI				Paleontological Research Institution				Medicine Health						Agro-Marine												Zoology
2006		Bulletins of American Paleontology	1	0007-5779	issn	Global	ETC					SCI				Paleontological Research Institution				Medicine Health						Agro-Marine												Zoology
2010		Bulletins of American Paleontology	1	0007-5779	issn	Global	ETC					SCI				Paleontological Research Institution				Medicine Health						Agro-Marine												Zoology
2011		ANN CIRP	1	0007-8506	issn	Global	ETC					SCI	SCIE			Elsevier BV		Engineering						Engineering																									58
2000		California Agriculture	1	0008-0845	issn	Global	ETC					ETC									Natural Science		Social Science			Agro-Marine			Bioscience									Zoology
2008		California Agriculture	1	0008-0845	issn	Global	ETC					ETC									Natural Science		Social Science			Agro-Marine			Bioscience									Zoology
2010		California Agriculture	1	0008-0845	issn	Global	ETC					ETC									Natural Science		Social Science			Agro-Marine			Bioscience									Zoology
1999		Canadian Entomologist	1	0008-347X	issn	Global	ETC					SCI	SCIE			Cambridge University Press		Natural Science			Natural Science			Engineering																									11
2010		Canadian Entomologist	1	0008-347X	issn	Global	ETC					SCI	SCIE			Cambridge University Press		Natural Science			Natural Science			Engineering																									11
2003		Canadian Journal of Animal Science	1	0008-3984	issn	Global	ETC					SCI	SCIE			Agricultural Institute of Canada		Medicine Health		Medicine Health				Engineering																									9
1997		CAN J BOT	3	0008-4026	issn	Global	ETC					ETC						Natural Science			Natural Science		Social Science																										14
1999		CAN J BOT	3	0008-4026	issn	Global	ETC					ETC						Natural Science			Natural Science		Social Science																										14
2005		CAN J BOT	1	0008-4026	issn	Global	ETC					ETC						Natural Science			Natural Science		Social Science																										14
1998		CAN J CHEMISTRY	3	0008-4042.	issn	Global	ETC					ETC						Natural Science		Medicine Health	Natural Science							Astronomy		Chemical
2001		CAN J CHEMISTRY	2	0008-4042.	issn	Global	ETC					ETC						Natural Science		Medicine Health	Natural Science							Astronomy		Chemical
2002		CAN J CHEMISTRY	2	0008-4042.	issn	Global	ETC					ETC						Natural Science		Medicine Health	Natural Science							Astronomy		Chemical
2010		CAN J CHEMISTRY	2	0008-4042.	issn	Global	ETC					ETC						Natural Science		Medicine Health	Natural Science							Astronomy		Chemical
1999		CAN J CHEMISTRY	1	0008-4042.	issn	Global	ETC					ETC						Natural Science		Medicine Health	Natural Science							Astronomy		Chemical
2004		CAN J CHEMISTRY	1	0008-4042.	issn	Global	ETC					ETC						Natural Science		Medicine Health	Natural Science							Astronomy		Chemical
2006		CAN J CHEMISTRY	1	0008-4042.	issn	Global	ETC					ETC						Natural Science		Medicine Health	Natural Science							Astronomy		Chemical
2007		CAN J CHEMISTRY	1	0008-4042.	issn	Global	ETC					ETC						Natural Science		Medicine Health	Natural Science							Astronomy		Chemical
2008		CAN J CHEMISTRY	1	0008-4042.	issn	Global	ETC					ETC						Natural Science		Medicine Health	Natural Science							Astronomy		Chemical
2011		CAN J CHEMISTRY	1	0008-4042.	issn	Global	ETC					ETC						Natural Science		Medicine Health	Natural Science							Astronomy		Chemical
2010		Canadian Journal of Genetics and Cytology	1	0008-4093	issn	Global	ETC					ETC						Medicine Health		Medicine Health	Natural Science
2005		CAN J MICROBIOL	2	0008-4166	issn	Global	ETC					SCI	SCIE			N R C Research Press		Natural Science	Medicine Health	Medicine Health	Natural Science			Engineering																									43
2009		CAN J MICROBIOL	2	0008-4166	issn	Global	ETC					SCI	SCIE			N R C Research Press		Natural Science	Medicine Health	Medicine Health	Natural Science			Engineering																									43
2001		CAN J PHYS	1	0008-4204	issn	Global	ETC					SCI	SCIE			N R C Research Press		Natural Science			Natural Science			Engineering																									14
2008		CAN J PHYS	1	0008-4204	issn	Global	ETC					SCI	SCIE			N R C Research Press		Natural Science			Natural Science			Engineering																									14
2002		Canadian Journal of Physics	4	0008-4204	issn	Global	ETC					SCI	SCIE			N R C Research Press		Natural Science			Natural Science			Engineering																									14
2001		Canadian Journal of Physics	2	0008-4204	issn	Global	ETC					SCI	SCIE			N R C Research Press		Natural Science			Natural Science			Engineering																									14
2003		Canadian Journal of Physics	1	0008-4204	issn	Global	ETC					SCI	SCIE			N R C Research Press		Natural Science			Natural Science			Engineering																									14
2008		Canadian Journal of Physics	1	0008-4204	issn	Global	ETC					SCI	SCIE			N R C Research Press		Natural Science			Natural Science			Engineering																									14
2004		Canadian Journal of Physiology and Pharmacology	1	0008-4212	issn	Global	ETC					SCI	SCIE			N R C Research Press		Medicine Health	Natural Science	Medicine Health	Natural Science			Engineering		Agro-Marine				Chemical					Medical			Zoology											18
2007		CAN J PUBLIC HEALTH	1	0008-4263	issn	Global	ETC					SCI	SSCI			Canadian Public Health Association		Natural Science	Medicine Health	Medicine Health	Natural Science			Engineering
2005		Canadian Journal of Zoology	1	0008-4301	issn	Global	ETC					SCI	SCIE			N R C Research Press		Agro-Marine	Natural Science		Natural Science			Engineering		Agro-Marine																							2
2009		Canadian Journal of Zoology	1	0008-4301	issn	Global	ETC					SCI	SCIE			N R C Research Press		Agro-Marine	Natural Science		Natural Science			Engineering		Agro-Marine																							2
1999		Caries Research	1	0008-6568	issn	Global	ETC					SCI	SCIE			S. Karger AG		Natural Science			Natural Science			Engineering																									6
2006		Caries Research	1	0008-6568	issn	Global	ETC					SCI	SCIE			S. Karger AG		Natural Science			Natural Science			Engineering																									6
2010		Caries Research	1	0008-6568	issn	Global	ETC					SCI	SCIE			S. Karger AG		Natural Science			Natural Science			Engineering																									6
2002		Cellular Immunology	1	0008-8749	issn	Global	ETC					SCI	SCIE			Academic Press		Natural Science			Natural Science			Engineering																									64
2004		Cereal Chemistry	1	0009-0352	issn	Global	ETC					SCI	SCIE			A A C C International		Social Science	Natural Science		Natural Science		Social Science	Engineering																									50
2000		CHEMICAL ENGINEERING	1	0009-2460	issn	Global	ETC					SCI	SCIE			Access Intelligence, LLC		Natural Science	Engineering		Natural Science			Engineering																									2
1999		Chemical Engineering Science	1	0009-2509	issn	Global	ETC					SCI	SCIE			Pergamon		Engineering	Natural Science		Natural Science			Engineering																									162
2008		Chemical Physics Letters	3	0009-2614	issn	Global	ETC					SCI	SCIE			Elsevier BV		Natural Science			Natural Science			Engineering																									508
2006		Chemical Physics Letters	2	0009-2614	issn	Global	ETC					SCI	SCIE			Elsevier BV		Natural Science			Natural Science			Engineering																									508
2005		Chemical Physics Letters	1	0009-2614	issn	Global	ETC					SCI	SCIE			Elsevier BV		Natural Science			Natural Science			Engineering																									508
2005		Bulletin of the Chemical Society of Japan	1	0009-2673	issn	Global	ETC					SCI	SCIE			Chemical Society of Japan		Natural Science	Medicine Health	Medicine Health	Natural Science			Engineering																									52
2000		Chemico-Biological Interactions	1	0009-2797	issn	Global	ETC					SCI	SCIE			Elsevier Ireland Ltd		Social Science	Natural Science		Natural Science		Social Science	Engineering																									91
2001		Chemico-Biological Interactions	1	0009-2797	issn	Global	ETC					SCI	SCIE			Elsevier Ireland Ltd		Social Science	Natural Science		Natural Science		Social Science	Engineering																									91
2004		Chemico-Biological Interactions	1	0009-2797	issn	Global	ETC					SCI	SCIE			Elsevier Ireland Ltd		Social Science	Natural Science		Natural Science		Social Science	Engineering																									91
2005		Chemico-Biological Interactions	1	0009-2797	issn	Global	ETC					SCI	SCIE			Elsevier Ireland Ltd		Social Science	Natural Science		Natural Science		Social Science	Engineering																									91
2006		Chemico-Biological Interactions	1	0009-2797	issn	Global	ETC					SCI	SCIE			Elsevier Ireland Ltd		Social Science	Natural Science		Natural Science		Social Science	Engineering																									91
2007		Chemico-Biological Interactions	1	0009-2797	issn	Global	ETC					SCI	SCIE			Elsevier Ireland Ltd		Social Science	Natural Science		Natural Science		Social Science	Engineering																									91
2008		Chemico-Biological Interactions	1	0009-2797	issn	Global	ETC					SCI	SCIE			Elsevier Ireland Ltd		Social Science	Natural Science		Natural Science		Social Science	Engineering																									91
2008		Chemistry of Natural Compounds	1	0009-3130	issn	Global	ETC					SCI	SCIE			Springer New York LLC		Natural Science			Natural Science			Engineering																									34
2006		Chirurgia degli Organi di Movimento	1	0009-4749	issn	Global	ETC					ETC									Natural Science
2007		Chirurgia degli Organi di Movimento	1	0009-4749	issn	Global	ETC					ETC									Natural Science
2004		CHROMOSOMA	1	0009-5915	issn	Global	ETC					SCI	SCIE			Springer		Medicine Health	Natural Science	Medicine Health	Natural Science			Engineering					Bioscience						Medical														1
2002		CIRCULATION	2	0009-7322	issn	Global	ETC					SCI	SCIE			Lippincott Williams & Wilkins		Medicine Health	Natural Science	Medicine Health	Natural Science			Engineering											Medical														996
2007		CIRCULATION S1	3	0009-7322	issn	Global	ETC					SCI	SCIE			Lippincott Williams & Wilkins		Medicine Health	Natural Science	Medicine Health	Natural Science			Engineering											Medical														996
2009		CIRCULATION S1	2	0009-7322	issn	Global	ETC					SCI	SCIE			Lippincott Williams & Wilkins		Medicine Health	Natural Science	Medicine Health	Natural Science			Engineering											Medical														996
1998		CIRCULATION S1	1	0009-7322	issn	Global	ETC					SCI	SCIE			Lippincott Williams & Wilkins		Medicine Health	Natural Science	Medicine Health	Natural Science			Engineering											Medical														996
2000		CIRCULATION S1	1	0009-7322	issn	Global	ETC					SCI	SCIE			Lippincott Williams & Wilkins		Medicine Health	Natural Science	Medicine Health	Natural Science			Engineering											Medical														996
2011		CIRCULATION S1	1	0009-7322	issn	Global	ETC					SCI	SCIE			Lippincott Williams & Wilkins		Medicine Health	Natural Science	Medicine Health	Natural Science			Engineering											Medical														996
1998		Circulation Research	1	0009-7330	issn	Global	ETC					SCI	SCIE			Lippincott Williams & Wilkins		Medicine Health		Medicine Health				Engineering																									64
2004		Circulation Research	1	0009-7330	issn	Global	ETC					SCI	SCIE			Lippincott Williams & Wilkins		Medicine Health		Medicine Health				Engineering																									64
2010		Clinica Terapeutica	1	0009-9074	issn	Global	ETC					SCI	SCIE			Societa Editrice Universo				Medicine Health				Engineering											Medical
2008		Clinical Allergy	1	0009-9090	issn	Global	ETC					ETC								Medicine Health			Social Science												Medical
2004		Clinical and Experimental Immunology	1	0009-9104	issn	Global	ETC					SCI	SCIE			Wiley-Blackwell Publishing Ltd.		Medicine Health		Medicine Health				Engineering																									50
2007		Clinical and Experimental Immunology	1	0009-9104	issn	Global	ETC					SCI	SCIE			Wiley-Blackwell Publishing Ltd.		Medicine Health		Medicine Health				Engineering																									50
2002		Clinical Chemistry	1	0009-9147	issn	Global	ETC					SCI	SCIE			American Association for Clinical Chemistry, Inc.		Medicine Health		Medicine Health				Engineering																									213
2009		Clinical Chemistry	1	0009-9147	issn	Global	ETC					SCI	SCIE			American Association for Clinical Chemistry, Inc.		Medicine Health		Medicine Health				Engineering																									213
2007		Clinical Obstetrics and Gynecology	2	0009-9201	issn	Global	ETC					SCI	SCIE			Lippincott Williams & Wilkins		Natural Science	Medicine Health	Medicine Health	Natural Science			Engineering																									1
2003		Clinical Obstetrics and Gynecology	1	0009-9201	issn	Global	ETC					SCI	SCIE			Lippincott Williams & Wilkins		Natural Science	Medicine Health	Medicine Health	Natural Science			Engineering																									1
2005		Clinical Obstetrics and Gynecology	1	0009-9201	issn	Global	ETC					SCI	SCIE			Lippincott Williams & Wilkins		Natural Science	Medicine Health	Medicine Health	Natural Science			Engineering																									1
2003		Clinical Pharmacology and Therapeutics	3	0009-9236	issn	Global	ETC					SCI	SCIE			Nature Publishing Group		Medicine Health		Medicine Health				Engineering																									358
1998		Clinical Pharmacology and Therapeutics	2	0009-9236	issn	Global	ETC					SCI	SCIE			Nature Publishing Group		Medicine Health		Medicine Health				Engineering																									358
1999		Clinical Pharmacology and Therapeutics	1	0009-9236	issn	Global	ETC					SCI	SCIE			Nature Publishing Group		Medicine Health		Medicine Health				Engineering																									358
2001		Clinical Pharmacology and Therapeutics	1	0009-9236	issn	Global	ETC					SCI	SCIE			Nature Publishing Group		Medicine Health		Medicine Health				Engineering																									358
2002		Clinical Pharmacology and Therapeutics	1	0009-9236	issn	Global	ETC					SCI	SCIE			Nature Publishing Group		Medicine Health		Medicine Health				Engineering																									358
2007		Clinical Pharmacology and Therapeutics	1	0009-9236	issn	Global	ETC					SCI	SCIE			Nature Publishing Group		Medicine Health		Medicine Health				Engineering																									358
2011		Clinical Pharmacology and Therapeutics	1	0009-9236	issn	Global	ETC					SCI	SCIE			Nature Publishing Group		Medicine Health		Medicine Health				Engineering																									358
2007		Clinical Radiology	1	0009-9260	issn	Global	ETC					SCI	SCIE			W.B. Saunders Co. Ltd.		Medicine Health		Medicine Health				Engineering																									122
1998		CLIN RES	2	0009-9279	issn	Global	ETC					ETC						Medicine Health		Medicine Health
1998		CLIN RES	2	0009-9279	issn	Global	ETC					ETC						Medicine Health		Medicine Health
2008		CLIN RES	1	0009-9279	issn	Global	ETC					ETC						Medicine Health		Medicine Health
2008		CLIN RES	1	0009-9279	issn	Global	ETC					ETC						Medicine Health		Medicine Health
2008		Cognition	1	0010-0277	issn	Global	ETC					SCI	SSCI			Elsevier BV		Social Science		Medicine Health		Humanities	Social Science	Engineering								Humanities			Medical	Philosophy													6
2007		COGNITION	2	0010-0277	issn	Global	ETC					SCI	SSCI			Elsevier BV		Social Science		Medicine Health		Humanities	Social Science	Engineering								Humanities			Medical	Philosophy													6
2010		Coleopterists Bulletin	1	0010-065X	issn	Global	ETC					SCI	SCIE			The Coleopterists Society		Natural Science			Natural Science			Engineering																									10
2007		COMETS	3	0010-2571	issn	Global	ETC					SCI	SCIE			European Mathematical Society Publishing House		Natural Science			Natural Science			Engineering																									5
2008		COMETS	1	0010-2571	issn	Global	ETC					SCI	SCIE			European Mathematical Society Publishing House		Natural Science			Natural Science			Engineering																									5
2011		COMETS	1	0010-2571	issn	Global	ETC					SCI	SCIE			European Mathematical Society Publishing House		Natural Science			Natural Science			Engineering																									5
1998		Communications in Mathematical Physics	1	0010-3616	issn	Global	ETC					SCI	SCIE			Springer		Natural Science			Natural Science			Engineering																									27
1999		Communications in Mathematical Physics	1	0010-3616	issn	Global	ETC					SCI	SCIE			Springer		Natural Science			Natural Science			Engineering																									27
2006		Communications in Mathematical Physics	1	0010-3616	issn	Global	ETC					SCI	SCIE			Springer		Natural Science			Natural Science			Engineering																									27
2007		Communications in Mathematical Physics	1	0010-3616	issn	Global	ETC					SCI	SCIE			Springer		Natural Science			Natural Science			Engineering																									27
2009		Communications in Mathematical Physics	1	0010-3616	issn	Global	ETC					SCI	SCIE			Springer		Natural Science			Natural Science			Engineering																									27
2011		Communications in Mathematical Physics	1	0010-3616	issn	Global	ETC					SCI	SCIE			Springer		Natural Science			Natural Science			Engineering																									27
2009		Communications in Soil Science and Plant Analysis	1	0010-3624	issn	Global	ETC					SCI	SCIE			Taylor & Francis Inc.		Natural Science			Natural Science			Engineering																									30
1997		COMMUN PUR APPL MATH	1	0010-3640	issn	Global	ETC					SCI	SCIE			John Wiley & Sons, Inc.		Natural Science			Natural Science			Engineering																									9
2007		Comparative Political Studies	1	0010-4140	issn	Global	ETC					SCI	SSCI			Sage Publications, Inc.		Social Science					Social Science	Engineering																									5
1997		CAD	1	0010-4485	issn	Global	ETC					SCI	SCIE			Pergamon		Natural Science			Natural Science			Engineering				Astronomy																					235
2011		Computers in Biology and Medicine	2	0010-4825	issn	Global	ETC					SCI	SCIE			Pergamon		Natural Science	Medicine Health	Medicine Health	Natural Science			Engineering																									49
2011		Contributions to Mineralogy and Petrology	1	0010-7999	issn	Global	ETC					SCI	SCIE			Springer		Engineering	Natural Science		Natural Science			Engineering																									10
2009		Cornell Hotel and Restaurant Administration Quarterly	1	0010-8804	issn	Global	ETC					ETC								Medicine Health															Medical
2011		Cornell Hotel and Restaurant Administration Quarterly	1	0010-8804	issn	Global	ETC					ETC								Medicine Health															Medical
2008		Corrosion Science	1	0010-938X	issn	Global	ETC					SCI	SCIE			Pergamon		Engineering	Natural Science		Natural Science			Engineering																									111
2008		Crop Science	2	0011-183X	issn	Global	ETC					SCI	SCIE			Crop Science Society of America		Natural Science	Agro-Marine		Natural Science			Engineering		Agro-Marine																							38
2010		Crop Science	2	0011-183X	issn	Global	ETC					SCI	SCIE			Crop Science Society of America		Natural Science	Agro-Marine		Natural Science			Engineering		Agro-Marine																							38
2004		Crop Science	1	0011-183X	issn	Global	ETC					SCI	SCIE			Crop Science Society of America		Natural Science	Agro-Marine		Natural Science			Engineering		Agro-Marine																							38
2011		BINARY ALLOY PHASE D	3	0011-4626	issn	Global	ETC					SCI				Springer New York LLC		Engineering					Social Science	Engineering																									24
1999		BINARY ALLOY PHASE D	2.5	0011-4626	issn	Global	ETC					SCI				Springer New York LLC		Engineering					Social Science	Engineering																									24
2006		BINARY ALLOY PHASE D	2	0011-4626	issn	Global	ETC					SCI				Springer New York LLC		Engineering					Social Science	Engineering																									24
2001		BINARY ALLOY PHASE D	1.5	0011-4626	issn	Global	ETC					SCI				Springer New York LLC		Engineering					Social Science	Engineering																									24
2004		BINARY ALLOY PHASE D	1.5	0011-4626	issn	Global	ETC					SCI				Springer New York LLC		Engineering					Social Science	Engineering																									24
2007		BINARY ALLOY PHASE D	1.5	0011-4626	issn	Global	ETC					SCI				Springer New York LLC		Engineering					Social Science	Engineering																									24
2009		BINARY ALLOY PHASE D	1.5	0011-4626	issn	Global	ETC					SCI				Springer New York LLC		Engineering					Social Science	Engineering																									24
2000		BINARY ALLOY PHASE D	1	0011-4626	issn	Global	ETC					SCI				Springer New York LLC		Engineering					Social Science	Engineering																									24
1998		BINARY ALLOY PHASE D	0.5	0011-4626	issn	Global	ETC					SCI				Springer New York LLC		Engineering					Social Science	Engineering																									24
2002		CZECH J PHYS	1	0011-4626	issn	Global	ETC					SCI				Springer New York LLC		Engineering					Social Science	Engineering																									24
2008		Decision Sciences	1	0011-7315	issn	Global	ETC					SCI	SSCI			Wiley-Blackwell Publishing, Inc.		Social Science					Social Science	Engineering																									10
2009		Decision Sciences	1	0011-7315	issn	Global	ETC					SCI	SSCI			Wiley-Blackwell Publishing, Inc.		Social Science					Social Science	Engineering																									10
2004		Dental Clinics of North America	3	0011-8532	issn	Global	ETC					SCI				W.B. Saunders Co.		Medicine Health		Medicine Health															Medical
2010		Dental Clinics of North America	3	0011-8532	issn	Global	ETC					SCI				W.B. Saunders Co.		Medicine Health		Medicine Health															Medical
2005		Dental Clinics of North America	2	0011-8532	issn	Global	ETC					SCI				W.B. Saunders Co.		Medicine Health		Medicine Health															Medical
2006		Dental Clinics of North America	1	0011-8532	issn	Global	ETC					SCI				W.B. Saunders Co.		Medicine Health		Medicine Health															Medical
2008		Dental Clinics of North America	1	0011-8532	issn	Global	ETC					SCI				W.B. Saunders Co.		Medicine Health		Medicine Health															Medical
2009		Dental Clinics of North America	1	0011-8532	issn	Global	ETC					SCI				W.B. Saunders Co.		Medicine Health		Medicine Health															Medical
2011		Dental Clinics of North America	1	0011-8532	issn	Global	ETC					SCI				W.B. Saunders Co.		Medicine Health		Medicine Health															Medical
2001		DENT CLIN N AM	3	0011-8532	issn	Global	ETC					SCI				W.B. Saunders Co.		Medicine Health		Medicine Health															Medical
2002		DENT CLIN N AM	3	0011-8532	issn	Global	ETC					SCI				W.B. Saunders Co.		Medicine Health		Medicine Health															Medical
2003		DENT CLIN N AM	3	0011-8532	issn	Global	ETC					SCI				W.B. Saunders Co.		Medicine Health		Medicine Health															Medical
2005		DENT CLIN N AM	3	0011-8532	issn	Global	ETC					SCI				W.B. Saunders Co.		Medicine Health		Medicine Health															Medical
2008		DENT CLIN N AM	3	0011-8532	issn	Global	ETC					SCI				W.B. Saunders Co.		Medicine Health		Medicine Health															Medical
2000		DENT CLIN N AM	2	0011-8532	issn	Global	ETC					SCI				W.B. Saunders Co.		Medicine Health		Medicine Health															Medical
2004		DENT CLIN N AM	2	0011-8532	issn	Global	ETC					SCI				W.B. Saunders Co.		Medicine Health		Medicine Health															Medical
2001		International Journal of Dermatology	1	0011-9059	issn	Global	ETC					SCI	SCIE			Wiley-Blackwell Publishing Ltd.		Medicine Health	Natural Science	Medicine Health	Natural Science			Engineering																									162
2003		International Journal of Dermatology	1	0011-9059	issn	Global	ETC					SCI	SCIE			Wiley-Blackwell Publishing Ltd.		Medicine Health	Natural Science	Medicine Health	Natural Science			Engineering																									162
2005		International Journal of Dermatology	1	0011-9059	issn	Global	ETC					SCI	SCIE			Wiley-Blackwell Publishing Ltd.		Medicine Health	Natural Science	Medicine Health	Natural Science			Engineering																									162
2007		International Journal of Dermatology	1	0011-9059	issn	Global	ETC					SCI	SCIE			Wiley-Blackwell Publishing Ltd.		Medicine Health	Natural Science	Medicine Health	Natural Science			Engineering																									162
2009		International Journal of Dermatology	1	0011-9059	issn	Global	ETC					SCI	SCIE			Wiley-Blackwell Publishing Ltd.		Medicine Health	Natural Science	Medicine Health	Natural Science			Engineering																									162
2011		DEV GROWTH DIFFER	2	0012-1592	issn	Global	ETC					SCI	SCIE			Wiley-Blackwell Publishing Asia		Medicine Health	Natural Science	Medicine Health	Natural Science			Engineering																									10
2005		Developmental Biology	2	0012-1606	issn	Global	ETC					SCI	SCIE			Academic Press		Natural Science			Natural Science			Engineering																									111
2002		Developmental Biology	1	0012-1606	issn	Global	ETC					SCI	SCIE			Academic Press		Natural Science			Natural Science			Engineering																									111
2004		Developmental Biology	1	0012-1606	issn	Global	ETC					SCI	SCIE			Academic Press		Natural Science			Natural Science			Engineering																									111
2006		Developmental Biology	1	0012-1606	issn	Global	ETC					SCI	SCIE			Academic Press		Natural Science			Natural Science			Engineering																									111
2010		Developmental Biology	1	0012-1606	issn	Global	ETC					SCI	SCIE			Academic Press		Natural Science			Natural Science			Engineering																									111
2003		Developmental Medicine and Child Neurology	1	0012-1622	issn	Global	ETC					SCI	SCIE			Wiley-Blackwell Publishing Ltd.		Medicine Health	Natural Science	Medicine Health	Natural Science			Engineering																									7
2004		Developmental Medicine and Child Neurology	1	0012-1622	issn	Global	ETC					SCI	SCIE			Wiley-Blackwell Publishing Ltd.		Medicine Health	Natural Science	Medicine Health	Natural Science			Engineering																									7
2004		DIABETES S1	2	0012-1797	issn	Global	OAJ		PMC			SCI	SCIE			American Diabetes Association		Medicine Health	Natural Science	Medicine Health	Natural Science			Engineering					Bioscience						Medical														76
1999		DIABETES S1	1	0012-1797	issn	Global	OAJ		PMC			SCI	SCIE			American Diabetes Association		Medicine Health	Natural Science	Medicine Health	Natural Science			Engineering					Bioscience						Medical														76
2008		DIABETES S1	1	0012-1797	issn	Global	OAJ		PMC			SCI	SCIE			American Diabetes Association		Medicine Health	Natural Science	Medicine Health	Natural Science			Engineering					Bioscience						Medical														76
1997		CHEST	1	0012-3692	issn	Global	ETC					SCI	SCIE			American College of Chest Physicians		Medicine Health	Natural Science	Medicine Health	Natural Science			Engineering					Bioscience						Medical														182
1997		CHEST S	1	0012-3692	issn	Global	ETC					SCI	SCIE			American College of Chest Physicians		Medicine Health	Natural Science	Medicine Health	Natural Science			Engineering					Bioscience						Medical														182
2007		Documenta Ophthalmologica	5	0012-4486	issn	Global	ETC					SCI	SCIE			Springer		Medicine Health		Medicine Health				Engineering																									2
2008		Documenta Ophthalmologica	3	0012-4486	issn	Global	ETC					SCI	SCIE			Springer		Medicine Health		Medicine Health				Engineering																									2
2009		Documenta Ophthalmologica	3	0012-4486	issn	Global	ETC					SCI	SCIE			Springer		Medicine Health		Medicine Health				Engineering																									2
2011		Documenta Ophthalmologica	3	0012-4486	issn	Global	ETC					SCI	SCIE			Springer		Medicine Health		Medicine Health				Engineering																									2
2006		Documenta Ophthalmologica	1	0012-4486	issn	Global	ETC					SCI	SCIE			Springer		Medicine Health		Medicine Health				Engineering																									2
2009		Earth and Planetary Science Letters	1	0012-821X	issn	Global	ETC					SCI	SCIE			Elsevier BV		Natural Science			Natural Science			Engineering																									30
2010		Earth and Planetary Science Letters	1	0012-821X	issn	Global	ETC					SCI	SCIE			Elsevier BV		Natural Science			Natural Science			Engineering																									30
2010		Earth-Science Reviews	1	0012-8252	issn	Global	ETC					SCI	SCIE			Elsevier BV		Natural Science			Natural Science			Engineering																									4
2005		East African Agricultural and Forestry Journal	1	0012-8325	issn	Global	ETC					SCI				Kenya Agricultural Research Institute					Natural Science					Agro-Marine												Zoology
2011		East African Medical Journal	1	0012-835X	issn	Global	ETC					SCI				Kenya Medical Association		Medicine Health		Medicine Health	Natural Science					Agro-Marine			Bioscience						Medical			Zoology
2010		ECOL APPL	2	0012-9615	issn	Global	ETC					SCI	SCIE			Ecological Society of America		Natural Science			Natural Science			Engineering																									1
2005		Economic Geology	1	0013-0109	issn	Global	ETC					ETC								Medicine Health
2011		Educational Philosophy and Theory	1	0013-1857	issn	Global	ETC					ETC								Medicine Health		Humanities														Philosophy
2005		J ELECTROCHEMICAL SO	1	0013-4651	issn	Global	ETC					SCI	SCIE			Electrochemical Society, Inc.		Engineering						Engineering		Agro-Marine																							1407
2010		J ELECTROCHEMICAL SO	1	0013-4651	issn	Global	ETC					SCI	SCIE			Electrochemical Society, Inc.		Engineering						Engineering		Agro-Marine																							1407
2010		Electrochimica Acta	1	0013-4686	issn	Global	ETC					SCI	SCIE			Pergamon		Engineering						Engineering																									642
2000		Electroencephalography and Clinical Neurophysiology	1	0013-4694	issn	Global	ETC					ETC						Medicine Health		Medicine Health			Social Science			Agro-Marine									Medical			Zoology											2
2003		Electronics Letters	1	0013-5194	issn	Global	ETC					SCI	SCIE			The Institution of Engineering and Technology		Engineering						Engineering																									2119
2004		Electronics Letters	1	0013-5194	issn	Global	ETC					SCI	SCIE			The Institution of Engineering and Technology		Engineering						Engineering																									2119
2011		Endocrinologia Experimentalis	1	0013-7200	issn	Global	ETC					ETC								Medicine Health															Medical
2001		ENDOSCOPY	1	0013-726X	issn	Global	ETC					SCI	SCIE			Georg Thieme Verlag		Medicine Health		Medicine Health				Engineering											Medical														182
2009		Engineering Economist	8	0013-791X	issn	Global	ETC					SCI	SSCI			Taylor & Francis Inc.							Social Science	Engineering							Economic
2008		Engineering Economist	2	0013-791X	issn	Global	ETC					SCI	SSCI			Taylor & Francis Inc.							Social Science	Engineering							Economic
2010		Engineering Economist	1	0013-791X	issn	Global	ETC					SCI	SSCI			Taylor & Francis Inc.							Social Science	Engineering							Economic
2011		Engineering Economist	1	0013-791X	issn	Global	ETC					SCI	SSCI			Taylor & Francis Inc.							Social Science	Engineering							Economic
2011		Engineering Fracture Mechanics	1	0013-7944	issn	Global	ETC					SCI	SCIE			Pergamon		Engineering						Engineering																									150
1998		Entomologica Scandinavica	1	0013-8711	issn	Global	ETC					ETC						Natural Science			Natural Science		Social Science																										1
1999		Entomologica Scandinavica	1	0013-8711	issn	Global	ETC					ETC						Natural Science			Natural Science		Social Science																										1
2000		Entomologica Scandinavica	1	0013-8711	issn	Global	ETC					ETC						Natural Science			Natural Science		Social Science																										1
2010		Entomological News	1	0013-872X	issn	Global	ETC					SCI	SCIE			American Entomological Society		Natural Science	Medicine Health	Medicine Health	Natural Science			Engineering																									9
2011		ANN ENT SOC AMER	2	0013-8746	issn	Global	ETC					SCI	SCIE			Entomological Society of America		Natural Science	Medicine Health	Medicine Health	Natural Science			Engineering		Agro-Marine			Bioscience						Medical			Zoology											12
2003		ANN ENT SOC AMER	1	0013-8746	issn	Global	ETC					SCI	SCIE			Entomological Society of America		Natural Science	Medicine Health	Medicine Health	Natural Science			Engineering		Agro-Marine			Bioscience						Medical			Zoology											12
2006		ANN ENT SOC AMER	1	0013-8746	issn	Global	ETC					SCI	SCIE			Entomological Society of America		Natural Science	Medicine Health	Medicine Health	Natural Science			Engineering		Agro-Marine			Bioscience						Medical			Zoology											12
2010		ANN ENT SOC AMER	1	0013-8746	issn	Global	ETC					SCI	SCIE			Entomological Society of America		Natural Science	Medicine Health	Medicine Health	Natural Science			Engineering		Agro-Marine			Bioscience						Medical			Zoology											12
2011		ANN ENTOMOL SOC AMER	1	0013-8746	issn	Global	ETC					SCI	SCIE			Entomological Society of America		Natural Science	Medicine Health	Medicine Health	Natural Science			Engineering		Agro-Marine			Bioscience						Medical			Zoology											12
2011		ANN ENTOMOLOGICAL SO	1	0013-8746	issn	Global	ETC					SCI	SCIE			Entomological Society of America		Natural Science	Medicine Health	Medicine Health	Natural Science			Engineering		Agro-Marine			Bioscience						Medical			Zoology											12
2002		Entomologist	2	0013-8878	issn	Global	ETC					ETC									Natural Science					Agro-Marine												Zoology
2007		Entomologist	1	0013-8878	issn	Global	ETC					ETC									Natural Science					Agro-Marine												Zoology
2010		Entomologist	1	0013-8878	issn	Global	ETC					ETC									Natural Science					Agro-Marine												Zoology
2010		Entomophaga	3	0013-8959	issn	Global	ETC					ETC						Medicine Health		Medicine Health	Natural Science		Social Science			Agro-Marine			Bioscience									Zoology
2009		Entomophaga	1	0013-8959	issn	Global	ETC					ETC						Medicine Health		Medicine Health	Natural Science		Social Science			Agro-Marine			Bioscience									Zoology
2006		Environmental Research	1	0013-9351	issn	Global	ETC					SCI	SCIE			Academic Press		Medicine Health	Natural Science	Medicine Health	Natural Science			Engineering																									45
2001		Environmental Science and Technology	3	0013-936X	issn	Global	ETC					SCI	SCIE			American Chemical Society		Natural Science	Engineering		Natural Science			Engineering																									296
2002		Environmental Science and Technology	1	0013-936X	issn	Global	ETC					SCI	SCIE			American Chemical Society		Natural Science	Engineering		Natural Science			Engineering																									296
2003		Environmental Science and Technology	1	0013-936X	issn	Global	ETC					SCI	SCIE			American Chemical Society		Natural Science	Engineering		Natural Science			Engineering																									296
2006		Environmental Science and Technology	1	0013-936X	issn	Global	ETC					SCI	SCIE			American Chemical Society		Natural Science	Engineering		Natural Science			Engineering																									296
2007		Environmental Science and Technology	1	0013-936X	issn	Global	ETC					SCI	SCIE			American Chemical Society		Natural Science	Engineering		Natural Science			Engineering																									296
2001		European Journal of Biochemistry	2	0014-2956	issn	Global	ETC					ETC						Natural Science			Natural Science		Social Science																										82
2009		European Journal of Immunology	1	0014-2980	issn	Global	ETC					SCI	SCIE			Wiley - V C H Verlag GmbH & Co. KGaA		Medicine Health		Medicine Health				Engineering																									56
2005		European Journal of Pharmacology	1	0014-2999	issn	Global	ETC					SCI	SCIE			Elsevier BV		Medicine Health		Medicine Health				Engineering																									318
2002		Potato Research	1	0014-3065	issn	Global	ETC					SCI	SCIE			Springer Netherlands		Agro-Marine								Agro-Marine
2008		Potato Research	1	0014-3065	issn	Global	ETC					SCI	SCIE			Springer Netherlands		Agro-Marine								Agro-Marine
2005		FEBS Letters	1	0014-5793	issn	Global	ETC					SCI	SCIE			Elsevier BV		Medicine Health	Natural Science	Medicine Health	Natural Science			Engineering																									623
2009		FEBS Letters	1	0014-5793	issn	Global	ETC					SCI	SCIE			Elsevier BV		Medicine Health	Natural Science	Medicine Health	Natural Science			Engineering																									623
2011		FEBS Letters	1	0014-5793	issn	Global	ETC					SCI	SCIE			Elsevier BV		Medicine Health	Natural Science	Medicine Health	Natural Science			Engineering																									623
1999		Transactions of the Faraday Society	1	0014-7672	issn	Global	ETC					ETC								Medicine Health
2002		Transactions of the Faraday Society	1	0014-7672	issn	Global	ETC					ETC								Medicine Health
2001		Farmaceuticky Obzor	1	0014-8172	issn	Global	ETC					SCI				Vydavatelstvo Herba					Natural Science
2007		FARMACO	1	0014-827X	issn	Global	ETC					SCI				Elsevier France, Editions Scientifiques et Medicales		Medicine Health		Medicine Health			Social Science																										3
2003		FEDERAL RESERVE BANK	7	0014-9187	issn	Global	ETC					SCI	SSCI			Federal Reserve Bank of St. Louis		Social Science					Social Science	Engineering																									1
2009		FEDERAL RESERVE BANK	4	0014-9187	issn	Global	ETC					SCI	SSCI			Federal Reserve Bank of St. Louis		Social Science					Social Science	Engineering																									1
2006		FEDERAL RESERVE BANK	3	0014-9187	issn	Global	ETC					SCI	SSCI			Federal Reserve Bank of St. Louis		Social Science					Social Science	Engineering																									1
2011		FEDERAL RESERVE BANK	2	0014-9187	issn	Global	ETC					SCI	SSCI			Federal Reserve Bank of St. Louis		Social Science					Social Science	Engineering																									1
2005		FEDERAL RESERVE BANK	1	0014-9187	issn	Global	ETC					SCI	SSCI			Federal Reserve Bank of St. Louis		Social Science					Social Science	Engineering																									1
2007		FEDERAL RESERVE BANK	1	0014-9187	issn	Global	ETC					SCI	SSCI			Federal Reserve Bank of St. Louis		Social Science					Social Science	Engineering																									1
2010		FEDERAL RESERVE BANK	1	0014-9187	issn	Global	ETC					SCI	SSCI			Federal Reserve Bank of St. Louis		Social Science					Social Science	Engineering																									1
2011		Fieldiana Zoology	1	0015-0754	issn	Global	ETC					SCI				Field Museum				Medicine Health						Agro-Marine												Zoology
1999		J FISH RES BOARD CAN	3	0015-296X	issn	Global	ETC					ETC						Agro-Marine	Natural Science	Medicine Health	Natural Science					Agro-Marine
2004		J FISH RES BOARD CAN	3	0015-296X	issn	Global	ETC					ETC						Agro-Marine	Natural Science	Medicine Health	Natural Science					Agro-Marine
2007		J FISH RES BOARD CAN	3	0015-296X	issn	Global	ETC					ETC						Agro-Marine	Natural Science	Medicine Health	Natural Science					Agro-Marine
2000		J FISH RES BOARD CAN	2	0015-296X	issn	Global	ETC					ETC						Agro-Marine	Natural Science	Medicine Health	Natural Science					Agro-Marine
2010		J FISH RES BOARD CAN	2	0015-296X	issn	Global	ETC					ETC						Agro-Marine	Natural Science	Medicine Health	Natural Science					Agro-Marine
2002		J FISH RES BOARD CAN	1	0015-296X	issn	Global	ETC					ETC						Agro-Marine	Natural Science	Medicine Health	Natural Science					Agro-Marine
2005		J FISH RES BOARD CAN	1	0015-296X	issn	Global	ETC					ETC						Agro-Marine	Natural Science	Medicine Health	Natural Science					Agro-Marine
2006		J FISH RES BOARD CAN	1	0015-296X	issn	Global	ETC					ETC						Agro-Marine	Natural Science	Medicine Health	Natural Science					Agro-Marine
2008		J FISH RES BOARD CAN	1	0015-296X	issn	Global	ETC					ETC						Agro-Marine	Natural Science	Medicine Health	Natural Science					Agro-Marine
2005		Fishery Technology	1	0015-3001	issn	Global	OAJ	DOAJ				SCI				Society of Fisheries Technologists (India)	India				Natural Science		Social Science			Agro-Marine												Zoology			Aquaculture. Fisheries. Angling	Agriculture
2000		Fizika Metallov i Metallovedenie	1	0015-3230	issn	Global	ETC					SCI				Izdatel'stvo Nauka				Medicine Health	Natural Science							Astronomy		Chemical
2006		Florida Entomologist	1	0015-4040	issn	Global	OAJ	DOAJ				SCI	SCIE			Florida Entomological Society	United States	Natural Science			Natural Science			Engineering		Agro-Marine															Zoology	Science							21
2010		Florida Entomologist	1	0015-4040	issn	Global	OAJ	DOAJ				SCI	SCIE			Florida Entomological Society	United States	Natural Science			Natural Science			Engineering		Agro-Marine															Zoology	Science							21
2008		Folia Morphologica	1	0015-5659	issn	Global	ETC					SCI	SCIE			Wydawnictwo Via Medica				Medicine Health				Engineering											Medical
2009		Folia Morphologica	1	0015-5659	issn	Global	ETC					SCI	SCIE			Wydawnictwo Via Medica				Medicine Health				Engineering											Medical
2010		Folia Morphologica	1	0015-5659	issn	Global	ETC					SCI	SCIE			Wydawnictwo Via Medica				Medicine Health				Engineering											Medical
2007		Folia Pharmacologica Japonica	1	0015-5691	issn	Global	ETC					SCI				Nihon Yakuri Gakkai Henshuubu				Medicine Health															Medical
2005		Nihon Yakurigaku Zasshi	1	0015-5691	issn	Global	ETC					SCI				Nihon Yakuri Gakkai Henshuubu				Medicine Health															Medical
1998		FOOD TECHNOLOGY	1	0015-6639	issn	Global	ETC					SCI	SCIE			Institute of Food Technologists								Engineering																									2
1999		FOOD TECHNOLOGY	1	0015-6639	issn	Global	ETC					SCI	SCIE			Institute of Food Technologists								Engineering																									2
2011		FOOD TECHNOLOGY	1	0015-6639	issn	Global	ETC					SCI	SCIE			Institute of Food Technologists								Engineering																									2
2010		FOOD TECHNOLOGY	1	0015-6639	issn	Global	ETC					SCI	SCIE			Institute of Food Technologists								Engineering																									2
2008		Forest Products Journal	7	0015-7473	issn	Global	ETC					SCI	SCIE			Forest Products Society		Agro-Marine	Natural Science		Natural Science			Engineering		Agro-Marine																							39
2003		Forest Products Journal	4	0015-7473	issn	Global	ETC					SCI	SCIE			Forest Products Society		Agro-Marine	Natural Science		Natural Science			Engineering		Agro-Marine																							39
2001		Forest Products Journal	2	0015-7473	issn	Global	ETC					SCI	SCIE			Forest Products Society		Agro-Marine	Natural Science		Natural Science			Engineering		Agro-Marine																							39
1998		Forest Products Journal	1	0015-7473	issn	Global	ETC					SCI	SCIE			Forest Products Society		Agro-Marine	Natural Science		Natural Science			Engineering		Agro-Marine																							39
2002		Forest Products Journal	1	0015-7473	issn	Global	ETC					SCI	SCIE			Forest Products Society		Agro-Marine	Natural Science		Natural Science			Engineering		Agro-Marine																							39
2004		Forest Products Journal	1	0015-7473	issn	Global	ETC					SCI	SCIE			Forest Products Society		Agro-Marine	Natural Science		Natural Science			Engineering		Agro-Marine																							39
2006		Forest Products Journal	1	0015-7473	issn	Global	ETC					SCI	SCIE			Forest Products Society		Agro-Marine	Natural Science		Natural Science			Engineering		Agro-Marine																							39
2007		Forest Products Journal	1	0015-7473	issn	Global	ETC					SCI	SCIE			Forest Products Society		Agro-Marine	Natural Science		Natural Science			Engineering		Agro-Marine																							39
1999		Fukuoka Acta Medica	1	0016254X	issn	Global	ETC					ETC									Natural Science
2000		Fukuoka Acta Medica	1	0016254X	issn	Global	ETC					ETC									Natural Science
2003		Fukuoka Acta Medica	1	0016254X	issn	Global	ETC					ETC									Natural Science
2009		Fukuoka Acta Medica	1	0016254X	issn	Global	ETC					ETC									Natural Science
2011		GASTROENTEROLOGY	15	0016-5085	issn	Global	ETC					SCI	SCIE			W.B. Saunders Co.		Medicine Health		Medicine Health				Engineering											Medical														783
2010		Gastrointestinal Endoscopy	1	0016-5107	issn	Global	ETC					SCI	SCIE			Mosby, Inc.		Medicine Health		Medicine Health				Engineering																									571
2003		Geochimica et Cosmochimica Acta	3	0016-7037	issn	Global	ETC					SCI	SCIE			Pergamon		Natural Science			Natural Science			Engineering																									201
2004		Geochimica et Cosmochimica Acta	1	0016-7037	issn	Global	ETC					SCI	SCIE			Pergamon		Natural Science			Natural Science			Engineering																									201
2006		Geochimica et Cosmochimica Acta	1	0016-7037	issn	Global	ETC					SCI	SCIE			Pergamon		Natural Science			Natural Science			Engineering																									201
2011		Geochimica et Cosmochimica Acta	1	0016-7037	issn	Global	ETC					SCI	SCIE			Pergamon		Natural Science			Natural Science			Engineering																									201
2004		GEOLOGICAL MAGAZINE	3	0016-7568	issn	Global	ETC					SCI	SCIE			Cambridge University Press		Natural Science	Medicine Health	Medicine Health	Natural Science			Engineering																									4
2008		GEOLOGICAL MAGAZINE	3	0016-7568	issn	Global	ETC					SCI	SCIE			Cambridge University Press		Natural Science	Medicine Health	Medicine Health	Natural Science			Engineering																									4
2007		GEOLOGICAL MAGAZINE	2	0016-7568	issn	Global	ETC					SCI	SCIE			Cambridge University Press		Natural Science	Medicine Health	Medicine Health	Natural Science			Engineering																									4
2000		GEOLOGICAL MAGAZINE	1	0016-7568	issn	Global	ETC					SCI	SCIE			Cambridge University Press		Natural Science	Medicine Health	Medicine Health	Natural Science			Engineering																									4
2002		GEOLOGICAL MAGAZINE	1	0016-7568	issn	Global	ETC					SCI	SCIE			Cambridge University Press		Natural Science	Medicine Health	Medicine Health	Natural Science			Engineering																									4
2003		GEOLOGICAL MAGAZINE	1	0016-7568	issn	Global	ETC					SCI	SCIE			Cambridge University Press		Natural Science	Medicine Health	Medicine Health	Natural Science			Engineering																									4
2010		GEOLOGICAL MAGAZINE	1	0016-7568	issn	Global	ETC					SCI	SCIE			Cambridge University Press		Natural Science	Medicine Health	Medicine Health	Natural Science			Engineering																									4
2011		GEOLOGICAL MAGAZINE	1	0016-7568	issn	Global	ETC					SCI	SCIE			Cambridge University Press		Natural Science	Medicine Health	Medicine Health	Natural Science			Engineering																									4
1999		J GEOLOGICAL SOC JAP	3	0016-7630	issn	Global	OAJ	DOAJ				SCI				Nihon Chishitsu Gakkai	Japan						Social Science																		Geology	Science
2008		J GEOLOGICAL SOC JAP	3	0016-7630	issn	Global	OAJ	DOAJ				SCI				Nihon Chishitsu Gakkai	Japan						Social Science																		Geology	Science
2002		J GEOLOGICAL SOC JAP	2	0016-7630	issn	Global	OAJ	DOAJ				SCI				Nihon Chishitsu Gakkai	Japan						Social Science																		Geology	Science
2004		J GEOLOGICAL SOC JAP	2	0016-7630	issn	Global	OAJ	DOAJ				SCI				Nihon Chishitsu Gakkai	Japan						Social Science																		Geology	Science
1997		J GEOLOGICAL SOC JAP	1	0016-7630	issn	Global	OAJ	DOAJ				SCI				Nihon Chishitsu Gakkai	Japan						Social Science																		Geology	Science
1998		J GEOLOGICAL SOC JAP	1	0016-7630	issn	Global	OAJ	DOAJ				SCI				Nihon Chishitsu Gakkai	Japan						Social Science																		Geology	Science
2000		J GEOLOGICAL SOC JAP	1	0016-7630	issn	Global	OAJ	DOAJ				SCI				Nihon Chishitsu Gakkai	Japan						Social Science																		Geology	Science
2003		J GEOLOGICAL SOC JAP	1	0016-7630	issn	Global	OAJ	DOAJ				SCI				Nihon Chishitsu Gakkai	Japan						Social Science																		Geology	Science
2010		J GEOLOGICAL SOC JAP	1	0016-7630	issn	Global	OAJ	DOAJ				SCI				Nihon Chishitsu Gakkai	Japan						Social Science																		Geology	Science
2011		J GEOLOGICAL SOC JAP	1	0016-7630	issn	Global	OAJ	DOAJ				SCI				Nihon Chishitsu Gakkai	Japan						Social Science																		Geology	Science
2001		Geologiska Foreningens i Stockholm Forhandlingar	1	0016786X	issn	Global	ETC					ETC														Agro-Marine												Zoology
2004		Geologiska Foreningens i Stockholm Forhandlingar	1	0016786X	issn	Global	ETC					ETC														Agro-Marine												Zoology
2005		Geologiska Foreningens i Stockholm Forhandlingar	1	0016786X	issn	Global	ETC					ETC														Agro-Marine												Zoology
2003		Geophysical Prospecting	1	0016-8025	issn	Global	ETC					SCI	SCIE			Wiley-Blackwell Publishing Ltd.		Natural Science			Natural Science			Engineering																									16
2004		GERIATRICS	1	0016-867X	issn	Global	ETC					SCI				Advanstar Communications, Inc.		Medicine Health		Medicine Health
1999		Giornale Botanico Italiano	1	0017-0070	issn	Global	ETC					ETC								Medicine Health						Agro-Marine												Zoology
2002		Giornale Botanico Italiano	1	0017-0070	issn	Global	ETC					ETC								Medicine Health						Agro-Marine												Zoology
2004		Hawaii Medical Journal	2	0017-8594	issn	Global	ETC					ETC						Medicine Health	Natural Science	Medicine Health	Natural Science		Social Science			Agro-Marine									Medical			Zoology
2007		HEADACHE	2	0017-8748	issn	Global	ETC					SCI	SCIE			Wiley-Blackwell Publishing, Inc.		Medicine Health	Natural Science	Medicine Health	Natural Science			Engineering					Bioscience						Medical														37
2011		International Journal of Heat and Mass Transfer	3	0017-9310	issn	Global	ETC					SCI	SCIE			Pergamon		Engineering						Engineering																									554
2001		International Journal of Heat and Mass Transfer	2	0017-9310	issn	Global	ETC					SCI	SCIE			Pergamon		Engineering						Engineering																									554
2006		International Journal of Heat and Mass Transfer	1	0017-9310	issn	Global	ETC					SCI	SCIE			Pergamon		Engineering						Engineering																									554
2009		International Journal of Heat and Mass Transfer	1	0017-9310	issn	Global	ETC					SCI	SCIE			Pergamon		Engineering						Engineering																									554
2010		International Journal of Heat and Mass Transfer	1	0017-9310	issn	Global	ETC					SCI	SCIE			Pergamon		Engineering						Engineering																									554
2009		Proceedings of the Helminthological Society of Washington	2	0018-0130	issn	Global	ETC					ETC								Medicine Health						Agro-Marine												Zoology
2008		Proceedings of the Helminthological Society of Washington	1	0018-0130	issn	Global	ETC					ETC								Medicine Health						Agro-Marine												Zoology
2010		Helvetica Physica Acta	3	0018-0238	issn	Global	ETC					ETC						Natural Science	Medicine Health	Medicine Health	Natural Science		Social Science																										2
2002		Helvetica Physica Acta	1	0018-0238	issn	Global	ETC					ETC						Natural Science	Medicine Health	Medicine Health	Natural Science		Social Science																										2
2006		Helvetica Physica Acta	1	0018-0238	issn	Global	ETC					ETC						Natural Science	Medicine Health	Medicine Health	Natural Science		Social Science																										2
2008		Helvetica Physica Acta	1	0018-0238	issn	Global	ETC					ETC						Natural Science	Medicine Health	Medicine Health	Natural Science		Social Science																										2
2011		Helvetica Physica Acta	1	0018-0238	issn	Global	ETC					ETC						Natural Science	Medicine Health	Medicine Health	Natural Science		Social Science																										2
2007		Herba Polonica	1	0018-0599	issn	Global	ETC					SCI				Instytut Roslin i Przetworow Zielarskich				Medicine Health
2001		Herpetological Review	1	0018084X	issn	Global	ETC					ETC								Medicine Health						Agro-Marine												Zoology
1998		High Temperatures - High Pressures	1	0018-1544	issn	Global	ETC					SCI	SCIE			Old City Publishing, Inc.								Engineering
1999		High Temperatures - High Pressures	1	0018-1544	issn	Global	ETC					SCI	SCIE			Old City Publishing, Inc.								Engineering
2001		High Temperatures - High Pressures	1	0018-1544	issn	Global	ETC					SCI	SCIE			Old City Publishing, Inc.								Engineering
2008		High Temperatures - High Pressures	1	0018-1544	issn	Global	ETC					SCI	SCIE			Old City Publishing, Inc.								Engineering
2010		Hiroshima Journal of Medical Sciences	2	0018-2052	issn	Global	ETC					SCI				Hiroshima University, School of Medicine				Medicine Health	Natural Science					Agro-Marine									Medical			Zoology
1999		Hiroshima Journal of Medical Sciences	1	0018-2052	issn	Global	ETC					SCI				Hiroshima University, School of Medicine				Medicine Health	Natural Science					Agro-Marine									Medical			Zoology
2003		Hiroshima Journal of Medical Sciences	1	0018-2052	issn	Global	ETC					SCI				Hiroshima University, School of Medicine				Medicine Health	Natural Science					Agro-Marine									Medical			Zoology
2005		Hiroshima Journal of Medical Sciences	1	0018-2052	issn	Global	ETC					SCI				Hiroshima University, School of Medicine				Medicine Health	Natural Science					Agro-Marine									Medical			Zoology
2006		Hiroshima Journal of Medical Sciences	1	0018-2052	issn	Global	ETC					SCI				Hiroshima University, School of Medicine				Medicine Health	Natural Science					Agro-Marine									Medical			Zoology
2008		Hiroshima Journal of Medical Sciences	1	0018-2052	issn	Global	ETC					SCI				Hiroshima University, School of Medicine				Medicine Health	Natural Science					Agro-Marine									Medical			Zoology
2010		IBM Journal of Research and Development	1	0018-8646	issn	Global	ETC					SCI	SCIE			I B M Corp.		Engineering						Engineering																									1
2009		IEEE COMPUT	7	0018-9162	issn	Global	ETC					SCI	SCIE			Institute of Electrical and Electronics Engineers		Engineering						Engineering																									18
2006		IEEE COMPUT	6	0018-9162	issn	Global	ETC					SCI	SCIE			Institute of Electrical and Electronics Engineers		Engineering						Engineering																									18
2004		IEEE COMPUT	5	0018-9162	issn	Global	ETC					SCI	SCIE			Institute of Electrical and Electronics Engineers		Engineering						Engineering																									18
2010		IEEE COMPUT	5	0018-9162	issn	Global	ETC					SCI	SCIE			Institute of Electrical and Electronics Engineers		Engineering						Engineering																									18
2007		IEEE COMPUT	5	0018-9162	issn	Global	ETC					SCI	SCIE			Institute of Electrical and Electronics Engineers		Engineering						Engineering																									18
2008		IEEE COMPUT	5	0018-9162	issn	Global	ETC					SCI	SCIE			Institute of Electrical and Electronics Engineers		Engineering						Engineering																									18
1998		IEEE COMPUT	4	0018-9162	issn	Global	ETC					SCI	SCIE			Institute of Electrical and Electronics Engineers		Engineering						Engineering																									18
2003		IEEE COMPUT	4	0018-9162	issn	Global	ETC					SCI	SCIE			Institute of Electrical and Electronics Engineers		Engineering						Engineering																									18
2000		IEEE COMPUT	3	0018-9162	issn	Global	ETC					SCI	SCIE			Institute of Electrical and Electronics Engineers		Engineering						Engineering																									18
2001		IEEE COMPUT	3	0018-9162	issn	Global	ETC					SCI	SCIE			Institute of Electrical and Electronics Engineers		Engineering						Engineering																									18
2002		IEEE COMPUT	3	0018-9162	issn	Global	ETC					SCI	SCIE			Institute of Electrical and Electronics Engineers		Engineering						Engineering																									18
2005		IEEE COMPUT	3	0018-9162	issn	Global	ETC					SCI	SCIE			Institute of Electrical and Electronics Engineers		Engineering						Engineering																									18
1999		IEEE COMPUT	2	0018-9162	issn	Global	ETC					SCI	SCIE			Institute of Electrical and Electronics Engineers		Engineering						Engineering																									18
2011		IEEE COMPUT	2	0018-9162	issn	Global	ETC					SCI	SCIE			Institute of Electrical and Electronics Engineers		Engineering						Engineering																									18
1997		IEEE COMPUT	1	0018-9162	issn	Global	ETC					SCI	SCIE			Institute of Electrical and Electronics Engineers		Engineering						Engineering																									18
2000		IEEE Journal of Solid-State Circuits	1	0018-9200	issn	Global	ETC					SCI	SCIE			Institute of Electrical and Electronics Engineers		Engineering						Engineering																									309
1998		Proceedings of the IEEE	2	0018-9219	issn	Global	ETC					SCI	SCIE			Institute of Electrical and Electronics Engineers		Engineering						Engineering																									26
2010		IEEE Transactions on Antennas and Propagation	2	0018926X	issn	Global	ETC					ETC									Natural Science							Astronomy
2008		IEEE Transactions on Antennas and Propagation	1	0018926X	issn	Global	ETC					ETC									Natural Science							Astronomy
2009		IEEE Transactions on Antennas and Propagation	1	0018926X	issn	Global	ETC					ETC									Natural Science							Astronomy
2001		IEEE Transactions on Automatic Control	1	0018-9286	issn	Global	ETC					SCI	SCIE			Institute of Electrical and Electronics Engineers		Engineering						Engineering																									171
2002		IEEE Transactions on Automatic Control	1	0018-9286	issn	Global	ETC					SCI	SCIE			Institute of Electrical and Electronics Engineers		Engineering						Engineering																									171
2003		IEEE Transactions on Automatic Control	1	0018-9286	issn	Global	ETC					SCI	SCIE			Institute of Electrical and Electronics Engineers		Engineering						Engineering																									171
2004		IEEE Transactions on Automatic Control	1	0018-9286	issn	Global	ETC					SCI	SCIE			Institute of Electrical and Electronics Engineers		Engineering						Engineering																									171
2008		IEEE Transactions on Automatic Control	1	0018-9286	issn	Global	ETC					SCI	SCIE			Institute of Electrical and Electronics Engineers		Engineering						Engineering																									171
2010		IEEE Transactions on Computers	2	0018-9340	issn	Global	ETC					SCI	SCIE			Institute of Electrical and Electronics Engineers		Engineering						Engineering																									124
2001		IEEE Transactions on Computers	1	0018-9340	issn	Global	ETC					SCI	SCIE			Institute of Electrical and Electronics Engineers		Engineering						Engineering																									124
2002		IEEE Transactions on Computers	1	0018-9340	issn	Global	ETC					SCI	SCIE			Institute of Electrical and Electronics Engineers		Engineering						Engineering																									124
2003		IEEE Transactions on Computers	1	0018-9340	issn	Global	ETC					SCI	SCIE			Institute of Electrical and Electronics Engineers		Engineering						Engineering																									124
2004		IEEE Transactions on Computers	1	0018-9340	issn	Global	ETC					SCI	SCIE			Institute of Electrical and Electronics Engineers		Engineering						Engineering																									124
2006		IEEE Transactions on Computers	1	0018-9340	issn	Global	ETC					SCI	SCIE			Institute of Electrical and Electronics Engineers		Engineering						Engineering																									124
2007		IEEE Transactions on Computers	1	0018-9340	issn	Global	ETC					SCI	SCIE			Institute of Electrical and Electronics Engineers		Engineering						Engineering																									124
2008		IEEE Transactions on Computers	1	0018-9340	issn	Global	ETC					SCI	SCIE			Institute of Electrical and Electronics Engineers		Engineering						Engineering																									124
2009		IEEE Transactions on Computers	1	0018-9340	issn	Global	ETC					SCI	SCIE			Institute of Electrical and Electronics Engineers		Engineering						Engineering																									124
2002		IEEE Transactions on Electron Devices	1	0018-9383	issn	Global	ETC					SCI	SCIE			Institute of Electrical and Electronics Engineers		Engineering						Engineering																									451
2006		IEEE Transactions on Electron Devices	1	0018-9383	issn	Global	ETC					SCI	SCIE			Institute of Electrical and Electronics Engineers		Engineering						Engineering																									451
2007		IEEE Transactions on Electron Devices	1	0018-9383	issn	Global	ETC					SCI	SCIE			Institute of Electrical and Electronics Engineers		Engineering						Engineering																									451
2011		IEEE Transactions on Engineering Management	1	0018-9391	issn	Global	ETC					SCI	SSCI			Institute of Electrical and Electronics Engineers		Engineering	Social Science				Social Science	Engineering																									29
2010		IEEE Transactions on Information Theory	2	0018-9448	issn	Global	ETC					SCI	SCIE			Institute of Electrical and Electronics Engineers		Engineering			Natural Science			Engineering				Astronomy																					122
2003		IEEE Transactions on Information Theory	1	0018-9448	issn	Global	ETC					SCI	SCIE			Institute of Electrical and Electronics Engineers		Engineering			Natural Science			Engineering				Astronomy																					122
2007		IEEE Transactions on Information Theory	1	0018-9448	issn	Global	ETC					SCI	SCIE			Institute of Electrical and Electronics Engineers		Engineering			Natural Science			Engineering				Astronomy																					122
2011		IEEE Transactions on Information Theory	1	0018-9448	issn	Global	ETC					SCI	SCIE			Institute of Electrical and Electronics Engineers		Engineering			Natural Science			Engineering				Astronomy																					122
2008		IEEE Transactions on Instrumentation and Measurement	1	0018-9456	issn	Global	ETC					SCI	SCIE			Institute of Electrical and Electronics Engineers		Engineering						Engineering																									127
1999		IEEE Transactions on Magnetics	2	0018-9464	issn	Global	ETC					SCI	SCIE			Institute of Electrical and Electronics Engineers		Engineering			Natural Science			Engineering				Astronomy																					1431
2007		IEEE Transactions on Magnetics	2	0018-9464	issn	Global	ETC					SCI	SCIE			Institute of Electrical and Electronics Engineers		Engineering			Natural Science			Engineering				Astronomy																					1431
1998		IEEE Transactions on Magnetics	1	0018-9464	issn	Global	ETC					SCI	SCIE			Institute of Electrical and Electronics Engineers		Engineering			Natural Science			Engineering				Astronomy																					1431
2001		IEEE Transactions on Magnetics	1	0018-9464	issn	Global	ETC					SCI	SCIE			Institute of Electrical and Electronics Engineers		Engineering			Natural Science			Engineering				Astronomy																					1431
2003		IEEE Transactions on Magnetics	1	0018-9464	issn	Global	ETC					SCI	SCIE			Institute of Electrical and Electronics Engineers		Engineering			Natural Science			Engineering				Astronomy																					1431
2004		IEEE Transactions on Magnetics	1	0018-9464	issn	Global	ETC					SCI	SCIE			Institute of Electrical and Electronics Engineers		Engineering			Natural Science			Engineering				Astronomy																					1431
2006		IEEE Transactions on Magnetics	1	0018-9464	issn	Global	ETC					SCI	SCIE			Institute of Electrical and Electronics Engineers		Engineering			Natural Science			Engineering				Astronomy																					1431
2000		IEEE Transactions on Microwave Theory and Techniques	1	0018-9480	issn	Global	ETC					SCI	SCIE			Institute of Electrical and Electronics Engineers		Engineering						Engineering																									318
2003		IEEE Transactions on Microwave Theory and Techniques	1	0018-9480	issn	Global	ETC					SCI	SCIE			Institute of Electrical and Electronics Engineers		Engineering						Engineering																									318
2008		IEEE Transactions on Microwave Theory and Techniques	1	0018-9480	issn	Global	ETC					SCI	SCIE			Institute of Electrical and Electronics Engineers		Engineering						Engineering																									318
1999		IEEE Transactions on Nuclear Science	1	0018-9499	issn	Global	ETC					SCI	SCIE			Institute of Electrical and Electronics Engineers		Engineering		Medicine Health	Natural Science			Engineering				Astronomy							Medical														223
2011		IEEE Transactions on Vehicular Technology	1	0018-9545	issn	Global	ETC					SCI	SCIE			Institute of Electrical and Electronics Engineers		Engineering						Engineering																									436
1997		Acta Biochimica et Biophysica Academiae Scientiarum Hungaricae	1	0019-3879	issn	Global	ETC					ETC
2003		Indian Dairyman	1	0019-4603	issn	Global	ETC					SCI				Indian Dairy Association				Medicine Health
2001		Indian Food Packer	1	0019-4808	issn	Global	ETC					SCI				All India Food Preservers' Association							Social Science
2008		Indian Journal of Cancer	2	0019509X	issn	Global	ETC					ETC								Medicine Health	Natural Science														Medical
2002		Indian Journal of Cancer	1	0019509X	issn	Global	ETC					ETC								Medicine Health	Natural Science														Medical
2005		Indian Journal of Cancer	1	0019509X	issn	Global	ETC					ETC								Medicine Health	Natural Science														Medical
2009		Indian Journal of Genetics and Plant Breeding	1	0019-5200	issn	Global	ETC					SCI	SCIE			Indian Society of Genetics and Plant Breeding					Natural Science			Engineering					Bioscience
2006		Indian Journal of Horticulture	1	0019-5251	issn	Global	ETC					ETC									Natural Science
2007		Indian Journal of Poultry Science	1	0019-5529	issn	Global	ETC					SCI				Indian Poultry Science Association					Natural Science					Agro-Marine												Zoology
2007		Indian Pediatrics	2	0019-6061	issn	Global	OAJ	DOAJ				SCI	SCIE			Indian Academy of Pediatrics	India	Medicine Health		Medicine Health				Engineering											Medical						Pediatrics	Medicine
2000		Indian Pediatrics	1	0019-6061	issn	Global	OAJ	DOAJ				SCI	SCIE			Indian Academy of Pediatrics	India	Medicine Health		Medicine Health				Engineering											Medical						Pediatrics	Medicine
2008		Indian Pediatrics	1	0019-6061	issn	Global	OAJ	DOAJ				SCI	SCIE			Indian Academy of Pediatrics	India	Medicine Health		Medicine Health				Engineering											Medical						Pediatrics	Medicine
2011		IND LABOR RELAT REV	1	0019-7939	issn	Global	ETC					SCI	SSCI			Cornell University, New York State School of Industrial and Labor Relations		Social Science	Medicine Health	Medicine Health			Social Science	Engineering																									3
2002		Industrial Health	1	0019-8366	issn	Global	OAJ	DOAJ				SCI	SCIE			Roudou Anzen Eisei Sougou Kenkyujo	Japan	Medicine Health	Natural Science	Medicine Health	Natural Science			Engineering																	Industrial medicine. Industrial hygiene	Special situations and conditions	Internal medicine	Medicine					81
2003		Industrial Health	1	0019-8366	issn	Global	OAJ	DOAJ				SCI	SCIE			Roudou Anzen Eisei Sougou Kenkyujo	Japan	Medicine Health	Natural Science	Medicine Health	Natural Science			Engineering																	Industrial medicine. Industrial hygiene	Special situations and conditions	Internal medicine	Medicine					81
2004		Industrial Health	1	0019-8366	issn	Global	OAJ	DOAJ				SCI	SCIE			Roudou Anzen Eisei Sougou Kenkyujo	Japan	Medicine Health	Natural Science	Medicine Health	Natural Science			Engineering																	Industrial medicine. Industrial hygiene	Special situations and conditions	Internal medicine	Medicine					81
2009		Industrial Health	1	0019-8366	issn	Global	OAJ	DOAJ				SCI	SCIE			Roudou Anzen Eisei Sougou Kenkyujo	Japan	Medicine Health	Natural Science	Medicine Health	Natural Science			Engineering																	Industrial medicine. Industrial hygiene	Special situations and conditions	Internal medicine	Medicine					81
2003		Infection and Immunity	1	0019-9567	issn	Global	ETC					SCI	SCIE			American Society for Microbiology		Medicine Health	Natural Science	Medicine Health	Natural Science			Engineering																									116
2007		Infection and Immunity	1	0019-9567	issn	Global	ETC					SCI	SCIE			American Society for Microbiology		Medicine Health	Natural Science	Medicine Health	Natural Science			Engineering																									116
2009		Infection and Immunity	1	0019-9567	issn	Global	ETC					SCI	SCIE			American Society for Microbiology		Medicine Health	Natural Science	Medicine Health	Natural Science			Engineering																									116
2004		Information Processing Letters	2	0020-0190	issn	Global	ETC					SCI	SCIE			Elsevier BV		Engineering						Engineering																									162
2011		Information Processing Letters	2	0020-0190	issn	Global	ETC					SCI	SCIE			Elsevier BV		Engineering						Engineering																									162
2005		Information Processing Letters	1	0020-0190	issn	Global	ETC					SCI	SCIE			Elsevier BV		Engineering						Engineering																									162
2006		Information Processing Letters	1	0020-0190	issn	Global	ETC					SCI	SCIE			Elsevier BV		Engineering						Engineering																									162
2010		INJURY	3	0020-1383	issn	Global	ETC					SCI	SCIE			Elsevier Ltd		Medicine Health	Natural Science	Medicine Health	Natural Science			Engineering					Bioscience						Medical														24
2006		INJURY	1	0020-1383	issn	Global	ETC					SCI	SCIE			Elsevier Ltd		Medicine Health	Natural Science	Medicine Health	Natural Science			Engineering					Bioscience						Medical														24
1997		INORG CHIM ACTA	1	0020-1693	issn	Global	ETC					SCI	SCIE			Elsevier BV		Natural Science			Natural Science			Engineering																									162
2001		Archives de l'Institut Pasteur de Tunis	1	0020-2509	issn	Global	ETC					SCI				Institut Pasteur de Tunis				Medicine Health	Natural Science					Agro-Marine			Bioscience						Medical			Zoology
2002		Proceedings of the Institution of Electrical Engineers	2	0020-3270	issn	Global	ETC					ETC								Medicine Health
2009		Proceedings of the Institution of Electrical Engineers	1	0020-3270	issn	Global	ETC					ETC								Medicine Health
2007		Proceedings of the Institution of Electrical Engineers	1	0020-3270	issn	Global	ETC					ETC								Medicine Health
2006		International Journal of Cancer	2	0020-7136	issn	Global	ETC					SCI	SCIE			John Wiley & Sons, Inc.		Medicine Health	Natural Science	Medicine Health	Natural Science			Engineering		Agro-Marine			Bioscience						Medical			Zoology											250
2009		International Journal of Cancer	2	0020-7136	issn	Global	ETC					SCI	SCIE			John Wiley & Sons, Inc.		Medicine Health	Natural Science	Medicine Health	Natural Science			Engineering		Agro-Marine			Bioscience						Medical			Zoology											250
2004		International Journal of Cancer	1	0020-7136	issn	Global	ETC					SCI	SCIE			John Wiley & Sons, Inc.		Medicine Health	Natural Science	Medicine Health	Natural Science			Engineering		Agro-Marine			Bioscience						Medical			Zoology											250
2008		International Journal of Cancer	1	0020-7136	issn	Global	ETC					SCI	SCIE			John Wiley & Sons, Inc.		Medicine Health	Natural Science	Medicine Health	Natural Science			Engineering		Agro-Marine			Bioscience						Medical			Zoology											250
2010		International Journal of Cancer	1	0020-7136	issn	Global	ETC					SCI	SCIE			John Wiley & Sons, Inc.		Medicine Health	Natural Science	Medicine Health	Natural Science			Engineering		Agro-Marine			Bioscience						Medical			Zoology											250
2008		International Journal of Engineering Science	2	0020-7225	issn	Global	ETC					SCI	SCIE			Elsevier Inc.		Natural Science			Natural Science			Engineering				Astronomy																					28
2011		IJES	1	0020-7225	issn	Global	ETC					SCI	SCIE			Elsevier Inc.		Natural Science			Natural Science			Engineering				Astronomy																					28
2002		International Journal of Game Theory	2	0020-7276	issn	Global	ETC					SCI	SSCI			Springer		Social Science					Social Science	Engineering																									8
2005		International Journal of Game Theory	2	0020-7276	issn	Global	ETC					SCI	SSCI			Springer		Social Science					Social Science	Engineering																									8
2010		International Journal of Game Theory	2	0020-7276	issn	Global	ETC					SCI	SSCI			Springer		Social Science					Social Science	Engineering																									8
2004		International Journal of Game Theory	1	0020-7276	issn	Global	ETC					SCI	SSCI			Springer		Social Science					Social Science	Engineering																									8
2011		International Journal of Game Theory	1	0020-7276	issn	Global	ETC					SCI	SSCI			Springer		Social Science					Social Science	Engineering																									8
2005		INT J GYNECOL OBSTET	1	0020-7292	issn	Global	ETC					SCI	SCIE			Elsevier Ireland Ltd				Medicine Health				Engineering											Medical														64
2011		International Journal of Insect Morphology and Embryology	1	0020-7322	issn	Global	ETC					ETC						Natural Science			Natural Science		Social Science																										1
2003		International Journal of Mass Spectrometry and Ion Physics	3	0020-7381	issn	Global	ETC					ETC
2001		International Journal of Mass Spectrometry and Ion Physics	2	0020-7381	issn	Global	ETC					ETC
2000		International Journal of Mass Spectrometry and Ion Physics	1	0020-7381	issn	Global	ETC					ETC
2002		International Journal of Mass Spectrometry and Ion Physics	1	0020-7381	issn	Global	ETC					ETC
2009		International Journal of Mechanical Sciences	1	0020-7403	issn	Global	ETC					SCI	SCIE			Pergamon		Engineering						Engineering																									149
1999		International Journal of Neurology	2	0020-7446	issn	Global	ETC					SCI				Fulton Society				Medicine Health															Medical
2002		International Journal for Parasitology	2	0020-7519	issn	Global	ETC					SCI	SCIE			Elsevier Ltd		Medicine Health	Natural Science	Medicine Health	Natural Science			Engineering																									15
2009		International Journal for Parasitology	1	0020-7519	issn	Global	ETC					SCI	SCIE			Elsevier Ltd		Medicine Health	Natural Science	Medicine Health	Natural Science			Engineering																									15
2011		International Journal for Parasitology	1	0020-7519	issn	Global	ETC					SCI	SCIE			Elsevier Ltd		Medicine Health	Natural Science	Medicine Health	Natural Science			Engineering																									15
2003		International Journal of Production Research	1	0020-7543	issn	Global	ETC					SCI	SCIE			Taylor & Francis		Engineering	Social Science				Social Science	Engineering																									261
2005		International Journal of Production Research	1	0020-7543	issn	Global	ETC					SCI	SCIE			Taylor & Francis		Engineering	Social Science				Social Science	Engineering																									261
2006		International Journal of Production Research	1	0020-7543	issn	Global	ETC					SCI	SCIE			Taylor & Francis		Engineering	Social Science				Social Science	Engineering																									261
2004		International Journal of Solids and Structures	2	0020-7683	issn	Global	ETC					SCI	SCIE			Pergamon		Engineering						Engineering																									197
2003		International Journal of Solids and Structures	1	0020-7683	issn	Global	ETC					SCI	SCIE			Pergamon		Engineering						Engineering																									197
2007		International Journal of Solids and Structures	1	0020-7683	issn	Global	ETC					SCI	SCIE			Pergamon		Engineering						Engineering																									197
2008		International Journal of Solids and Structures	1	0020-7683	issn	Global	ETC					SCI	SCIE			Pergamon		Engineering						Engineering																									197
1999		International Journal of Systematic Bacteriology	4	0020-7713	issn	Global	ETC					ETC						Natural Science			Natural Science		Social Science																										29
2000		International Journal of Systematic Bacteriology	3	0020-7713	issn	Global	ETC					ETC						Natural Science			Natural Science		Social Science																										29
2002		International Journal of Systematic Bacteriology	3	0020-7713	issn	Global	ETC					ETC						Natural Science			Natural Science		Social Science																										29
1998		International Journal of Systematic Bacteriology	1	0020-7713	issn	Global	ETC					ETC						Natural Science			Natural Science		Social Science																										29
2001		International Journal of Systematic Bacteriology	1	0020-7713	issn	Global	ETC					ETC						Natural Science			Natural Science		Social Science																										29
2010		International Journal of Systematic Bacteriology	1	0020-7713	issn	Global	ETC					ETC						Natural Science			Natural Science		Social Science																										29
2005		International Journal of Theoretical Physics	1	0020-7748	issn	Global	ETC					SCI	SCIE			Springer New York LLC		Natural Science			Natural Science			Engineering																									62
2007		International Pest Control	1	0020-8256	issn	Global	ETC					SCI				Research Information Ltd.				Medicine Health						Agro-Marine												Zoology
2011		International Shipbuilding Progress	1	0020868X	issn	Global	ETC					ETC									Natural Science								Bioscience
2010		Internationale Revue der Gesamten Hydrobiologie	1	0020-9309	issn	Global	ETC					ETC								Medicine Health	Natural Science					Agro-Marine			Bioscience									Zoology
2000		INVEST RADIOL	1	0020-9996	issn	Global	ETC					SCI	SCIE			Lippincott Williams & Wilkins		Medicine Health		Medicine Health				Engineering																									105
2006		Investigative Radiology	1	0020-9996	issn	Global	ETC					SCI	SCIE			Lippincott Williams & Wilkins		Medicine Health		Medicine Health				Engineering																									105
2007		Iron and Steel Engineer	1	0021-1559	issn	Global	ETC					ETC								Medicine Health
2011		Israel Journal of Botany	1	0021213X	issn	Global	ETC					ETC
2010		JETP Letters	1	0021-3640	issn	Global	ETC					SCI	SCIE			M A I K Nauka - Interperiodica		Natural Science			Natural Science			Engineering																									22
2002		Transactions of the Japan Institute of Metals	1	0021-4434	issn	Global	ETC					ETC						Agro-Marine			Natural Science					Agro-Marine
2004		Transactions of the Japan Institute of Metals	1	0021-4434	issn	Global	ETC					ETC						Agro-Marine			Natural Science					Agro-Marine
2008		Japanese Journal of Allergology	1	0021-4884	issn	Global	ETC					SCI				Japanese Society of Allergology		Medicine Health		Medicine Health															Medical
2004		Japanese Journal of Applied Entomology and Zoology	2	0021-4914	issn	Global	ETC					SCI	SCIE			Japanese Society of Applied Entomology and Zoology		Natural Science			Natural Science			Engineering																									1
1998		Japanese Journal of Applied Entomology and Zoology	1	0021-4914	issn	Global	ETC					SCI	SCIE			Japanese Society of Applied Entomology and Zoology		Natural Science			Natural Science			Engineering																									1
2002		Japanese Journal of Applied Entomology and Zoology	1	0021-4914	issn	Global	ETC					SCI	SCIE			Japanese Society of Applied Entomology and Zoology		Natural Science			Natural Science			Engineering																									1
2005		Japanese Journal of Applied Entomology and Zoology	1	0021-4914	issn	Global	ETC					SCI	SCIE			Japanese Society of Applied Entomology and Zoology		Natural Science			Natural Science			Engineering																									1
2007		Japanese Journal of Applied Entomology and Zoology	1	0021-4914	issn	Global	ETC					SCI	SCIE			Japanese Society of Applied Entomology and Zoology		Natural Science			Natural Science			Engineering																									1
2010		Japanese Journal of Applied Entomology and Zoology	1	0021-4914	issn	Global	ETC					SCI	SCIE			Japanese Society of Applied Entomology and Zoology		Natural Science			Natural Science			Engineering																									1
2010		Japanese Journal of Applied Physics	2	0021-4922	issn	Global	ETC					SCI	SCIE					Natural Science			Natural Science			Engineering																									1156
1998		Japanese Journal of Applied Physics	1	0021-4922	issn	Global	ETC					SCI	SCIE					Natural Science			Natural Science			Engineering																									1156
1999		Japanese Journal of Applied Physics	1	0021-4922	issn	Global	ETC					SCI	SCIE					Natural Science			Natural Science			Engineering																									1156
2002		Japanese Journal of Applied Physics	1	0021-4922	issn	Global	ETC					SCI	SCIE					Natural Science			Natural Science			Engineering																									1156
2003		Japanese Journal of Applied Physics	1	0021-4922	issn	Global	ETC					SCI	SCIE					Natural Science			Natural Science			Engineering																									1156
1994		Japanese Journal of Applied Physics	1	0021-4922	issn	Global	ETC					SCI	SCIE					Natural Science			Natural Science			Engineering																									1156
2004		Japanese Journal of Applied Physics	1	0021-4922	issn	Global	ETC					SCI	SCIE					Natural Science			Natural Science			Engineering																									1156
2005		Japanese Journal of Applied Physics	1	0021-4922	issn	Global	ETC					SCI	SCIE					Natural Science			Natural Science			Engineering																									1156
2008		Japanese Journal of Applied Physics	1	0021-4922	issn	Global	ETC					SCI	SCIE					Natural Science			Natural Science			Engineering																									1156
2009		Japanese Journal of Applied Physics	1	0021-4922	issn	Global	ETC					SCI	SCIE					Natural Science			Natural Science			Engineering																									1156
2011		Japanese Journal of Applied Physics	1	0021-4922	issn	Global	ETC					SCI	SCIE					Natural Science			Natural Science			Engineering																									1156
2003		JPN J APPL PHYS 2	56.5	0021-4922	issn	Global	ETC					SCI	SCIE					Natural Science			Natural Science			Engineering																									1156
2011		JPN J APPL PHYS 2	53.5	0021-4922	issn	Global	ETC					SCI	SCIE					Natural Science			Natural Science			Engineering																									1156
2008		JPN J APPL PHYS 2	48.5	0021-4922	issn	Global	ETC					SCI	SCIE					Natural Science			Natural Science			Engineering																									1156
2009		JPN J APPL PHYS 2	48.5	0021-4922	issn	Global	ETC					SCI	SCIE					Natural Science			Natural Science			Engineering																									1156
2002		JPN J APPL PHYS 2	48	0021-4922	issn	Global	ETC					SCI	SCIE					Natural Science			Natural Science			Engineering																									1156
2004		JPN J APPL PHYS 2	47.5	0021-4922	issn	Global	ETC					SCI	SCIE					Natural Science			Natural Science			Engineering																									1156
2006		JPN J APPL PHYS 2	45.5	0021-4922	issn	Global	ETC					SCI	SCIE					Natural Science			Natural Science			Engineering																									1156
2005		JPN J APPL PHYS 2	45	0021-4922	issn	Global	ETC					SCI	SCIE					Natural Science			Natural Science			Engineering																									1156
2007		JPN J APPL PHYS 2	39.5	0021-4922	issn	Global	ETC					SCI	SCIE					Natural Science			Natural Science			Engineering																									1156
1999		JPN J APPL PHYS 2	37.5	0021-4922	issn	Global	ETC					SCI	SCIE					Natural Science			Natural Science			Engineering																									1156
2010		JPN J APPL PHYS 2	37	0021-4922	issn	Global	ETC					SCI	SCIE					Natural Science			Natural Science			Engineering																									1156
1998		JPN J APPL PHYS 2	36.5	0021-4922	issn	Global	ETC					SCI	SCIE					Natural Science			Natural Science			Engineering																									1156
2000		JPN J APPL PHYS 2	36.5	0021-4922	issn	Global	ETC					SCI	SCIE					Natural Science			Natural Science			Engineering																									1156
2001		JPN J APPL PHYS 2	29.5	0021-4922	issn	Global	ETC					SCI	SCIE					Natural Science			Natural Science			Engineering																									1156
1997		JPN J APPL PHYS 2	3	0021-4922	issn	Global	ETC					SCI	SCIE					Natural Science			Natural Science			Engineering																									1156
2003		Japanese Journal of Ecology	2	0021-5007	issn	Global	ETC					SCI				Nihon Seitai Gakkai				Medicine Health	Natural Science					Agro-Marine			Bioscience									Zoology
2007		Japanese Journal of Ecology	1	0021-5007	issn	Global	ETC					SCI				Nihon Seitai Gakkai				Medicine Health	Natural Science					Agro-Marine			Bioscience									Zoology
2009		Japanese Journal of Medical Science and Biology	1	0021-5112	issn	Global	ETC					ETC						Medicine Health	Natural Science	Medicine Health	Natural Science		Social Science																										2
2008		Japanese Journal of Parasitology	3	0021-5171	issn	Global	ETC					ETC						Medicine Health		Medicine Health						Agro-Marine												Zoology
2010		Japanese Journal of Parasitology	3	0021-5171	issn	Global	ETC					ETC						Medicine Health		Medicine Health						Agro-Marine												Zoology
2001		Japanese Journal of Parasitology	1	0021-5171	issn	Global	ETC					ETC						Medicine Health		Medicine Health						Agro-Marine												Zoology
2007		Japanese Journal of Parasitology	1	0021-5171	issn	Global	ETC					ETC						Medicine Health		Medicine Health						Agro-Marine												Zoology
2011		Japanese Journal of Parasitology	1	0021-5171	issn	Global	ETC					ETC						Medicine Health		Medicine Health						Agro-Marine												Zoology
2007		Nippon Suisan Gakkaishi	1	0021-5392	issn	Global	ETC					SCI	SCIE			Japanese Society of Scientific Fisheries		Agro-Marine								Agro-Marine																							20
2000		J JPN SOC STARCH SCI	2	0021-5406	issn	Global	ETC					ETC
2004		J JPN SOC STARCH SCI	2	0021-5406	issn	Global	ETC					ETC
2002		J JPN SOC STARCH SCI	1	0021-5406	issn	Global	ETC					ETC
2005		J JPN SOC STARCH SCI	1	0021-5406	issn	Global	ETC					ETC
2007		J JPN SOC STARCH SCI	1	0021-5406	issn	Global	ETC					ETC
2008		J JPN SOC STARCH SCI	1	0021-5406	issn	Global	ETC					ETC
1998		Jikeikai Medical Journal	1	0021-6968	issn	Global	ETC					SCI				Jikei University School of Medicine				Medicine Health						Agro-Marine									Medical			Zoology
2009		Jikeikai Medical Journal	1	0021-6968	issn	Global	ETC					SCI				Jikei University School of Medicine				Medicine Health						Agro-Marine									Medical			Zoology
2011		J Pediatr (Rio J)	1	0021-7557	issn	Global	OAJ	DOAJ				SCI	SCIE			Sociedade Brasileira de Pediatria	Brazil	Medicine Health		Medicine Health				Engineering											Medical						Pediatrics	Medicine
2000		J ADVERTISING RES	2	0021-8499	issn	Global	ETC					SCI	SSCI			World Advertising Research Center		Social Science					Social Science	Engineering																									11
1998		BIOKYOWA TECHNICAL R	2	0021-8812	issn	Global	ETC					SCI	SCIE			American Society of Animal Science																																	218
1999		BIOKYOWA TECHNICAL R	1	0021-8812	issn	Global	ETC					SCI	SCIE			American Society of Animal Science																																	218
2000		J ANIM SCI S	2	0021-8812	issn	Global	ETC					SCI	SCIE			American Society of Animal Science																																	218
2009		J ANIM SCI S	1	0021-8812	issn	Global	ETC					SCI	SCIE			American Society of Animal Science																																	218
2005		J ANIM SCI S1	2	0021-8812	issn	Global	ETC					SCI	SCIE			American Society of Animal Science																																	218
2010		J ANIM SCI S1	2	0021-8812	issn	Global	ETC					SCI	SCIE			American Society of Animal Science																																	218
2004		J ANIM SCI S1	1	0021-8812	issn	Global	ETC					SCI	SCIE			American Society of Animal Science																																	218
2006		J ANIM SCI S1	1	0021-8812	issn	Global	ETC					SCI	SCIE			American Society of Animal Science																																	218
1999		J MECH APPL MATH	1	0021-8928	issn	Global	ETC					SCI	SCIE			Pergamon		Natural Science	Engineering		Natural Science			Engineering
2002		J MECH APPL MATH	1	0021-8928	issn	Global	ETC					SCI	SCIE			Pergamon		Natural Science	Engineering		Natural Science			Engineering
2007		J MECH APPL MATH	1	0021-8928	issn	Global	ETC					SCI	SCIE			Pergamon		Natural Science	Engineering		Natural Science			Engineering
2005		J MECH APPL MATH	1	0021-8928	issn	Global	ETC					SCI	SCIE			Pergamon		Natural Science	Engineering		Natural Science			Engineering
2006		J MECH APPL MATH	1	0021-8928	issn	Global	ETC					SCI	SCIE			Pergamon		Natural Science	Engineering		Natural Science			Engineering
2008		J MECH APPL MATH	1	0021-8928	issn	Global	ETC					SCI	SCIE			Pergamon		Natural Science	Engineering		Natural Science			Engineering
1998		J APPL MECH	3	0021-8936	issn	Global	ETC					SCI	SCIE			A S M E International		Engineering						Engineering																									65
2004		J APPL MECH	2	0021-8936	issn	Global	ETC					SCI	SCIE			A S M E International		Engineering						Engineering																									65
2009		J BIOMED MATER RES S	3	0021-9304	issn	Global	ETC					ETC						Natural Science			Natural Science		Social Science																										59
2004		J BIOMED MATER RES S	2	0021-9304	issn	Global	ETC					ETC						Natural Science			Natural Science		Social Science																										59
2007		J BIOMED MATER RES S	2	0021-9304	issn	Global	ETC					ETC						Natural Science			Natural Science		Social Science																										59
2001		J BIOMED MATER RES S	1	0021-9304	issn	Global	ETC					ETC						Natural Science			Natural Science		Social Science																										59
2002		J BIOMED MATER RES S	1	0021-9304	issn	Global	ETC					ETC						Natural Science			Natural Science		Social Science																										59
2003		J BIOMED MATER RES S	1	0021-9304	issn	Global	ETC					ETC						Natural Science			Natural Science		Social Science																										59
2010		J BIOMED MATER RES S	1	0021-9304	issn	Global	ETC					ETC						Natural Science			Natural Science		Social Science																										59
2011		J BIOMED MATER RES S	1	0021-9304	issn	Global	ETC					ETC						Natural Science			Natural Science		Social Science																										59
2006		J BONE JOINT SURG AM	3	0021-9355	issn	Global	ETC					SCI	SCIE			Journal of Bone and Joint Surgery																																	129
2009		J BUS COMMUN	1	0021-9436	issn	Global	ETC					SCI				Sage Publications, Inc.		Social Science		Medicine Health			Social Science
2004		AM SOC TEST MATER	8	0021-9983	issn	Global	ETC					SCI	SCIE			Sage Publications Ltd.		Engineering						Engineering		Agro-Marine												Zoology											176
2001		AM SOC TEST MATER	7	0021-9983	issn	Global	ETC					SCI	SCIE			Sage Publications Ltd.		Engineering						Engineering		Agro-Marine												Zoology											176
2003		AM SOC TEST MATER	6	0021-9983	issn	Global	ETC					SCI	SCIE			Sage Publications Ltd.		Engineering						Engineering		Agro-Marine												Zoology											176
2002		AM SOC TEST MATER	5	0021-9983	issn	Global	ETC					SCI	SCIE			Sage Publications Ltd.		Engineering						Engineering		Agro-Marine												Zoology											176
2006		AM SOC TEST MATER	5	0021-9983	issn	Global	ETC					SCI	SCIE			Sage Publications Ltd.		Engineering						Engineering		Agro-Marine												Zoology											176
2006		ASTM STP	3	0021-9983	issn	Global	ETC					SCI	SCIE			Sage Publications Ltd.		Engineering						Engineering		Agro-Marine												Zoology											176
2009		ASTM STP	3	0021-9983	issn	Global	ETC					SCI	SCIE			Sage Publications Ltd.		Engineering						Engineering		Agro-Marine												Zoology											176
1999		ASTM STP	2	0021-9983	issn	Global	ETC					SCI	SCIE			Sage Publications Ltd.		Engineering						Engineering		Agro-Marine												Zoology											176
2000		ASTM STP	2	0021-9983	issn	Global	ETC					SCI	SCIE			Sage Publications Ltd.		Engineering						Engineering		Agro-Marine												Zoology											176
2007		ASTM STP	1	0021-9983	issn	Global	ETC					SCI	SCIE			Sage Publications Ltd.		Engineering						Engineering		Agro-Marine												Zoology											176
2005		AM SOC TEST MATER	2	0021-9983	issn	Global	ETC					SCI	SCIE			Sage Publications Ltd.		Engineering						Engineering		Agro-Marine												Zoology											176
2008		AM SOC TEST MATER	2	0021-9983	issn	Global	ETC					SCI	SCIE			Sage Publications Ltd.		Engineering						Engineering		Agro-Marine												Zoology											176
1998		AM SOC TEST MATER	1	0021-9983	issn	Global	ETC					SCI	SCIE			Sage Publications Ltd.		Engineering						Engineering		Agro-Marine												Zoology											176
1999		AM SOC TEST MATER	1	0021-9983	issn	Global	ETC					SCI	SCIE			Sage Publications Ltd.		Engineering						Engineering		Agro-Marine												Zoology											176
2007		AM SOC TEST MATER	1	0021-9983	issn	Global	ETC					SCI	SCIE			Sage Publications Ltd.		Engineering						Engineering		Agro-Marine												Zoology											176
2004		AM SOC TESTING MAT	1	0021-9983	issn	Global	ETC					SCI	SCIE			Sage Publications Ltd.		Engineering						Engineering		Agro-Marine												Zoology											176
2010		J CRYST GROWTH	1	0022-0248	issn	Global	ETC					SCI	SCIE			Elsevier BV, North-Holland		Engineering						Engineering		Agro-Marine																							909
2002		DIFFERENTIAL GEOMETR	3	0022-040X	issn	Global	ETC					SCI	SCIE			Lehigh University, Department of Mathematics		Natural Science			Natural Science					Agro-Marine																							12
2004		DIFFERENTIAL GEOMETR	3	0022-040X	issn	Global	ETC					SCI	SCIE			Lehigh University, Department of Mathematics		Natural Science			Natural Science					Agro-Marine																							12
2006		DIFFERENTIAL GEOMETR	3	0022-040X	issn	Global	ETC					SCI	SCIE			Lehigh University, Department of Mathematics		Natural Science			Natural Science					Agro-Marine																							12
2007		DIFFERENTIAL GEOMETR	3	0022-040X	issn	Global	ETC					SCI	SCIE			Lehigh University, Department of Mathematics		Natural Science			Natural Science					Agro-Marine																							12
2001		DIFFERENTIAL GEOMETR	2	0022-040X	issn	Global	ETC					SCI	SCIE			Lehigh University, Department of Mathematics		Natural Science			Natural Science					Agro-Marine																							12
2003		DIFFERENTIAL GEOMETR	2	0022-040X	issn	Global	ETC					SCI	SCIE			Lehigh University, Department of Mathematics		Natural Science			Natural Science					Agro-Marine																							12
1998		DIFFERENTIAL GEOMETR	1	0022-040X	issn	Global	ETC					SCI	SCIE			Lehigh University, Department of Mathematics		Natural Science			Natural Science					Agro-Marine																							12
1999		DIFFERENTIAL GEOMETR	1	0022-040X	issn	Global	ETC					SCI	SCIE			Lehigh University, Department of Mathematics		Natural Science			Natural Science					Agro-Marine																							12
2011		DIFFERENTIAL GEOMETR	1	0022-040X	issn	Global	ETC					SCI	SCIE			Lehigh University, Department of Mathematics		Natural Science			Natural Science					Agro-Marine																							12
2002		DIFFERENTIAL TOPOLOG	3	0022-040X	issn	Global	ETC					SCI	SCIE			Lehigh University, Department of Mathematics		Natural Science			Natural Science					Agro-Marine																							12
2004		DIFFERENTIAL TOPOLOG	2	0022-040X	issn	Global	ETC					SCI	SCIE			Lehigh University, Department of Mathematics		Natural Science			Natural Science					Agro-Marine																							12
2008		DIFFERENTIAL TOPOLOG	1	0022-040X	issn	Global	ETC					SCI	SCIE			Lehigh University, Department of Mathematics		Natural Science			Natural Science					Agro-Marine																							12
2011		J ELECTROANAL CHEM	1	0022-0728	issn	Global	ETC					SCI						Natural Science			Natural Science		Social Science																										115
2010		J ELECTROCARDIOL	1	0022-0736	issn	Global	ETC					SCI	SCIE			Churchill Livingstone		Medicine Health	Natural Science	Medicine Health	Natural Science					Agro-Marine																							3
2000		J FS	3	0022-1198	issn	Global	ETC					SCI	SCIE			Wiley-Blackwell Publishing, Inc.		Medicine Health	Natural Science	Medicine Health	Natural Science					Agro-Marine																							34
2002		J FS	3	0022-1198	issn	Global	ETC					SCI	SCIE			Wiley-Blackwell Publishing, Inc.		Medicine Health	Natural Science	Medicine Health	Natural Science					Agro-Marine																							34
2005		J FS	3	0022-1198	issn	Global	ETC					SCI	SCIE			Wiley-Blackwell Publishing, Inc.		Medicine Health	Natural Science	Medicine Health	Natural Science					Agro-Marine																							34
2001		J FS	2	0022-1198	issn	Global	ETC					SCI	SCIE			Wiley-Blackwell Publishing, Inc.		Medicine Health	Natural Science	Medicine Health	Natural Science					Agro-Marine																							34
2011		J FS	2	0022-1198	issn	Global	ETC					SCI	SCIE			Wiley-Blackwell Publishing, Inc.		Medicine Health	Natural Science	Medicine Health	Natural Science					Agro-Marine																							34
2008		J FS	1	0022-1198	issn	Global	ETC					SCI	SCIE			Wiley-Blackwell Publishing, Inc.		Medicine Health	Natural Science	Medicine Health	Natural Science					Agro-Marine																							34
2009		J FS	1	0022-1198	issn	Global	ETC					SCI	SCIE			Wiley-Blackwell Publishing, Inc.		Medicine Health	Natural Science	Medicine Health	Natural Science					Agro-Marine																							34
2010		J GERONTOL	3	0022-1422	issn	Global	ETC					ETC						Medicine Health	Social Science	Medicine Health			Social Science
2007		J GERONTOL	1	0022-1422	issn	Global	ETC					ETC						Medicine Health	Social Science	Medicine Health			Social Science
1999		J HEAT TRANSF	3	0022-1481	issn	Global	ETC					SCI	SCIE			A S M E International		Engineering						Engineering		Agro-Marine																							103
2011		J HEAT TRANSF	3	0022-1481	issn	Global	ETC					SCI	SCIE			A S M E International		Engineering						Engineering		Agro-Marine																							103
2002		J HEAT TRANSF	2	0022-1481	issn	Global	ETC					SCI	SCIE			A S M E International		Engineering						Engineering		Agro-Marine																							103
2005		J HEAT TRANSF	2	0022-1481	issn	Global	ETC					SCI	SCIE			A S M E International		Engineering						Engineering		Agro-Marine																							103
2009		J HEAT TRANSF	2	0022-1481	issn	Global	ETC					SCI	SCIE			A S M E International		Engineering						Engineering		Agro-Marine																							103
2001		J HEAT TRANSF	1	0022-1481	issn	Global	ETC					SCI	SCIE			A S M E International		Engineering						Engineering		Agro-Marine																							103
2006		J HEAT TRANSF	1	0022-1481	issn	Global	ETC					SCI	SCIE			A S M E International		Engineering						Engineering		Agro-Marine																							103
2010		J HEAT TRANSF	1	0022-1481	issn	Global	ETC					SCI	SCIE			A S M E International		Engineering						Engineering		Agro-Marine																							103
2005		J HORTIC SCI	3	0022-1589	issn	Global	ETC					ETC						Natural Science			Natural Science		Social Science																										32
2008		J HORTIC SCI	2	0022-1589	issn	Global	ETC					ETC						Natural Science			Natural Science		Social Science																										32
2002		J HORTIC SCI	1	0022-1589	issn	Global	ETC					ETC						Natural Science			Natural Science		Social Science																										32
2000		J INVEST DERMATOL S	3	0022-202X	issn	Global	ETC					SCI	SCIE			Nature Publishing Group				Medicine Health						Agro-Marine									Medical														741
1999		J INVEST DERMATOL S	2	0022-202X	issn	Global	ETC					SCI	SCIE			Nature Publishing Group				Medicine Health						Agro-Marine									Medical														741
2001		J INVEST DERMATOL S	2	0022-202X	issn	Global	ETC					SCI	SCIE			Nature Publishing Group				Medicine Health						Agro-Marine									Medical														741
2002		J INVEST DERMATOL S	2	0022-202X	issn	Global	ETC					SCI	SCIE			Nature Publishing Group				Medicine Health						Agro-Marine									Medical														741
2003		J INVEST DERMATOL S	2	0022-202X	issn	Global	ETC					SCI	SCIE			Nature Publishing Group				Medicine Health						Agro-Marine									Medical														741
2005		J INVEST DERMATOL S	2	0022-202X	issn	Global	ETC					SCI	SCIE			Nature Publishing Group				Medicine Health						Agro-Marine									Medical														741
1998		J INVEST DERMATOL S	1	0022-202X	issn	Global	ETC					SCI	SCIE			Nature Publishing Group				Medicine Health						Agro-Marine									Medical														741
2004		J INVEST DERMATOL S	1	0022-202X	issn	Global	ETC					SCI	SCIE			Nature Publishing Group				Medicine Health						Agro-Marine									Medical														741
2008		J INVEST DERMATOL S	1	0022-202X	issn	Global	ETC					SCI	SCIE			Nature Publishing Group				Medicine Health						Agro-Marine									Medical														741
2011		J INVEST DERMATOL S	1	0022-202X	issn	Global	ETC					SCI	SCIE			Nature Publishing Group				Medicine Health						Agro-Marine									Medical														741
2005		LEARNING DISABILITIE	3	0022-2194	issn	Global	ETC					SCI	SSCI			Sage Publications, Inc.		교육	Medicine Health	Medicine Health				Engineering	교육																								4
2004		J NONCRYST SOLIDS	3	0022-3093	issn	Global	ETC					SCI	SCIE			Elsevier BV, North-Holland		Natural Science			Natural Science					Agro-Marine																							331
2007		J NONCRYST SOLIDS	3	0022-3093	issn	Global	ETC					SCI	SCIE			Elsevier BV, North-Holland		Natural Science			Natural Science					Agro-Marine																							331
2008		J NONCRYST SOLIDS	3	0022-3093	issn	Global	ETC					SCI	SCIE			Elsevier BV, North-Holland		Natural Science			Natural Science					Agro-Marine																							331
2005		J NONCRYST SOLIDS	1	0022-3093	issn	Global	ETC					SCI	SCIE			Elsevier BV, North-Holland		Natural Science			Natural Science					Agro-Marine																							331
1996		J NONCRYST SOLIDS	1	0022-3093	issn	Global	ETC					SCI	SCIE			Elsevier BV, North-Holland		Natural Science			Natural Science					Agro-Marine																							331
1997		J ORGANOMET CHEM	1	0022-328X	issn	Global	ETC					SCI	SCIE			Elsevier S.A.		Natural Science			Natural Science					Agro-Marine																							198
2007		JOUR PALEONTOL	4	0022-3360	issn	Global	ETC					SCI	SCIE			Paleontological Society										Agro-Marine																							28
2009		J PEDIAT	1	0022-3476	issn	Global	ETC					SCI	SCIE			Mosby, Inc.		Medicine Health		Medicine Health						Agro-Marine									Medical														19
1999		J PHYS C SOLID STATE	2	0022-3719	issn	Global	ETC					ETC
2000		J PHYS PART C SOLID	3	0022-3719	issn	Global	ETC					ETC
2001		J PHYS PART C SOLID	3	0022-3719	issn	Global	ETC					ETC
2010		J PHYS PART C SOLID	3	0022-3719	issn	Global	ETC					ETC
2011		J PHYS PART C SOLID	3	0022-3719	issn	Global	ETC					ETC
1998		J PHYS PART C SOLID	2	0022-3719	issn	Global	ETC					ETC
2005		J PHYS PART C SOLID	2	0022-3719	issn	Global	ETC					ETC
1999		J PHYS PART C SOLID	1	0022-3719	issn	Global	ETC					ETC
2003		J PHYS PART C SOLID	1	0022-3719	issn	Global	ETC					ETC
2006		J PHYS PART C SOLID	1	0022-3719	issn	Global	ETC					ETC
2009		J PHYS PART C SOLID	1	0022-3719	issn	Global	ETC					ETC
2008		J PHYS D	3	0022-3727	issn	Global	ETC					SCI	SCIE			Institute of Physics Publishing Ltd.		Natural Science			Natural Science					Agro-Marine																							417
2002		J PHYS D	2	0022-3727	issn	Global	ETC					SCI	SCIE			Institute of Physics Publishing Ltd.		Natural Science			Natural Science					Agro-Marine																							417
2005		J PHYS D	2	0022-3727	issn	Global	ETC					SCI	SCIE			Institute of Physics Publishing Ltd.		Natural Science			Natural Science					Agro-Marine																							417
2009		J PHYS D	2	0022-3727	issn	Global	ETC					SCI	SCIE			Institute of Physics Publishing Ltd.		Natural Science			Natural Science					Agro-Marine																							417
1999		J PHYS D	1	0022-3727	issn	Global	ETC					SCI	SCIE			Institute of Physics Publishing Ltd.		Natural Science			Natural Science					Agro-Marine																							417
2003		J PHYS D	1	0022-3727	issn	Global	ETC					SCI	SCIE			Institute of Physics Publishing Ltd.		Natural Science			Natural Science					Agro-Marine																							417
2007		J PHYSL	3	0022-3751	issn	Global	ETC					SCI	SCIE			Wiley-Blackwell Publishing Ltd.		Medicine Health		Medicine Health						Agro-Marine																							70
1999		J PHYSL	2	0022-3751	issn	Global	ETC					SCI	SCIE			Wiley-Blackwell Publishing Ltd.		Medicine Health		Medicine Health						Agro-Marine																							70
2001		J PHYSL	2	0022-3751	issn	Global	ETC					SCI	SCIE			Wiley-Blackwell Publishing Ltd.		Medicine Health		Medicine Health						Agro-Marine																							70
2005		J PHYSL	2	0022-3751	issn	Global	ETC					SCI	SCIE			Wiley-Blackwell Publishing Ltd.		Medicine Health		Medicine Health						Agro-Marine																							70
2008		J PHYSL	2	0022-3751	issn	Global	ETC					SCI	SCIE			Wiley-Blackwell Publishing Ltd.		Medicine Health		Medicine Health						Agro-Marine																							70
1998		J PHYSL	1	0022-3751	issn	Global	ETC					SCI	SCIE			Wiley-Blackwell Publishing Ltd.		Medicine Health		Medicine Health						Agro-Marine																							70
2000		J PHYSL	1	0022-3751	issn	Global	ETC					SCI	SCIE			Wiley-Blackwell Publishing Ltd.		Medicine Health		Medicine Health						Agro-Marine																							70
2004		J PHYSL	1	0022-3751	issn	Global	ETC					SCI	SCIE			Wiley-Blackwell Publishing Ltd.		Medicine Health		Medicine Health						Agro-Marine																							70
2009		J PHYSL	1	0022-3751	issn	Global	ETC					SCI	SCIE			Wiley-Blackwell Publishing Ltd.		Medicine Health		Medicine Health						Agro-Marine																							70
2008		J POLITICAL EC	3	0022-3808	issn	Global	ETC					SCI	SSCI			University of Chicago Press		Social Science					Social Science	Engineering																									3
2005		J POLITICAL EC	2	0022-3808	issn	Global	ETC					SCI	SSCI			University of Chicago Press		Social Science					Social Science	Engineering																									3
2006		J POLITICAL EC	2	0022-3808	issn	Global	ETC					SCI	SSCI			University of Chicago Press		Social Science					Social Science	Engineering																									3
2011		J POLITICAL EC	2	0022-3808	issn	Global	ETC					SCI	SSCI			University of Chicago Press		Social Science					Social Science	Engineering																									3
1999		J POLITICAL EC	1	0022-3808	issn	Global	ETC					SCI	SSCI			University of Chicago Press		Social Science					Social Science	Engineering																									3
2000		J POLITICAL EC	1	0022-3808	issn	Global	ETC					SCI	SSCI			University of Chicago Press		Social Science					Social Science	Engineering																									3
2002		J POLITICAL EC	1	0022-3808	issn	Global	ETC					SCI	SSCI			University of Chicago Press		Social Science					Social Science	Engineering																									3
2003		J POLITICAL EC	1	0022-3808	issn	Global	ETC					SCI	SSCI			University of Chicago Press		Social Science					Social Science	Engineering																									3
2004		J POLITICAL EC	1	0022-3808	issn	Global	ETC					SCI	SSCI			University of Chicago Press		Social Science					Social Science	Engineering																									3
2007		J POLITICAL EC	1	0022-3808	issn	Global	ETC					SCI	SSCI			University of Chicago Press		Social Science					Social Science	Engineering																									3
2000		J RES NBS A PHYS CH	3	0022-4332	issn	Global	ETC					ETC						Natural Science		Medicine Health	Natural Science
2002		J RES NBS A PHYS CH	3	0022-4332	issn	Global	ETC					ETC						Natural Science		Medicine Health	Natural Science
2007		J RES NBS A PHYS CH	2	0022-4332	issn	Global	ETC					ETC						Natural Science		Medicine Health	Natural Science
1997		J RES NBS A PHYS CH	1	0022-4332	issn	Global	ETC					ETC						Natural Science		Medicine Health	Natural Science
1999		J RES NBS A PHYS CH	1	0022-4332	issn	Global	ETC					ETC						Natural Science		Medicine Health	Natural Science
2005		J RES NBS A PHYS CH	1	0022-4332	issn	Global	ETC					ETC						Natural Science		Medicine Health	Natural Science
2008		J RES NBS A PHYS CH	1	0022-4332	issn	Global	ETC					ETC						Natural Science		Medicine Health	Natural Science
2000		J RETAILING	1	0022-4359	issn	Global	ETC					SCI	SSCI			Pergamon		Social Science					Social Science	Engineering																									9
1999		J SOUND VIBRATION	2	0022-460X	issn	Global	ETC					SCI	SCIE			Elsevier Ltd		Natural Science			Natural Science					Agro-Marine																							572
2000		J SOUND VIBRATION	2	0022-460X	issn	Global	ETC					SCI	SCIE			Elsevier Ltd		Natural Science			Natural Science					Agro-Marine																							572
2003		J SOUND VIBRATION	2	0022-460X	issn	Global	ETC					SCI	SCIE			Elsevier Ltd		Natural Science			Natural Science					Agro-Marine																							572
2006		J SOUND VIBRATION	2	0022-460X	issn	Global	ETC					SCI	SCIE			Elsevier Ltd		Natural Science			Natural Science					Agro-Marine																							572
2007		J SOUND VIBRATION	2	0022-460X	issn	Global	ETC					SCI	SCIE			Elsevier Ltd		Natural Science			Natural Science					Agro-Marine																							572
2008		J SOUND VIBRATION	2	0022-460X	issn	Global	ETC					SCI	SCIE			Elsevier Ltd		Natural Science			Natural Science					Agro-Marine																							572
2009		J SOUND VIBRATION	2	0022-460X	issn	Global	ETC					SCI	SCIE			Elsevier Ltd		Natural Science			Natural Science					Agro-Marine																							572
2010		J SOUND VIBRATION	2	0022-460X	issn	Global	ETC					SCI	SCIE			Elsevier Ltd		Natural Science			Natural Science					Agro-Marine																							572
1998		J SOUND VIBRATION	1	0022-460X	issn	Global	ETC					SCI	SCIE			Elsevier Ltd		Natural Science			Natural Science					Agro-Marine																							572
2004		J SOUND VIBRATION	1	0022-460X	issn	Global	ETC					SCI	SCIE			Elsevier Ltd		Natural Science			Natural Science					Agro-Marine																							572
2005		J SOUND VIBRATION	1	0022-460X	issn	Global	ETC					SCI	SCIE			Elsevier Ltd		Natural Science			Natural Science					Agro-Marine																							572
2002		J THORAC CARDIOVASC	3	0022-5223	issn	Global	ETC					SCI	SCIE			Mosby, Inc.		Medicine Health		Medicine Health						Agro-Marine									Medical														81
2000		J THORAC CARDIOVASC	2	0022-5223	issn	Global	ETC					SCI	SCIE			Mosby, Inc.		Medicine Health		Medicine Health						Agro-Marine									Medical														81
2001		J THORAC CARDIOVASC	2	0022-5223	issn	Global	ETC					SCI	SCIE			Mosby, Inc.		Medicine Health		Medicine Health						Agro-Marine									Medical														81
2005		J THORAC CARDIOVASC	2	0022-5223	issn	Global	ETC					SCI	SCIE			Mosby, Inc.		Medicine Health		Medicine Health						Agro-Marine									Medical														81
1999		J THORAC CARDIOVASC	1	0022-5223	issn	Global	ETC					SCI	SCIE			Mosby, Inc.		Medicine Health		Medicine Health						Agro-Marine									Medical														81
2009		J THORAC CARDIOVASC	1	0022-5223	issn	Global	ETC					SCI	SCIE			Mosby, Inc.		Medicine Health		Medicine Health						Agro-Marine									Medical														81
2010		J THORAC CARDIOVASC	1	0022-5223	issn	Global	ETC					SCI	SCIE			Mosby, Inc.		Medicine Health		Medicine Health						Agro-Marine									Medical														81
2011		J THORAC CARDIOVASC	1	0022-5223	issn	Global	ETC					SCI	SCIE			Mosby, Inc.		Medicine Health		Medicine Health						Agro-Marine									Medical														81
2005		J Urol	2	0022-5347	issn	Global	ETC					SCI	SCIE			Elsevier Inc.				Medicine Health						Agro-Marine									Medical														220
2008		J Urol	1	0022-5347	issn	Global	ETC					SCI	SCIE			Elsevier Inc.				Medicine Health						Agro-Marine									Medical														220
2010		J UROLOGY	1	0022-5347	issn	Global	ETC					SCI	SCIE			Elsevier Inc.				Medicine Health						Agro-Marine									Medical														220
2006		Acta Anatomica Nipponica	1	0022-7722	issn	Global	ETC					ETC											Social Science			Agro-Marine												Zoology
2007		Acta Anatomica Nipponica	1	0022-7722	issn	Global	ETC					ETC											Social Science			Agro-Marine												Zoology
2008		Acta Anatomica Nipponica	1	0022-7722	issn	Global	ETC					ETC											Social Science			Agro-Marine												Zoology
2011		Khimiko-Farmatsevticheskii Zhurnal	1	0023-1134	issn	Global	ETC					SCI				Izdatel'stvo Folium				Medicine Health
2009		Kobe Journal of Medical Sciences	2	0023-2513	issn	Global	ETC					SCI				Kobe Daigaku, Igakubu		Medicine Health		Medicine Health			Social Science			Agro-Marine									Medical			Zoology
2010		Kobe Journal of Medical Sciences	2	0023-2513	issn	Global	ETC					SCI				Kobe Daigaku, Igakubu		Medicine Health		Medicine Health			Social Science			Agro-Marine									Medical			Zoology
2006		Kobe Journal of Medical Sciences	1	0023-2513	issn	Global	ETC					SCI				Kobe Daigaku, Igakubu		Medicine Health		Medicine Health			Social Science			Agro-Marine									Medical			Zoology
2007		Kobe Journal of Medical Sciences	1	0023-2513	issn	Global	ETC					SCI				Kobe Daigaku, Igakubu		Medicine Health		Medicine Health			Social Science			Agro-Marine									Medical			Zoology
2008		Kobe Journal of Medical Sciences	1	0023-2513	issn	Global	ETC					SCI				Kobe Daigaku, Igakubu		Medicine Health		Medicine Health			Social Science			Agro-Marine									Medical			Zoology
2011		Kobe Journal of Medical Sciences	1	0023-2513	issn	Global	ETC					SCI				Kobe Daigaku, Igakubu		Medicine Health		Medicine Health			Social Science			Agro-Marine									Medical			Zoology
1998		KOBUNSHI KAGAKU	10	0023-2556	issn	Global	ETC					ETC						Engineering		Medicine Health				Engineering
2000		KOBUNSHI KAGAKU	8	0023-2556	issn	Global	ETC					ETC						Engineering		Medicine Health				Engineering
2001		KOBUNSHI KAGAKU	6	0023-2556	issn	Global	ETC					ETC						Engineering		Medicine Health				Engineering
2003		KOBUNSHI KAGAKU	5	0023-2556	issn	Global	ETC					ETC						Engineering		Medicine Health				Engineering
2005		KOBUNSHI KAGAKU	4	0023-2556	issn	Global	ETC					ETC						Engineering		Medicine Health				Engineering
1999		KOBUNSHI KAGAKU	2	0023-2556	issn	Global	ETC					ETC						Engineering		Medicine Health				Engineering
2002		KOBUNSHI KAGAKU	1	0023-2556	issn	Global	ETC					ETC						Engineering		Medicine Health				Engineering
2006		KOBUNSHI KAGAKU	1	0023-2556	issn	Global	ETC					ETC						Engineering		Medicine Health				Engineering
2010		Kurume Medical Journal	4	0023-5679	issn	Global	ETC					SCI				Kurume University School of Medicine				Medicine Health						Agro-Marine									Medical			Zoology
2007		Kurume Medical Journal	3	0023-5679	issn	Global	ETC					SCI				Kurume University School of Medicine				Medicine Health						Agro-Marine									Medical			Zoology
2003		Kurume Medical Journal	2	0023-5679	issn	Global	ETC					SCI				Kurume University School of Medicine				Medicine Health						Agro-Marine									Medical			Zoology
2005		Kurume Medical Journal	2	0023-5679	issn	Global	ETC					SCI				Kurume University School of Medicine				Medicine Health						Agro-Marine									Medical			Zoology
2001		Kurume Medical Journal	1	0023-5679	issn	Global	ETC					SCI				Kurume University School of Medicine				Medicine Health						Agro-Marine									Medical			Zoology
2002		Kurume Medical Journal	1	0023-5679	issn	Global	ETC					SCI				Kurume University School of Medicine				Medicine Health						Agro-Marine									Medical			Zoology
2004		Kurume Medical Journal	1	0023-5679	issn	Global	ETC					SCI				Kurume University School of Medicine				Medicine Health						Agro-Marine									Medical			Zoology
2008		Kurume Medical Journal	1	0023-5679	issn	Global	ETC					SCI				Kurume University School of Medicine				Medicine Health						Agro-Marine									Medical			Zoology
2009		Kurume Medical Journal	1	0023-5679	issn	Global	ETC					SCI				Kurume University School of Medicine				Medicine Health						Agro-Marine									Medical			Zoology
2008		LAB CHIP	2	0024-3478	issn	Global	ETC					ETC						Natural Science			Natural Science		Social Science
2011		Biological Journal of the Linnean Society	2	0024-4066	issn	Global	ETC					SCI	SCIE			Wiley-Blackwell Publishing Ltd.		Natural Science			Natural Science			Engineering																									4
2006		Biological Journal of the Linnean Society	1	0024-4066	issn	Global	ETC					SCI	SCIE			Wiley-Blackwell Publishing Ltd.		Natural Science			Natural Science			Engineering																									4
2009		Biological Journal of the Linnean Society	1	0024-4066	issn	Global	ETC					SCI	SCIE			Wiley-Blackwell Publishing Ltd.		Natural Science			Natural Science			Engineering																									4
2010		Biological Journal of the Linnean Society	1	0024-4066	issn	Global	ETC					SCI	SCIE			Wiley-Blackwell Publishing Ltd.		Natural Science			Natural Science			Engineering																									4
2009		Lutra	1	0024-7634	issn	Global	ETC					SCI				Zoogdiervereniging V Z Z				Medicine Health						Agro-Marine												Zoology
1998		Machine Design	1	0024-9114	issn	Global	ETC					SCI				Penton Media, Inc.				Medicine Health	Natural Science							Astronomy
1998		Machine Design	1	0024-9114	issn	Global	ETC					SCI				Penton Media, Inc.				Medicine Health	Natural Science							Astronomy
2009		Malayan Nature Journal	2	0025-1291	issn	Global	ETC					SCI				Malaysian Nature Society				Medicine Health	Natural Science					Agro-Marine			Bioscience									Zoology
2010		Malayan Nature Journal	1	0025-1291	issn	Global	ETC					SCI				Malaysian Nature Society				Medicine Health	Natural Science					Agro-Marine			Bioscience									Zoology
2010		Management Decision	2	0025-1747	issn	Global	ETC					SCI	SSCI			Emerald Group Publishing Ltd.		Social Science					Social Science	Engineering																									10
2009		MANAGERIAL DECISION	4	0025-1747	issn	Global	ETC					SCI	SSCI			Emerald Group Publishing Ltd.		Social Science					Social Science	Engineering																									10
2001		Materia Medica Polona	1	0025-5246	issn	Global	ETC					ETC								Medicine Health	Natural Science														Medical
1999		Materials Research Bulletin	1	0025-5408	issn	Global	ETC					SCI	SCIE			Pergamon		Engineering	Natural Science		Natural Science			Engineering																									284
2005		Mathematical Biosciences	1	0025-5564	issn	Global	ETC					SCI	SCIE			Elsevier Inc.		Medicine Health	Natural Science	Medicine Health	Natural Science																												4
2007		Mathematical Biosciences	1	0025-5564	issn	Global	ETC					SCI	SCIE			Elsevier Inc.		Medicine Health	Natural Science	Medicine Health	Natural Science																												4
2002		Mathematical Programming	1	0025-5610	issn	Global	ETC					SCI	SCIE			Springer		Engineering						Engineering																									10
2003		Mathematical Programming	1	0025-5610	issn	Global	ETC					SCI	SCIE			Springer		Engineering						Engineering																									10
2010		Mathematical Systems Theory	1	0025-5661	issn	Global	ETC					ETC								Medicine Health
2001		Mayo Clinic Proceedings	1	0025-6196	issn	Global	ETC					SCI	SCIE			Elsevier Inc.		Medicine Health	Natural Science	Medicine Health	Natural Science																												4
2011		Mayo Clinic Proceedings	1	0025-6196	issn	Global	ETC					SCI	SCIE			Elsevier Inc.		Medicine Health	Natural Science	Medicine Health	Natural Science																												4
2009		Medecine Tropicale	1	0025682X	issn	Global	ETC					ETC								Medicine Health						Agro-Marine												Zoology
2002		MED CARE	1	0025-7079	issn	Global	ETC					SCI	SSCI			Lippincott Williams & Wilkins		Medicine Health		Medicine Health				Engineering																									4
2004		Med J Aust	1	0025-729X	issn	Global	ETC					SCI	SCIE			Australasian Medical Publishing Company Pty. Ltd.		Medicine Health		Medicine Health	Natural Science					Agro-Marine			Bioscience						Medical			Zoology											1
2005		Drugs of Today	1	0025-7656	issn	Global	ETC					SCI						Medicine Health		Medicine Health			Social Science																										5
2010		Drugs of Today	1	0025-7656	issn	Global	ETC					SCI						Medicine Health		Medicine Health			Social Science																										5
2009		METEORIT PLANET SCI	2	0026-1114	issn	Global	ETC					ETC						Natural Science			Natural Science		Social Science					Astronomy																					34
2004		J METEOR SOC JAPAN	3	0026-1165	issn	Global	OAJ	DOAJ				SCI	SCIE			Meteorological Society of Japan	Japan	Natural Science			Natural Science					Agro-Marine															Meteorology. Climatology	Physics	Science						61
2007		J METEOR SOC JAPAN	3	0026-1165	issn	Global	OAJ	DOAJ				SCI	SCIE			Meteorological Society of Japan	Japan	Natural Science			Natural Science					Agro-Marine															Meteorology. Climatology	Physics	Science						61
1998		J METEOR SOC JAPAN	1	0026-1165	issn	Global	OAJ	DOAJ				SCI	SCIE			Meteorological Society of Japan	Japan	Natural Science			Natural Science					Agro-Marine															Meteorology. Climatology	Physics	Science						61
2006		J METEOR SOC JAPAN	1	0026-1165	issn	Global	OAJ	DOAJ				SCI	SCIE			Meteorological Society of Japan	Japan	Natural Science			Natural Science					Agro-Marine															Meteorology. Climatology	Physics	Science						61
2009		J METEOROL SOC JPN	1	0026-1165	issn	Global	OAJ	DOAJ				SCI	SCIE			Meteorological Society of Japan	Japan	Natural Science			Natural Science					Agro-Marine															Meteorology. Climatology	Physics	Science						61
2010		METROLOGIA	1	0026-1394	issn	Global	ETC					SCI	SCIE			Institute of Physics Publishing Ltd.		Engineering	Natural Science		Natural Science			Engineering				Astronomy																					101
1999		Mie Medical Journal	2	0026-3532	issn	Global	ETC					SCI				Mie Daigaku, Igakubu				Medicine Health			Social Science			Agro-Marine									Medical			Zoology
2001		Mie Medical Journal	1	0026-3532	issn	Global	ETC					SCI				Mie Daigaku, Igakubu				Medicine Health			Social Science			Agro-Marine									Medical			Zoology
2000		Mie Medical Journal	1	0026-3532	issn	Global	ETC					SCI				Mie Daigaku, Igakubu				Medicine Health			Social Science			Agro-Marine									Medical			Zoology
1998		Mikrobiologiya	1	0026-3656	issn	Global	ETC					SCI				Izdatel'stvo Nauka				Medicine Health	Natural Science														Medical
2004		Mikrobiologiya	1	0026-3656	issn	Global	ETC					SCI				Izdatel'stvo Nauka				Medicine Health	Natural Science														Medical
2005		Mikrobiologiya	1	0026-3656	issn	Global	ETC					SCI				Izdatel'stvo Nauka				Medicine Health	Natural Science														Medical
2011		Mikrobiologiya	1	0026-3656	issn	Global	ETC					SCI				Izdatel'stvo Nauka				Medicine Health	Natural Science														Medical
2011		Mineralogical Magazine	1	0026461X	issn	Global	ETC					ETC									Natural Science							Astronomy
2004		Modern Geology	1	0026-7775	issn	Global	ETC					SCI				Gordon and Breach - Harwood Academic					Natural Science					Agro-Marine		Astronomy										Zoology
2009		Modern Geology	1	0026-7775	issn	Global	ETC					SCI				Gordon and Breach - Harwood Academic					Natural Science					Agro-Marine		Astronomy										Zoology
2008		Molecular Pharmacology	1	0026895X	issn	Global	ETC					ETC								Medicine Health	Natural Science					Agro-Marine			Bioscience	Chemical					Medical			Zoology
1999		Mutation Research	1	0027-5107	issn	Global	ETC					SCI	SCIE						복합학	Medicine Health	Natural Science					Agro-Marine			Bioscience						Medical			Zoology											67
2002		Mutation Research	1	0027-5107	issn	Global	ETC					SCI	SCIE						복합학	Medicine Health	Natural Science					Agro-Marine			Bioscience						Medical			Zoology											67
2008		Mutation Research	1	0027-5107	issn	Global	ETC					SCI	SCIE						복합학	Medicine Health	Natural Science					Agro-Marine			Bioscience						Medical			Zoology											67
1998		BAAS	2	002-7537	issn	Global	ETC					ETC						Natural Science			Natural Science							Astronomy
2003		BAAS	2	002-7537	issn	Global	ETC					ETC						Natural Science			Natural Science							Astronomy
1999		BAAS	1	002-7537	issn	Global	ETC					ETC						Natural Science			Natural Science							Astronomy
2001		BAAS	1	002-7537	issn	Global	ETC					ETC						Natural Science			Natural Science							Astronomy
2004		BAAS	1	002-7537	issn	Global	ETC					ETC						Natural Science			Natural Science							Astronomy
2001		Proceedings of the National Academy of Sciences of the United States of America	6	0027-8424	issn	Global	ETC					SCI	SCIE			National Academy of Sciences				Medicine Health						Agro-Marine									Medical			Zoology											443
2005		Proceedings of the National Academy of Sciences of the United States of America	5	0027-8424	issn	Global	ETC					SCI	SCIE			National Academy of Sciences				Medicine Health						Agro-Marine									Medical			Zoology											443
2002		Proceedings of the National Academy of Sciences of the United States of America	4	0027-8424	issn	Global	ETC					SCI	SCIE			National Academy of Sciences				Medicine Health						Agro-Marine									Medical			Zoology											443
2006		Proceedings of the National Academy of Sciences of the United States of America	4	0027-8424	issn	Global	ETC					SCI	SCIE			National Academy of Sciences				Medicine Health						Agro-Marine									Medical			Zoology											443
2008		Proceedings of the National Academy of Sciences of the United States of America	4	0027-8424	issn	Global	ETC					SCI	SCIE			National Academy of Sciences				Medicine Health						Agro-Marine									Medical			Zoology											443
2010		Proceedings of the National Academy of Sciences of the United States of America	4	0027-8424	issn	Global	ETC					SCI	SCIE			National Academy of Sciences				Medicine Health						Agro-Marine									Medical			Zoology											443
2011		Proceedings of the National Academy of Sciences of the United States of America	4	0027-8424	issn	Global	ETC					SCI	SCIE			National Academy of Sciences				Medicine Health						Agro-Marine									Medical			Zoology											443
2007		Proceedings of the National Academy of Sciences of the United States of America	3	0027-8424	issn	Global	ETC					SCI	SCIE			National Academy of Sciences				Medicine Health						Agro-Marine									Medical			Zoology											443
1999		Proceedings of the National Academy of Sciences of the United States of America	2	0027-8424	issn	Global	ETC					SCI	SCIE			National Academy of Sciences				Medicine Health						Agro-Marine									Medical			Zoology											443
2003		Proceedings of the National Academy of Sciences of the United States of America	2	0027-8424	issn	Global	ETC					SCI	SCIE			National Academy of Sciences				Medicine Health						Agro-Marine									Medical			Zoology											443
2004		Proceedings of the National Academy of Sciences of the United States of America	2	0027-8424	issn	Global	ETC					SCI	SCIE			National Academy of Sciences				Medicine Health						Agro-Marine									Medical			Zoology											443
2009		Proceedings of the National Academy of Sciences of the United States of America	2	0027-8424	issn	Global	ETC					SCI	SCIE			National Academy of Sciences				Medicine Health						Agro-Marine									Medical			Zoology											443
2000		Proceedings of the National Academy of Sciences of the United States of America	1	0027-8424	issn	Global	ETC					SCI	SCIE			National Academy of Sciences				Medicine Health						Agro-Marine									Medical			Zoology											443
2000		N-S ARCH PHARMACOL	1	0028-1298	issn	Global	ETC					SCI	SCIE			Springer		Medicine Health	Natural Science	Medicine Health	Natural Science																												86
2000		Netherlands Journal of Agricultural Science	1	0028-2928	issn	Global	ETC					ETC									Natural Science					Agro-Marine												Zoology
2010		Neurology India	1	0028-3886	issn	Global	OAJ	DOAJ				SCI	SCIE			Medknow Publications and Media Pvt. Ltd.	India	Medicine Health		Medicine Health															Medical						Neurology. Diseases of the nervous system	Neurosciences. Biological psychiatry. Neuropsychiatry	Internal medicine	Medicine					11
2002		New Phytologist	1	0028646X	issn	Global	ETC					ETC									Natural Science					Agro-Marine			Bioscience									Zoology
2006		New Zealand Dental Journal	1	0028-8047	issn	Global	ETC					SCI				New Zealand Dental Association				Medicine Health															Medical
2010		New Zealand Medical Journal	1	0028-8446	issn	Global	ETC					ETC						Medicine Health	Natural Science	Medicine Health	Natural Science		Social Science
2009		Nordic Hydrology	1	0029-1277	issn	Global	ETC					SCI						Natural Science			Natural Science		Social Science																										1
2004		Norsk Geologisk Tidsskrift	1	0029-196X	issn	Global	OAJ	DOAJ				SCI	SCIE			Norsk Geologisk Forening	Norway																								Geology	Science
2002		Tidsskrift for den Norske Laegeforening	1	0029-2001	issn	Global	ETC					SCI				Den Norske Laegeforening		Medicine Health		Medicine Health	Natural Science														Medical
2006		Tidsskrift for den Norske Laegeforening	1	0029-2001	issn	Global	ETC					SCI				Den Norske Laegeforening		Medicine Health		Medicine Health	Natural Science														Medical
2005		Northwest Science	1	0029344X	issn	Global	ETC					ETC								Medicine Health	Natural Science					Agro-Marine			Bioscience									Zoology
2010		Notre Dame Journal of Formal Logic	1	0029-4527	issn	Global	ETC					SCI	SCIE			Duke University Press						Humanities														Philosophy
2005		Nuclear Technology	2	0029-5450	issn	Global	ETC					SCI	SCIE			American Nuclear Society, Inc.		Engineering	Natural Science		Natural Science			Engineering																									248
2008		Nuclear Technology	1	0029-5450	issn	Global	ETC					SCI	SCIE			American Nuclear Society, Inc.		Engineering	Natural Science		Natural Science			Engineering																									248
2009		Nuclear Technology	1	0029-5450	issn	Global	ETC					SCI	SCIE			American Nuclear Society, Inc.		Engineering	Natural Science		Natural Science			Engineering																									248
2011		Nuclear Technology	1	0029-5450	issn	Global	ETC					SCI	SCIE			American Nuclear Society, Inc.		Engineering	Natural Science		Natural Science			Engineering																									248
2011		Nuclear Engineering and Design	2	0029-5493	issn	Global	ETC					SCI	SCIE			Elsevier BV		Engineering	Natural Science		Natural Science			Engineering																									541
2003		Nuclear Engineering and Design	1	0029-5493	issn	Global	ETC					SCI	SCIE			Elsevier BV		Engineering	Natural Science		Natural Science			Engineering																									541
2004		Nuclear Engineering and Design	1	0029-5493	issn	Global	ETC					SCI	SCIE			Elsevier BV		Engineering	Natural Science		Natural Science			Engineering																									541
2006		NUCL FUSION	2	0029-5515	issn	Global	ETC					SCI	SCIE			Institute of Physics Publishing Ltd.		Natural Science			Natural Science																												73
2010		NUCL FUSION	2	0029-5515	issn	Global	ETC					SCI	SCIE			Institute of Physics Publishing Ltd.		Natural Science			Natural Science																												73
2009		NUKLEARMED-NUCL MED	1	0029-5566	issn	Global	ETC					SCI	SCIE			Schattauer GmbH		Medicine Health	Natural Science	Medicine Health	Natural Science														Medical														2
2008		Nuclear Physics	2	0029-5582	issn	Global	ETC					ETC								Medicine Health	Natural Science							Astronomy
2010		Nuclear Physics	1	0029-5582	issn	Global	ETC					ETC								Medicine Health	Natural Science							Astronomy
2009		International Journal for Numerical Methods in Engineering	4	0029-5981	issn	Global	ETC					SCI	SCIE			John Wiley & Sons Ltd.		Engineering						Engineering																									177
2008		International Journal for Numerical Methods in Engineering	3	0029-5981	issn	Global	ETC					SCI	SCIE			John Wiley & Sons Ltd.		Engineering						Engineering																									177
1999		International Journal for Numerical Methods in Engineering	2	0029-5981	issn	Global	ETC					SCI	SCIE			John Wiley & Sons Ltd.		Engineering						Engineering																									177
2001		International Journal for Numerical Methods in Engineering	2	0029-5981	issn	Global	ETC					SCI	SCIE			John Wiley & Sons Ltd.		Engineering						Engineering																									177
2003		International Journal for Numerical Methods in Engineering	2	0029-5981	issn	Global	ETC					SCI	SCIE			John Wiley & Sons Ltd.		Engineering						Engineering																									177
2007		International Journal for Numerical Methods in Engineering	2	0029-5981	issn	Global	ETC					SCI	SCIE			John Wiley & Sons Ltd.		Engineering						Engineering																									177
2005		International Journal for Numerical Methods in Engineering	2	0029-5981	issn	Global	ETC					SCI	SCIE			John Wiley & Sons Ltd.		Engineering						Engineering																									177
2000		International Journal for Numerical Methods in Engineering	1	0029-5981	issn	Global	ETC					SCI	SCIE			John Wiley & Sons Ltd.		Engineering						Engineering																									177
2004		International Journal for Numerical Methods in Engineering	1	0029-5981	issn	Global	ETC					SCI	SCIE			John Wiley & Sons Ltd.		Engineering						Engineering																									177
2010		International Journal for Numerical Methods in Engineering	1	0029-5981	issn	Global	ETC					SCI	SCIE			John Wiley & Sons Ltd.		Engineering						Engineering																									177
2011		International Journal for Numerical Methods in Engineering	1	0029-5981	issn	Global	ETC					SCI	SCIE			John Wiley & Sons Ltd.		Engineering						Engineering																									177
2009		NUTR REV	4	0029-6643	issn	Global	ETC					SCI	SCIE			International Life Sciences Institute		Agro-Marine								Agro-Marine																							4
2001		NUTR REV	2	0029-6643	issn	Global	ETC					SCI	SCIE			International Life Sciences Institute		Agro-Marine								Agro-Marine																							4
2000		NUTR REV	1	0029-6643	issn	Global	ETC					SCI	SCIE			International Life Sciences Institute		Agro-Marine								Agro-Marine																							4
2005		Proceedings of the Nutrition Society	2	0029-6651	issn	Global	ETC					SCI	SCIE			Cambridge University Press		Agro-Marine	Medicine Health	Medicine Health						Agro-Marine									Medical			Zoology											4
2011		Proceedings of the Nutrition Society	1	0029-6651	issn	Global	ETC					SCI	SCIE			Cambridge University Press		Agro-Marine	Medicine Health	Medicine Health						Agro-Marine									Medical			Zoology											4
2000		P NUTR SOC	3	0029-6651	issn	Global	ETC					SCI	SCIE			Cambridge University Press		Agro-Marine	Medicine Health	Medicine Health						Agro-Marine									Medical			Zoology											4
2000		Nutrition Today	1	0029666X	issn	Global	ETC					ETC								Medicine Health
2005		Obstetrical and Gynecological Survey	1	0029-7828	issn	Global	ETC					SCI	SCIE			Lippincott Williams & Wilkins		Medicine Health		Medicine Health
2011		Obstetrics and Gynecology	2	0029-7844	issn	Global	ETC					SCI	SCIE			Lippincott Williams & Wilkins		Natural Science			Natural Science																												35
2005		Obstetrics and Gynecology	1	0029-7844	issn	Global	ETC					SCI	SCIE			Lippincott Williams & Wilkins		Natural Science			Natural Science																												35
2007		Obstetrics and Gynecology	1	0029-7844	issn	Global	ETC					SCI	SCIE			Lippincott Williams & Wilkins		Natural Science			Natural Science																												35
2009		Obstetrics and Gynecology	1	0029-7844	issn	Global	ETC					SCI	SCIE			Lippincott Williams & Wilkins		Natural Science			Natural Science																												35
2003		J OCEANOGR SOC JAPAN	3	0029-8131	issn	Global	ETC					ETC						Agro-Marine					Social Science			Agro-Marine
2005		J OCEANOGR SOC JAPAN	3	0029-8131	issn	Global	ETC					ETC						Agro-Marine					Social Science			Agro-Marine
1997		J OCEANOGR SOC JAPAN	2	0029-8131	issn	Global	ETC					ETC						Agro-Marine					Social Science			Agro-Marine
1999		J OCEANOGR SOC JAPAN	2	0029-8131	issn	Global	ETC					ETC						Agro-Marine					Social Science			Agro-Marine
2000		J OCEANOGR SOC JAPAN	1	0029-8131	issn	Global	ETC					ETC						Agro-Marine					Social Science			Agro-Marine
2001		J OCEANOGR SOC JAPAN	1	0029-8131	issn	Global	ETC					ETC						Agro-Marine					Social Science			Agro-Marine
2002		J OCEANOGR SOC JAPAN	1	0029-8131	issn	Global	ETC					ETC						Agro-Marine					Social Science			Agro-Marine
2008		J OCEANOGR SOC JAPAN	1	0029-8131	issn	Global	ETC					ETC						Agro-Marine					Social Science			Agro-Marine
2009		J OCEANOGR SOC JPN	2	0029-8131	issn	Global	ETC					ETC						Agro-Marine					Social Science			Agro-Marine
1999		J OCEANOGR SOC JPN	1	0029-8131	issn	Global	ETC					ETC						Agro-Marine					Social Science			Agro-Marine
2000		J OCEANOGR SOC JPN	1	0029-8131	issn	Global	ETC					ETC						Agro-Marine					Social Science			Agro-Marine
2002		J OCEANOGR SOC JPN	1	0029-8131	issn	Global	ETC					ETC						Agro-Marine					Social Science			Agro-Marine
2005		J OCEANOGR SOC JPN	1	0029-8131	issn	Global	ETC					ETC						Agro-Marine					Social Science			Agro-Marine
2007		J OCEANOGR SOC JPN	1	0029-8131	issn	Global	ETC					ETC						Agro-Marine					Social Science			Agro-Marine
2010		Scandinavian Journal of Dental Research	3	0029845X	issn	Global	ETC					ETC								Medicine Health															Medical
2004		Scandinavian Journal of Dental Research	1	0029845X	issn	Global	ETC					ETC								Medicine Health															Medical
2005		Scandinavian Journal of Dental Research	1	0029845X	issn	Global	ETC					ETC								Medicine Health															Medical
2006		Scandinavian Journal of Dental Research	1	0029845X	issn	Global	ETC					ETC								Medicine Health															Medical
2009		Scandinavian Journal of Dental Research	1	0029845X	issn	Global	ETC					ETC								Medicine Health															Medical
1999		Okajimas Folia Anatomica Japonica	1	0030154X	issn	Global	ETC					ETC								Medicine Health	Natural Science					Agro-Marine									Medical			Zoology
2000		Okajimas Folia Anatomica Japonica	1	0030154X	issn	Global	ETC					ETC								Medicine Health	Natural Science					Agro-Marine									Medical			Zoology
2001		Okajimas Folia Anatomica Japonica	1	0030154X	issn	Global	ETC					ETC								Medicine Health	Natural Science					Agro-Marine									Medical			Zoology
2007		Okajimas Folia Anatomica Japonica	1	0030154X	issn	Global	ETC					ETC								Medicine Health	Natural Science					Agro-Marine									Medical			Zoology
2009		Okajimas Folia Anatomica Japonica	1	0030154X	issn	Global	ETC					ETC								Medicine Health	Natural Science					Agro-Marine									Medical			Zoology
2010		Okajimas Folia Anatomica Japonica	1	0030154X	issn	Global	ETC					ETC								Medicine Health	Natural Science					Agro-Marine									Medical			Zoology
2003		OKEANOLOGIYA	1	0030-1574	issn	Global	ETC					SCI				Izdatel'stvo Nauka		Agro-Marine					Social Science			Agro-Marine																							1
2007		Optics Communications	3	0030-4018	issn	Global	ETC					SCI	SCIE			Elsevier BV, North-Holland		Engineering						Engineering																									428
2011		Optics Communications	2	0030-4018	issn	Global	ETC					SCI	SCIE			Elsevier BV, North-Holland		Engineering						Engineering																									428
1998		Optics Communications	1	0030-4018	issn	Global	ETC					SCI	SCIE			Elsevier BV, North-Holland		Engineering						Engineering																									428
2005		Optics Communications	1	0030-4018	issn	Global	ETC					SCI	SCIE			Elsevier BV, North-Holland		Engineering						Engineering																									428
2009		Optics Communications	1	0030-4018	issn	Global	ETC					SCI	SCIE			Elsevier BV, North-Holland		Engineering						Engineering																									428
2010		Optics Communications	1	0030-4018	issn	Global	ETC					SCI	SCIE			Elsevier BV, North-Holland		Engineering						Engineering																									428
2004		Osaka City Medical Journal	1	0030-6096	issn	Global	ETC					SCI				Oosaka-Shiritsu Daigaku, Igakubu				Medicine Health															Medical
2007		Osaka City Medical Journal	1	0030-6096	issn	Global	ETC					SCI				Oosaka-Shiritsu Daigaku, Igakubu				Medicine Health															Medical
2011		Osaka City Medical Journal	1	0030-6096	issn	Global	ETC					SCI				Oosaka-Shiritsu Daigaku, Igakubu				Medicine Health															Medical
2011		OTOLARYNGOL CLIN N A	1	0030-6665	issn	Global	ETC					SCI	SCIE			W.B. Saunders Co.		Medicine Health		Medicine Health															Medical														2
2002		PS	1	0030-8269	issn	Global	ETC					ETC											Social Science
2004		Palaeontologische Zeitschrift	2	0031-0220	issn	Global	ETC					SCI	SCIE			Springer										Agro-Marine												Zoology
2006		Palaeontologische Zeitschrift	2	0031-0220	issn	Global	ETC					SCI	SCIE			Springer										Agro-Marine												Zoology
2002		Palaeontologische Zeitschrift	1	0031-0220	issn	Global	ETC					SCI	SCIE			Springer										Agro-Marine												Zoology
2003		Palaeontologische Zeitschrift	1	0031-0220	issn	Global	ETC					SCI	SCIE			Springer										Agro-Marine												Zoology
2005		Palaeontologische Zeitschrift	1	0031-0220	issn	Global	ETC					SCI	SCIE			Springer										Agro-Marine												Zoology
2011		Palaeontologische Zeitschrift	1	0031-0220	issn	Global	ETC					SCI	SCIE			Springer										Agro-Marine												Zoology
2009		Paleontologicheskii Zhurnal	1	0031031X	issn	Global	ETC					ETC								Medicine Health						Agro-Marine												Zoology
2011		PARASITOLOGY	3	0031-1820	issn	Global	ETC					SCI	SCIE			Cambridge University Press		Natural Science		Medicine Health	Natural Science					Agro-Marine		Astronomy	Bioscience						Medical			Zoology											22
2008		Patologia Polska	1	0031-3114	issn	Global	ETC					ETC								Medicine Health															Medical
2000		Pediatric Research	1	0031-3998	issn	Global	ETC					SCI	SCIE			Nature Publishing Group		Natural Science			Natural Science																												140
2002		Pediatric Research	1	0031-3998	issn	Global	ETC					SCI	SCIE			Nature Publishing Group		Natural Science			Natural Science																												140
2010		Pediatric Research	1	0031-3998	issn	Global	ETC					SCI	SCIE			Nature Publishing Group		Natural Science			Natural Science																												140
2011		PEDIATRICS	24	0031-4005	issn	Global	ETC					SCI	SCIE			American Academy of Pediatrics		Medicine Health		Medicine Health	Natural Science								Bioscience						Medical														26
2008		PEDIATRICS	14	0031-4005	issn	Global	ETC					SCI	SCIE			American Academy of Pediatrics		Medicine Health		Medicine Health	Natural Science								Bioscience						Medical														26
2002		PEDIATRICS	2	0031-4005	issn	Global	ETC					SCI	SCIE			American Academy of Pediatrics		Medicine Health		Medicine Health	Natural Science								Bioscience						Medical														26
2006		PERSPECT BIOL MED	1	0031-5982	issn	Global	ETC					SCI	SCIE			The Johns Hopkins University Press		Natural Science	Medicine Health	Medicine Health	Natural Science
2010		Pesticide Science	1	0031613X	issn	Global	ETC					ETC									Natural Science					Agro-Marine			Bioscience									Zoology
2001		Pharmacological Reviews	2	0031-6997	issn	Global	ETC					SCI	SCIE			American Society for Pharmacology and Experimental Therapeutics		Natural Science			Natural Science																												1
1999		Pharmacological Reviews	1	0031-6997	issn	Global	ETC					SCI	SCIE			American Society for Pharmacology and Experimental Therapeutics		Natural Science			Natural Science																												1
2010		Philippine Journal of Veterinary Medicine	1	0031-7705	issn	Global	ETC					SCI	SCIE			University of the Philippines at Los Banos, College of Veterinary Medicine										Agro-Marine												Zoology
2011		Philosophy	1	0031-8191	issn	Global	ETC					SCI				Cambridge University Press					Natural Science	Humanities														Philosophy	Relegion
2003		Photochemistry and Photobiology	1	0031-8655	issn	Global	ETC					SCI	SCIE			Wiley-Blackwell Publishing, Inc.		Natural Science			Natural Science																												60
2010		Photochemistry and Photobiology	1	0031-8655	issn	Global	ETC					SCI	SCIE			Wiley-Blackwell Publishing, Inc.		Natural Science			Natural Science																												60
2003		Physica Scripta	1	0031-8949	issn	Global	ETC					SCI	SCIE			Institute of Physics Publishing Ltd.					Natural Science							Astronomy		Chemical
2007		Physica Scripta	1	0031-8949	issn	Global	ETC					SCI	SCIE			Institute of Physics Publishing Ltd.					Natural Science							Astronomy		Chemical
2001		PHYS STATUS SOLIDI A	3	0031-8965	issn	Global	ETC					ETC						Natural Science	Engineering		Natural Science		Social Science	Engineering																									414
1998		PHYS STATUS SOLIDI A	1	0031-8965	issn	Global	ETC					ETC						Natural Science	Engineering		Natural Science		Social Science	Engineering																									414
2000		Physical Review	1	0031899X	issn	Global	ETC					ETC									Natural Science		Social Science					Astronomy
2002		Physical Review	1	0031899X	issn	Global	ETC					ETC									Natural Science		Social Science					Astronomy
2003		Physical Review	1	0031899X	issn	Global	ETC					ETC									Natural Science		Social Science					Astronomy
2004		Physical Review	1	0031899X	issn	Global	ETC					ETC									Natural Science		Social Science					Astronomy
2006		Physical Review	1	0031899X	issn	Global	ETC					ETC									Natural Science		Social Science					Astronomy
2008		Physical Review	1	0031899X	issn	Global	ETC					ETC									Natural Science		Social Science					Astronomy
2009		Physical Review	1	0031899X	issn	Global	ETC					ETC									Natural Science		Social Science					Astronomy
2010		Physical Review	1	0031899X	issn	Global	ETC					ETC									Natural Science		Social Science					Astronomy
2011		Physical Review	1	0031899X	issn	Global	ETC					ETC									Natural Science		Social Science					Astronomy
2000		PHYS REV LETT	2	0031-9007	issn	Global	ETC					SCI	SCIE			American Physical Society		Natural Science			Natural Science																												1590
2010		Physical Review Letters	7	0031-9007	issn	Global	ETC					SCI	SCIE			American Physical Society		Natural Science			Natural Science																												1590
2011		Physical Review Letters	5	0031-9007	issn	Global	ETC					SCI	SCIE			American Physical Society		Natural Science			Natural Science																												1590
2008		Physical Review Letters	4	0031-9007	issn	Global	ETC					SCI	SCIE			American Physical Society		Natural Science			Natural Science																												1590
2007		Physical Review Letters	3	0031-9007	issn	Global	ETC					SCI	SCIE			American Physical Society		Natural Science			Natural Science																												1590
2002		Physical Review Letters	2	0031-9007	issn	Global	ETC					SCI	SCIE			American Physical Society		Natural Science			Natural Science																												1590
2006		Physical Review Letters	2	0031-9007	issn	Global	ETC					SCI	SCIE			American Physical Society		Natural Science			Natural Science																												1590
2009		Physical Review Letters	2	0031-9007	issn	Global	ETC					SCI	SCIE			American Physical Society		Natural Science			Natural Science																												1590
1998		Physical Review Letters	1	0031-9007	issn	Global	ETC					SCI	SCIE			American Physical Society		Natural Science			Natural Science																												1590
1999		Physical Review Letters	1	0031-9007	issn	Global	ETC					SCI	SCIE			American Physical Society		Natural Science			Natural Science																												1590
2000		Physical Review Letters	1	0031-9007	issn	Global	ETC					SCI	SCIE			American Physical Society		Natural Science			Natural Science																												1590
2005		Physical Review Letters	1	0031-9007	issn	Global	ETC					SCI	SCIE			American Physical Society		Natural Science			Natural Science																												1590
2005		Physics and Chemistry of Glasses	2	0031-9090	issn	Global	ETC					SCI				Society of Glass Technology		Natural Science			Natural Science		Social Science																										14
2007		Physics and Chemistry of Glasses	1	0031-9090	issn	Global	ETC					SCI				Society of Glass Technology		Natural Science			Natural Science		Social Science																										14
2008		Physics and Chemistry of Glasses	1	0031-9090	issn	Global	ETC					SCI				Society of Glass Technology		Natural Science			Natural Science		Social Science																										14
2002		Physics Education	3	0031-9120	issn	Global	ETC					SCI				Institute of Physics Publishing Ltd.					Natural Science							Astronomy
2004		Physics Education	1	0031-9120	issn	Global	ETC					SCI				Institute of Physics Publishing Ltd.					Natural Science							Astronomy
2011		Physics Education	1	0031-9120	issn	Global	ETC					SCI				Institute of Physics Publishing Ltd.					Natural Science							Astronomy
2010		Physics of the Earth and Planetary Interiors	1	0031-9201	issn	Global	ETC					SCI	SCIE			Elsevier BV		Natural Science			Natural Science																												13
2005		Physiological Reviews	1	0031-9333	issn	Global	ETC					SCI	SCIE			American Physiological Society		예술체육	Natural Science		Natural Science																												1
2008		Physiological Reviews	1	0031-9333	issn	Global	ETC					SCI	SCIE			American Physiological Society		예술체육	Natural Science		Natural Science																												1
2004		PHYSIOLOGIST	1	0031-9376	issn	Global	ETC					SCI				American Physiological Society		Medicine Health		Medicine Health	Natural Science
2006		Phytopathologia Mediterranea	2	0031-9465	issn	Global	ETC					SCI	SCIE			Firenze University Press
2004		Annals of the Phytopathological Society of Japan	3	0031-9473	issn	Global	ETC					ETC						Natural Science			Natural Science								Bioscience
1998		Annals of the Phytopathological Society of Japan	2	0031-9473	issn	Global	ETC					ETC						Natural Science			Natural Science								Bioscience
2000		Annals of the Phytopathological Society of Japan	2	0031-9473	issn	Global	ETC					ETC						Natural Science			Natural Science								Bioscience
2002		Annals of the Phytopathological Society of Japan	2	0031-9473	issn	Global	ETC					ETC						Natural Science			Natural Science								Bioscience
2011		Annals of the Phytopathological Society of Japan	2	0031-9473	issn	Global	ETC					ETC						Natural Science			Natural Science								Bioscience
1997		Annals of the Phytopathological Society of Japan	1	0031-9473	issn	Global	ETC					ETC						Natural Science			Natural Science								Bioscience
2004		Plant and Cell Physiology	1	0032-0781	issn	Global	ETC					SCI	SCIE			Oxford University Press		Natural Science			Natural Science																												124
2005		Plant and Cell Physiology	1	0032-0781	issn	Global	ETC					SCI	SCIE			Oxford University Press		Natural Science			Natural Science																												124
2008		Plant and Cell Physiology	1	0032-0781	issn	Global	ETC					SCI	SCIE			Oxford University Press		Natural Science			Natural Science																												124
2010		Plant and Soil	1	0032079X	issn	Global	ETC					ETC								Medicine Health	Natural Science					Agro-Marine			Bioscience									Zoology
2008		PLANT PATHOLOGY	7	0032-0862	issn	Global	ETC					SCI	SCIE			Wiley-Blackwell Publishing Ltd.		Natural Science			Natural Science																												35
2010		PLANT PATHOLOGY	6	0032-0862	issn	Global	ETC					SCI	SCIE			Wiley-Blackwell Publishing Ltd.		Natural Science			Natural Science																												35
2011		PLANT PATHOLOGY	4	0032-0862	issn	Global	ETC					SCI	SCIE			Wiley-Blackwell Publishing Ltd.		Natural Science			Natural Science																												35
2003		PLANT PATHOLOGY	3	0032-0862	issn	Global	ETC					SCI	SCIE			Wiley-Blackwell Publishing Ltd.		Natural Science			Natural Science																												35
2007		PLANT PATHOLOGY	3	0032-0862	issn	Global	ETC					SCI	SCIE			Wiley-Blackwell Publishing Ltd.		Natural Science			Natural Science																												35
2004		PLANT PATHOLOGY	2	0032-0862	issn	Global	ETC					SCI	SCIE			Wiley-Blackwell Publishing Ltd.		Natural Science			Natural Science																												35
2002		PLANT PATHOLOGY	1	0032-0862	issn	Global	ETC					SCI	SCIE			Wiley-Blackwell Publishing Ltd.		Natural Science			Natural Science																												35
2006		PLANT PATHOLOGY	1	0032-0862	issn	Global	ETC					SCI	SCIE			Wiley-Blackwell Publishing Ltd.		Natural Science			Natural Science																												35
2009		PLANT PATHOLOGY	1	0032-0862	issn	Global	ETC					SCI	SCIE			Wiley-Blackwell Publishing Ltd.		Natural Science			Natural Science																												35
2009		Plant Physiology	2	0032-0889	issn	Global	ETC					SCI	SCIE			American Society of Plant Biologists		Natural Science			Natural Science																												245
1998		Planta Medica	1	0032-0943	issn	Global	ETC					SCI	SCIE			Georg Thieme Verlag		Medicine Health	Natural Science	Medicine Health	Natural Science																												669
2009		Polskie Archiwum Hydrobiologii	2	0032-3764	issn	Global	ETC					ETC									Natural Science					Agro-Marine												Zoology
2002		Polskie Archiwum Hydrobiologii	1	0032-3764	issn	Global	ETC					ETC									Natural Science					Agro-Marine												Zoology
2003		Polskie Pismo Entomologiczne	3	0032-3780	issn	Global	OAJ	DOAJ				SCI				Polskie Towarzystwo Entomologiczne	Poland				Natural Science		Social Science			Agro-Marine			Bioscience									Zoology			Zoology	Science
2002		Polskie Pismo Entomologiczne	1	0032-3780	issn	Global	OAJ	DOAJ				SCI				Polskie Towarzystwo Entomologiczne	Poland				Natural Science		Social Science			Agro-Marine			Bioscience									Zoology			Zoology	Science
2004		Polskie Pismo Entomologiczne	1	0032-3780	issn	Global	OAJ	DOAJ				SCI				Polskie Towarzystwo Entomologiczne	Poland				Natural Science		Social Science			Agro-Marine			Bioscience									Zoology			Zoology	Science
2006		Polskie Pismo Entomologiczne	1	0032-3780	issn	Global	OAJ	DOAJ				SCI				Polskie Towarzystwo Entomologiczne	Poland				Natural Science		Social Science			Agro-Marine			Bioscience									Zoology			Zoology	Science
2010		Polymer Engineering and Science	1	0032-3888	issn	Global	ETC					SCI	SCIE			John Wiley & Sons, Inc.		Engineering						Engineering																									250
2001		Poultry Science	3	0032-5791	issn	Global	ETC					SCI	SCIE			Oxford University Press		Agro-Marine	Natural Science		Natural Science					Agro-Marine																							171
1999		Poultry Science	1	0032-5791	issn	Global	ETC					SCI	SCIE			Oxford University Press		Agro-Marine	Natural Science		Natural Science					Agro-Marine																							171
2011		Poultry Science	1	0032-5791	issn	Global	ETC					SCI	SCIE			Oxford University Press		Agro-Marine	Natural Science		Natural Science					Agro-Marine																							171
1999		Powder Metallurgy	1	0032-5899	issn	Global	ETC					SCI	SCIE			Maney Publishing		Engineering						Engineering																									42
2004		Prikladnaya Matematika i Mekhanika	1	0032-8235	issn	Global	ETC					SCI				Izdatel'stvo Nauka				Medicine Health
2007		Prikladnaya Matematika i Mekhanika	1	0032-8235	issn	Global	ETC					SCI				Izdatel'stvo Nauka				Medicine Health
2007		Progress of Theoretical Physics	2	0033068X	issn	Global	ETC					ETC									Natural Science							Astronomy
2007		Promyshlennaya Energetika	1	0033-1155	issn	Global	ETC					SCI				Ministerstvo Energetike i Elektrifikatsii, Nauchno-tekhnicheskoe Obshchestvo Energetike i Elektrotekhnicheskoi Promyshlennosti				Medicine Health
2007		CATEGORICAL DATA ANA	4.5	0033-3123	issn	Global	ETC					SCI	SSCI			Springer New York LLC		Social Science	Natural Science	Medicine Health	Natural Science		Social Science	Engineering											Medical														1
2003		CATEGORICAL DATA ANA	4	0033-3123	issn	Global	ETC					SCI	SSCI			Springer New York LLC		Social Science	Natural Science	Medicine Health	Natural Science		Social Science	Engineering											Medical														1
2004		CATEGORICAL DATA ANA	2	0033-3123	issn	Global	ETC					SCI	SSCI			Springer New York LLC		Social Science	Natural Science	Medicine Health	Natural Science		Social Science	Engineering											Medical														1
2009		CATEGORICAL DATA ANA	2	0033-3123	issn	Global	ETC					SCI	SSCI			Springer New York LLC		Social Science	Natural Science	Medicine Health	Natural Science		Social Science	Engineering											Medical														1
2010		CATEGORICAL DATA ANA	2	0033-3123	issn	Global	ETC					SCI	SSCI			Springer New York LLC		Social Science	Natural Science	Medicine Health	Natural Science		Social Science	Engineering											Medical														1
2001		CATEGORICAL DATA ANA	1	0033-3123	issn	Global	ETC					SCI	SSCI			Springer New York LLC		Social Science	Natural Science	Medicine Health	Natural Science		Social Science	Engineering											Medical														1
2005		CATEGORICAL DATA ANA	1	0033-3123	issn	Global	ETC					SCI	SSCI			Springer New York LLC		Social Science	Natural Science	Medicine Health	Natural Science		Social Science	Engineering											Medical														1
2006		CATEGORICAL DATA ANA	1	0033-3123	issn	Global	ETC					SCI	SSCI			Springer New York LLC		Social Science	Natural Science	Medicine Health	Natural Science		Social Science	Engineering											Medical														1
2008		CATEGORICAL DATA ANA	1	0033-3123	issn	Global	ETC					SCI	SSCI			Springer New York LLC		Social Science	Natural Science	Medicine Health	Natural Science		Social Science	Engineering											Medical														1
2002		PSYCHOPHARMACOLOGY	1	0033-3158	issn	Global	ETC					SCI	SCIE			Springer		Medicine Health		Medicine Health															Medical														18
2009		Pure and Applied Chemistry	1	0033-4545	issn	Global	ETC					SCI	SCIE			Walter de Gruyter GmbH		Natural Science	Medicine Health	Medicine Health	Natural Science																												48
2008		Quarterly of Applied Mathematics	3	0033569X	issn	Global	ETC					ETC									Natural Science							Astronomy
2009		Quarterly of Applied Mathematics	2	0033569X	issn	Global	ETC					ETC									Natural Science							Astronomy
2010		Quarterly of Applied Mathematics	2	0033569X	issn	Global	ETC					ETC									Natural Science							Astronomy
1998		Quarterly of Applied Mathematics	1	0033569X	issn	Global	ETC					ETC									Natural Science							Astronomy
2005		Quarterly of Applied Mathematics	1	0033569X	issn	Global	ETC					ETC									Natural Science							Astronomy
2006		Quarterly of Applied Mathematics	1	0033569X	issn	Global	ETC					ETC									Natural Science							Astronomy
2003		Quarterly Review of Biology	1	0033-5770	issn	Global	ETC					SCI	SCIE			University of Chicago Press		Natural Science			Natural Science
2010		Quarterly Reviews of Biophysics	1	0033-5835	issn	Global	ETC					SCI	SCIE			Cambridge University Press		Natural Science			Natural Science
2004		Radiation Effects	1	0033-7579	issn	Global	ETC					ETC						Natural Science			Natural Science
2011		Radiation Effects	1	0033-7579	issn	Global	ETC					ETC						Natural Science			Natural Science
2007		Radiation Research	1	0033-7587	issn	Global	ETC					SCI	SCIE			Radiation Research Society		Natural Science			Natural Science																												36
2005		Radio and Electronic Engineer	1	0033-7722	issn	Global	ETC					ETC									Natural Science		Social Science					Astronomy
2004		Radiochimica Acta	1	0033-8230	issn	Global	ETC					SCI	SCIE			De Gruyter Oldenbourg		Natural Science			Natural Science																												24
2005		Radiophysics and Quantum Electronics	1	0033-8443	issn	Global	ETC					SCI	SCIE			Springer New York LLC					Natural Science							Astronomy
2004		Rastitel'nye Resursy	1	0033-9946	issn	Global	ETC					SCI				Sankt-Peterburgskaya Izdatel'skaya Firma Nauka				Medicine Health
2005		Rastitel'nye Resursy	1	0033-9946	issn	Global	ETC					SCI				Sankt-Peterburgskaya Izdatel'skaya Firma Nauka				Medicine Health
2006		Remote Sensing of Environment	1	0034-4257	issn	Global	ETC					SCI	SCIE			Elsevier Inc.		Engineering						Engineering																									16
2000		Reports on Mathematical Physics	1	0034-4877	issn	Global	ETC					SCI	SCIE			Pergamon		Natural Science			Natural Science																												10
2003		Reports on Mathematical Physics	1	0034-4877	issn	Global	ETC					SCI	SCIE			Pergamon		Natural Science			Natural Science																												10
2011		Reports on Mathematical Physics	1	0034-4877	issn	Global	ETC					SCI	SCIE			Pergamon		Natural Science			Natural Science																												10
2003		Reports on Progress in Physics	1	0034-4885	issn	Global	ETC					SCI	SCIE			Institute of Physics Publishing Ltd.		Natural Science			Natural Science																												5
2009		Nutrition & Food Science	1	0034-6659	issn	Global	ETC					SCI				Emerald Group Publishing Ltd.				Medicine Health	Natural Science								Bioscience
2010		Nutrition & Food Science	1	0034-6659	issn	Global	ETC					SCI				Emerald Group Publishing Ltd.				Medicine Health	Natural Science								Bioscience
2004		Review of Scientific Instruments	2	0034-6748	issn	Global	ETC					SCI	SCIE			American Institute of Physics		Engineering	Natural Science		Natural Science			Engineering																									436
2009		Review of Scientific Instruments	1	0034-6748	issn	Global	ETC					SCI	SCIE			American Institute of Physics		Engineering	Natural Science		Natural Science			Engineering																									436
2003		REV MOD PHYS	1	0034-6861	issn	Global	ETC					SCI	SCIE			American Physical Society		Natural Science			Natural Science																												4
2001		Reviews of Modern Physics	1	0034-6861	issn	Global	ETC					SCI	SCIE			American Physical Society		Natural Science			Natural Science																												4
2010		Revue de Stomatologie et de Chirurgie Maxillo-Faciale	1	0035-1768	issn	Global	ETC					SCI	SCIE					Medicine Health		Medicine Health															Medical
2000		Revue Suisse de Zoologie	1	0035418X	issn	Global	ETC					ETC								Medicine Health	Natural Science					Agro-Marine			Bioscience						Medical			Zoology
2006		Rheologica Acta	1	0035-4511	issn	Global	ETC					SCI	SCIE			Springer		Engineering	Natural Science		Natural Science			Engineering																									24
2010		Rheologica Acta	1	0035-4511	issn	Global	ETC					SCI	SCIE			Springer		Engineering	Natural Science		Natural Science			Engineering																									24
2008		Rivista Italiana di Paleontologia e Stratigrafia	1	0035-6883	issn	Global	ETC					SCI	SCIE			Universita degli Studi di Milano, Dipartimento di Scienze della Terra										Agro-Marine												Zoology
2001		Rock Mechanics	2	0035-7448	issn	Global	ETC					ETC								Medicine Health
2002		Rock Mechanics	2	0035-7448	issn	Global	ETC					ETC								Medicine Health
2009		Rock Mechanics	2	0035-7448	issn	Global	ETC					ETC								Medicine Health
2009		Monthly Notices of the Royal Astronomical Society	5	0035-8711	issn	Global	ETC					SCI	SCIE			Oxford University Press		Natural Science	복합학		Natural Science																												233
2011		Monthly Notices of the Royal Astronomical Society	4	0035-8711	issn	Global	ETC					SCI	SCIE			Oxford University Press		Natural Science	복합학		Natural Science																												233
2007		Monthly Notices of the Royal Astronomical Society	3	0035-8711	issn	Global	ETC					SCI	SCIE			Oxford University Press		Natural Science	복합학		Natural Science																												233
2010		Monthly Notices of the Royal Astronomical Society	3	0035-8711	issn	Global	ETC					SCI	SCIE			Oxford University Press		Natural Science	복합학		Natural Science																												233
2002		Monthly Notices of the Royal Astronomical Society	2	0035-8711	issn	Global	ETC					SCI	SCIE			Oxford University Press		Natural Science	복합학		Natural Science																												233
2003		Monthly Notices of the Royal Astronomical Society	2	0035-8711	issn	Global	ETC					SCI	SCIE			Oxford University Press		Natural Science	복합학		Natural Science																												233
2008		Monthly Notices of the Royal Astronomical Society	2	0035-8711	issn	Global	ETC					SCI	SCIE			Oxford University Press		Natural Science	복합학		Natural Science																												233
2001		Monthly Notices of the Royal Astronomical Society	1	0035-8711	issn	Global	ETC					SCI	SCIE			Oxford University Press		Natural Science	복합학		Natural Science																												233
2006		Monthly Notices of the Royal Astronomical Society	1	0035-8711	issn	Global	ETC					SCI	SCIE			Oxford University Press		Natural Science	복합학		Natural Science																												233
2010		Proceedings of the Royal Society of Victoria	1	0035-9211	issn	Global	ETC					SCI				Royal Society of Victoria					Natural Science								Bioscience
1998		APPL STAT	1	0035-9254	issn	Global	ETC					SCI	SCIE			Wiley-Blackwell Publishing Ltd.		Natural Science			Natural Science					Agro-Marine																							7
2002		APPL STATIST	1	0035-9254	issn	Global	ETC					SCI	SCIE			Wiley-Blackwell Publishing Ltd.		Natural Science			Natural Science					Agro-Marine																							7
2007		APPL STATIST	1	0035-9254	issn	Global	ETC					SCI	SCIE			Wiley-Blackwell Publishing Ltd.		Natural Science			Natural Science					Agro-Marine																							7
2008		APPL STATIST	1	0035-9254	issn	Global	ETC					SCI	SCIE			Wiley-Blackwell Publishing Ltd.		Natural Science			Natural Science					Agro-Marine																							7
2006		SIAM Journal on Applied Mathematics	2	0036-1399	issn	Global	ETC					SCI	SCIE			Society for Industrial and Applied Mathematics		Natural Science	Engineering		Natural Science			Engineering																									22
2010		SIAM Journal on Applied Mathematics	1	0036-1399	issn	Global	ETC					SCI	SCIE			Society for Industrial and Applied Mathematics		Natural Science	Engineering		Natural Science			Engineering																									22
2010		Transactions of the St. John's Hospital Dermatological Society	1	0036-2891	issn	Global	ETC					ETC								Medicine Health															Medical
2002		Scandinavian Journal of Rehabilitation Medicine	1	0036-5505	issn	Global	ETC					ETC						Medicine Health		Medicine Health	Natural Science
2008		Scandinavian Journal of Infectious Diseases	1	0036-5548	issn	Global	ETC					SCI	SCIE			Informa Healthcare		Natural Science			Natural Science																												46
2011		Scandinavian Journal of Infectious Diseases	1	0036-5548	issn	Global	ETC					SCI	SCIE			Informa Healthcare		Natural Science			Natural Science																												46
2001		Scandinavian Journal of Plastic and Reconstructive Surgery	1	0036-5556	issn	Global	ETC					ETC								Medicine Health	Natural Science														Medical
2008		Scandinavian Journal of Plastic and Reconstructive Surgery	1	0036-5556	issn	Global	ETC					ETC								Medicine Health	Natural Science														Medical
2009		Scandinavian Journal of Plastic and Reconstructive Surgery	1	0036-5556	issn	Global	ETC					ETC								Medicine Health	Natural Science														Medical
2010		Scandinavian Journal of Plastic and Reconstructive Surgery	1	0036-5556	issn	Global	ETC					ETC								Medicine Health	Natural Science														Medical
2011		Scandinavian Journal of Plastic and Reconstructive Surgery	1	0036-5556	issn	Global	ETC					ETC								Medicine Health	Natural Science														Medical
2008		Scandinavian Journal of Respiratory Diseases	1	0036-5572	issn	Global	ETC					ETC						Medicine Health		Medicine Health	Natural Science
1999		Scandinavian Journal of Thoracic and Cardiovascular Surgery	1	0036-5580	issn	Global	ETC					ETC								Medicine Health															Medical
2007		Scandinavian Journal of Thoracic and Cardiovascular Surgery	1	0036-5580	issn	Global	ETC					ETC								Medicine Health															Medical
2007		Schweizer Archiv fuer Tierheilkunde	1	0036-7281	issn	Global	ETC					SCI	SCIE			Verlag Hans Huber AG		Medicine Health		Medicine Health						Agro-Marine									Medical			Zoology
2011		CRC HDB CHEM PHYS	8.5	0036-8075	issn	Global	ETC					ETC						Natural Science			Natural Science		Social Science
2006		CRC HDB CHEM PHYS	8	0036-8075	issn	Global	ETC					ETC						Natural Science			Natural Science		Social Science
2009		CRC HDB CHEM PHYS	8	0036-8075	issn	Global	ETC					ETC						Natural Science			Natural Science		Social Science
2007		CRC HDB CHEM PHYS	7.5	0036-8075	issn	Global	ETC					ETC						Natural Science			Natural Science		Social Science
2010		CRC HDB CHEM PHYS	7	0036-8075	issn	Global	ETC					ETC						Natural Science			Natural Science		Social Science
2004		CRC HDB CHEM PHYS	6.5	0036-8075	issn	Global	ETC					ETC						Natural Science			Natural Science		Social Science
2008		CRC HDB CHEM PHYS	6	0036-8075	issn	Global	ETC					ETC						Natural Science			Natural Science		Social Science
2005		CRC HDB CHEM PHYS	5.5	0036-8075	issn	Global	ETC					ETC						Natural Science			Natural Science		Social Science
2002		CRC HDB CHEM PHYSICS	7	0036-8075	issn	Global	ETC					ETC						Natural Science			Natural Science		Social Science
2003		CRC HDB CHEM PHYSICS	5.5	0036-8075	issn	Global	ETC					ETC						Natural Science			Natural Science		Social Science
1999		CRC HDB CHEM PHYSICS	3.5	0036-8075	issn	Global	ETC					ETC						Natural Science			Natural Science		Social Science
2000		CRC HDB CHEM PHYSICS	3.5	0036-8075	issn	Global	ETC					ETC						Natural Science			Natural Science		Social Science
1998		CRC HDB CHEM PHYS	2	0036-8075	issn	Global	ETC					ETC						Natural Science			Natural Science		Social Science
2003		CRC HDB CHEM PHYS	1	0036-8075	issn	Global	ETC					ETC						Natural Science			Natural Science		Social Science
2001		CRC HDB CHEM PHYS	0.5	0036-8075	issn	Global	ETC					ETC						Natural Science			Natural Science		Social Science
1998		CRC HDB CHEM PHYSICS	3	0036-8075	issn	Global	ETC					ETC						Natural Science			Natural Science		Social Science
2001		CRC HDB CHEM PHYSICS	2.5	0036-8075	issn	Global	ETC					ETC						Natural Science			Natural Science		Social Science
2005		CRC HDB CHEM PHYSICS	2	0036-8075	issn	Global	ETC					ETC						Natural Science			Natural Science		Social Science
2004		CRC HDB CHEM PHYSICS	1.5	0036-8075	issn	Global	ETC					ETC						Natural Science			Natural Science		Social Science
2007		CRC HDB CHEM PHYSICS	1	0036-8075	issn	Global	ETC					ETC						Natural Science			Natural Science		Social Science
2009		CRC HDB CHEM PHYSICS	1	0036-8075	issn	Global	ETC					ETC						Natural Science			Natural Science		Social Science
2011		CRC HDB CHEM PHYSICS	1	0036-8075	issn	Global	ETC					ETC						Natural Science			Natural Science		Social Science
2002		Science Progress	1	0036-8504	issn	Global	ETC					SCI				Science Reviews 2000 Ltd.		Social Science	Natural Science		Natural Science		Social Science						Bioscience
2004		Science Progress	1	0036-8504	issn	Global	ETC					SCI				Science Reviews 2000 Ltd.		Social Science	Natural Science		Natural Science		Social Science						Bioscience
2006		Science Progress	1	0036-8504	issn	Global	ETC					SCI				Science Reviews 2000 Ltd.		Social Science	Natural Science		Natural Science		Social Science						Bioscience
2005		Scientific American	2	0036-8733	issn	Global	ETC					SCI	SCIE			Nature Publishing Group		Natural Science	Medicine Health	Medicine Health	Natural Science	Humanities				Agro-Marine		Astronomy	Bioscience						Medical	Philosophy	Relegion	Zoology											1
2000		Scientific American	1	0036-8733	issn	Global	ETC					SCI	SCIE			Nature Publishing Group		Natural Science	Medicine Health	Medicine Health	Natural Science	Humanities				Agro-Marine		Astronomy	Bioscience						Medical	Philosophy	Relegion	Zoology											1
2007		Scientific American	1	0036-8733	issn	Global	ETC					SCI	SCIE			Nature Publishing Group		Natural Science	Medicine Health	Medicine Health	Natural Science	Humanities				Agro-Marine		Astronomy	Bioscience						Medical	Philosophy	Relegion	Zoology											1
2009		Scientific American	1	0036-8733	issn	Global	ETC					SCI	SCIE			Nature Publishing Group		Natural Science	Medicine Health	Medicine Health	Natural Science	Humanities				Agro-Marine		Astronomy	Bioscience						Medical	Philosophy	Relegion	Zoology											1
2003		Seminars in Hematology	1	0037-1963	issn	Global	ETC					SCI	SCIE			W.B. Saunders Co.		Natural Science			Natural Science																												1
2010		Seminars in Hematology	1	0037-1963	issn	Global	ETC					SCI	SCIE			W.B. Saunders Co.		Natural Science			Natural Science																												1
2002		Senckenbergiana Lethaea	1	0037-2110	issn	Global	ETC					ETC									Natural Science		Social Science			Agro-Marine			Bioscience									Zoology
2004		Senckenbergiana Lethaea	1	0037-2110	issn	Global	ETC					ETC									Natural Science		Social Science			Agro-Marine			Bioscience									Zoology
2007		Senckenbergiana Lethaea	1	0037-2110	issn	Global	ETC					ETC									Natural Science		Social Science			Agro-Marine			Bioscience									Zoology
2010		Silva Fennica	1	0037-5330	issn	Global	OAJ	DOAJ				SCI	SCIE			Suomen Metsatieteellinen Seura	Finland				Natural Science					Agro-Marine			Bioscience									Zoology			Botany	Science	Forestry	Agriculture
2009		Singapore Med J	2	0037-5675	issn	Global	ETC					SCI	SCIE			Singapore Medical Association		Natural Science		Medicine Health	Natural Science														Medical														5
2005		Bulletin de la Societe Royale des Sciences de Liege	1	0037-9565	issn	Global	ETC					SCI				Societe Royale des Sciences de Liege					Natural Science		Social Science			Agro-Marine		Astronomy										Zoology
2007		Bulletin de la Societe Zoologique de France	1	0037962X	issn	Global	ETC					ETC									Natural Science					Agro-Marine			Bioscience									Zoology
2006		J COSMET SCI	1	0037-9832	issn	Global	ETC					ETC						Natural Science	Engineering		Natural Science		Social Science	Engineering
1999		SEN-I GAKKAISHI	7	0037-9875	issn	Global	ETC					SCI	SCIE			Sen'i Gakkai		Natural Science	Engineering		Natural Science			Engineering																									44
2008		Soil Biology & Biochemistry	2	0038-0717	issn	Global	ETC					SCI	SCIE			Pergamon																																	22
2007		Soil Biology & Biochemistry	1	0038-0717	issn	Global	ETC					SCI	SCIE			Pergamon																																	22
2009		Soil Biology & Biochemistry	1	0038-0717	issn	Global	ETC					SCI	SCIE			Pergamon																																	22
2003		Soil Biology and Biochemistry	2	0038-0717	issn	Global	ETC					SCI	SCIE			Pergamon																																	22
2009		Soil Biology and Biochemistry	2	0038-0717	issn	Global	ETC					SCI	SCIE			Pergamon																																	22
2004		Soil Biology and Biochemistry	1	0038-0717	issn	Global	ETC					SCI	SCIE			Pergamon																																	22
2005		Soil Biology and Biochemistry	1	0038-0717	issn	Global	ETC					SCI	SCIE			Pergamon																																	22
2006		Soil Biology and Biochemistry	1	0038-0717	issn	Global	ETC					SCI	SCIE			Pergamon																																	22
2007		Soil Biology and Biochemistry	1	0038-0717	issn	Global	ETC					SCI	SCIE			Pergamon																																	22
2008		Soil Biology and Biochemistry	1	0038-0717	issn	Global	ETC					SCI	SCIE			Pergamon																																	22
2010		Soil Biology and Biochemistry	1	0038-0717	issn	Global	ETC					SCI	SCIE			Pergamon																																	22
2002		Solar Physics	2	0038-0938	issn	Global	ETC					SCI	SCIE			Springer Netherlands																																	36
1998		Solar Physics	1	0038-0938	issn	Global	ETC					SCI	SCIE			Springer Netherlands																																	36
2008		Solid State Communications	1	0038-1098	issn	Global	ETC					SCI	SCIE			Pergamon		Natural Science			Natural Science																												651
2010		Solid State Communications	1	0038-1098	issn	Global	ETC					SCI	SCIE			Pergamon		Natural Science			Natural Science																												651
2003		Solid-State Electronics	2	0038-1101	issn	Global	ETC					SCI	SCIE			Pergamon		Engineering						Engineering																									298
2010		Solid-State Electronics	1	0038-1101	issn	Global	ETC					SCI	SCIE			Pergamon		Engineering						Engineering																									298
2005		Special Papers in Palaeontology	3	0038-6804	issn	Global	ETC					SCI	SCIE			Wiley-Blackwell Publishing Ltd.																																	1
2004		Special Papers in Palaeontology	2	0038-6804	issn	Global	ETC					SCI	SCIE			Wiley-Blackwell Publishing Ltd.																																	1
2003		Special Papers in Palaeontology	1	0038-6804	issn	Global	ETC					SCI	SCIE			Wiley-Blackwell Publishing Ltd.																																	1
2006		Special Papers in Palaeontology	1	0038-6804	issn	Global	ETC					SCI	SCIE			Wiley-Blackwell Publishing Ltd.																																	1
2008		Special Papers in Palaeontology	1	0038-6804	issn	Global	ETC					SCI	SCIE			Wiley-Blackwell Publishing Ltd.																																	1
2001		Surface Science	1	0039-6028	issn	Global	ETC					SCI	SCIE			Elsevier BV, North-Holland																																	247
1999		Surgery Gynecology and Obstetrics	1	0039-6087	issn	Global	ETC					ETC								Medicine Health
2010		Survey of Ophthalmology	1	0039-6257	issn	Global	ETC					SCI	SCIE			Elsevier Inc.																																	1
2000		Surv Ophthalmol	1	0039-6257	issn	Global	ETC					SCI	SCIE			Elsevier Inc.																																	1
2002		Surv Ophthalmol	1	0039-6257	issn	Global	ETC					SCI	SCIE			Elsevier Inc.																																	1
2007		Svensk Botanisk Tidskrift	1	0039646X	issn	Global	ETC					ETC								Medicine Health	Natural Science					Agro-Marine			Bioscience									Zoology
2008		Japanese Journal of Physical Fitness and Sports Medicine	1	0039906X	issn	Global	ETC					ETC								Medicine Health
2005		Tetrahedron Letters	4	0040-4039	issn	Global	ETC					SCI	SCIE			Pergamon		Engineering						Engineering																									1195
2002		Tetrahedron Letters	3	0040-4039	issn	Global	ETC					SCI	SCIE			Pergamon		Engineering						Engineering																									1195
2003		Tetrahedron Letters	3	0040-4039	issn	Global	ETC					SCI	SCIE			Pergamon		Engineering						Engineering																									1195
2004		Tetrahedron Letters	3	0040-4039	issn	Global	ETC					SCI	SCIE			Pergamon		Engineering						Engineering																									1195
2006		Tetrahedron Letters	3	0040-4039	issn	Global	ETC					SCI	SCIE			Pergamon		Engineering						Engineering																									1195
2007		Tetrahedron Letters	2	0040-4039	issn	Global	ETC					SCI	SCIE			Pergamon		Engineering						Engineering																									1195
2009		Tetrahedron Letters	2	0040-4039	issn	Global	ETC					SCI	SCIE			Pergamon		Engineering						Engineering																									1195
2010		Tetrahedron Letters	2	0040-4039	issn	Global	ETC					SCI	SCIE			Pergamon		Engineering						Engineering																									1195
2000		Tetrahedron Letters	1	0040-4039	issn	Global	ETC					SCI	SCIE			Pergamon		Engineering						Engineering																									1195
2001		Tetrahedron Letters	1	0040-4039	issn	Global	ETC					SCI	SCIE			Pergamon		Engineering						Engineering																									1195
2011		Tetrahedron Letters	1	0040-4039	issn	Global	ETC					SCI	SCIE			Pergamon		Engineering						Engineering																									1195
2011		J TEXT I	1	0040-5000	issn	Global	ETC					SCI	SCIE			Routledge		Engineering						Engineering		Agro-Marine																							17
2011		Textile Progress	1	0040-5167	issn	Global	ETC					SCI				Routledge				Medicine Health
2010		Tijdschrift voor Entomologie	2	0040-7496	issn	Global	ETC					SCI				Brill					Natural Science					Agro-Marine			Bioscience									Zoology
2005		Tijdschrift voor Entomologie	1	0040-7496	issn	Global	ETC					SCI				Brill					Natural Science					Agro-Marine			Bioscience									Zoology
2011		Tijdschrift voor Entomologie	1	0040-7496	issn	Global	ETC					SCI				Brill					Natural Science					Agro-Marine			Bioscience									Zoology
2009		Tohoku Journal of Agricultural Research	2	0040-8719	issn	Global	ETC					SCI				Tohoku Daigaku, Nogakubu				Medicine Health						Agro-Marine												Zoology
2011		Tohoku Journal of Agricultural Research	2	0040-8719	issn	Global	ETC					SCI				Tohoku Daigaku, Nogakubu				Medicine Health						Agro-Marine												Zoology
2010		Tohoku Journal of Agricultural Research	1	0040-8719	issn	Global	ETC					SCI				Tohoku Daigaku, Nogakubu				Medicine Health						Agro-Marine												Zoology
2008		Tohoku Journal of Experimental Medicine	1	0040-8727	issn	Global	OAJ	DOAJ				SCI	SCIE			Tohoku University Medical Press	Japan	Medicine Health	Natural Science	Medicine Health	Natural Science		Social Science																		Medicine (General)	Medicine							42
2011		Tohoku Journal of Experimental Medicine	1	0040-8727	issn	Global	OAJ	DOAJ				SCI	SCIE			Tohoku University Medical Press	Japan	Medicine Health	Natural Science	Medicine Health	Natural Science		Social Science																		Medicine (General)	Medicine							42
2000		Toxicology and Applied Pharmacology	1	0041-008X	issn	Global	ETC					SCI	SCIE			Academic Press		Medicine Health	Natural Science	Medicine Health	Natural Science		Social Science			Agro-Marine			Bioscience	Chemical					Medical			Zoology											183
2006		Toxicology and Applied Pharmacology	1	0041-008X	issn	Global	ETC					SCI	SCIE			Academic Press		Medicine Health	Natural Science	Medicine Health	Natural Science		Social Science			Agro-Marine			Bioscience	Chemical					Medical			Zoology											183
2010		Toxicology and Applied Pharmacology	1	0041-008X	issn	Global	ETC					SCI	SCIE			Academic Press		Medicine Health	Natural Science	Medicine Health	Natural Science		Social Science			Agro-Marine			Bioscience	Chemical					Medical			Zoology											183
2010		TRANSPL P	1	0041-1345	issn	Global	ETC					SCI	SCIE			Elsevier Inc.		Medicine Health		Medicine Health			Social Science																										178
2005		Transport Theory and Statistical Physics	4	0041-1450	issn	Global	ETC					SCI	SCIE			Taylor & Francis Inc.					Natural Science		Social Science					Astronomy
2009		Transport Theory and Statistical Physics	3	0041-1450	issn	Global	ETC					SCI	SCIE			Taylor & Francis Inc.					Natural Science		Social Science					Astronomy
2006		Transport Theory and Statistical Physics	2	0041-1450	issn	Global	ETC					SCI	SCIE			Taylor & Francis Inc.					Natural Science		Social Science					Astronomy
2007		Transport Theory and Statistical Physics	2	0041-1450	issn	Global	ETC					SCI	SCIE			Taylor & Francis Inc.					Natural Science		Social Science					Astronomy
2011		Transport Theory and Statistical Physics	2	0041-1450	issn	Global	ETC					SCI	SCIE			Taylor & Francis Inc.					Natural Science		Social Science					Astronomy
2010		TROP GEOGR MED	1	0041-3232	issn	Global	ETC					ETC						Medicine Health		Medicine Health	Natural Science
2005		Tropical and Geographical Medicine	1	0041-3232	issn	Global	ETC					ETC						Medicine Health		Medicine Health	Natural Science
2007		TROP DIS B	2	0041-3240	issn	Global	ETC					SCI				CABI		Medicine Health		Medicine Health															Medical
2004		TROP DIS B	1	0041-3240	issn	Global	ETC					SCI				CABI		Medicine Health		Medicine Health															Medical
2001		TROPICAL DIS B	1	0041-3240	issn	Global	ETC					SCI				CABI		Medicine Health		Medicine Health															Medical
2005		Tropical Diseases Bulletin	3	0041-3240	issn	Global	ETC					SCI				CABI		Medicine Health		Medicine Health															Medical
2011		Tropical Diseases Bulletin	3	0041-3240	issn	Global	ETC					SCI				CABI		Medicine Health		Medicine Health															Medical
2003		Tropical Diseases Bulletin	2	0041-3240	issn	Global	ETC					SCI				CABI		Medicine Health		Medicine Health															Medical
2004		Tropical Diseases Bulletin	2	0041-3240	issn	Global	ETC					SCI				CABI		Medicine Health		Medicine Health															Medical
1999		Tropical Diseases Bulletin	1	0041-3240	issn	Global	ETC					SCI				CABI		Medicine Health		Medicine Health															Medical
2002		Tropical Diseases Bulletin	1	0041-3240	issn	Global	ETC					SCI				CABI		Medicine Health		Medicine Health															Medical
2006		Tropical Diseases Bulletin	1	0041-3240	issn	Global	ETC					SCI				CABI		Medicine Health		Medicine Health															Medical
2008		Tropical Diseases Bulletin	1	0041-3240	issn	Global	ETC					SCI				CABI		Medicine Health		Medicine Health															Medical
2009		Tropical Diseases Bulletin	1	0041-3240	issn	Global	ETC					SCI				CABI		Medicine Health		Medicine Health															Medical
2007		Tropical Science	1	0041-3291	issn	Global	ETC					SCI				John Wiley & Sons Ltd.					Natural Science					Agro-Marine												Zoology
2011		Tsitologiya	1	0041-3771	issn	Global	ETC					SCI				Sankt-Peterburgskaya Izdatel'skaya Firma Nauka		Medicine Health		Medicine Health															Medical
2006		TSITOLOGIYA+	1	0041-3771	issn	Global	ETC					SCI				Sankt-Peterburgskaya Izdatel'skaya Firma Nauka		Medicine Health		Medicine Health															Medical
2011		ULTRASONICS	4	0041-624X	issn	Global	ETC					SCI	SCIE			Elsevier BV		Engineering	Medicine Health	Medicine Health	Natural Science		Social Science	Engineering				Astronomy							Medical														59
2001		ULTRASONICS S	1	0041-624X	issn	Global	ETC					SCI	SCIE			Elsevier BV		Engineering	Medicine Health	Medicine Health	Natural Science		Social Science	Engineering				Astronomy							Medical														59
2008		ULTRASONICS S	1	0041-624X	issn	Global	ETC					SCI	SCIE			Elsevier BV		Engineering	Medicine Health	Medicine Health	Natural Science		Social Science	Engineering				Astronomy							Medical														59
2009		ULTRASONICS S IEEE	1	0041-624X	issn	Global	ETC					SCI	SCIE			Elsevier BV		Engineering	Medicine Health	Medicine Health	Natural Science		Social Science	Engineering				Astronomy							Medical														59
2009		VEHICLE SYSTEM DYNAM	2	0042-3114	issn	Global	ETC					SCI	SCIE			Taylor & Francis		Natural Science			Natural Science		Social Science																										51
2001		VESTN KHIR IM GREKOV	1	0042-4625	issn	Global	ETC					SCI				Izdatel'stvo Eskulap		Medicine Health		Medicine Health															Medical
2001		Vestnik Ustredniho Ustavu Geologickeho	1	0042-4730	issn	Global	ETC					ETC								Medicine Health						Agro-Marine												Zoology
2007		VETERINARIYA	1	0042-4846	issn	Global	ETC					SCI				Redaktsiya Zhurnala Veterinariya		Medicine Health		Medicine Health															Medical
2003		Veterinary Record	1	0042-4900	issn	Global	ETC					SCI	SCIE			B M J Group		Medicine Health	Natural Science	Medicine Health	Natural Science		Social Science																										57
2005		Veterinary Record	1	0042-4900	issn	Global	ETC					SCI	SCIE			B M J Group		Medicine Health	Natural Science	Medicine Health	Natural Science		Social Science																										57
2006		Virginia Journal of Science	2	0042-658X	issn	Global	ETC					SCI				Virginia Academy of Science					Natural Science					Agro-Marine		Astronomy	Bioscience									Zoology
2007		Virginia Journal of Science	1	0042-658X	issn	Global	ETC					SCI				Virginia Academy of Science					Natural Science					Agro-Marine		Astronomy	Bioscience									Zoology
2010		Vision Research	1	0042-6989	issn	Global	ETC					SCI	SCIE			Pergamon		Medicine Health	Natural Science	Medicine Health	Natural Science		Social Science																										34
2011		Vision Research	1	0042-6989	issn	Global	ETC					SCI	SCIE			Pergamon		Medicine Health	Natural Science	Medicine Health	Natural Science		Social Science																										34
2005		VOX SANG S3	1	0042-9007	issn	Global	ETC					SCI	SCIE			Wiley-Blackwell Publishing Ltd.		Social Science	Natural Science		Natural Science		Social Science																										59
2004		Bulletin of the World Health Organization	2	0042-9686	issn	Global	OAJ	DOAJ				SCI	SCIE			World Health Organization	Switzerland	Medicine Health		Medicine Health				Engineering		Agro-Marine									Medical			Zoology			Public aspects of medicine	Medicine							18
2010		Bulletin of the World Health Organization	1	0042-9686	issn	Global	OAJ	DOAJ				SCI	SCIE			World Health Organization	Switzerland	Medicine Health		Medicine Health				Engineering		Agro-Marine									Medical			Zoology			Public aspects of medicine	Medicine							18
2011		Bulletin of the World Health Organization	1	0042-9686	issn	Global	OAJ	DOAJ				SCI	SCIE			World Health Organization	Switzerland	Medicine Health		Medicine Health				Engineering		Agro-Marine									Medical			Zoology			Public aspects of medicine	Medicine							18
2004		Water Research	1	0043-1354	issn	Global	ETC					SCI	SCIE			I W A Publishing		Natural Science	Engineering		Natural Science		Social Science	Engineering																									293
2009		Water Resources Research	1	0043-1397	issn	Global	ETC					SCI	SCIE			Wiley-Blackwell Publishing, Inc.		Engineering	Natural Science		Natural Science		Social Science	Engineering																									42
2010		Water Resources Research	1	0043-1397	issn	Global	ETC					SCI	SCIE			Wiley-Blackwell Publishing, Inc.		Engineering	Natural Science		Natural Science		Social Science	Engineering																									42
2011		Water Resources Research	1	0043-1397	issn	Global	ETC					SCI	SCIE			Wiley-Blackwell Publishing, Inc.		Engineering	Natural Science		Natural Science		Social Science	Engineering																									42
2001		Weed Research	1	0043-1737	issn	Global	ETC					SCI	SCIE			Wiley-Blackwell Publishing Ltd.		Natural Science			Natural Science		Social Science																										10
2003		WELD J	4	0043-2296	issn	Global	ETC					SCI	SCIE			American Welding Society		Engineering					Social Science	Engineering																									60
2009		WELD J	3	0043-2296	issn	Global	ETC					SCI	SCIE			American Welding Society		Engineering					Social Science	Engineering																									60
1997		WELD J	1	0043-2296	issn	Global	ETC					SCI	SCIE			American Welding Society		Engineering					Social Science	Engineering																									60
1999		WELD J	1	0043-2296	issn	Global	ETC					SCI	SCIE			American Welding Society		Engineering					Social Science	Engineering																									60
2006		WELD J	1	0043-2296	issn	Global	ETC					SCI	SCIE			American Welding Society		Engineering					Social Science	Engineering																									60
2011		ECONOMETRIC ANAL	5	0043-2636	issn	Global	ETC					ETC						Social Science					Social Science								Economic																		5
2009		ECONOMETRIC ANAL	4	0043-2636	issn	Global	ETC					ETC						Social Science					Social Science								Economic																		5
2010		ECONOMETRIC ANAL	4	0043-2636	issn	Global	ETC					ETC						Social Science					Social Science								Economic																		5
2007		ECONOMETRIC ANAL	3	0043-2636	issn	Global	ETC					ETC						Social Science					Social Science								Economic																		5
2004		ECONOMETRIC ANAL	2	0043-2636	issn	Global	ETC					ETC						Social Science					Social Science								Economic																		5
2000		ECONOMETRIC ANAL	1	0043-2636	issn	Global	ETC					ETC						Social Science					Social Science								Economic																		5
2002		ECONOMETRIC ANAL	1	0043-2636	issn	Global	ETC					ETC						Social Science					Social Science								Economic																		5
2003		ECONOMETRIC ANAL	1	0043-2636	issn	Global	ETC					ETC						Social Science					Social Science								Economic																		5
2005		ECONOMETRIC ANAL	1	0043-2636	issn	Global	ETC					ETC						Social Science					Social Science								Economic																		5
2006		ECONOMETRIC ANAL	1	0043-2636	issn	Global	ETC					ETC						Social Science					Social Science								Economic																		5
2008		ECONOMETRIC ANAL	1	0043-2636	issn	Global	ETC					ETC						Social Science					Social Science								Economic																		5
2008		Wiadomosci Parazytologiczne	1	0043-5163	issn	Global	ETC					SCI				Polskie Towarzystwo Parazytologiczne		Natural Science		Medicine Health	Natural Science		Social Science			Agro-Marine									Medical			Zoology
2009		Wiadomosci Parazytologiczne	1	0043-5163	issn	Global	ETC					SCI				Polskie Towarzystwo Parazytologiczne		Natural Science		Medicine Health	Natural Science		Social Science			Agro-Marine									Medical			Zoology
2004		Wilson Bulletin	1	0043-5643	issn	Global	ETC					ETC								Medicine Health	Natural Science					Agro-Marine			Bioscience									Zoology
2008		WISC MED J	1	0043-6542	issn	Global	ETC					ETC						Medicine Health		Medicine Health	Natural Science								Bioscience						Medical
1998		Wood Science	2	0043-7700	issn	Global	ETC					SCI				Forest Products Society				Medicine Health
2000		Wood Science	1	0043-7700	issn	Global	ETC					SCI				Forest Products Society				Medicine Health
2003		Wood Science	1	0043-7700	issn	Global	ETC					SCI				Forest Products Society				Medicine Health
2004		Wood Science	1	0043-7700	issn	Global	ETC					SCI				Forest Products Society				Medicine Health
2003		WOOD SCI TECHNOL	1	0043-7719	issn	Global	ETC					SCI	SCIE			Springer		Agro-Marine					Social Science			Agro-Marine																							17
2004		WOOD SCI TECHNOL	1	0043-7719	issn	Global	ETC					SCI	SCIE			Springer		Agro-Marine					Social Science			Agro-Marine																							17
2004		WOOD SCI TECHOL	1	0043-7719	issn	Global	ETC					SCI	SCIE			Springer		Agro-Marine					Social Science			Agro-Marine																							17
2003		WORLD POLITICS	1	0043-8871	issn	Global	ETC					SCI	SSCI			Cambridge University Press		Social Science					Social Science	Engineering																									1
2007		WORLD POLITICS	1	0043-8871	issn	Global	ETC					SCI	SSCI			Cambridge University Press		Social Science					Social Science	Engineering																									1
2009		WORLD POLITICS	1	0043-8871	issn	Global	ETC					SCI	SSCI			Cambridge University Press		Social Science					Social Science	Engineering																									1
1998		World Review of Animal Production	1	0043-8979	issn	Global	ETC					SCI				World Association for Animal Production				Medicine Health
2009		WORLD POULTRY SCI J	1	0043-9339	issn	Global	ETC					SCI	SCIE			Cambridge University Press		Medicine Health	Natural Science	Medicine Health	Natural Science		Social Science																										8
1999		Yadernaya Fizika	1	0044-0027	issn	Global	ETC					SCI				Izdatel'stvo Nauka
2002		Yadernaya Fizika	1	0044-0027	issn	Global	ETC					SCI				Izdatel'stvo Nauka
2006		Yadernaya Fizika	1	0044-0027	issn	Global	ETC					SCI				Izdatel'stvo Nauka
2009		Yadernaya Fizika	1	0044-0027	issn	Global	ETC					SCI				Izdatel'stvo Nauka
2011		Yadernaya Fizika	1	0044-0027	issn	Global	ETC					SCI				Izdatel'stvo Nauka
2011		Young India	1	0044-0795	issn	Global	ETC					SCI				Young India							Social Science
2007		Zentralblatt fuer Gynaekologie	1	0044-4197	issn	Global	ETC					SCI				Johann Ambrosius Barth Verlag in Medizinverlage Heidelberg GmbH & Co. KG		Medicine Health		Medicine Health	Natural Science														Medical
2006		Zhurnal Eksperimental'noi i Teoreticheskoi Fiziki	4	0044-4510	issn	Global	ETC					SCI				Izdatel'stvo Nauka				Medicine Health
2001		Zhurnal Eksperimental'noi i Teoreticheskoi Fiziki	3	0044-4510	issn	Global	ETC					SCI				Izdatel'stvo Nauka				Medicine Health
2008		Zhurnal Eksperimental'noi i Teoreticheskoi Fiziki	3	0044-4510	issn	Global	ETC					SCI				Izdatel'stvo Nauka				Medicine Health
2002		Zhurnal Eksperimental'noi i Teoreticheskoi Fiziki	2	0044-4510	issn	Global	ETC					SCI				Izdatel'stvo Nauka				Medicine Health
2007		Zhurnal Eksperimental'noi i Teoreticheskoi Fiziki	2	0044-4510	issn	Global	ETC					SCI				Izdatel'stvo Nauka				Medicine Health
1998		Zhurnal Eksperimental'noi i Teoreticheskoi Fiziki	1	0044-4510	issn	Global	ETC					SCI				Izdatel'stvo Nauka				Medicine Health
1999		Zhurnal Eksperimental'noi i Teoreticheskoi Fiziki	1	0044-4510	issn	Global	ETC					SCI				Izdatel'stvo Nauka				Medicine Health
2000		Zhurnal Eksperimental'noi i Teoreticheskoi Fiziki	1	0044-4510	issn	Global	ETC					SCI				Izdatel'stvo Nauka				Medicine Health
2003		Zhurnal Eksperimental'noi i Teoreticheskoi Fiziki	1	0044-4510	issn	Global	ETC					SCI				Izdatel'stvo Nauka				Medicine Health
2005		Zhurnal Eksperimental'noi i Teoreticheskoi Fiziki	1	0044-4510	issn	Global	ETC					SCI				Izdatel'stvo Nauka				Medicine Health
2011		Zhurnal Eksperimental'noi i Teoreticheskoi Fiziki	1	0044-4510	issn	Global	ETC					SCI				Izdatel'stvo Nauka				Medicine Health
1997		Zhurnal Tekhnicheskoi Fiziki	1	0044-4642	issn	Global	ETC					SCI				Sankt-Peterburgskaya Izdatel'skaya Firma Nauka		Natural Science			Natural Science		Social Science																										1
1999		Zhurnal Tekhnicheskoi Fiziki	1	0044-4642	issn	Global	ETC					SCI				Sankt-Peterburgskaya Izdatel'skaya Firma Nauka		Natural Science			Natural Science		Social Science																										1
2004		Zhurnal Tekhnicheskoi Fiziki	1	0044-4642	issn	Global	ETC					SCI				Sankt-Peterburgskaya Izdatel'skaya Firma Nauka		Natural Science			Natural Science		Social Science																										1
2008		Zoologische Garten	1	0044-5169	issn	Global	ETC					SCI				Urban und Fischer Verlag				Medicine Health						Agro-Marine												Zoology
2003		Zoologischer Anzeiger	1	0044-5231	issn	Global	ETC					SCI	SCIE			Urban und Fischer Verlag		Agro-Marine	Natural Science		Natural Science		Social Science			Agro-Marine			Bioscience									Zoology
2011		Acarologia (Paris)	1	0044-586X	issn	Global	ETC					ETC						Natural Science		Medicine Health	Natural Science								Bioscience						Medical
2009		Acta Medica Iranica	1	0044-6025	issn	Global	OAJ	DOAJ				SCI				Tehran University of Medical Sciences Publications	Iran, Islamic Republic of			Medicine Health			Social Science			Agro-Marine									Medical			Zoology			Medicine (General)	Medicine
2003		ACTA VET SCAND S	1	0044-605X	issn	Global	OAJ		PMC			SCI	SCIE			Den Danske Dyrlaegeforening		Medicine Health		Medicine Health				Engineering																									1
2003		J STRUCTURAL DIVISIO	1	0044-8001	issn	Global	ETC					ETC						Engineering		Medicine Health				Engineering
2010		J STRUCTURAL DIVISIO	1	0044-8001	issn	Global	ETC					ETC						Engineering		Medicine Health				Engineering
2011		J STRUCTURAL DIVISIO	1	0044-8001	issn	Global	ETC					ETC						Engineering		Medicine Health				Engineering
2010		Angewandte Chemie	1	0044-8249	issn	Global	ETC					SCI				Wiley - V C H Verlag GmbH & Co. KGaA		Medicine Health		Medicine Health	Natural Science									Chemical
2011		Australian Dental Journal	1	0045-0421	issn	Global	ETC					SCI	SCIE			Wiley-Blackwell Publishing Ltd.		Medicine Health		Medicine Health				Engineering																									1
1999		Bioorganic Chemistry	1	0045-2068	issn	Global	ETC					SCI	SCIE			Academic Press		Natural Science	Medicine Health	Medicine Health	Natural Science			Engineering																									20
2009		Bioorganic Chemistry	1	0045-2068	issn	Global	ETC					SCI	SCIE			Academic Press		Natural Science	Medicine Health	Medicine Health	Natural Science			Engineering																									20
2003		Canadian Journal of Forest Research	3	0045-5067	issn	Global	ETC					SCI	SCIE			N R C Research Press		Agro-Marine	Natural Science		Natural Science			Engineering		Agro-Marine																							16
2005		COMPUT METHODS APPL	3	0045-7825	issn	Global	ETC					SCI	SCIE			Elsevier BV		Engineering						Engineering																									118
2006		COMPUT METHODS APPL	3	0045-7825	issn	Global	ETC					SCI	SCIE			Elsevier BV		Engineering						Engineering																									118
2009		COMPUT METHODS APPL	3	0045-7825	issn	Global	ETC					SCI	SCIE			Elsevier BV		Engineering						Engineering																									118
2008		COMPUT METHODS APPL	2	0045-7825	issn	Global	ETC					SCI	SCIE			Elsevier BV		Engineering						Engineering																									118
2010		COMPUT METHODS APPL	2	0045-7825	issn	Global	ETC					SCI	SCIE			Elsevier BV		Engineering						Engineering																									118
2001		COMPUT METHODS APPL	1	0045-7825	issn	Global	ETC					SCI	SCIE			Elsevier BV		Engineering						Engineering																									118
2007		COMPUT METHODS APPL	1	0045-7825	issn	Global	ETC					SCI	SCIE			Elsevier BV		Engineering						Engineering																									118
2011		COMPUT METHODS APPL	1	0045-7825	issn	Global	ETC					SCI	SCIE			Elsevier BV		Engineering						Engineering																									118
2002		Computer Methods in Applied Mechanics and Engineering	3	0045-7825	issn	Global	ETC					SCI	SCIE			Elsevier BV		Engineering						Engineering																									118
2007		Computer Methods in Applied Mechanics and Engineering	3	0045-7825	issn	Global	ETC					SCI	SCIE			Elsevier BV		Engineering						Engineering																									118
1999		Computer Methods in Applied Mechanics and Engineering	2.5	0045-7825	issn	Global	ETC					SCI	SCIE			Elsevier BV		Engineering						Engineering																									118
2003		Computer Methods in Applied Mechanics and Engineering	2	0045-7825	issn	Global	ETC					SCI	SCIE			Elsevier BV		Engineering						Engineering																									118
1998		Computer Methods in Applied Mechanics and Engineering	1	0045-7825	issn	Global	ETC					SCI	SCIE			Elsevier BV		Engineering						Engineering																									118
2000		Computer Methods in Applied Mechanics and Engineering	1	0045-7825	issn	Global	ETC					SCI	SCIE			Elsevier BV		Engineering						Engineering																									118
2006		Computer Methods in Applied Mechanics and Engineering	1	0045-7825	issn	Global	ETC					SCI	SCIE			Elsevier BV		Engineering						Engineering																									118
2009		Computer Methods in Applied Mechanics and Engineering	1	0045-7825	issn	Global	ETC					SCI	SCIE			Elsevier BV		Engineering						Engineering																									118
2010		Computer Methods in Applied Mechanics and Engineering	1	0045-7825	issn	Global	ETC					SCI	SCIE			Elsevier BV		Engineering						Engineering																									118
2011		Computer Methods in Applied Mechanics and Engineering	1	0045-7825	issn	Global	ETC					SCI	SCIE			Elsevier BV		Engineering						Engineering																									118
2005		Computer Methods in Applied Mechanics and Engineering	0.5	0045-7825	issn	Global	ETC					SCI	SCIE			Elsevier BV		Engineering						Engineering																									118
2000		Computers and Structures	2	0045-7949	issn	Global	ETC					SCI	SCIE			Pergamon		Engineering						Engineering																									222
1998		Computers and Structures	1	0045-7949	issn	Global	ETC					SCI	SCIE			Pergamon		Engineering						Engineering																									222
2007		Computers and Structures	1	0045-7949	issn	Global	ETC					SCI	SCIE			Pergamon		Engineering						Engineering																									222
2009		Computers and Structures	1	0045-7949	issn	Global	ETC					SCI	SCIE			Pergamon		Engineering						Engineering																									222
2010		Computers and Structures	1	0045-7949	issn	Global	ETC					SCI	SCIE			Pergamon		Engineering						Engineering																									222
2010		Engineering in Medicine	1	0046-2039	issn	Global	ETC					ETC								Medicine Health															Medical
1999		Environmental Entomology	1	0046225X	issn	Global	ETC					ETC									Natural Science					Agro-Marine			Bioscience									Zoology
2000		Environmental Entomology	1	0046225X	issn	Global	ETC					ETC									Natural Science					Agro-Marine			Bioscience									Zoology
2005		Environmental Entomology	1	0046225X	issn	Global	ETC					ETC									Natural Science					Agro-Marine			Bioscience									Zoology
2004		Freshwater Biology	1	0046-5070	issn	Global	ETC					SCI	SCIE			Wiley-Blackwell Publishing Ltd.		Natural Science	Agro-Marine		Natural Science			Engineering		Agro-Marine																							5
2004		Hikobia	1	0046-7413	issn	Global	ETC					SCI				Hikobia Botanical Society					Natural Science
2001		Japanese Journal of Industrial Health	2	0047-1879	issn	Global	ETC					ETC						Medicine Health		Medicine Health															Medical
1999		Japanese Journal of Industrial Health	1	0047-1879	issn	Global	ETC					ETC						Medicine Health		Medicine Health															Medical
2002		Japanese Journal of Industrial Health	1	0047-1879	issn	Global	ETC					ETC						Medicine Health		Medicine Health															Medical
2011		Japanese Journal of Industrial Health	1	0047-1879	issn	Global	ETC					ETC						Medicine Health		Medicine Health															Medical
2007		New Zealand Journal of Forestry Science	2	0048-0134	issn	Global	OAJ	DOAJ				SCI				SpringerOpen	New Zealand						Social Science			Agro-Marine												Zoology			Forestry	Agriculture
2003		New Zealand Veterinary Journal	1	0048-0169	issn	Global	ETC					SCI	SCIE			Taylor & Francis		Social Science	Medicine Health	Medicine Health			Social Science																										1
2010		New Zealand Veterinary Journal	1	0048-0169	issn	Global	ETC					SCI	SCIE			Taylor & Francis		Social Science	Medicine Health	Medicine Health			Social Science																										1
2009		Physiological Plant Pathology	1	0048-4059	issn	Global	ETC					ETC						Natural Science		Medicine Health	Natural Science
2008		Portugaliae Physica	1	0048-4903	issn	Global	ETC					SCI				Sociedade Portuguesa de Fisica							Social Science
2007		Psychopharmacology Bulletin	1	0048-5764	issn	Global	ETC					SCI	SCIE			MedWorks Media LLC		Medicine Health		Medicine Health																													1
2008		Reviews on Environmental Health	3	0048-7554	issn	Global	ETC					SCI				Walter de Gruyter GmbH		Medicine Health	Natural Science	Medicine Health	Natural Science														Medical
2009		Reviews on Environmental Health	2	0048-7554	issn	Global	ETC					SCI				Walter de Gruyter GmbH		Medicine Health	Natural Science	Medicine Health	Natural Science														Medical
2010		Reviews on Environmental Health	1	0048-7554	issn	Global	ETC					SCI				Walter de Gruyter GmbH		Medicine Health	Natural Science	Medicine Health	Natural Science														Medical
2009		Revista Cubana de Ciencias Veterinarias	1	0048-7678	issn	Global	ETC					SCI				Ediciones Cubanas				Medicine Health						Agro-Marine												Zoology
1999		Science of the Total Environment	1	0048-9697	issn	Global	ETC					SCI	SCIE			Elsevier BV		Natural Science			Natural Science																												158
2002		Science of the Total Environment	1	0048-9697	issn	Global	ETC					SCI	SCIE			Elsevier BV		Natural Science			Natural Science																												158
2010		Science of the Total Environment	1	0048-9697	issn	Global	ETC					SCI	SCIE			Elsevier BV		Natural Science			Natural Science																												158
2008		Thai Journal of Agricultural Science	1	0049-3589	issn	Global	ETC					SCI				Agricultural Science Society of Thailand				Medicine Health						Agro-Marine												Zoology
2011		Thai Journal of Agricultural Science	1	0049-3589	issn	Global	ETC					SCI				Agricultural Science Society of Thailand				Medicine Health						Agro-Marine												Zoology
2001		TROP ANIM HLTH PROD	1	0049-4747	issn	Global	ETC					SCI	SCIE			Springer Netherlands		Medicine Health	Natural Science	Medicine Health	Natural Science		Social Science																										1
2001		TROP ANIM PROD	1	0049-4747	issn	Global	ETC					SCI	SCIE			Springer Netherlands		Medicine Health	Natural Science	Medicine Health	Natural Science		Social Science																										1
2005		TROPICAL ANIMAL HLTH	1	0049-4747	issn	Global	ETC					SCI	SCIE			Springer Netherlands		Medicine Health	Natural Science	Medicine Health	Natural Science		Social Science																										1
2008		WATER AIR SOIL POLLU	1	0049-6979	issn	Global	ETC					SCI	SCIE			Springer Netherlands		Natural Science	Medicine Health	Medicine Health	Natural Science		Social Science																										107
2005		WATER AIRE SOIL POLL	1	0049-6979	issn	Global	ETC					SCI	SCIE			Springer Netherlands		Natural Science	Medicine Health	Medicine Health	Natural Science		Social Science																										107
2007		XRAY SPECTROM	1	0049-8246	issn	Global	ETC					SCI	SCIE			John Wiley & Sons Ltd.		Natural Science			Natural Science		Social Science																										7
2010		XRAY SPECTROM	1	0049-8246	issn	Global	ETC					SCI	SCIE			John Wiley & Sons Ltd.		Natural Science			Natural Science		Social Science																										7
2010		ACTA HISTOC IN PRESS	1	0065-1281	issn	Global	ETC					SCI	SCIE			Urban und Fischer Verlag		Natural Science	Medicine Health	Medicine Health	Natural Science			Engineering																									16
2008		Acta Hydrobiologica	1	0065-132X	issn	Global	ETC					ETC									Natural Science					Agro-Marine												Zoology
2001		Acta Protozoologica	1	0065-1583	issn	Global	OAJ	DOAJ				SCI	SCIE			Polska Akademia Nauk, Instytut Biologii Doswiadczalnej im. M. Nenckiego	Poland	Medicine Health	Natural Science	Medicine Health	Natural Science			Engineering																	Ecology	Biology (General)	Science	Microbiology	Science				8
2008		Acta Protozoologica	1	0065-1583	issn	Global	OAJ	DOAJ				SCI	SCIE			Polska Akademia Nauk, Instytut Biologii Doswiadczalnej im. M. Nenckiego	Poland	Medicine Health	Natural Science	Medicine Health	Natural Science			Engineering																	Ecology	Biology (General)	Science	Microbiology	Science				8
2004		Acta Psychiatrica Scandinavica Supplementum	1	0065-1591	issn	Global	ETC					SCI				Wiley-Blackwell Publishing, Inc.		Medicine Health		Medicine Health															Medical
2008		Acta Psychiatrica Scandinavica Supplementum	1	0065-1591	issn	Global	ETC					SCI				Wiley-Blackwell Publishing, Inc.		Medicine Health		Medicine Health															Medical
2001		Advances in Agronomy	1	0065-2113	issn	Global	ETC					SCI	SCIE			Academic Press		Agro-Marine	Social Science				Social Science	Engineering		Agro-Marine																							3
2006		ADV BIOCHEM PSYCHOPH	1	0065-2229	issn	Global	ETC					ETC						Medicine Health		Medicine Health			Social Science												Medical
2003		Advances in Biophysics	1	0065227X	issn	Global	ETC					ETC								Medicine Health	Natural Science					Agro-Marine		Astronomy							Medical			Zoology
2011		Advances in Botanical Research	2	0065-2296	issn	Global	ETC					SCI	SCIE			Academic Press		Natural Science			Natural Science			Engineering																									4
2003		Advances in Carbohydrate Chemistry and Biochemistry	1	0065-2318	issn	Global	ETC					SCI	SCIE			Academic Press		Natural Science	Medicine Health	Medicine Health	Natural Science			Engineering						Chemical					Medical
2003		ADV CHEM PHYS <D>	1	0065-2385	issn	Global	ETC					SCI	SCIE			John Wiley & Sons, Inc.		Natural Science			Natural Science			Engineering																									1
2006		ADV CHEM PHYS <D>	1	0065-2385	issn	Global	ETC					SCI	SCIE			John Wiley & Sons, Inc.		Natural Science			Natural Science			Engineering																									1
2001		ADV CHEM PHYSICS	1	0065-2385	issn	Global	ETC					SCI	SCIE			John Wiley & Sons, Inc.		Natural Science			Natural Science			Engineering																									1
2000		ADV CHEM SERIES	3	0065-2393	issn	Global	ETC					SCI				American Chemical Society		Natural Science			Natural Science		Social Science																										2
2011		ADV CHEM SERIES	3	0065-2393	issn	Global	ETC					SCI				American Chemical Society		Natural Science			Natural Science		Social Science																										2
2001		ADV CHEM SERIES	2	0065-2393	issn	Global	ETC					SCI				American Chemical Society		Natural Science			Natural Science		Social Science																										2
1999		ADV CHEM SERIES	1	0065-2393	issn	Global	ETC					SCI				American Chemical Society		Natural Science			Natural Science		Social Science																										2
2002		ADV CHEM SERIES	1	0065-2393	issn	Global	ETC					SCI				American Chemical Society		Natural Science			Natural Science		Social Science																										2
2005		ADV CHEM SERIES	1	0065-2393	issn	Global	ETC					SCI				American Chemical Society		Natural Science			Natural Science		Social Science																										2
2010		ADV CHROMATOGRAPHY	1	0065-2415	issn	Global	ETC					SCI	SCIE			Taylor & Francis Inc.		Medicine Health		Medicine Health				Engineering																									1
1999		ADV CRYOGENIC ENG	3	0065-2482	issn	Global	ETC					ETC						Engineering		Medicine Health				Engineering
2010		ADV CRYOGENIC ENG IC	1	0065-2482	issn	Global	ETC					ETC						Engineering		Medicine Health				Engineering
2011		Advances in Ecological Research	1	0065-2504	issn	Global	ETC					SCI	SCIE			Academic Press		Natural Science			Natural Science			Engineering
2004		Advances in Experimental Medicine and Biology	1	0065-2598	issn	Global	ETC					SCI	SCIE			Springer New York LLC		Natural Science	Medicine Health	Medicine Health	Natural Science			Engineering																									83
2004		ADV INORGANIC CHEM	3	0065-2792	issn	Global	ETC					ETC						Natural Science			Natural Science		Social Science																										2
1999		ADV INORGANIC CHEM	1	0065-2792	issn	Global	ETC					ETC						Natural Science			Natural Science		Social Science																										2
2008		ADV INORGANIC CHEM	1	0065-2792	issn	Global	ETC					ETC						Natural Science			Natural Science		Social Science																										2
2009		ADV INORGANIC CHEM	1	0065-2792	issn	Global	ETC					ETC						Natural Science			Natural Science		Social Science																										2
2010		ADV INORGANIC CHEM	1	0065-2792	issn	Global	ETC					ETC						Natural Science			Natural Science		Social Science																										2
2002		ADV INORGANIC CHEM C	1	0065-2792	issn	Global	ETC					ETC						Natural Science			Natural Science		Social Science																										2
2005		ADV INORGANIC CHEM C	1	0065-2792	issn	Global	ETC					ETC						Natural Science			Natural Science		Social Science																										2
1997		Advances in Insect Physiology	1	0065-2806	issn	Global	ETC					SCI	SCIE			Academic Press					Natural Science			Engineering		Agro-Marine			Bioscience									Zoology
2003		Advances in Insect Physiology	1	0065-2806	issn	Global	ETC					SCI	SCIE			Academic Press					Natural Science			Engineering		Agro-Marine			Bioscience									Zoology
2004		Advances in Insect Physiology	1	0065-2806	issn	Global	ETC					SCI	SCIE			Academic Press					Natural Science			Engineering		Agro-Marine			Bioscience									Zoology
2007		Advances in Insect Physiology	1	0065-2806	issn	Global	ETC					SCI	SCIE			Academic Press					Natural Science			Engineering		Agro-Marine			Bioscience									Zoology
2009		ADV MICROB PHYSL	1	0065-2911	issn	Global	ETC					SCI	SCIE			Academic Press		Medicine Health		Medicine Health				Engineering
2010		ADV MICROB PHYSL	1	0065-2911	issn	Global	ETC					SCI	SCIE			Academic Press		Medicine Health		Medicine Health				Engineering
2003		ADV MICROBIAL PHYSL	1	0065-2911	issn	Global	ETC					SCI	SCIE			Academic Press		Medicine Health		Medicine Health				Engineering
2006		ADV MICROBIOL PHYSL	1	0065-2911	issn	Global	ETC					SCI	SCIE			Academic Press		Medicine Health		Medicine Health				Engineering
2000		ADV ORGANOMETALLIC C	1	0065-3055	issn	Global	ETC					SCI	SCIE			Elsevier Inc.		Natural Science			Natural Science			Engineering																									6
2001		ADV VETER MED AP	1	0065-3519.	issn	Global	ETC					ETC						Medicine Health		Medicine Health	Natural Science					Agro-Marine									Medical			Zoology
1998		AGENT ACTION SUPPL	1	0065-4299	issn	Global	ETC					ETC						Medicine Health		Medicine Health	Natural Science
2000		AGENT ACTION SUPPL	1	0065-4299	issn	Global	ETC					ETC						Medicine Health		Medicine Health	Natural Science
2001		AGENT ACTION SUPPL	1	0065-4299	issn	Global	ETC					ETC						Medicine Health		Medicine Health	Natural Science
2002		AGENT ACTION SUPPL	1	0065-4299	issn	Global	ETC					ETC						Medicine Health		Medicine Health	Natural Science
2005		AGENT ACTION SUPPL	1	0065-4299	issn	Global	ETC					ETC						Medicine Health		Medicine Health	Natural Science
1999		AGENTS ACTIONS S27	1	0065-4299	issn	Global	ETC					ETC						Medicine Health		Medicine Health	Natural Science
2011		Agents and Actions	1	0065-4299	issn	Global	ETC					ETC						Medicine Health		Medicine Health	Natural Science
2006		MEM AM MATH SOC	2	0065-9266	issn	Global	ETC					SCI	SCIE			American Mathematical Society		Natural Science			Natural Science																												2
2003		Transactions of the American Neurological Association	1	0065-9479	issn	Global	ETC					ETC						Medicine Health		Medicine Health															Medical
2009		American Orthoptic Journal	2	0065955X	issn	Global	ETC					ETC								Medicine Health															Medical
2002		American Orthoptic Journal	1	0065955X	issn	Global	ETC					ETC								Medicine Health															Medical
2006		American Orthoptic Journal	1	0065955X	issn	Global	ETC					ETC								Medicine Health															Medical
2010		American Orthoptic Journal	1	0065955X	issn	Global	ETC					ETC								Medicine Health															Medical
2001		Transactions of the American Philosophical Society	1	0065-9746	issn	Global	ETC					SCI				American Philosophical Society				Medicine Health	Natural Science	Humanities				Agro-Marine		Astronomy									Relegion	Zoology
2011		ANN MATH STUD	3	0066-2313	issn	Global	ETC					SCI				Princeton University Press		Natural Science		Medicine Health	Natural Science
2007		ANN MATH STUD	2	0066-2313	issn	Global	ETC					SCI				Princeton University Press		Natural Science		Medicine Health	Natural Science
1999		ANN MATH STUD	1	0066-2313	issn	Global	ETC					SCI				Princeton University Press		Natural Science		Medicine Health	Natural Science
2001		ANN MATH STUD	1	0066-2313	issn	Global	ETC					SCI				Princeton University Press		Natural Science		Medicine Health	Natural Science
2002		ANN MATH STUD	1	0066-2313	issn	Global	ETC					SCI				Princeton University Press		Natural Science		Medicine Health	Natural Science
2009		ANN MATH STUD	1	0066-2313	issn	Global	ETC					SCI				Princeton University Press		Natural Science		Medicine Health	Natural Science
2010		ANN MATH STUD	1	0066-2313	issn	Global	ETC					SCI				Princeton University Press		Natural Science		Medicine Health	Natural Science
2000		ANN MATH STUDIES	3	0066-2313	issn	Global	ETC					SCI				Princeton University Press		Natural Science		Medicine Health	Natural Science
2002		ANN MATH STUDIES	2	0066-2313	issn	Global	ETC					SCI				Princeton University Press		Natural Science		Medicine Health	Natural Science
2009		ANN MATH STUDIES	2	0066-2313	issn	Global	ETC					SCI				Princeton University Press		Natural Science		Medicine Health	Natural Science
2004		ANN MATH STUDIES	1	0066-2313	issn	Global	ETC					SCI				Princeton University Press		Natural Science		Medicine Health	Natural Science
2010		ANN MATH STUDIES PRI	1	0066-2313	issn	Global	ETC					SCI				Princeton University Press		Natural Science		Medicine Health	Natural Science
2003		ANN MATHS STUDIES	1	0066-2313	issn	Global	ETC					SCI				Princeton University Press		Natural Science		Medicine Health	Natural Science
1997		ANNU REV ASTRON ASTR	1	0066-4146	issn	Global	ETC					SCI	SCIE			Annual Reviews		Medicine Health		Medicine Health				Engineering
2001		Antimicrobial Agents and Chemotherapy	1	0066-4804	issn	Global	ETC					SCI	SCIE			American Society for Microbiology		Medicine Health		Medicine Health	Natural Science			Engineering		Agro-Marine				Chemical					Medical			Zoology											165
2002		Antimicrobial Agents and Chemotherapy	1	0066-4804	issn	Global	ETC					SCI	SCIE			American Society for Microbiology		Medicine Health		Medicine Health	Natural Science			Engineering		Agro-Marine				Chemical					Medical			Zoology											165
2008		Antimicrobial Agents and Chemotherapy	1	0066-4804	issn	Global	ETC					SCI	SCIE			American Society for Microbiology		Medicine Health		Medicine Health	Natural Science			Engineering		Agro-Marine				Chemical					Medical			Zoology											165
2004		ASTROPHYS J SUPPL	1	0067-0049	issn	Global	ETC					SCI	SCIE			Institute of Physics Publishing, Inc.		Natural Science			Natural Science			Engineering																									99
2008		ASTROPHYS J SUPPL	1	0067-0049	issn	Global	ETC					SCI	SCIE			Institute of Physics Publishing, Inc.		Natural Science			Natural Science			Engineering																									99
2009		ASTROPHYS J SUPPL	1	0067-0049	issn	Global	ETC					SCI	SCIE			Institute of Physics Publishing, Inc.		Natural Science			Natural Science			Engineering																									99
2010		ASTROPHYS J SUPPL	1	0067-0049	issn	Global	ETC					SCI	SCIE			Institute of Physics Publishing, Inc.		Natural Science			Natural Science			Engineering																									99
1998		KEK REPORT	4	0067-0367	issn	Global	ETC					ETC				Atomic Energy of Canada Ltd., Chalk River Laboratories		Natural Science		Medicine Health	Natural Science
2001		KEK REPORT	4	0067-0367	issn	Global	ETC					ETC				Atomic Energy of Canada Ltd., Chalk River Laboratories		Natural Science		Medicine Health	Natural Science
1999		KEK REPORT	3	0067-0367	issn	Global	ETC					ETC				Atomic Energy of Canada Ltd., Chalk River Laboratories		Natural Science		Medicine Health	Natural Science
2000		KEK REPORT	3	0067-0367	issn	Global	ETC					ETC				Atomic Energy of Canada Ltd., Chalk River Laboratories		Natural Science		Medicine Health	Natural Science
2004		KEK REPORT	3	0067-0367	issn	Global	ETC					ETC				Atomic Energy of Canada Ltd., Chalk River Laboratories		Natural Science		Medicine Health	Natural Science
2002		KEK REPORT	1	0067-0367	issn	Global	ETC					ETC				Atomic Energy of Canada Ltd., Chalk River Laboratories		Natural Science		Medicine Health	Natural Science
2003		KEK REPORT	1	0067-0367	issn	Global	ETC					ETC				Atomic Energy of Canada Ltd., Chalk River Laboratories		Natural Science		Medicine Health	Natural Science
2002		Brigham Young University Geology Studies	2	0068-1016	issn	Global	ETC					ETC														Agro-Marine												Zoology
2007		Brigham Young University Geology Studies	2	0068-1016	issn	Global	ETC					ETC														Agro-Marine												Zoology
2008		Brigham Young University Geology Studies	2	0068-1016	issn	Global	ETC					ETC														Agro-Marine												Zoology
2000		Brigham Young University Geology Studies	1	0068-1016	issn	Global	ETC					ETC														Agro-Marine												Zoology
2009		Brigham Young University Geology Studies	1	0068-1016	issn	Global	ETC					ETC														Agro-Marine												Zoology
2011		Brigham Young University Geology Studies	1	0068-1016	issn	Global	ETC					ETC														Agro-Marine												Zoology
2005		University of California Publications in Zoology	1	0068-6506	issn	Global	ETC					SCI				University of California Press, Book Series					Natural Science					Agro-Marine												Zoology
2006		University of California Publications in Zoology	1	0068-6506	issn	Global	ETC					SCI				University of California Press, Book Series					Natural Science					Agro-Marine												Zoology
2011		University of California Publications in Zoology	1	0068-6506	issn	Global	ETC					SCI				University of California Press, Book Series					Natural Science					Agro-Marine												Zoology
2001		Electron Technology	1	0070-9816	issn	Global	ETC					ETC								Medicine Health
2000		EAAP PUBLICATION	5	0071-2477	issn	Global	ETC					SCI				Wageningen Academic Publishers		Natural Science		Medicine Health	Natural Science
1999		EAAP PUBLICATION	4	0071-2477	issn	Global	ETC					SCI				Wageningen Academic Publishers		Natural Science		Medicine Health	Natural Science
1998		EAAP PUBLICATION	2	0071-2477	issn	Global	ETC					SCI				Wageningen Academic Publishers		Natural Science		Medicine Health	Natural Science
2001		EAAP PUBLICATION	1	0071-2477	issn	Global	ETC					SCI				Wageningen Academic Publishers		Natural Science		Medicine Health	Natural Science
2003		GEOLOGICAL SOC AM SP	4	0072-1077	issn	Global	ETC					SCI				Geological Society of America		Natural Science		Medicine Health	Natural Science
2008		GEOLOGICAL SOC AM SP	4	0072-1077	issn	Global	ETC					SCI				Geological Society of America		Natural Science		Medicine Health	Natural Science
2010		GEOLOGICAL SOC AM SP	4	0072-1077	issn	Global	ETC					SCI				Geological Society of America		Natural Science		Medicine Health	Natural Science
2011		GEOLOGICAL SOC AM SP	4	0072-1077	issn	Global	ETC					SCI				Geological Society of America		Natural Science		Medicine Health	Natural Science
[truncated: 232,377+ more rows]
[truncated: 1 more columns]
