# Supplementary material for: Usage Trends of Open Access and Local Journals: A Korean Case Study
Source: PLoS One. 2016 May 19;11(5):e0155843. doi: 10.1371/journal.pone.0155843 (PMC4873189; doi:10.1371/journal.pone.0155843)
Supplement: S12 Table — (XLSX) [file pone.0155843.s013.xlsx]

## Sheet: Sheet1
Year	1998	1999	2000	2001	2002	2003	2004	2005	2006	2007	2008	2009	2010	2011
Total No. Published papers	1655	1949	2214	2613	2879	3189	3476	3743	4030	4503	4913	5187	5844	6100	52295
No Cited papers
Year	1998	1999	2000	2001	2002	2003	2004	2005	2006	2007	2008	2009	2010	2011
Loc Subscription Non-SCI	143	126	216	218	166	318	276	336	221	340	430	316	560	426	4092
Loc Subscription SCI	589	639	930	934	1133	1404	1692	2012	2166	2734	3194	3280	3287	3769	27763
Loc OAJ NonSCI		4				6	6	6	4	10	18	24	56	38	172
Loc OAJ SCI	192	231	316	274	417	493	491	601	609	707	970	1276	1430	1910	9917
Glob Subscription NonSCI	6620	7195	8686	9584	10856	10922	11604	12909	13038	14209	15323	15256	16878	17393	170473
Glob Subscription SCI	46660	57279	68960	83680	97269	113654	126747	143868	158808	179740	217420	231771	274773	300729	2101358
Glob OAJ Non-SCI	2	16	16	16	16	26	24	12	24	24	36	28	58	72	370
Glob OAJ SCI	938	1227	1441	1771	2063	2228	2999	3188	3760	4829	6779	7480	9291	11641	59635
cited papers from non-journal or non-matched journal	13102	15051	17251	20726	21731	24060	25302	26176	28468	30424	33224	37095	40825	43270	376705
Total No. cited papers	68246	81768	97816	117203	133651	153111	169141	189108	207098	233017	277394	296526	347158	379248	2750485
Matched cited papers	55144	66717	80565	96477	111920	129051	143839	162932	178630	202593	244170	259431	306333	335978	2373780
% of matched articles	0.808018	0.81593	0.823638	0.823162	0.837405	0.842859	0.850409	0.861582	0.862539	0.869434	0.880228	0.874901	0.882402	0.885906	0.863041
Ref per published papers	41.2363	41.9538	44.1807	44.8538	46.4227	48.0122	48.6597	50.5231	51.3891	51.7471	56.4612	57.1671	59.4042	62.1718	52.5956
Year	1998	1999	2000	2001	2002	2003	2004	2005	2006	2007	2008	2009	2010	2011
Local	924	1000	1462	1426	1716	2221	2465	2955	3000	3791	4612	4896	5333	6143	41944
Global	54220	65717	79103	95051	110204	126830	141374	159977	175630	198802	239558	254535	301000	329835	2331836
Year	1998	1999	2000	2001	2002	2003	2004	2005	2006	2007	2008	2009	2010	2011
% Global articles	0.983244	0.985011	0.981853	0.985219	0.984668	0.98279	0.982863	0.981864	0.983206	0.981288	0.981112	0.981128	0.982591	0.981716	0.98233
% Local articles	0.0167561	0.0149887	0.0181468	0.0147807	0.0153324	0.0172103	0.0171372	0.0181364	0.0167945	0.0187124	0.0188885	0.0188721	0.0174092	0.0182839	0.0176697
Toll	54012	65239	78792	94416	109424	126298	140319	159125	174233	197023	236367	250623	295498	322317	2303686
OA	1132	1478	1773	2061	2496	2753	3520	3807	4397	5570	7803	8808	10835	13661	70094
Subscription SCI (Global or local)	47249	57918	69890	84614	98402	115058	128439	145880	160974	182474	220614	235051	278060	304498	2129121
Year	1998	1999	2000	2001	2002	2003	2004	2005	2006	2007	2008	2009	2010	2011
% cited paers from Subscription journals	0.979472	0.977847	0.977993	0.978637	0.977698	0.978667	0.975528	0.976634	0.975385	0.972506	0.968043	0.966049	0.96463	0.95934	0.970472
Year	1998	1999	2000	2001	2002	2003	2004	2005	2006	2007	2008	2009	2010	2011	Total
% Local articles	0.0167561	0.0149887	0.0181468	0.0147807	0.0153324	0.0172103	0.0171372	0.0181364	0.0167945	0.0187124	0.0188885	0.0188721	0.0174092	0.0182839	0.0176697
% OA articles	0.0205281	0.0221533	0.0220071	0.0213626	0.0223016	0.0213327	0.0244718	0.0233656	0.0246151	0.0274935	0.0319572	0.0339512	0.03537	0.0406604	0.0295
% OA + Local	0.0338024	0.0336196	0.0362316	0.0333033	0.0339081	0.0346762	0.0381538	0.0377765	0.0379779	0.0426668	0.0467994	0.0478123	0.0479282	0.0531463	0.042948
% Subscription SCI (Global or local)	0.856829	0.868115	0.867498	0.877038	0.879217	0.89157	0.892936	0.895343	0.901159	0.900693	0.903526	0.906025	0.907705	0.906303	0.896933
OA + Local	1864	2243	2919	3213	3795	4475	5488	6155	6784	8644	11427	12404	14682	17856	101949
% OA + Local	0.0338024	0.0336196	0.0362316	0.0333033	0.0339081	0.0346762	0.0381538	0.0377765	0.0379779	0.0426668	0.0467994	0.0478123	0.0479282	0.0531463	0.042948
Table 1. Relative proportions of different publishing status of cited papers from published papers in years 1998-2011 by authors with an address field with Seoul National University in WoS
Year	1998	1999	2000	2001	2002	2003	2004	2005	2006	2007	2008	2009	2010	2011
Total No. published papers	1655	1949	2214	2613	2879	3189	3476	3743	4030	4503	4913	5187	5844	6100
Total No. cited papers	68246	81768	97816	117203	133651	153111	169141	189108	207098	233017	277394	296526	347158	379248
Average No of cited papers	41.2363	41.9538	44.1807	44.8538	46.4227	48.0122	48.6597	50.5231	51.3891	51.7471	56.4612	57.1671	59.4042	62.1718
% of matched articles	0.808018	0.81593	0.823638	0.823162	0.837405	0.842859	0.850409	0.861582	0.862539	0.869434	0.880228	0.874901	0.882402	0.885906
Global Subscription SCI	0.683703	0.700506	0.704997	0.713975	0.727784	0.742298	0.749357	0.760772	0.766825	0.77136	0.783795	0.781621	0.791493	0.792961
Global Subscription Non-SCI	0.097002	0.0879929	0.0887994	0.0817727	0.0812265	0.0713339	0.0686055	0.0682626	0.0629557	0.0609784	0.0552391	0.0514491	0.0486176	0.0458618
Global OA SCI	0.0137444	0.0150059	0.0147317	0.0151105	0.0154357	0.0145515	0.0177308	0.0168581	0.0181557	0.0207238	0.0244382	0.0252254	0.026763	0.030695
Local Subscription SCI	0.00863054	0.00781479	0.00950765	0.00796908	0.0084773	0.00916982	0.0100035	0.0106394	0.0104588	0.011733	0.0115143	0.0110614	0.00946831	0.00993809
Local OA SCI	0.00281335	0.00282507	0.00323056	0.00233782	0.00312007	0.00321989	0.0029029	0.00317808	0.00294064	0.00303411	0.00349683	0.00430316	0.00411916	0.00503628
Local Subscription Non-SCI	0.00209536	0.00154095	0.00220823	0.00186002	0.00124204	0.00207692	0.00163177	0.00177676	0.00106713	0.00145912	0.00155014	0.00106567	0.0016131	0.00112328
Global OA Non-SCI	2.93057e-05	0.000195676	0.000163572	0.000136515	0.000119715	0.000169811	0.000141893	6.34558e-05	0.000115887	0.000102997	0.000129779	9.44268e-05	0.000167071	0.000189849
Local OA Non-SCI	0	4.89189e-05	0	0	0	3.91873e-05	3.54734e-05	3.17279e-05	1.93145e-05	4.29153e-05	6.48897e-05	8.09373e-05	0.00016131	0.000100198
Others	0.191982	0.18407	0.176362	0.176838	0.162595	0.157141	0.149591	0.138418	0.137461	0.130566	0.119772	0.125099	0.117598	0.114094
Loc: Journals with the main editing organization or institution in Korea.
Glob: Journals other than "Loc": Journals with the main editing organization or institution not in Korea
OA: Journals defined as OA in any of DOAJ, PMC, WoS, Scopus, BioMedCentral or Korean Citation Index
Subscription: Journals other than OA
SCI: Journals listed in WoS 2014
Non-SCI: Journals other than SCI
Others: Non-journal references or journal name was not matched with our database.
Table 2. Annual change of percentage of cited papers from subscription SCI journals (local or global), OA journals (local or global), local or open access journals and local journals(OA or subscription) among all referenced articles with matched ISSN.
Year	1998	1999	2000	2001	2002	2003	2004	2005	2006	2007	2008	2009	2010	2011	Total
% Subscription SCI	0.856829	0.868115	0.867498	0.877038	0.879217	0.89157	0.892936	0.895343	0.901159	0.900693	0.903526	0.906025	0.907705	0.906303	0.896933
% OA + Local	0.0338024	0.0336196	0.0362316	0.0333033	0.0339081	0.0346762	0.0381538	0.0377765	0.0379779	0.0426668	0.0467994	0.0478123	0.0479282	0.0531463	0.042948
% OA	0.0205281	0.0221533	0.0220071	0.0213626	0.0223016	0.0213327	0.0244718	0.0233656	0.0246151	0.0274935	0.0319572	0.0339512	0.03537	0.0406604	0.0295
% Local	0.0167561	0.0149887	0.0181468	0.0147807	0.0153324	0.0172103	0.0171372	0.0181364	0.0167945	0.0187124	0.0188885	0.0188721	0.0174092	0.0182839	0.0176697
Subscription SCI : Combined data of SCI journal articles local or global.
OA + Local : Combined data of open access local/global and any types of local journals(OA or subscription or SCI or non-SCI)
OA : Combined data of any types of open access (local or global or SCI or non-SCI)
Local : Combined data of any types of local journals(OA or subscription or SCI or non-SCI)

## Sheet: Sheet2
Year	1998	1999	2000	2001	2002	2003	2004	2005	2006	2007	2008	2009	2010	2011	2012	2013	2014
Number of published papers counted in 2014
No published papers	1655	1949	2214	2613	2879	3189	3476	3743	4030	4503	4913	5187	5844	6100
Number of published papers counted in December 2015
Published papers	1733	2012	2373	2693	3004	3339	3746	4043	4286	4534	4982	5306	6041	6379	7182	7321	7595
Published papers in OA journals	44	73	99	105	117	143	135	191	225	288	363	412	570	648	769	991	1208
% OA	0.0253895	0.0362823	0.0417193	0.03899	0.0389481	0.0428272	0.0360384	0.0472421	0.0524965	0.0635201	0.0728623	0.0776479	0.0943552	0.101583	0.107073	0.135364	0.159052
[Seoul Natl Univ] AND [Article OR Proceeding OR letter OR review] AND [issn of 1216 OA journals]. 2015.12.23.
