# Supplementary material for: Usage Trends of Open Access and Local Journals: A Korean Case Study
Source: PLoS One. 2016 May 19;11(5):e0155843. doi: 10.1371/journal.pone.0155843 (PMC4873189; doi:10.1371/journal.pone.0155843)
Supplement: S13 Table — (XLSX) [file pone.0155843.s014.xlsx]

## Sheet: WoS
PY	Total No articles	Total No OA articles	Total No SNU articles	Total No SNU OA articles	Total No OA articles (WoS filter)		PY	% OA in WoS	% OA in SNU WoS	Proportion of SNU articles among all articles in WoS	Proportion of SNU OA articles among all OA articles in WoS	% OA in WoS by filter	% OA in SNU WoS by filter	No SNU articles	No SNU OA articles by WoS filter
1998	843669	20397	1733	44	11080		1998	0.0241765	0.0253895	0.00205412	0.00215718	0.0131331	0.00690052	1739	12
1999	857764	21372	2012	73	12448		1999	0.0249159	0.0362823	0.00234563	0.00341568	0.0145122	0.020217	2028	41
2000	874310	22766	2373	99	15479		2000	0.0260388	0.0417193	0.00271414	0.00434859	0.0177042	0.0236287	2370	56
2001	871947	23606	2693	105	17037		2001	0.0270727	0.03899	0.00308849	0.00444802	0.019539	0.0255178	2704	69
2002	889413	26208	3004	117	19761		2002	0.0294666	0.0389481	0.00337751	0.00446429	0.022218	0.0288845	3012	87
2003	925881	29664	3339	143	22876		2003	0.0320387	0.0428272	0.00360629	0.00482066	0.0247073	0.0324032	3333	108
2004	967327	32958	3746	135	26828		2004	0.0340712	0.0360384	0.00387253	0.00409612	0.0277342	0.0265487	3729	99
2005	1015523	38782	4043	191	33540		2005	0.0381892	0.0472421	0.0039812	0.00492497	0.0330273	0.0354557	4005	142
2006	1069516	43756	4286	225	40335		2006	0.040912	0.0524965	0.00400742	0.00514215	0.0377133	0.0387597	4257	165
2007	1121643	58768	4534	288	57307		2007	0.0523946	0.0635201	0.00404228	0.00490063	0.051092	0.0471158	4542	214
2008	1200900	76980	4982	363	79293		2008	0.0641019	0.0728623	0.00414856	0.00471551	0.066028	0.058456	4961	290
2009	1250978	89669	5306	412	93819		2009	0.0716791	0.0776479	0.00424148	0.00459468	0.0749965	0.0601362	5288	318
2010	1293422	104111	6041	570	110851		2010	0.0804927	0.0943552	0.00467056	0.00547493	0.0857037	0.0744876	6001	447
2011	1372066	122680	6379	648	135203		2011	0.0894126	0.101583	0.00464919	0.00528203	0.0985397	0.0847025	6269	531
2012	1439314	150560	7182	769	155212		2012	0.104605	0.107073	0.00498988	0.0051076	0.107837	0.0880909	7129	628
2013	1515659	180656	7321	991	185452		2013	0.119193	0.135364	0.00483024	0.00548556	0.122357	0.11841	7398	876
2014	1552450	191875	7595	1208	203471		2014	0.123595	0.159052	0.00489227	0.00629577	0.131064	0.139288	7725	1076

## Sheet: Scopus
PY	Total No articles	Total No OA articles	Total No SNU articles	Total No SNU OA articles		PY	% OA in Scopus	% OA in SNU Scopus	Proportion of SNU articles among all articles in Scopus	Proportion of SNU OA articles among all OA articles in Scopus
1998	1128004	67413	1828	49		1998	0.0597631	0.0268053	0.00162056	0.000726863
1999	1134631	68440	1853	61		1999	0.0603192	0.0329196	0.00163313	0.000891292
2000	1193100	72283	2361	92		2000	0.0605842	0.0389665	0.00197888	0.00127278
2001	1237552	77374	2794	103		2001	0.0625218	0.0368647	0.00225768	0.0013312
2002	1295249	85297	3194	102		2002	0.0658537	0.0319349	0.00246594	0.00119582
2003	1382748	91367	3600	126		2003	0.0660764	0.035	0.00260351	0.00137905
2004	1486525	99811	4088	132		2004	0.0671438	0.0322896	0.00275004	0.0013225
2005	1672853	112292	4874	172		2005	0.067126	0.0352893	0.00291359	0.00153172
2006	1778858	131846	5483	233		2006	0.0741183	0.042495	0.00308231	0.00176721
2007	1882320	147876	5930	264		2007	0.0785605	0.0445194	0.00315037	0.00178528
2008	1953630	166809	6156	346		2008	0.0853841	0.0562053	0.00315106	0.00207423
2009	2055126	188816	6422	475		2009	0.0918756	0.0739645	0.00312487	0.00251568
2010	2166119	214149	7333	702		2010	0.098863	0.0957316	0.00338532	0.00327809
2011	2313108	253635	7931	847		2011	0.109651	0.106796	0.00342872	0.00333944
2012	2381502	294491	8671	1028		2012	0.123658	0.118556	0.00364098	0.00349077
2013	2470158	332601	8791	1475		2013	0.134648	0.167785	0.00355888	0.00443474
2014	2512945	352619	9165	1700		2014	0.140321	0.185488	0.00364712	0.00482107
