# Supplementary material for: Usage Trends of Open Access and Local Journals: A Korean Case Study
Source: PLoS One. 2016 May 19;11(5):e0155843. doi: 10.1371/journal.pone.0155843 (PMC4873189; doi:10.1371/journal.pone.0155843)
Supplement: S15 Table — (XLSX) [file pone.0155843.s016.xlsx]

## Sheet: Medicine and Health
	1998	1999	2000	2001	2002	2003	2004	2005	2006	2007	2008	2009	2010	2011	총합계
Loc Subscription Non-SCI	62	26	66	74	24	74	60	196	98	132	224	136	216	148	1536
Loc Subscription SCI	262	343	457	509	619	601	731	1025	1145	1279	1290	1170	1343	1730	12504
Loc OAJ NonSCI		4				6	6	6	4	10	18	24	56	38	172
Loc OAJ SCI	111	135	195	190	357	364	361	451	484	556	796	1071	1224	1627	7922
Glob Subscription NonSCI	1921	2603	2874	3327	3508	4115	4247	4771	4993	5699	6449	6451	7215	7654	65827
Glob Subscription SCI	21693	27967	34671	43121	48699	57420	64790	74208	83048	95411	119183	125511	149303	165943	1110968
Glob OAJ Non-SCI		16	16	14	16	24	22	12	24	24	36	28	56	62	350
Glob OAJ SCI	643	890	1018	1295	1505	1670	2182	2374	2774	3654	5315	5929	7374	9388	46011
Total No cited papers	24692	31984	39297	48530	54728	64274	72399	83043	92570	106765	133311	140320	166787	186590	1245290
Subtotal of cited papers from local journals	435	508	718	773	1000	1045	1158	1678	1731	1977	2328	2401	2839	3543	22134
Subtotal of cited papers from OA journals	754	1045	1229	1499	1878	2064	2571	2843	3286	4244	6165	7052	8710	11115	54455
% of cited papers from local journals	0.017617	0.0158829	0.0182711	0.0159283	0.0182722	0.0162585	0.0159947	0.0202064	0.0186994	0.0185173	0.0174629	0.0171109	0.0170217	0.0189882	0.0177742
% of cited papers from OA journals	0.0305362	0.0326726	0.0312747	0.0308881	0.0343152	0.0321125	0.0355115	0.0342353	0.0354975	0.0397509	0.0462452	0.0502566	0.0522223	0.0595691	0.0437288

## Sheet: Engineering
	1998	1999	2000	2001	2002	2003	2004	2005	2006	2007	2008	2009	2010	2011	총합계
Loc Subscription Non-SCI	10	15	32	23	24	42	21	13	12	6	7	11	9	6	231
Loc Subscription SCI	18	28	38	54	62	127	156	144	222	299	468	558	434	516	3124
Loc OAJ NonSCI
Loc OAJ SCI	1	2	1		1	5	2	10	6	5	7	7	11	18	76
Glob Subscription NonSCI	464	393	569	588	634	568	620	625	699	678	692	852	747	765	8894
Glob Subscription SCI	12416	15247	17996	21932	25330	30075	33549	37392	42514	48371	58770	64243	75494	82653	565982
Glob OAJ Non-SCI														2	2
Glob OAJ SCI	119	161	234	325	312	456	579	720	783	1095	1560	1747	2371	2878	13340
Total No cited papers	13028	15846	18870	22922	26363	31273	34927	38904	44236	50454	61504	67418	79066	86838	591649
Subtotal of cited papers from local journals	29	45	71	77	87	174	179	167	240	310	482	576	454	540	3431
Subtotal of cited papers from OA journals	120	163	235	325	313	461	581	730	789	1100	1567	1754	2382	2898	13418
% of cited papers from local journals	0.00222597	0.00283983	0.00376259	0.00335922	0.00330008	0.0055639	0.00512497	0.00429262	0.00542545	0.00614421	0.00783689	0.00854371	0.00574204	0.00621848	0.00579905
% of cited papers from OA journals	0.00921093	0.0102865	0.0124536	0.0141785	0.0118727	0.0147412	0.0166347	0.0187641	0.0178362	0.021802	0.025478	0.0260168	0.0301267	0.0333725	0.022679

## Sheet: Natural Sciences
	1998	1999	2000	2001	2002	2003	2004	2005	2006	2007	2008	2009	2010	2011	총합계
Loc Subscription Non-SCI	16	10	15	17	17	40	63	32	26	62	36	46	70	71	521
Loc Subscription SCI	192	215	345	339	421	508	648	752	826	924	1031	938	923	876	8938
Loc OAJ NonSCI
Loc OAJ SCI	43	48	70	59	48	80	82	95	112	147	137	172	193	208	1494
Glob Subscription NonSCI	2252	2400	2911	3138	3679	3599	3925	4299	4370	4690	4855	4722	5361	5378	55579
Glob Subscription SCI	16253	19430	23084	28466	32834	38810	43623	49325	53757	59884	72232	75927	90219	96651	700495
Glob OAJ Non-SCI	1		2	1		1	1						1	3	10
Glob OAJ SCI	321	409	502	585	698	705	936	971	1127	1403	1942	2300	2861	3400	18160
Total No cited papers	19078	22512	26929	32605	37697	43743	49278	55474	60218	67110	80233	84105	99628	106587	785197
Subtotal of cited papers from local journals	251	273	430	415	486	628	793	879	964	1133	1204	1156	1186	1155	10953
Subtotal of cited papers from OA journals	365	457	574	645	746	786	1019	1066	1239	1550	2079	2472	3055	3611	19664
% of cited papers from local journals	0.0131565	0.0121269	0.0159679	0.0127281	0.0128923	0.0143566	0.0160924	0.0158453	0.0160085	0.0168827	0.0150063	0.0137447	0.0119043	0.0108362	0.0139494
% of cited papers from OA journals	0.019132	0.0203003	0.0213153	0.0197822	0.0197894	0.0179686	0.0206786	0.0192162	0.0205752	0.0230964	0.025912	0.0293918	0.0306641	0.0338784	0.0250434

## Sheet: Agro-Marine
	1998	1999	2000	2001	2002	2003	2004	2005	2006	2007	2008	2009	2010	2011	총합계
Loc Subscription Non-SCI	14	19	13	11	5	34	42	19	21	26	17	36	42	20	319
Loc Subscription SCI	43	50	86	84	63	102	126	148	144	277	273	275	344	353	2368
Loc OAJ NonSCI
Loc OAJ SCI	2	4	4	10	6	13	26	19	28	36	48	48	67	90	401
Glob Subscription NonSCI	171	192	295	280	285	463	422	436	331	407	408	413	489	449	5041
Glob Subscription SCI	6716	8181	10354	12157	13562	15816	17660	19206	20500	22585	26926	28153	33517	36459	271792
Glob OAJ Non-SCI	1			1		1	1						1	2	7
Glob OAJ SCI	296	451	487	539	690	636	831	759	892	1026	1442	1477	1458	1690	12674
Total No cited papers	7243	8897	11239	13082	14611	17065	19108	20587	21916	24357	29114	30402	35918	39063	292602
Subtotal of cited papers from local journals	59	73	103	105	74	149	194	186	193	339	338	359	453	463	3088
Subtotal of cited papers from OA journals	299	455	491	550	696	650	858	778	920	1062	1490	1525	1526	1782	13082
% of cited papers from local journals	0.0081458	0.00820501	0.00916452	0.0080263	0.00506468	0.00873132	0.0101528	0.00903483	0.00880635	0.013918	0.0116095	0.0118084	0.0126121	0.0118526	0.0105536
% of cited papers from OA journals	0.0412812	0.0511408	0.0436872	0.0420425	0.0476353	0.0380897	0.0449027	0.0377908	0.0419785	0.0436014	0.0511781	0.0501612	0.0424857	0.0456186	0.0447092

## Sheet: Humanities
	1998	1999	2000	2001	2002	2003	2004	2005	2006	2007	2008	2009	2010	2011	총합계
Loc Subscription Non-SCI				1		16	1	3		3	4	3	14	4	49
Loc Subscription SCI	9			2					4	5	2	3	15	19	59
Loc OAJ NonSCI
Loc OAJ SCI												2	2	2	6
Glob Subscription NonSCI	11	11	9	17	11	9	20	15	18	18	19	13	27	26	224
Glob Subscription SCI	572	722	886	1044	1189	1478	1519	1809	1892	2028	2454	2733	3044	3309	24679
Glob OAJ Non-SCI	1			1		1	1						1	1	6
Glob OAJ SCI							2		1		2	2	6	6	19
Total No cited papers	593	733	895	1065	1200	1504	1543	1827	1915	2054	2481	2756	3109	3367	25042
Subtotal of cited papers from local journals	9	0	0	3	0	16	1	3	4	8	6	8	31	25	114
Subtotal of cited papers from OA journals	1	0	0	1	0	1	3	0	1	0	2	4	9	9	31
% of cited papers from local journals	0.0151771	0	0	0.0028169	0	0.0106383	0.000648088	0.00164204	0.00208877	0.00389484	0.00241838	0.00290276	0.00997105	0.00742501	0.00455235
% of cited papers from OA journals	0.00168634	0	0	0.000938967	0	0.000664894	0.00194426	0	0.000522193	0	0.000806127	0.00145138	0.00289482	0.002673	0.00123792

## Sheet: Social sciences
	1998	1999	2000	2001	2002	2003	2004	2005	2006	2007	2008	2009	2010	2011	Total
Loc Subscription Non-SCI	8	15	20	30	45	41	25	39	30	38	51	34	85	77	538
Loc Subscription SCI		5	2	13	12	10	12	7	21	24	52	62	61	61	342
Loc OAJ NonSCI							3		1	5	8	9	16	17	59
Loc OAJ SCI			1	2	1	6	2	5	8	2	19	7	14	31	98
Glob Subscription NonSCI	2559	2812	3364	3783	4343	4203	4520	4937	5017	5302	5756	5677	6150	6386	64809
Glob Subscription SCI	1287	2024	2319	2916	3506	4400	4710	5578	6600	7757	9014	10690	12680	14760	88241
Glob OAJ Non-SCI	1	7	5	8	8	11	9	5	10	12	18	13	28	35	170
Glob OAJ SCI	85	50	65	87	95	119	142	134	213	275	395	438	610	823	3531
Total No cited papers	3940	4913	5776	6839	8010	8790	9423	10705	11900	13415	15313	16930	19644	22190	157788
Subtotal of cited papers from local journals	8	20	23	45	58	57	42	51	60	69	130	112	176	186	1037
Subtotal of cited papers from OA journals	86	57	71	97	104	136	156	144	232	294	440	467	668	906	3858
% of cited papers from local journals	0.00203046	0.00407083	0.00398199	0.00657991	0.00724095	0.00648464	0.00445718	0.00476413	0.00504202	0.0051435	0.00848952	0.00661548	0.00895948	0.00838215	0.00657211
% of cited papers from OA journals	0.0218274	0.0116019	0.0122922	0.0141834	0.0129838	0.0154721	0.0165552	0.0134517	0.0194958	0.0219158	0.0287338	0.0275842	0.0340053	0.0408292	0.0244505

## Sheet: Summary
% of cited papers from local journals among cited papers by published paers in a subject area
Year	1998	1999	2000	2001	2002	2003	2004	2005	2006	2007	2008	2009	2010	2011	Total
Medicine and Health	0.017617	0.0158829	0.0182711	0.0159283	0.0182722	0.0162585	0.0159947	0.0202064	0.0186994	0.0185173	0.0174629	0.0171109	0.0170217	0.0189882	0.0177742
Engineering	0.00222597	0.00283983	0.00376259	0.00335922	0.00330008	0.0055639	0.00512497	0.00429262	0.00542545	0.00614421	0.00783689	0.00854371	0.00574204	0.00621848	0.00579905
Natural Sciences	0.0131565	0.0121269	0.0159679	0.0127281	0.0128923	0.0143566	0.0160924	0.0158453	0.0160085	0.0168827	0.0150063	0.0137447	0.0119043	0.0108362	0.0139494
Agro-Marine	0.0081458	0.00820501	0.00916452	0.0080263	0.00506468	0.00873132	0.0101528	0.00903483	0.00880635	0.013918	0.0116095	0.0118084	0.0126121	0.0118526	0.0105536
Humanities	0.0151771	0	0	0.0028169	0	0.0106383	0.000648088	0.00164204	0.00208877	0.00389484	0.00241838	0.00290276	0.00997105	0.00742501	0.00455235
Social Sciences	0.00203046	0.00407083	0.00398199	0.00657991	0.00724095	0.00648464	0.00445718	0.00476413	0.00504202	0.0051435	0.00848952	0.00661548	0.00895948	0.00838215	0.00657211
% of cited papers from OA journals among cited papers by published paers in a subject area
Year	1998	1999	2000	2001	2002	2003	2004	2005	2006	2007	2008	2009	2010	2011	Total
Medicine and Health	0.0305362	0.0326726	0.0312747	0.0308881	0.0343152	0.0321125	0.0355115	0.0342353	0.0354975	0.0397509	0.0462452	0.0502566	0.0522223	0.0595691	0.0437288
Engineering	0.00921093	0.0102865	0.0124536	0.0141785	0.0118727	0.0147412	0.0166347	0.0187641	0.0178362	0.021802	0.025478	0.0260168	0.0301267	0.0333725	0.022679
Natural Sciences	0.019132	0.0203003	0.0213153	0.0197822	0.0197894	0.0179686	0.0206786	0.0192162	0.0205752	0.0230964	0.025912	0.0293918	0.0306641	0.0338784	0.0250434
Agro-Marine	0.0412812	0.0511408	0.0436872	0.0420425	0.0476353	0.0380897	0.0449027	0.0377908	0.0419785	0.0436014	0.0511781	0.0501612	0.0424857	0.0456186	0.0447092
Humanities	0.00168634	0	0	0.000938967	0	0.000664894	0.00194426	0	0.000522193	0	0.000806127	0.00145138	0.00289482	0.002673	0.00123792
Social Sciences	0.0218274	0.0116019	0.0122922	0.0141834	0.0129838	0.0154721	0.0165552	0.0134517	0.0194958	0.0219158	0.0287338	0.0275842	0.0340053	0.0408292	0.0244505
